# Supplementary material for: Zbtb48 is a regulator of Mtfp1 expression in zebrafish
Source: Commun Biol. 2025 Feb 22;8:277. doi: 10.1038/s42003-025-07666-z (PMC11846949; doi:10.1038/s42003-025-07666-z)
Supplement: Supplementary file 2 — Supplementary Dataset 1 [file 42003_2025_7666_MOESM2_ESM.xlsx]

## Sheet: Description
Supplementary Data 1. Label-free quantification of proteins from telomere pull-down conducted on BRF41 cells and 5 dpf larvae.
Tab: BRF41 & 5 dpf Quantified proteins
	Columns A-C. Protein, label and gene identificators.
	Columns D-F. Number of peptides, razor peptides, and razor peptides associated to the protein group.
	Column G. Majority protein sequence coverage, in %.
	Column H. Majority protein molecular weight, in kDa.
	Column I. Majority protein sequence length.
	Columns J-Q. log2(LFQ) intensity measured per genotype and replicate.
	Columns R-Y. Imputed log2(LFQ) intensity per genotype and replicate.
	Columns Z-AA. Mean imputed log2(LFQ) intensity per genotype.
	Columns AB-AC. Count of measured (not imputed) replicates per genotype.
	Columns AD-AE. P-value obtained from comparing each genotype.
	Columns AF-AG. log2(FoldChange) obtained from comparing each genotype.
Tab names:	BRF41- Quantified proteins
	5dpf- Quantified proteins

## Sheet: BRF41- Quantified proteins
my_label	Protein.IDs	Protein.names	Peptides	Razor...unique.peptides	Unique.peptides	Sequence.coverage....	Mol..weight..kDa.	Sequence.length	log2.LFQ.intensity.BRF41Con_1	log2.LFQ.intensity.BRF41Con_2	log2.LFQ.intensity.BRF41Con_3	log2.LFQ.intensity.BRF41Con_4	log2.LFQ.intensity.BRF41Telo_1	log2.LFQ.intensity.BRF41Telo_2	log2.LFQ.intensity.BRF41Telo_3	log2.LFQ.intensity.BRF41Telo_4	imputed.log2.LFQ.intensity.BRF41Con_1	imputed.log2.LFQ.intensity.BRF41Con_2	imputed.log2.LFQ.intensity.BRF41Con_3	imputed.log2.LFQ.intensity.BRF41Con_4	imputed.log2.LFQ.intensity.BRF41Telo_1	imputed.log2.LFQ.intensity.BRF41Telo_2	imputed.log2.LFQ.intensity.BRF41Telo_3	imputed.log2.LFQ.intensity.BRF41Telo_4	mean2_naimp_meas_BRF41Con	mean2_naimp_meas_BRF41Telo	value_count_BRF41Con	value_count_BRF41Telo	pvalue_BRF41Telo_BRF41Con	log10.pvalue_BRF41Telo_BRF41Con	difference_BRF41Telo_BRF41Con	enriched_BRF41Telo_BRF41Con
cbx8a	A0JMJ7;Q6TH37;A8KC45		7	7	7	22.5	38.748	342	26.3233	26.217	26.4747	26.5073	NA	NA	25.3162	25.4957	26.3233	26.217	26.4747	26.5073	23.7201	24.2912	25.3162	25.4957	26.3806	24.7058	4	2	0.0270239	1.56825	-1.6748	FALSE
chaf1a	E7FAY6;A0JMK9	Chromatin assembly factor 1 subunit A	4	4	4	6.4	94.025	838	24.6861	NA	NA	NA	NA	NA	25.5988	25.0259	24.6861	23.9371	23.8956	23.5598	23.8109	24.5175	25.5988	25.0259	24.0197	24.7383	1	2	0.169286	0.771378	0.718629	FALSE
bop1	A0JMQ0;G1K2T0	Ribosome biogenesis protein bop1	4	4	4	5.8	88.364	777	25.189	25.4082	24.9767	NA	25.3203	25.5226	NA	NA	25.189	25.4082	24.9767	23.6421	25.3203	25.5226	23.5123	23.4032	24.804	24.4396	3	2	0.620414	0.207318	-0.364387	FALSE
fam133b;fam133	E9QBC2;E7F999;A1A5I1;F1Q858	Protein FAM133	4	4	4	19	24.593	216	27.75	28.0352	27.763	27.5769	28.0027	28.6318	28.6009	28.4911	27.75	28.0352	27.763	27.5769	28.0027	28.6318	28.6009	28.4911	27.7813	28.4317	4	4	0.0128324	1.89169	0.650361	FALSE
add1	Q7T147;A1A5X4;E7F9W3;F1QW07		4	4	3	7.9	67.44	608	24.7107	25.0628	NA	NA	26.0043	25.7457	NA	NA	24.7107	25.0628	24.3467	23.8384	26.0043	25.7457	23.5291	23.0087	24.4896	24.5719	2	2	0.9239	0.0343752	0.0822991	FALSE
taf15	A1A5X7		7	7	4	22.1	44.231	434	28.4686	28.4499	NA	26.8301	29.5177	29.7603	28.0047	27.4733	28.4686	28.4499	24.1927	26.8301	29.5177	29.7603	28.0047	27.4733	26.9853	28.689	3	4	0.20313	0.692226	1.70364	FALSE
ybx1	A1A605;F1RB19		6	6	6	30.7	34.925	309	26.4554	26.8602	26.5432	26.6071	26.2644	25.8798	25.6746	25.3928	26.4554	26.8602	26.5432	26.6071	26.2644	25.8798	25.6746	25.3928	26.6165	25.8029	4	4	0.0139717	1.85475	-0.813589	FALSE
nusap1	A1L2F3-2;A1L2F3	Nucleolar and spindle-associated protein 1	13	13	13	29.3	48.982	437	28.9892	28.9413	29.3311	29.2191	29.3323	29.3677	29.1747	29.1656	28.9892	28.9413	29.3311	29.2191	29.3323	29.3677	29.1747	29.1656	29.1202	29.2601	4	4	0.249356	0.60318	0.139931	FALSE
ddx39aa	A2AWA1;Q8AW05;A2AWA0;Q7SXU7		17	17	4	41.2	48.933	427	29.8609	30.1595	27.6549	27.8709	30.854	30.912	29.1666	29.0031	29.8609	30.1595	27.6549	27.8709	30.854	30.912	29.1666	29.0031	28.8865	29.9839	4	4	0.239057	0.621498	1.09737	FALSE
hoxc12a	A2BE68		2	2	2	8.4	30.827	274	23.5199	23.582	23.6766	NA	24.3684	25.6756	24.2998	24.221	23.5199	23.582	23.6766	23.8758	24.3684	25.6756	24.2998	24.221	23.6636	24.6412	3	4	0.0632297	1.19908	0.977628	FALSE
senp3a	A2BEN4;A4IFY7;F1QS17		4	4	4	8.4	61.975	535	25.8846	25.9152	26.0997	26.1757	25.8744	NA	25.597	25.6683	25.8846	25.9152	26.0997	26.1757	25.8744	24.3023	25.597	25.6683	26.0188	25.3605	4	3	0.161982	0.790533	-0.658307	FALSE
ddx31	A2BFD2;F1RDH3;A2BFD1		39	39	39	61.7	82.094	739	32.2532	32.2594	32.6971	32.6654	32.5176	33.0117	32.7246	32.7189	32.2532	32.2594	32.6971	32.6654	32.5176	33.0117	32.7246	32.7189	32.4688	32.7432	4	4	0.137744	0.860929	0.274425	FALSE
si:ch211-217k17.7	A2BG55		6	6	6	12.4	31.778	283	29.5109	29.4892	30.0508	29.9017	30.4308	29.768	30.4702	30.4976	29.5109	29.4892	30.0508	29.9017	30.4308	29.768	30.4702	30.4976	29.7381	30.2917	4	4	0.0507567	1.29451	0.55352	FALSE
hoxc13a	A2BGD2;Q6JIY5	Homeobox protein Hox-C13a	4	4	4	17	34.692	306	NA	23.6974	24.2491	25.0074	26.8903	26.2503	26.8165	27.0295	24.0241	23.6974	24.2491	25.0074	26.8903	26.2503	26.8165	27.0295	24.2445	26.7466	3	4	0.000612996	3.21254	2.50215	TRUE
aifm1	F1RBU6;F1RBU0;A2BGE5;A2BGE4		10	10	10	20.9	66.976	613	26.3874	26.3665	25.2969	25.6044	27.0571	27.0052	25.2544	25.9658	26.3874	26.3665	25.2969	25.6044	27.0571	27.0052	25.2544	25.9658	25.9138	26.3206	4	4	0.464749	0.332782	0.406792	FALSE
zfr	E7EZB4;A2BGG2;Q6PCR6;F1QUC9	Zinc finger RNA-binding protein	12	12	12	16	114.64	1057	27.2391	27.4553	25.9623	25.9789	27.8362	28.2001	26.3426	26.9265	27.2391	27.4553	25.9623	25.9789	27.8362	28.2001	26.3426	26.9265	26.6589	27.3264	4	4	0.295526	0.529404	0.667443	FALSE
utp11l	A2BGW6	U3 small nucleolar RNA-associated protein 11	12	12	12	34.4	30.084	250	29.1865	29.3337	29.8845	29.6805	29.5426	29.9452	29.6933	29.9011	29.1865	29.3337	29.8845	29.6805	29.5426	29.9452	29.6933	29.9011	29.5213	29.7705	4	4	0.237057	0.625148	0.249223	FALSE
zbtb43	A2BGW8		8	8	8	31.2	45.281	410	28.3147	28.2953	28.7096	28.6713	NA	NA	NA	NA	28.3147	28.2953	28.7096	28.6713	23.9992	23.7877	23.6203	22.9864	28.4977	23.5984	4	0	1.52467e-05	4.81682	-4.89933	FALSE
arvcfb	F1QY26;A2BGY1;F8W3H3;F8W355;A2BGY2;F8W3V3;F1R953;E7F8R7		7	7	7	9.3	102.87	918	25.9028	25.9807	NA	NA	26.981	27.1363	NA	NA	25.9028	25.9807	24.037	23.5621	26.981	27.1363	23.8921	23.5665	24.8706	25.394	2	2	0.667456	0.175577	0.523335	FALSE
srsf7a	A2BHA6;A2BHA7;A2BHA8;A2BHA9;A2BHB0;A2BHB2;Q6P0K2		4	4	4	44.7	10.34	94	28.9816	29.009	28.8946	29.0312	28.3836	28.3137	26.7317	26.5314	28.9816	29.009	28.8946	29.0312	28.3836	28.3137	26.7317	26.5314	28.9791	27.4901	4	4	0.0577375	1.23854	-1.48899	FALSE
isg15	A2BHB8		5	5	5	42.7	17.688	157	26.8911	26.9338	27.308	27.1666	27.5797	27.5914	27.4151	27.2982	26.8911	26.9338	27.308	27.1666	27.5797	27.5914	27.4151	27.2982	27.0749	27.4711	4	4	0.0196119	1.70748	0.39619	FALSE
hexb	A2BHD8;F1QUU0;F1QTE2	Beta-hexosaminidase	6	6	6	12.8	61.532	541	NA	25.9062	NA	NA	26.6665	26.3735	NA	NA	23.4045	25.9062	24.1417	24.2473	26.6665	26.3735	23.0939	22.7577	24.4249	24.7229	1	2	0.809945	0.0915446	0.298019	FALSE
baz1b	F1RAR2;A2BIL7;E7EYG7	Tyrosine-protein kinase BAZ1B	60	60	60	36.3	176.26	1536	31.9131	31.8015	32.3407	32.0173	31.2112	32.042	31.9007	31.7806	31.9131	31.8015	32.3407	32.0173	31.2112	32.042	31.9007	31.7806	32.0182	31.7336	4	4	0.244015	0.612583	-0.284525	FALSE
khdrbs1a	A2CE73;Q6NW56		13	13	12	27.9	40.219	369	32.4917	32.4228	30.1872	30.236	33.1614	33.3938	31.7557	31.4932	32.4917	32.4228	30.1872	30.236	33.1614	33.3938	31.7557	31.4932	31.3344	32.451	4	4	0.220286	0.657014	1.11656	FALSE
mark3b;mark4a	F1R0W3;A2CEF7;A2BHA2;F1Q5N2;E7FFX4;E7FCH9		4	3	1	6.3	83.515	745	25.0869	24.7089	25.1029	25.3373	NA	NA	NA	NA	25.0869	24.7089	25.1029	25.3373	24.1723	23.819	22.8222	23.6964	25.059	23.6275	4	0	0.0094028	2.02674	-1.43154	FALSE
nup88	A2CEI4		2	2	2	3.1	80.86	720	24.4965	NA	NA	NA	24.9994	25.5105	NA	NA	24.4965	23.5891	23.8269	23.5036	24.9994	25.5105	23.546	23.4176	23.854	24.3684	1	2	0.416516	0.380368	0.514355	FALSE
atl3	A2CEM4;A2CEM3;A2CEM2		10	10	10	25.3	58.082	513	27.6031	27.7607	26.6036	26.6476	28.5257	28.6918	26.9964	27.2212	27.6031	27.7607	26.6036	26.6476	28.5257	28.6918	26.9964	27.2212	27.1537	27.8588	4	4	0.239882	0.620003	0.705037	FALSE
fosl1a	A2CEM8;A2CEM7		9	9	9	29.5	37.517	346	28.4316	28.4008	28.8036	28.9485	NA	NA	NA	NA	28.4316	28.4008	28.8036	28.9485	24.3273	23.7845	22.684	22.9779	28.6462	23.4434	4	0	0.000281597	3.55037	-5.20276	FALSE
fibpa	A2CEN0		5	5	5	16.2	41.427	357	26.1138	26.3565	26.7402	26.397	26.5533	27.0499	26.6316	26.7204	26.1138	26.3565	26.7402	26.397	26.5533	27.0499	26.6316	26.7204	26.4019	26.7388	4	4	0.0944788	1.02467	0.336921	FALSE
sympk	F1QK70;A2CET0		16	16	16	15.4	124.36	1108	27.7468	27.8757	26.374	26.7033	27.8399	27.6955	25.6297	25.5777	27.7468	27.8757	26.374	26.7033	27.8399	27.6955	25.6297	25.5777	27.175	26.6857	4	4	0.532421	0.273745	-0.489247	FALSE
hira	E9QC37;A2CEX6		13	13	13	15.9	109.35	993	27.3266	27.1258	27.6706	27.4302	27.2128	27.5436	27.2962	27.4615	27.3266	27.1258	27.6706	27.4302	27.2128	27.5436	27.2962	27.4615	27.3883	27.3786	4	4	0.945464	0.0243552	-0.00977144	FALSE
las1l	A2CF03;F1QQL8;F1R728		3	3	3	5.9	66.304	580	25.6543	25.6104	NA	25.3533	NA	26.1195	NA	NA	25.6543	25.6104	23.7663	25.3533	23.3546	26.1195	23.5008	22.8595	25.0961	23.9586	3	1	0.243282	0.61389	-1.13747	FALSE
acadm	A2CG95;A9JTB3;A2CG94		6	6	6	19	46.351	426	26.252	26.4529	25.011	NA	26.932	26.7824	25.5098	25.5797	26.252	26.4529	25.011	23.6376	26.932	26.7824	25.5098	25.5797	25.3384	26.201	3	4	0.30575	0.514634	0.862622	FALSE
mfge8b	A2RRT1;F1QBK2		4	4	4	9.3	52.335	473	25.6176	25.5554	NA	NA	26.771	26.84	25.0035	NA	25.6176	25.5554	24.3156	24.251	26.771	26.84	25.0035	22.6933	24.9349	25.327	2	3	0.727286	0.138295	0.392065	FALSE
ctr9	A3KDM3		4	4	4	4.5	132.3	1160	24.7813	24.7567	NA	NA	25.6591	26.0874	NA	NA	24.7813	24.7567	24.0927	24.0661	25.6591	26.0874	23.8929	23.5314	24.4242	24.7927	2	2	0.612087	0.213187	0.36852	FALSE
zgc:113436	A3KGZ3;F1QLQ8		5	5	5	10.6	49.885	433	27.1509	27.1446	27.392	27.2405	27.3674	NA	26.8454	26.9965	27.1509	27.1446	27.392	27.2405	27.3674	24.4336	26.8454	26.9965	27.232	26.4107	4	3	0.306903	0.512998	-0.821316	FALSE
no66;zgc:162967	A3KP59;F1QSS0;F8W459	Bifunctional lysine-specific demethylase and histidyl-hydroxylase NO66	32	32	32	62.3	61.516	544	33.3123	33.3235	33.8206	33.5935	33.598	34.2371	33.9684	33.9151	33.3123	33.3235	33.8206	33.5935	33.598	34.2371	33.9684	33.9151	33.5125	33.9297	4	4	0.0585865	1.2322	0.417208	FALSE
si:ch211-288g17.3	A3KPI6		17	17	17	33.9	41.227	378	31.0062	30.7443	31.2885	31.3192	30.7803	29.8162	31.7506	31.6078	31.0062	30.7443	31.2885	31.3192	30.7803	29.8162	31.7506	31.6078	31.0896	30.9887	4	4	0.840404	0.0755118	-0.100831	FALSE
wdr36	A3KPR1		17	17	17	25.2	98.891	896	29.3249	29.575	29.3872	29.2718	29.1684	29.5982	29.0765	28.7991	29.3249	29.575	29.3872	29.2718	29.1684	29.5982	29.0765	28.7991	29.3897	29.1606	4	4	0.269316	0.569738	-0.22916	FALSE
histh1l	A3KPR3;B0R0K9		19	19	18	41.3	20.672	201	35.3855	35.2213	35.4024	35.4417	34.9166	35.4172	35.7621	36.1435	35.3855	35.2213	35.4024	35.4417	34.9166	35.4172	35.7621	36.1435	35.3627	35.5598	4	4	0.508029	0.294112	0.197107	FALSE
LOC100538129;si:dkey-108k21.23	E7F7C7;A3KPR4	Histone H4	7	7	7	51.5	11.245	103	29.9254	29.8244	29.7188	30.0669	29.7938	30.6102	30.2979	30.3828	29.9254	29.8244	29.7188	30.0669	29.7938	30.6102	30.2979	30.3828	29.8839	30.2712	4	4	0.106514	0.972593	0.387297	FALSE
abcf1	F1Q7P3;A3KPX2;A3KPX1;A7MCH9		16	16	16	26.9	95.455	845	28.7451	28.961	28.1246	28.5468	29.5363	29.8482	28.7648	28.847	28.7451	28.961	28.1246	28.5468	29.5363	29.8482	28.7648	28.847	28.5944	29.2491	4	4	0.0922474	1.03505	0.654713	FALSE
acadl	A3KQR0		4	4	4	10.9	49.452	442	25.2091	25.4074	NA	NA	26.581	25.758	24.994	NA	25.2091	25.4074	24.3162	23.9857	26.581	25.758	24.994	22.7651	24.7296	25.0245	2	3	0.756605	0.121131	0.294932	FALSE
zgc:154164;fbxl6;h2afx;zgc:195633;si:dkey-261m9.7;si:ch211-113a14.11;si:dkey-108k21.26;si:dkey-261m9.15;zgc:110434;mid1ip1;zgc:101846;si:ch211-113a14.19;si:ch211-113a14.16	E7F7N9;A4FVM2;Q7ZUY3;F1R7H5;F1QTL1;F1RAX1;F1QSZ6;E7F5W3;E7F2T2;E7EZX1;Q4FZZ7;Q561S9;Q5XJK2;E7EXD7;E7FE07;F1Q909;Q7ZTT0;A2BFY8	Histone H2A;Histone H2AX	4	4	3	32.2	15.451	143	33.424	33.4704	33.6583	33.8711	33.6958	34.1796	34.3293	33.5163	33.424	33.4704	33.6583	33.8711	33.6958	34.1796	34.3293	33.5163	33.6059	33.9302	4	4	0.203271	0.691925	0.324302	FALSE
aldh18a1	F1QBM9;A4IGC8;E7EZW8		14	14	14	23	81.837	752	26.6926	26.1998	25.1853	25.274	28.0801	27.1228	26.1088	25.9212	26.6926	26.1998	25.1853	25.274	28.0801	27.1228	26.1088	25.9212	25.8379	26.8082	4	4	0.172502	0.763205	0.970283	FALSE
zgc:163061	E7F225;A4QN90		7	5	5	51.8	11.732	114	27.6106	27.6525	27.6564	27.9889	27.6097	28.4287	28.073	28.4281	27.6106	27.6525	27.6564	27.9889	27.6097	28.4287	28.073	28.4281	27.7271	28.1349	4	4	0.125054	0.902903	0.407781	FALSE
zgc:162339	E9QGJ9;A4QNY5		5	5	5	25.4	23.555	197	29.6714	29.3217	29.4367	29.703	30.1865	29.2354	30.05	30.2801	29.6714	29.3217	29.4367	29.703	30.1865	29.2354	30.05	30.2801	29.5332	29.938	4	4	0.191395	0.71807	0.404794	FALSE
me3	A4QPA0	Malic enzyme	4	4	4	8.1	66.74	603	24.1561	24.8933	NA	NA	25.8087	26.1452	24.3255	NA	24.1561	24.8933	23.9393	23.8835	25.8087	26.1452	24.3255	22.7789	24.2181	24.7646	2	3	0.539065	0.268359	0.546528	FALSE
supt16h	A5A4L9;E7F5E9		22	22	22	25.8	118.18	1033	28.0861	28.612	26.3255	25.4313	29.2914	29.4186	27.3899	27.0529	28.0861	28.612	26.3255	25.4313	29.2914	29.4186	27.3899	27.0529	27.1137	28.2882	4	4	0.272282	0.56498	1.17452	FALSE
mut	A5D6S3		3	3	3	4.2	83.517	757	24.2422	24.0872	NA	NA	25.4364	25.588	NA	NA	24.2422	24.0872	23.7382	23.7759	25.4364	25.588	22.6891	23.0007	23.9609	24.1785	2	2	0.798245	0.097864	0.21765	FALSE
myo1c	A5PF48;F1QZR7;F1QKT3	Unconventional myosin-Ic	9	9	7	11.3	118.06	1026	26.7176	26.9252	26.2351	26.8603	27.2899	27.0564	26.3707	26.5496	26.7176	26.9252	26.2351	26.8603	27.2899	27.0564	26.3707	26.5496	26.6846	26.8167	4	4	0.637713	0.195375	0.132087	FALSE
chst2a	A5PM89;Q08BW2;E7F6L8	Sulfotransferase	3	3	3	7.1	53.329	464	26.1878	26.0893	26.2395	26.4673	26.1525	26.4859	26.1367	26.049	26.1878	26.0893	26.2395	26.4673	26.1525	26.4859	26.1367	26.049	26.246	26.206	4	4	0.760317	0.119005	-0.0399864	FALSE
zbtb10	A5PMB0		20	20	20	44	64.712	580	24.1137	NA	23.8872	25.0761	31.1793	31.4234	31.6811	31.8693	24.1137	23.5218	23.8872	25.0761	31.1793	31.4234	31.6811	31.8693	24.1497	31.5383	3	4	2.45659e-05	4.60967	7.3886	TRUE
snx18a	A5PMM5	Sorting nexin	2	2	2	4.9	64.246	567	NA	NA	NA	25.0101	25.7366	NA	NA	25.6852	23.6141	23.728	23.9976	25.0101	25.7366	24.1986	22.9941	25.6852	24.0874	24.6536	1	2	0.478725	0.319914	0.566164	FALSE
ppp2r1a	F1R9L6;A5PMV7		5	5	2	12.6	53.171	477	25.4403	25.241	NA	NA	26.1647	26.1077	NA	NA	25.4403	25.241	23.8549	24.2031	26.1647	26.1077	23.9408	23.7321	24.6848	24.9863	2	2	0.712067	0.147479	0.301477	FALSE
scinlb	A5PMZ3		7	7	7	14	79.466	720	26.7341	26.8479	NA	25.7806	27.8268	27.6802	26.4121	26.4107	26.7341	26.8479	24.0843	25.7806	27.8268	27.6802	26.4121	26.4107	25.8617	27.0824	3	4	0.164115	0.784851	1.22071	FALSE
me2	A5PN55;A5WWC9	Malic enzyme	14	14	14	31.2	64.931	581	27.8679	27.9998	24.3796	24.7471	28.7828	28.4774	26.4629	25.9968	27.8679	27.9998	24.3796	24.7471	28.7828	28.4774	26.4629	25.9968	26.2486	27.43	4	4	0.367474	0.434773	1.1814	FALSE
smarca1	A5WUY4		36	18	18	34.3	120.95	1036	28.0634	27.9352	28.4644	28.3581	27.8887	28.2746	28.3202	28.1287	28.0634	27.9352	28.4644	28.3581	27.8887	28.2746	28.3202	28.1287	28.2053	28.1531	4	4	0.751861	0.123862	-0.0521969	FALSE
pleca	A5WV02;E7F8G7;A5WV03;F6NJN5;E9QFS3;F1RDQ8		129	129	119	30.5	522.6	4577	30.7819	30.7027	28.7556	28.5963	32.075	31.8939	30.0156	30.5275	30.7819	30.7027	28.7556	28.5963	32.075	31.8939	30.0156	30.5275	29.7092	31.128	4	4	0.121454	0.91559	1.41883	FALSE
imp3	A5WV64		6	6	6	40.4	21.671	183	28.3628	28.5423	28.6573	28.2691	28.3421	28.9282	28.1954	28.1949	28.3628	28.5423	28.6573	28.2691	28.3421	28.9282	28.1954	28.1949	28.4579	28.4151	4	4	0.836287	0.0776445	-0.0427657	FALSE
nat10	A5WVQ0		70	70	70	63.8	115.9	1025	34.6223	34.7226	35.125	34.8309	35.1371	35.4018	35.2156	35.2085	34.6223	34.7226	35.125	34.8309	35.1371	35.4018	35.2156	35.2085	34.8252	35.2407	4	4	0.0227331	1.64334	0.415536	FALSE
caprin1b	A5WVQ1;A5WVQ3;A5WVQ2		2	2	1	3	76.693	695	24.0544	24.3517	NA	NA	24.8267	NA	NA	NA	24.0544	24.3517	23.7692	23.9752	24.8267	24.3474	23.7231	23.5306	24.0376	24.107	2	1	0.839235	0.0761162	0.0693373	FALSE
eif4a1a;eif4a1b;eif4a2	A5WVT8;Q802C9;Q7ZU67;F1R166		4	2	2	12.6	43.782	382	NA	25.7795	NA	NA	26.398	26.362	NA	NA	23.6713	25.7795	23.8381	23.9572	26.398	26.362	23.5489	22.9052	24.3115	24.8035	1	2	0.658782	0.181258	0.492021	FALSE
tbl1xr1b;tbl1xr1a	A5WVU0;F1Q5U2;A5PF33;F1Q648;Q6PGY0;Q503Q8;A2RUX0		5	5	5	13.5	55.189	510	25.0203	25.1782	NA	NA	26.142	24.5633	24.4903	NA	25.0203	25.1782	23.9651	24.0301	26.142	24.5633	24.4903	23.053	24.5485	24.5622	2	3	0.985381	0.00639592	0.013708	FALSE
xrn2	A5WVY7;Q802V7;F1QUX9		29	29	29	35.7	109.25	952	29.9246	29.3448	30.5364	30.2607	26.5329	26.7949	25.2943	NA	29.9246	29.3448	30.5364	30.2607	26.5329	26.7949	25.2943	22.6574	30.0166	25.3199	4	3	0.0125678	1.90074	-4.69675	FALSE
dpp7	Q5CZT1;A5WWD7;F1QML2		6	6	6	15	56.159	500	25.5674	25.5815	NA	NA	26.4788	26.814	NA	NA	25.5674	25.5815	24.2255	23.5122	26.4788	26.814	22.8352	23.2168	24.7217	24.8362	2	2	0.926286	0.0332551	0.114553	FALSE
aldh2l;aldh2.1	A5WWE7;A2BGR9;Q0H2G3;Q90Y03		17	17	2	44.8	56.478	516	29.4292	29.8017	25.9568	25.5925	30.0362	30.3218	28.6056	27.8494	29.4292	29.8017	25.9568	25.5925	30.0362	30.3218	28.6056	27.8494	27.695	29.2032	4	4	0.289638	0.538145	1.50823	FALSE
srsf3b	A5WWG5;A5WWG4		12	12	7	54.8	14.292	124	33.3158	33.1159	33.43	33.4277	30.106	30.5157	29.396	29.3502	33.3158	33.1159	33.43	33.4277	30.106	30.5157	29.396	29.3502	33.3224	29.842	4	4	0.000685705	3.16386	-3.48037	FALSE
cherp;adal	A5WWH4;B0JZL6;F1RC75;Q4V9P6;F1R0X5	Adenosine deaminase-like protein	2	2	2	7.5	29.071	255	NA	NA	NA	NA	25.412	25.771	NA	NA	23.6015	23.86	24.094	23.9074	25.412	25.771	23.2673	23.0909	23.8657	24.3853	0	2	0.514481	0.288631	0.519572	FALSE
ptrfb	A6NA21;A3KP36;E7F0K3		17	17	17	32.6	51.774	454	31.727	31.6519	31.9176	31.7819	31.192	31.6074	31.2088	31.2614	31.727	31.6519	31.9176	31.7819	31.192	31.6074	31.2088	31.2614	31.7696	31.3174	4	4	0.0111815	1.9515	-0.452184	FALSE
aurkaip1	A7MBV9		2	2	2	8.1	24.127	209	28.1061	27.8227	27.8191	28.1884	NA	NA	28.7839	29.2335	28.1061	27.8227	27.8191	28.1884	23.5807	24.4893	28.7839	29.2335	27.9841	26.5219	4	2	0.388027	0.411138	-1.46221	FALSE
fip1l1;fip1l1b	Q5XJD3;A7MCF0	Pre-mRNA 3-end-processing factor FIP1	7	7	7	17.2	62.965	570	27.6358	27.7634	27.1045	27.2035	26.7175	27.7443	NA	NA	27.6358	27.7634	27.1045	27.2035	26.7175	27.7443	24.248	23.4091	27.4268	25.5297	4	2	0.158766	0.799241	-1.89709	FALSE
cst14a.2	A7MCL7;E7EYW5		2	2	2	30	11.161	100	24.9236	25.0517	NA	NA	26.2728	NA	NA	NA	24.9236	25.0517	23.9044	23.4496	26.2728	24.2113	23.802	22.7454	24.3323	24.2579	2	1	0.932815	0.0302045	-0.0744563	FALSE
rfc3	A7MCR5;E9QDP2		29	29	29	79.8	40.396	356	33.0457	32.9223	33.3065	33.3497	33.667	33.7095	33.6072	33.6495	33.0457	32.9223	33.3065	33.3497	33.667	33.7095	33.6072	33.6495	33.156	33.6583	4	4	0.0144016	1.84159	0.502271	FALSE
zfx;znf711	E7F557;F1QXD4;A7Y7X5	Zinc finger protein 711	3	3	3	3.2	83.453	739	NA	25.3724	25.4963	25.9439	25.223	26.2265	25.8617	25.844	23.8201	25.3724	25.4963	25.9439	25.223	26.2265	25.8617	25.844	25.1582	25.7888	3	4	0.279171	0.55413	0.630625	FALSE
hadhaa	A7YT47		7	5	5	10.8	81.874	761	NA	NA	NA	NA	25.7816	25.4799	NA	25.2881	23.6758	23.8614	24.0225	23.9979	25.7816	25.4799	22.7438	25.2881	23.8894	24.8234	0	3	0.275068	0.560559	0.93398	FALSE
zgc:171772	A7YY10		5	5	5	51.1	10.205	92	31.6614	31.173	31.1916	31.7836	32.1173	31.6026	32.2522	32.3478	31.6614	31.173	31.1916	31.7836	32.1173	31.6026	32.2522	32.3478	31.4524	32.08	4	4	0.0338757	1.47011	0.627585	FALSE
pabpn1	F8W5X1;E9QGV8;A7YYD9;E7FGA2;Q6NUT4		3	3	3	15.1	23.818	218	NA	NA	NA	NA	NA	NA	24.9167	24.6111	23.6871	23.7722	24.1549	24.0154	24.067	24.3138	24.9167	24.6111	23.9074	24.4771	0	2	0.0457015	1.34007	0.569737	FALSE
brd2a	A8CYR1;F8W2E9;F1QWA7;F1QW93		26	26	3	34.1	92.418	836	29.7867	29.8887	30.2084	30.1821	30.3088	30.6774	30.267	30.2923	29.7867	29.8887	30.2084	30.1821	30.3088	30.6774	30.267	30.2923	30.0165	30.3864	4	4	0.0421703	1.37499	0.369897	FALSE
mtdha	F1QIA5;A8DZ70		3	3	3	6.3	57.902	542	25.0436	25.1277	NA	NA	26.3553	26.5439	24.9611	NA	25.0436	25.1277	23.9179	24.0738	26.3553	26.5439	24.9611	23.5818	24.5408	25.3605	2	3	0.338166	0.47087	0.819789	FALSE
rbm25b	A8DZA0;E7F440;F1QGH5;F1R4H4;B8A543;F1QXI9		11	11	11	16.1	96.992	830	27.2658	27.2301	24.4801	25.1439	28.69	28.1754	26.7453	25.9462	27.2658	27.2301	24.4801	25.1439	28.69	28.1754	26.7453	25.9462	26.03	27.3892	4	4	0.205538	0.687108	1.35925	FALSE
srsf6b	A8DZG2		8	8	3	23.1	41.129	355	29.6787	29.769	28.8403	28.9112	29.9073	27.7035	28.8361	28.59	29.6787	29.769	28.8403	28.9112	29.9073	27.7035	28.8361	28.59	29.2998	28.7592	4	4	0.34632	0.460523	-0.540563	FALSE
puf60a	A8E4R7;B0S627;F1QZ57;F6NTM3;E7FE61;F1QB76;F6NQ93;F6P3Y7;F6NPA6		16	11	11	40	55.692	518	27.597	27.7903	27.026	27.137	28.6358	28.7182	27.9909	27.6535	27.597	27.7903	27.026	27.137	28.6358	28.7182	27.9909	27.6535	27.3876	28.2496	4	4	0.0376601	1.42412	0.862011	FALSE
rpl14	A8E526		7	7	7	46	16.128	139	30.1327	30.2331	30.4268	30.2949	30.7839	31.4102	30.9901	31.0753	30.1327	30.2331	30.4268	30.2949	30.7839	31.4102	30.9901	31.0753	30.2719	31.0649	4	4	0.00437862	2.35866	0.792991	FALSE
prdx3	A8E7G6;Q5BJB9;A8E7G7		4	4	4	17.4	30.34	281	26.5951	26.8109	NA	24.5704	27.5649	27.3003	26.5965	25.4043	26.5951	26.8109	24.2578	24.5704	27.5649	27.3003	26.5965	25.4043	25.5585	26.7165	3	4	0.213108	0.671401	1.15796	FALSE
top2a	A8E7K3;F1R4T1		60	60	60	61.6	90.217	810	36.0237	36.0155	36.5369	36.4966	36.9569	37.2707	37.5594	37.4461	36.0237	36.0155	36.5369	36.4966	36.9569	37.2707	37.5594	37.4461	36.2682	37.3083	4	4	0.00180453	2.74364	1.0401	TRUE
junba	A8E7N0;H0WEE2		3	2	2	11.4	36.302	325	24.6731	NA	25.2474	25.5426	NA	NA	NA	NA	24.6731	23.9633	25.2474	25.5426	23.8831	24.4155	23.4334	22.9001	24.8566	23.658	3	0	0.0452283	1.34459	-1.19855	FALSE
psmb4	Q568F3;A8E7N8	Proteasome subunit beta type	3	3	3	21.4	24.045	215	25.4062	25.7489	NA	NA	26.3674	26.4509	NA	NA	25.4062	25.7489	24.2647	23.7595	26.3674	26.4509	23.4009	22.9386	24.7948	24.7894	2	2	0.996141	0.0016793	-0.00537514	FALSE
rps23	A8KB78		8	8	8	49.7	15.848	143	31.7155	31.6249	31.6867	31.8074	32.114	32.2074	32.0795	32.4325	31.7155	31.6249	31.6867	31.8074	32.114	32.2074	32.0795	32.4325	31.7087	32.2084	4	4	0.00380457	2.41969	0.499703	FALSE
h3f3a;si:ch211-113a14.14;h3f3b.1	Q6PI20;Q4QRF4;A8KBJ5;G1K2S9	Histone H3.3;Histone H3.2;Histone H3	2	2	2	11.8	15.328	136	28.1881	28.1298	28.2571	28.4025	28.2033	28.1794	28.3699	28.4703	28.1881	28.1298	28.2571	28.4025	28.2033	28.1794	28.3699	28.4703	28.2444	28.3057	4	4	0.525464	0.279457	0.0613362	FALSE
taf11	A8KBY5;E9QGH9		15	15	15	78.6	22.713	206	30.2511	29.3685	30.5644	30.4684	26.4454	27.0788	28.7388	28.4331	30.2511	29.3685	30.5644	30.4684	26.4454	27.0788	28.7388	28.4331	30.1631	27.674	4	4	0.0123688	1.90767	-2.48907	FALSE
hnrnpl2	A8KC22		36	24	6	83.3	57.803	522	35.5069	35.4484	35.7425	35.7184	29.304	30.1744	28.3239	28.4035	35.5069	35.4484	35.7425	35.7184	29.304	30.1744	28.3239	28.4035	35.6041	29.0515	4	4	0.000487102	3.31238	-6.5526	FALSE
psmc1a;psmc1b	A8KC30;Q6IQ72		8	8	8	23.9	49.145	440	26.7621	26.7235	NA	NA	27.9272	27.6684	NA	NA	26.7621	26.7235	23.8663	23.9472	27.9272	27.6684	23.9762	23.1209	25.3248	25.6732	2	2	0.82358	0.0842945	0.348445	FALSE
serpinh1a	A8WFU6		14	14	14	42.9	44.973	403	28.4956	28.7132	26.6351	27.0528	29.3266	29.5559	27.8837	27.6513	28.4956	28.7132	26.6351	27.0528	29.3266	29.5559	27.8837	27.6513	27.7242	28.6044	4	4	0.262071	0.581582	0.880201	FALSE
kif22	B7ZV80;A8WFU8	Kinesin-like protein;Kinesin-like protein KIF22	2	2	2	3.5	70.632	634	24.3975	24.4252	24.4646	25.1029	24.5888	NA	NA	NA	24.3975	24.4252	24.4646	25.1029	24.5888	23.6291	23.1278	22.9798	24.5975	23.5814	4	1	0.0608263	1.21591	-1.01618	FALSE
mecp2	A8WIP2;Q7T2T7		9	9	9	25.4	56.995	523	26.8043	26.6917	27.4737	27.164	NA	NA	NA	NA	26.8043	26.6917	27.4737	27.164	24.1195	24.3622	22.9435	23.3468	27.0334	23.693	4	0	0.000451642	3.34521	-3.34041	FALSE
hcfc1b	E7FB15;A8WIP5		18	11	11	11.4	203.55	1990	26.5972	26.9939	NA	NA	28.1445	27.9963	25.3748	25.225	26.5972	26.9939	24.1268	23.5132	28.1445	27.9963	25.3748	25.225	25.3078	26.6852	2	4	0.289117	0.538927	1.37738	FALSE
zgc:162025	A9C3N6		8	8	8	40.7	26.809	236	27.7982	27.8846	28.9345	27.6993	28.3228	29.1998	29.0243	28.7406	27.7982	27.8846	28.9345	27.6993	28.3228	29.1998	29.0243	28.7406	28.0791	28.8219	4	4	0.0819229	1.08659	0.742749	FALSE
zgc:136971	A9C3Q8		9	9	9	17.1	79.063	714	26.8886	27.1176	27.1503	27.5704	NA	25.9898	NA	NA	26.8886	27.1176	27.1503	27.5704	24.2051	25.9898	23.2561	23.227	27.1817	24.1695	4	1	0.0163703	1.78594	-3.0122	FALSE
rpe65b;rpe65c	A9C3R9;E7FBT0;A9C3R8	All-trans-retinyl ester 13-cis isomerohydrolase;Retinal Mueller cells isomerohydrolase	2	2	2	3.6	60.613	532	24.6354	24.794	NA	NA	25.3276	25.342	NA	NA	24.6354	24.794	24.085	23.7005	25.3276	25.342	23.3445	23.0475	24.3037	24.2654	2	2	0.957159	0.019016	-0.0382974	FALSE
wdr43	A9JR96		26	26	26	44.8	71.628	650	31.1221	31.2062	31.1908	31.0725	31.0594	31.5385	31.0824	31.1293	31.1221	31.2062	31.1908	31.0725	31.0594	31.5385	31.0824	31.1293	31.1479	31.2024	4	4	0.669546	0.174219	0.0545198	FALSE
thoc6	Q5XJS5;A9JT13	THO complex subunit 6 homolog	6	6	6	30.7	35.368	323	26.0147	26.2335	NA	NA	27.0273	26.8633	26.0882	NA	26.0147	26.2335	23.8473	23.864	27.0273	26.8633	26.0882	23.7549	24.9899	25.9334	2	3	0.382517	0.41735	0.943535	FALSE
shmt2	F1RAF9;A9LDD9		6	6	6	13	54.199	491	25.5392	25.2488	NA	NA	26.4449	26.1765	NA	NA	25.5392	25.2488	24.1819	23.8414	26.4449	26.1765	23.8552	23.4336	24.7028	24.9776	2	2	0.768086	0.11459	0.274771	FALSE
ccl44	A9ZPF3		2	2	2	13.5	14.547	126	NA	25.9299	NA	26.0757	NA	NA	26.8791	26.9687	23.9204	25.9299	24.3514	26.0757	23.7154	24.1054	26.8791	26.9687	25.0694	25.4172	2	2	0.749426	0.125271	0.34778	FALSE
psmb5	B0R028	Proteasome subunit beta type	7	7	7	27.5	29.601	269	27.2902	27.6228	NA	NA	28.2276	28.4909	26.6374	26.4192	27.2902	27.6228	24.2158	23.6985	28.2276	28.4909	26.6374	26.4192	25.7068	27.4438	2	4	0.19695	0.705645	1.73696	FALSE
arhgef39	B0R089;F1QG07;H0WF06		5	5	5	12.4	49.477	427	25.7239	25.7385	26.2748	25.8849	25.8962	26.0856	26.2446	26.1907	25.7239	25.7385	26.2748	25.8849	25.8962	26.0856	26.2446	26.1907	25.9055	26.1043	4	4	0.242331	0.615592	0.19879	FALSE
coro1ca	B0R0D7;E9QEX2;Q7SX58;E9QI46;F1QDY7	Coronin	3	3	3	8.2	53.368	474	25.4553	25.8868	NA	NA	26.7375	26.8272	24.7517	24.4404	25.4553	25.8868	23.7447	23.3582	26.7375	26.8272	24.7517	24.4404	24.6112	25.6892	2	4	0.271083	0.566898	1.07799	FALSE
B0R0H1	B0R0H1		4	2	2	8.1	72.384	631	24.916	24.2777	NA	NA	NA	NA	24.2965	NA	24.916	24.2777	24.4024	23.7444	24.0667	24.2773	24.2965	23.4216	24.3351	24.0155	2	1	0.351558	0.454003	-0.319624	FALSE
homeza	B0R0H7		16	16	16	29.8	72.996	650	29.0047	28.9187	29.3571	29.3576	29.3291	29.5808	29.3037	29.2049	29.0047	28.9187	29.3571	29.3576	29.3291	29.5808	29.3037	29.2049	29.1596	29.3546	4	4	0.220347	0.656892	0.195065	FALSE
chd8	E7FH24;E7F3L6;F1QW70;B0R0I6	Chromodomain-helicase-DNA-binding protein 8	6	2	2	2.9	240.97	2160	NA	24.6187	NA	NA	24.8443	25.6354	NA	NA	23.5649	24.6187	23.7959	23.5171	24.8443	25.6354	24.1164	22.7269	23.8741	24.3307	1	2	0.532314	0.273832	0.4566	FALSE
tbx2a	B0R122		12	6	6	18.4	75.741	686	27.4862	27.4536	27.888	27.6836	NA	NA	NA	NA	27.4862	27.4536	27.888	27.6836	23.9368	24.3029	24.1624	23.7093	27.6278	24.0279	4	0	1.13949e-06	5.94329	-3.59996	FALSE
lrwd1	B0R160	Leucine-rich repeat and WD repeat-containing protein 1	25	25	25	36.2	85.047	763	30.1563	30.212	30.5941	30.5729	30.6629	31.1015	30.8805	30.686	30.1563	30.212	30.5941	30.5729	30.6629	31.1015	30.8805	30.686	30.3838	30.8327	4	4	0.027602	1.55906	0.448881	FALSE
polb	B0R194;Q6DRD3;B0R195	DNA polymerase beta	22	22	22	64.9	38.955	339	32.8282	32.7134	33.1135	33.1826	32.908	33.1117	32.8663	32.9129	32.8282	32.7134	33.1135	33.1826	32.908	33.1117	32.8663	32.9129	32.9594	32.9497	4	4	0.941479	0.0261893	-0.0097198	FALSE
vdac3	F1R5X8;F1QJ11;B0R197;B0R198		6	6	6	28.6	30.114	283	25.4197	25.5291	NA	NA	26.4145	26.3895	NA	NA	25.4197	25.5291	24.4015	23.5961	26.4145	26.3895	23.8726	23.0517	24.7366	24.9321	2	2	0.850275	0.0704405	0.195452	FALSE
psmc4	B0R1D0		4	4	4	12	47.26	418	25.9764	26.3804	NA	NA	27.2496	27.4071	NA	26.6606	25.9764	26.3804	24.1459	23.7895	27.2496	27.4071	22.9203	26.6606	25.0731	26.0594	2	3	0.462987	0.334432	0.986328	FALSE
utp6	B0R1D4		14	14	14	26.9	69.497	594	28.7127	29.0546	28.8281	28.7489	28.74	29.0859	28.6265	28.3092	28.7127	29.0546	28.8281	28.7489	28.74	29.0859	28.6265	28.3092	28.8361	28.6904	4	4	0.455234	0.341766	-0.145694	FALSE
suz12b	B0R1D5	Polycomb protein suz12-B	4	4	2	5.7	77.677	682	25.7987	25.5317	25.7108	25.8435	25.1319	25.7042	24.8427	24.8887	25.7987	25.5317	25.7108	25.8435	25.1319	25.7042	24.8427	24.8887	25.7212	25.1419	4	4	0.0549155	1.2603	-0.579296	FALSE
nfic	F1QBH7;B0S4Z1;F1QF29	Nuclear factor 1	8	8	6	22.1	55.607	506	26.9064	27.142	26.4557	26.7176	27.7828	27.8291	26.9704	26.748	26.9064	27.142	26.4557	26.7176	27.7828	27.8291	26.9704	26.748	26.8054	27.3326	4	4	0.158962	0.798706	0.527136	FALSE
rbm45	B0S522;F1QI07		28	28	28	58.2	52.084	467	33.7744	33.3217	34.0429	33.8768	28.8302	29.299	28.5741	28.5679	33.7744	33.3217	34.0429	33.8768	28.8302	29.299	28.5741	28.5679	33.754	28.8178	4	4	7.67031e-07	6.11519	-4.93618	FALSE
p4hb	B0S564	Protein disulfide-isomerase	9	9	9	20	56.633	509	26.1137	26.7874	24.116	NA	27.2833	27.5189	25.6266	24.8797	26.1137	26.7874	24.116	23.6202	27.2833	27.5189	25.6266	24.8797	25.1593	26.3271	3	4	0.287386	0.541534	1.16781	FALSE
naif1	B0S5D0;F1Q642		9	9	9	29	33.371	303	25.7389	25.8206	26.018	26.2404	28.9347	28.7185	29.0273	29.1692	25.7389	25.8206	26.018	26.2404	28.9347	28.7185	29.0273	29.1692	25.9545	28.9624	4	4	1.14709e-06	5.9404	3.00795	TRUE
zc3h13	B0S5D8		9	9	9	6.1	204.39	1759	26.4556	26.4141	25.5762	26.2712	25.6684	26.8281	25.2694	NA	26.4556	26.4141	25.5762	26.2712	25.6684	26.8281	25.2694	23.3466	26.1793	25.2781	4	3	0.30612	0.514108	-0.90114	FALSE
u2surp	B0S5J3;E9QCG7;F1RCX6		4	4	4	4.9	105.1	923	25.0018	25.1122	NA	24.6205	25.106	26.1013	NA	NA	25.0018	25.1122	24.3577	24.6205	25.106	26.1013	22.8168	23.8772	24.7731	24.4753	3	2	0.710523	0.148422	-0.297742	FALSE
si:dkeyp-38g8.5	B0S5X1		24	24	24	68.1	39.794	342	28.8278	28.9579	29.0853	29.5763	33.5088	32.9859	33.5459	33.7408	28.8278	28.9579	29.0853	29.5763	33.5088	32.9859	33.5459	33.7408	29.1118	33.4454	4	4	1.43676e-06	5.84262	4.33351	TRUE
dimt1l	F1QJ20;B0S688		4	4	4	11.8	34.668	306	25.6853	25.7834	25.9762	25.8137	25.7669	26.2469	25.7031	25.8123	25.6853	25.7834	25.9762	25.8137	25.7669	26.2469	25.7031	25.8123	25.8146	25.8823	4	4	0.64669	0.189304	0.0676342	FALSE
wdr3	B0S6A9;B0S6A8		20	20	20	26.7	105.82	938	28.7979	29.015	28.8404	28.6793	28.7087	29.0942	28.63	28.3871	28.7979	29.015	28.8404	28.6793	28.7087	29.0942	28.63	28.3871	28.8331	28.705	4	4	0.471266	0.326734	-0.128154	FALSE
rexo1	B0S6F3;E7F8J8		7	7	7	8.3	134.68	1207	25.7313	25.8125	26.3373	26.1544	25.1941	25.6934	NA	NA	25.7313	25.8125	26.3373	26.1544	25.1941	25.6934	23.7042	23.8624	26.0089	24.6135	4	2	0.0607315	1.21659	-1.39535	FALSE
dhx9	B0S6Z1		31	31	31	27.8	140.01	1271	29.6973	29.7921	28.0528	27.9475	30.4629	30.6179	28.9185	28.6754	29.6973	29.7921	28.0528	27.9475	30.4629	30.6179	28.9185	28.6754	28.8724	29.6686	4	4	0.308061	0.511363	0.796221	FALSE
snrnp200	B0S754		53	53	53	29.3	243.98	2134	29.6115	29.8791	28.8599	28.8147	30.5797	30.7509	29.1598	29.0527	29.6115	29.8791	28.8599	28.8147	30.5797	30.7509	29.1598	29.0527	29.2913	29.8858	4	4	0.310388	0.508096	0.594504	FALSE
glsb	F1QQ46;F1RA10;B0S786;F1RDU2;E9QIY0;Q1LWI2		3	3	3	8.5	52.439	473	24.2768	25.0563	NA	NA	26.6495	26.571	NA	NA	24.2768	25.0563	24.1893	24.0188	26.6495	26.571	22.9745	23.3681	24.3853	24.8908	2	2	0.651884	0.18583	0.505491	FALSE
ubtfl	B0S7C3;B0S7C2;B0S7C1;B0S7C0;F1R7C9;F1QCQ1;B0S7B9		46	44	44	47.3	83.469	719	33.3095	33.1254	33.5808	33.6069	33.9539	33.4382	34.2635	34.2854	33.3095	33.1254	33.5808	33.6069	33.9539	33.4382	34.2635	34.2854	33.4056	33.9853	4	4	0.0538225	1.26904	0.579633	FALSE
brd7	B0S7E1;F1QF06		3	3	3	5.9	69.724	628	25.2869	25.5548	25.9698	25.679	NA	25.2277	NA	NA	25.2869	25.5548	25.9698	25.679	23.7053	25.2277	23.5468	23.5458	25.6226	24.0064	4	1	0.0230936	1.63651	-1.61623	FALSE
coil	B0S7K8;F1R5L8		12	12	12	32.1	58.241	532	27.6276	27.8297	28.0184	27.9172	28.0764	28.2732	28.0213	27.9584	27.6276	27.8297	28.0184	27.9172	28.0764	28.2732	28.0213	27.9584	27.8482	28.0823	4	4	0.0737459	1.13226	0.234074	FALSE
ahrrb	B0S7S2		7	7	7	13.3	65.535	573	26.8765	26.8272	27.2645	27.2422	NA	NA	NA	NA	26.8765	26.8272	27.2645	27.2422	24.1647	23.902	22.7728	22.9332	27.0526	23.4432	4	0	0.000897457	3.04699	-3.60942	FALSE
nr2c2	B0UXU0;E9QC33		8	8	7	16.4	68.513	623	NA	NA	NA	NA	27.3963	27.3902	26.9566	27.1469	23.4684	23.5127	24.1427	23.4674	27.3963	27.3902	26.9566	27.1469	23.6478	27.2225	0	4	7.63832e-06	5.117	3.57468	TRUE
bmi1a;bmi1b	Q8JIR0;Q7T3E6;B0UXV8;E9QBX8	Polycomb complex protein BMI-1-A;Polycomb complex protein BMI-1-B	2	2	2	5	36.538	320	24.7835	24.5659	NA	24.718	NA	NA	NA	NA	24.7835	24.5659	24.1123	24.718	24.0809	24.1814	23.1563	23.0243	24.5449	23.6107	3	0	0.0454771	1.34221	-0.934177	FALSE
pip4k2ab	F1QIQ0;B0UXW0;F1QWU0		9	2	2	22.9	50.766	445	25.536	25.5976	26.151	NA	25.6376	NA	NA	NA	25.536	25.5976	26.151	23.6114	25.6376	24.1878	22.8844	23.2816	25.224	23.9979	3	1	0.188372	0.724984	-1.22613	FALSE
rif1	F1QTV5;B0UY57		41	41	41	23	257.2	2347	29.6791	29.6069	29.7125	29.85	29.8602	30.1895	29.3064	29.1739	29.6791	29.6069	29.7125	29.85	29.8602	30.1895	29.3064	29.1739	29.7121	29.6325	4	4	0.763216	0.117352	-0.0796268	FALSE
si:dkey-75a21.2	B0UYE1		8	8	8	22.4	51.413	451	26.5218	26.6248	26.5118	26.5593	25.9214	26.2812	25.6984	25.8977	26.5218	26.6248	26.5118	26.5593	25.9214	26.2812	25.6984	25.8977	26.5545	25.9497	4	4	0.0134687	1.87068	-0.604749	FALSE
cdc7	B0UYH8;B0UYH9;B0UYI0		4	4	4	8.9	51.776	459	24.7703	24.9009	25.2853	25.6048	NA	NA	NA	NA	24.7703	24.9009	25.2853	25.6048	24.2587	24.0533	23.6736	23.2828	25.1403	23.8171	4	0	0.00379942	2.42028	-1.32323	FALSE
si:dkey-67c22.2	B0UYQ8;B0UYQ7		3	3	3	4.9	121.07	1069	25.7164	26.0014	26.5253	26.2625	26.132	27.1931	26.5087	26.6501	25.7164	26.0014	26.5253	26.2625	26.132	27.1931	26.5087	26.6501	26.1264	26.621	4	4	0.130522	0.884315	0.494555	FALSE
krt15	F1QM28;F1QM30;B0UYS0		3	2	2	4.7	40.264	361	NA	29.8424	NA	NA	NA	25.5976	26.2484	26.0534	23.5096	29.8424	23.8477	23.5801	23.4949	25.5976	26.2484	26.0534	25.1949	25.3486	1	3	0.93136	0.0308825	0.15363	FALSE
urb2	B0V0U5;B0V0U6;F1QES6		20	20	20	15.3	168.79	1495	27.9076	28.16	27.8422	27.8581	28.1646	28.3238	27.7984	27.771	27.9076	28.16	27.8422	27.8581	28.1646	28.3238	27.7984	27.771	27.942	28.0144	4	4	0.662355	0.178909	0.072434	FALSE
pccb	B0V0X1;F1R007		10	10	10	21.3	60.682	555	26.6714	26.571	NA	NA	27.3854	27.1936	NA	NA	26.6714	26.571	24.0288	24.1499	27.3854	27.1936	24.1339	22.6486	25.3553	25.3404	2	2	0.991779	0.00358516	-0.0149005	FALSE
hltf	B0V118		6	6	6	6.7	104.76	942	26.1731	26.1073	26.2548	26.58	26.2936	25.7136	NA	25.8202	26.1731	26.1073	26.2548	26.58	26.2936	25.7136	23.406	25.8202	26.2788	25.3083	4	3	0.230615	0.637112	-0.970471	FALSE
jund	B0V1Q6		4	3	3	18	31.446	283	25.5841	25.6034	25.9854	26.1578	NA	NA	NA	NA	25.5841	25.6034	25.9854	26.1578	23.7746	23.7443	24.2867	23.1108	25.8327	23.7291	4	0	0.000737541	3.13221	-2.1036	FALSE
si:dkeyp-110g5.4	B0V2R9		8	8	8	27	44.089	393	NA	NA	NA	NA	28.0485	28.3062	27.9519	28.0001	23.7204	23.4996	24.2539	23.7927	28.0485	28.3062	27.9519	28.0001	23.8167	28.0767	0	4	7.66962e-06	5.11523	4.26	TRUE
dclre1b	B0V2S2	5 exonuclease Apollo	11	11	11	24.3	64.184	571	NA	NA	NA	NA	29.6899	29.955	29.6212	29.695	23.6814	23.7735	23.9488	23.6267	29.6899	29.955	29.6212	29.695	23.7576	29.7403	0	4	1.68937e-09	8.77227	5.98268	TRUE
tra2b	B0V332		4	4	3	16.5	32.85	278	26.4248	26.5989	25.1663	25.1168	26.6065	27.237	25.545	NA	26.4248	26.5989	25.1663	25.1168	26.6065	27.237	25.545	23.496	25.8267	25.7211	4	3	0.912911	0.0395717	-0.105572	FALSE
pole	B0V351	DNA polymerase	2	2	2	1	262.18	2284	28.8704	29.0969	29.9959	29.6849	30.3975	30.7351	30.875	30.1975	28.8704	29.0969	29.9959	29.6849	30.3975	30.7351	30.875	30.1975	29.412	30.5513	4	4	0.013537	1.86848	1.13929	TRUE
zgc:162945	B0V362		13	13	13	46.4	39.693	351	NA	NA	NA	NA	29.2658	29.6446	29.1368	29.1368	24.0846	23.9059	24.1433	23.8784	29.2658	29.6446	29.1368	29.1368	24.0031	29.296	0	4	5.36371e-07	6.27053	5.29293	TRUE
myef2	B0V3S8;F1QRQ0;E7EZM9;B0V3S9		7	7	7	17.4	59.999	553	26.7608	26.837	26.1085	26.1116	26.7502	27.2302	25.1289	25.0152	26.7608	26.837	26.1085	26.1116	26.7502	27.2302	25.1289	25.0152	26.4545	26.0311	4	4	0.519991	0.284004	-0.423343	FALSE
cs	Q7ZVY5;B2GTW6	Citrate synthase, mitochondrial;Citrate synthase	13	13	13	35.7	51.751	468	29.0644	29.1369	25.284	25.0678	29.9157	30.347	27.591	27.1479	29.0644	29.1369	25.284	25.0678	29.9157	30.347	27.591	27.1479	27.1383	28.7504	4	4	0.295257	0.5298	1.61213	FALSE
smarcd3b;smarcd3a	B2KL77;E9QHE9;E9QC50;E7F1T4;F8W4A9;F1QLA9;E7EYW7		5	2	2	11.8	54.934	476	24.6901	24.8708	NA	NA	NA	25.2284	NA	NA	24.6901	24.8708	24.1285	23.5091	23.8942	25.2284	23.2958	23.2178	24.2996	23.9091	2	1	0.513553	0.289415	-0.390575	FALSE
smarcal1	B2ZFP3;F1QLA1;F8W587;F1QB34;F1R8F6;F6P9Z4;F1Q7C6	SWI/SNF-related matrix-associated actin-dependent regulator of chromatin subfamily A-like protein 1	4	4	4	6.9	89.895	807	24.74	25.0939	25.2001	24.995	NA	NA	24.0267	24.3811	24.74	25.0939	25.2001	24.995	23.6069	24.1228	24.0267	24.3811	25.0073	24.0344	4	2	0.00365827	2.43672	-0.972871	FALSE
snx18b	B3DFM9	Sorting nexin	2	2	2	5	63.462	563	NA	26.0767	26.0552	NA	25.4135	NA	25.6632	25.9596	23.5565	26.0767	26.0552	23.6672	25.4135	24.2009	25.6632	25.9596	24.8389	25.3093	2	3	0.58717	0.231236	0.470424	FALSE
lmnb2	B3DFN3;E9QIC9;E9QCX6		10	9	7	17	65.933	583	26.122	26.4293	NA	25.3581	26.9722	26.5401	25.6072	NA	26.122	26.4293	24.3005	25.3581	26.9722	26.5401	25.6072	23.2282	25.5525	25.5869	3	3	0.972874	0.0119433	0.0344456	FALSE
zgc:193790	B3DG10;B8A5Z3		5	5	5	16	32.84	288	25.1093	NA	NA	25.1485	26.8005	25.1647	27.1665	27.1201	25.1093	23.7538	23.9989	25.1485	26.8005	25.1647	27.1665	27.1201	24.5026	26.563	2	4	0.0150965	1.82112	2.06034	TRUE
nr2f2	Q91430;B3DGQ7;Q06726;F1Q6P8;Q1LUH4;F1QA67		17	5	4	47.9	47.105	422	25.8072	25.852	25.83	25.7476	28.9826	29.2358	29.0372	29.3388	25.8072	25.852	25.83	25.7476	28.9826	29.2358	29.0372	29.3388	25.8092	29.1486	4	4	1.18652e-05	4.92573	3.3394	TRUE
acd	B3DGY9		8	8	8	26.1	50.205	459	NA	NA	NA	NA	27.4518	27.8976	27.2762	27.3896	23.7236	23.4342	24.2988	23.9709	27.4518	27.8976	27.2762	27.3896	23.8569	27.5038	0	4	7.73861e-06	5.11134	3.64697	TRUE
ncam1a	B3DH85;E9QDC6		3	3	3	4.5	92.621	837	24.6241	24.4417	NA	NA	25.4039	NA	NA	NA	24.6241	24.4417	24.032	24.2527	25.4039	23.6146	24.3066	23.6048	24.3376	24.2325	2	1	0.825232	0.083424	-0.10513	FALSE
clockb	B3DH92;F1QQF0		16	13	13	18.7	92.289	820	28.9299	28.9771	29.1381	29.2329	NA	NA	NA	NA	28.9299	28.9771	29.1381	29.2329	23.7011	24.2541	24.072	23.1739	29.0695	23.8003	4	0	7.71693e-05	4.11256	-5.26923	FALSE
vcla	F1REH0;B8JIH2;B3DI32		3	3	3	2.7	123.97	1130	24.8979	25.2545	NA	NA	25.9754	25.6868	NA	NA	24.8979	25.2545	23.881	24.2028	25.9754	25.6868	23.7262	23.294	24.559	24.6706	2	2	0.888253	0.0514633	0.111531	FALSE
dlat	B3DIV6	Acetyltransferase component of pyruvate dehydrogenase complex	5	5	5	11.2	69.206	652	26.1652	26.1918	NA	NA	27.1211	27.1798	NA	NA	26.1652	26.1918	23.8458	24.0493	27.1211	27.1798	23.9566	23.633	25.063	25.4726	2	2	0.739104	0.131294	0.409591	FALSE
pip4k2aa	B3DJ34		13	13	6	35.6	46.087	404	28.2696	28.4937	28.5891	28.6347	28.4178	28.9739	28.2826	28.4689	28.2696	28.4937	28.5891	28.6347	28.4178	28.9739	28.2826	28.4689	28.4968	28.5358	4	4	0.829806	0.0810235	0.0390532	FALSE
foxp4	B3DJK9		6	6	6	10.3	77.443	696	26.4216	26.3814	26.1015	26.2335	27.0523	26.8852	26.444	26.5829	26.4216	26.3814	26.1015	26.2335	27.0523	26.8852	26.444	26.5829	26.2845	26.7411	4	4	0.0373236	1.42802	0.456595	FALSE
letmd1	B3DJY5;F1Q868		2	2	2	6.1	42.365	362	NA	24.5849	24.759	24.6894	24.3817	NA	NA	NA	23.5705	24.5849	24.759	24.6894	24.3817	23.9706	23.9242	22.694	24.4009	23.7426	3	1	0.204704	0.688875	-0.658322	FALSE
lmna	B3DKC5		36	36	35	59.2	73.671	659	31.1219	31.1709	28.6056	28.8428	31.817	31.972	30.6046	30.1789	31.1219	31.1709	28.6056	28.8428	31.817	31.972	30.6046	30.1789	29.9353	31.1431	4	4	0.204366	0.689591	1.20782	FALSE
cct7	B3DKJ0;F1R344		5	5	5	8.6	59.706	547	25.1397	25.5575	NA	NA	26.426	26.4921	NA	NA	25.1397	25.5575	23.9527	23.819	26.426	26.4921	23.8385	23.6974	24.6172	25.1135	2	2	0.602383	0.220127	0.496286	FALSE
kri1	Q6DRJ4;B3DKN1	Protein KRI1 homolog	31	31	31	37.1	91.652	765	31.38	31.2414	31.7903	31.676	31.7993	32.0393	32.1957	32.1279	31.38	31.2414	31.7903	31.676	31.7993	32.0393	32.1957	32.1279	31.522	32.0405	4	4	0.0183091	1.73733	0.518581	FALSE
ogt.1;ogt.2	B3DKP3;F1QC55;F1QU20;F1QAB7;E9QEX5;E9QIM0		9	9	9	12	116.53	1046	26.3746	26.0853	25.7335	26.3913	27.0172	26.6427	25.6826	NA	26.3746	26.0853	25.7335	26.3913	27.0172	26.6427	25.6826	23.8833	26.1461	25.8065	4	3	0.665256	0.177011	-0.339677	FALSE
snx33	B5RHZ3	Sorting nexin	15	15	15	28.5	63.979	551	29.0613	28.9309	29.3095	29.3355	29.2199	29.6916	29.4057	29.5014	29.0613	28.9309	29.3095	29.3355	29.2199	29.6916	29.4057	29.5014	29.1593	29.4546	4	4	0.0774381	1.11105	0.295368	FALSE
rps24	B7ZD34;Q642J7;B7ZD32	40S ribosomal protein S24	5	5	5	35.6	15.344	132	29.5453	29.5523	29.6844	29.872	30.1427	30.618	30.326	30.326	29.5453	29.5523	29.6844	29.872	30.1427	30.618	30.326	30.326	29.6635	30.3532	4	4	0.00177078	2.75184	0.689729	FALSE
glud1a	B8A4B0		21	21	10	48.2	60.141	544	29.7398	29.8533	26.5071	27.4917	30.725	30.7392	28.8512	28.6656	29.7398	29.8533	26.5071	27.4917	30.725	30.7392	28.8512	28.6656	28.398	29.7452	4	4	0.236347	0.62645	1.34725	FALSE
rrbp1a	B8A4D7;E7FCJ5;F1QML6;E9QFY1;F1QP15		35	35	35	31.4	145.52	1336	28.1664	28.1432	27.6074	27.5601	29.1512	29.0279	28.6432	28.4004	28.1664	28.1432	27.6074	27.5601	29.1512	29.0279	28.6432	28.4004	27.8693	28.8057	4	4	0.0078892	2.10297	0.936425	FALSE
rrp12	B8A4E7;B8A5Y5;F1Q8D9		43	43	43	41.3	143	1283	30.7546	30.912	31.2847	31.1885	30.8058	31.2005	30.9714	31.0343	30.7546	30.912	31.2847	31.1885	30.8058	31.2005	30.9714	31.0343	31.035	31.003	4	4	0.83616	0.0777105	-0.0319663	FALSE
med23	Q5RIW8-2;Q5RIW8;B8A4G4	Mediator of RNA polymerase II transcription subunit 23	10	10	10	8.1	154.18	1352	25.3965	25.6461	NA	NA	26.4982	26.9044	NA	25.2495	25.3965	25.6461	24.0836	23.6229	26.4982	26.9044	23.8776	25.2495	24.6873	25.6324	2	3	0.308717	0.510439	0.945122	FALSE
knop1	B8A4H3;E9QBB0;F1QQ26		28	28	28	40.6	53.876	475	32.5704	32.5653	32.7348	32.674	32.7125	33.267	33.1862	33.3595	32.5704	32.5653	32.7348	32.674	32.7125	33.267	33.1862	33.3595	32.6362	33.1313	4	4	0.0364879	1.43785	0.495138	FALSE
anxa11a	Q7T391;B8A4V2	Annexin	10	10	10	28.6	51.425	483	27.1959	27.4084	NA	24.1343	28.1906	28.6075	25.697	25.2232	27.1959	27.4084	24.0254	24.1343	28.1906	28.6075	25.697	25.2232	25.691	26.9296	3	4	0.366104	0.436396	1.23857	FALSE
smarca5	B8A552;A2RUY6;E9QG23;F1QU95;Q7ZU90;F1R485		65	65	47	54.8	120.53	1035	33.1948	33.0907	33.6186	33.5345	32.6706	33.16	33.017	33.0885	33.1948	33.0907	33.6186	33.5345	32.6706	33.16	33.017	33.0885	33.3596	32.984	4	4	0.0678406	1.16851	-0.375628	FALSE
nars	B8A5D3;F1R2L4		2	2	2	5.4	63.824	556	24.2969	24.4805	NA	NA	25.3492	25.344	NA	NA	24.2969	24.4805	24.0776	23.762	25.3492	25.344	23.9321	23.0559	24.1543	24.4203	2	2	0.67624	0.169899	0.266053	FALSE
txnl1	B8A5D4		4	4	4	16.6	32.031	289	25.3276	25.3945	NA	NA	25.87	26.968	NA	NA	25.3276	25.3945	24.0772	23.9592	25.87	26.968	23.0107	23.3487	24.6896	24.7993	2	2	0.921076	0.0357047	0.109722	FALSE
ssbp1	B8A5I7		5	5	5	37.7	16.598	146	26.7183	26.7081	26.1342	26.1519	NA	26.654	25.6915	NA	26.7183	26.7081	26.1342	26.1519	24.175	26.654	25.6915	23.2685	26.4281	24.9473	4	2	0.144023	0.841569	-1.48086	FALSE
si:dkey-112g5.12;si:dkey-84o3.6;si:dkey-33c12.11;si:dkey-112g5.14;si:dkey-19p15.3;si:dkey-84o3.7;zgc:173425;LOC101883763;si:dkey-19p15.4;si:dkey-265c15.6;zgc:174193;si:dkey-84o3.4;si:dkey-33c12.14;si:dkey-112g5.11;si:dkey-112g5.13;si:dkey-84o3.3	E7FH47;B8A617;E9QFX7;B8A629;E9QF51;B8JIV9;E7F081;E9QHZ3;F1RA93;F1Q918;B8A623;F1R942;F1REA5;F1QYL0;E9QEU0;F8W4N9;F8W2H7;E9QJH5;B8A5A8;B8A630;B8JIW0;B8A624;F8W342;F1QX99;B8A5A7;F1REG8;F1R1Y2;F1QNN6;F1R7Z6;F1QGZ7;F1QWD7;F1Q857;F1R4N8;B8A620;E9QDR9;E9QI54;F1QV65;E9QJ52;B8A621;E9QIT4;E7FGE5;F1R8R6;F8W5A5;F1QZR5;E9QEU2;E9QBA1;B8A626;F1R6A4;F1QFE8;F1QVL7;B8A627;F1QD51;B8A632;E9QC70;E9QF37;F1QL69;B8A633;…		5	5	5	11	68.233	635	25.2234	25.1674	NA	NA	26.1212	25.7221	NA	NA	25.2234	25.1674	24.3467	24.2394	26.1212	25.7221	22.9289	22.9865	24.7442	24.4397	2	2	0.753722	0.122789	-0.304558	FALSE
kdm2aa	F1R1W0;B8A652;F1QGD6;F1QXC2		2	2	2	2.8	106.27	963	25.0045	NA	25.3735	NA	NA	NA	NA	NA	25.0045	23.5924	25.3735	23.9313	23.581	24.3927	22.7256	23.2773	24.4754	23.4942	2	0	0.125928	0.899879	-0.981255	FALSE
si:ch211-198a12.6	B8A688;A6H8T3		14	14	14	27.9	59.319	524	29.2832	29.1641	29.3679	29.4491	29.7405	29.4333	29.7624	29.9487	29.2832	29.1641	29.3679	29.4491	29.7405	29.4333	29.7624	29.9487	29.3161	29.7212	4	4	0.0231248	1.63592	0.405133	FALSE
kpnb3	B8JHR9		2	2	2	1.9	121.12	1077	NA	NA	NA	NA	25.1249	24.378	NA	NA	23.5241	23.6745	24.1308	23.7438	25.1249	24.378	23.4617	22.9169	23.7683	23.9704	0	2	0.713131	0.146831	0.202066	FALSE
actn1	B8JHU4;F1QVZ2;Q8AX99;F1QER4;E9QFR8;F1Q9X1;E9QCQ2;A5PLJ3		44	44	32	58.8	104.2	902	30.5864	30.747	27.8299	28.0471	31.7065	31.6046	29.8742	29.5407	30.5864	30.747	27.8299	28.0471	31.7065	31.6046	29.8742	29.5407	29.3026	30.6815	4	4	0.2106	0.676541	1.37891	FALSE
suclg1	B8JI00		3	3	3	9.6	34.173	324	24.9496	24.9461	NA	NA	26.2842	25.8655	24.5332	NA	24.9496	24.9461	23.7819	23.703	26.2842	25.8655	24.5332	23.2812	24.3451	24.991	2	3	0.441479	0.35509	0.645852	FALSE
ogdha;ogdhb	B8JI08;F1Q5B8;E7EZ05;F1RAH0;Q6PBQ6		6	6	6	7.6	115.67	1022	26.08	26.2218	NA	NA	26.9309	26.8847	NA	NA	26.08	26.2218	23.9686	23.8496	26.9309	26.8847	22.9585	23.2137	25.03	24.997	2	2	0.98045	0.00857476	-0.033034	FALSE
pdcd11	B8JIP9;F1R353		51	51	51	36.6	204.46	1816	31.0121	31.0325	31.117	31.2341	30.1386	30.287	29.389	29.3036	31.0121	31.0325	31.117	31.2341	30.1386	30.287	29.389	29.3036	31.0989	29.7795	4	4	0.0119076	1.92418	-1.31936	FALSE
taf5	B8JIQ0		40	40	40	59.9	83.84	756	34.1399	34.24	34.4662	34.5099	32.4845	32.9974	32.7713	32.9384	34.1399	34.24	34.4662	34.5099	32.4845	32.9974	32.7713	32.9384	34.339	32.7979	4	4	6.12885e-05	4.21262	-1.54109	FALSE
nolc1	B8JIY2;F1R7C7;F1R6Q8		17	17	17	17.6	102.03	1001	29.368	29.3805	28.0348	28.0356	30.2029	28.3185	29.0143	28.8589	29.368	29.3805	28.0348	28.0356	30.2029	28.3185	29.0143	28.8589	28.7047	29.0986	4	4	0.50392	0.297639	0.39392	FALSE
utp23	B8JIZ4		7	7	7	29.2	29.339	257	28.3883	28.2134	28.7657	28.8104	28.5891	29.1014	29.1575	28.9353	28.3883	28.2134	28.7657	28.8104	28.5891	29.1014	29.1575	28.9353	28.5445	28.9458	4	4	0.0843665	1.07383	0.401368	FALSE
sfxn3	B8JJ32	Sideroflexin	10	10	10	36.6	35.31	322	29.3341	29.4621	29.2308	29.4128	30.1398	30.4326	29.6678	29.8149	29.3341	29.4621	29.2308	29.4128	30.1398	30.4326	29.6678	29.8149	29.36	30.0138	4	4	0.0267279	1.57304	0.653818	FALSE
polr1b	B8JKD7;Q7SXI3	DNA-directed RNA polymerase	25	25	25	25	127.61	1132	28.5944	28.87	29.0092	29.0023	29.4921	29.828	29.4818	29.3358	28.5944	28.87	29.0092	29.0023	29.4921	29.828	29.4818	29.3358	28.869	29.5344	4	4	0.00345649	2.46136	0.665441	FALSE
ppiaa	B8JKN6;B8JKN7	Peptidyl-prolyl cis-trans isomerase	5	5	5	37.2	17.404	164	27.8112	28.1251	25.6472	25.6914	28.4343	28.541	26.97	26.7196	27.8112	28.1251	25.6472	25.6914	28.4343	28.541	26.97	26.7196	26.8187	27.6662	4	4	0.345175	0.461961	0.847505	FALSE
esf1	B8JKQ1;F1RCK6		6	6	6	9.2	88.801	757	26.2325	26.6284	26.343	26.4782	26.1867	26.7822	26.4826	25.8739	26.2325	26.6284	26.343	26.4782	26.1867	26.7822	26.4826	25.8739	26.4206	26.3314	4	4	0.696264	0.157226	-0.0891977	FALSE
snrpd1	B8JKY9;Q8JHH1		4	4	4	47.4	10.747	95	27.5046	27.9203	NA	26.3158	28.88	29.2659	27.699	27.1922	27.5046	27.9203	24.1301	26.3158	28.88	29.2659	27.699	27.1922	26.4677	28.2593	3	4	0.129735	0.886942	1.7916	FALSE
hmgb2a	B8JL30;B8JL29		2	2	2	8.6	19.835	174	25.6587	25.7983	25.3805	25.6898	26.0819	26.0142	24.9825	24.9695	25.6587	25.7983	25.3805	25.6898	26.0819	26.0142	24.9825	24.9695	25.6318	25.512	4	4	0.731532	0.135767	-0.119817	FALSE
msh6	B8JLI1;B8JLI0		4	4	4	4	153.25	1369	NA	24.9296	24.957	24.6721	NA	NA	NA	NA	23.4477	24.9296	24.957	24.6721	23.5783	23.8944	23.7704	23.6971	24.5016	23.7351	3	0	0.119469	0.922746	-0.766553	FALSE
ywhaz	B8JLJ3		7	4	3	28.7	27.962	244	25.5476	NA	NA	NA	24.9815	25.0947	NA	NA	25.5476	23.6615	24.2996	23.6759	24.9815	25.0947	22.9114	23.1371	24.2962	24.0312	1	2	0.730863	0.136164	-0.26497	FALSE
hnrpkl	B8JLJ8;A3KPS1;E7F950;Q7ZUT0		22	22	20	68.7	47.678	431	30.6423	30.7305	29.6338	29.6577	34.0065	34.2431	33.9085	33.821	30.6423	30.7305	29.6338	29.6577	34.0065	34.2431	33.9085	33.821	30.1661	33.9948	4	4	0.000511143	3.29146	3.82868	TRUE
ncl	E7EY75;B8JLQ3;F1R6L6;E9QB18		25	25	25	36	72.198	673	31.1584	31.1486	30.1264	30.0958	31.5774	31.6834	30.241	29.917	31.1584	31.1486	30.1264	30.0958	31.5774	31.6834	30.241	29.917	30.6323	30.8547	4	4	0.698972	0.15554	0.222381	FALSE
trmt10c	B8JM40;E9QGE1;B8JM39		8	8	8	27	47.163	403	26.856	26.9557	27.124	27.3006	27.1892	27.2495	26.9895	27.2584	26.856	26.9557	27.124	27.3006	27.1892	27.2495	26.9895	27.2584	27.0591	27.1716	4	4	0.375586	0.425291	0.11257	FALSE
ythdc1	B8JMA3		20	20	20	29	78.732	679	31.2003	31.3432	31.238	31.6539	28.4381	29.2959	28.8571	28.6653	31.2003	31.3432	31.238	31.6539	28.4381	29.2959	28.8571	28.6653	31.3589	28.8141	4	4	9.35535e-05	4.02894	-2.54478	FALSE
cap1	B8JMD0;Q6YBS2	Adenylyl cyclase-associated protein	2	2	2	8.7	22.439	207	NA	24.9874	NA	NA	26.0779	25.5455	NA	NA	23.6556	24.9874	23.8862	23.5875	26.0779	25.5455	23.4367	23.238	24.0292	24.5745	1	2	0.528275	0.27714	0.545373	FALSE
si:ch1073-55a19.2	B8JMJ7		6	6	6	40.5	17.467	153	25.8689	25.6013	NA	NA	26.7192	26.68	25.2686	NA	25.8689	25.6013	24.0278	24.0731	26.7192	26.68	25.2686	23.9812	24.8928	25.6622	2	3	0.385383	0.414108	0.769456	FALSE
cdc5l	E7EXD6;E9QIC1		36	36	36	51.6	91.823	801	30.6939	30.7247	30.8033	30.8655	31.5958	31.9816	31.3571	31.2315	30.6939	30.7247	30.8033	30.8655	31.5958	31.9816	31.3571	31.2315	30.7718	31.5415	4	4	0.0159171	1.79813	0.769667	FALSE
rbbp6	E7EXE9;Q6DRF1		90	90	90	45.7	182.46	1631	35.2899	35.3035	35.4379	35.4247	32.4219	32.7416	33.329	33.3115	35.2899	35.3035	35.4379	35.4247	32.4219	32.7416	33.329	33.3115	35.364	32.951	4	4	0.00134877	2.87006	-2.41299	FALSE
nup188	E7EXJ6		6	6	6	3.5	194.21	1732	25.0561	24.7345	NA	24.871	26.0678	26.0797	NA	NA	25.0561	24.7345	23.7934	24.871	26.0678	26.0797	23.2895	23.2692	24.6137	24.6766	3	2	0.945175	0.0244879	0.0628098	FALSE
msantd4	E7EXN2		2	2	2	7.3	45.851	396	NA	NA	NA	NA	25.032	25.1758	NA	NA	23.751	23.9014	24.0764	23.9105	25.032	25.1758	23.2574	23.1514	23.9098	24.1542	0	2	0.688015	0.162402	0.244345	FALSE
gar1	E7EXU2;F1RAE2;Q7ZVE0	H/ACA ribonucleoprotein complex subunit 1	13	13	13	28	22.813	225	35.1956	35.3062	35.5634	35.4678	34.4617	35.3415	35.0786	34.9983	35.1956	35.3062	35.5634	35.4678	34.4617	35.3415	35.0786	34.9983	35.3833	34.97	4	4	0.10786	0.967142	-0.41324	FALSE
ccnk	E7EXV3;F1QMB9;Q5RGW5		9	9	9	34	47.724	424	27.2	27.2654	27.2575	27.0696	26.5675	27.1053	26.3888	25.7635	27.2	27.2654	27.2575	27.0696	26.5675	27.1053	26.3888	25.7635	27.1981	26.4563	4	4	0.0730805	1.1362	-0.741843	FALSE
aldh1l2	E7EXW7	10-formyltetrahydrofolate dehydrogenase	2	2	2	2.9	101.56	923	24.3446	24.5156	NA	NA	24.9479	NA	NA	NA	24.3446	24.5156	24.1665	23.7921	24.9479	23.9036	24.1379	22.8221	24.2047	23.9529	2	1	0.618728	0.2085	-0.251792	FALSE
pds5b	E7EXW9		25	25	23	22.5	160.53	1415	28.6979	28.9561	28.9222	29.0557	29.2035	29.6505	29.036	28.8659	28.6979	28.9561	28.9222	29.0557	29.2035	29.6505	29.036	28.8659	28.908	29.189	4	4	0.200186	0.698566	0.281011	FALSE
mta3	Q6NYU4;E7EY65		7	4	4	14.9	58.565	517	26.2804	26.5702	NA	NA	27.5146	27.6071	NA	NA	26.2804	26.5702	24.1745	23.8933	27.5146	27.6071	24.1227	23.4532	25.2296	25.6744	2	2	0.745861	0.127342	0.44479	FALSE
CABZ01073334.1	E7EYA8		6	6	6	47.3	22.108	205	26.4865	26.6947	25.3892	25.5562	27.7513	27.5268	26.1353	25.9812	26.4865	26.6947	25.3892	25.5562	27.7513	27.5268	26.1353	25.9812	26.0317	26.8486	4	4	0.202957	0.692596	0.816975	FALSE
tfcp2	E7EYC1;F1QR85;E9QJE0;E7FDU4;A3KPT8		9	9	9	21.9	58.161	512	26.8761	26.9863	NA	NA	27.9885	27.9536	25.9115	NA	26.8761	26.9863	23.7929	23.7025	27.9885	27.9536	25.9115	22.797	25.3395	26.1627	2	3	0.611264	0.213771	0.823192	FALSE
LOC100330539	E7EYC3		12	12	12	6.4	249.49	2230	26.6562	26.5134	25.9429	25.93	26.5724	27.1918	25.8531	25.2635	26.6562	26.5134	25.9429	25.93	26.5724	27.1918	25.8531	25.2635	26.2606	26.2202	4	4	0.934148	0.0295841	-0.0404283	FALSE
glyr1	E7EYG6;Q5RKN4;F1R119;E9QH81;E9QI75	Putative oxidoreductase GLYR1	12	12	12	31.3	55.75	508	27.8418	27.9807	27.8283	27.6859	28.195	28.6215	27.665	27.375	27.8418	27.9807	27.8283	27.6859	28.195	28.6215	27.665	27.375	27.8341	27.9641	4	4	0.675459	0.170401	0.12997	FALSE
chaf1b	E7EYR2;E7F772		8	8	8	16.3	66.841	613	26.8443	26.8171	26.8664	27.1613	27.732	27.8703	27.7811	27.645	26.8443	26.8171	26.8664	27.1613	27.732	27.8703	27.7811	27.645	26.9223	27.7571	4	4	0.00033791	3.4712	0.834775	FALSE
hsp90ab1	E7EZ16;O57521	Heat shock protein HSP 90-beta	20	20	11	27.3	81.567	710	29.4564	29.5851	27.4544	27.526	30.1817	30.1731	28.7774	28.7909	29.4564	29.5851	27.4544	27.526	30.1817	30.1731	28.7774	28.7909	28.5055	29.4808	4	4	0.225592	0.646677	0.975281	FALSE
CABZ01070579.1	E7EZ61		10	9	9	12.9	105.94	950	27.4249	27.579	27.6251	27.6235	28.1406	28.3786	27.8576	27.8298	27.4249	27.579	27.6251	27.6235	28.1406	28.3786	27.8576	27.8298	27.5631	28.0517	4	4	0.026312	1.57985	0.488525	FALSE
OTTDARG00000022263	E7EZE2		4	3	3	4.8	91.287	805	25.5388	25.8067	25.7369	25.7863	26.1583	26.1811	25.4778	25.8108	25.5388	25.8067	25.7369	25.7863	26.1583	26.1811	25.4778	25.8108	25.7172	25.907	4	4	0.347357	0.459224	0.189827	FALSE
lsp1	E7EZF4		5	5	5	10	64.973	568	25.1077	25.2999	NA	NA	25.9882	25.9651	NA	NA	25.1077	25.2999	23.7909	23.4241	25.9882	25.9651	24.1033	22.7476	24.4057	24.701	2	2	0.760357	0.118982	0.295372	FALSE
AL954696.1	E7EZJ0		18	18	18	41.2	66.876	604	28.4228	28.582	28.5059	28.2311	28.8768	29.2872	28.7093	28.5042	28.4228	28.582	28.5059	28.2311	28.8768	29.2872	28.7093	28.5042	28.4354	28.8444	4	4	0.0854633	1.06822	0.408965	FALSE
nme2b.2	E7EZL7;F1RBS6;Q7SXL4	Nucleoside diphosphate kinase	2	2	2	15.7	17.045	153	26.4215	NA	26.0937	NA	27.779	26.972	NA	NA	26.4215	23.8774	26.0937	23.595	27.779	26.972	22.6325	23.2247	24.9969	25.152	2	2	0.921458	0.0355244	0.155156	FALSE
znf207b	E7F024;Q6P0T6;Q6P0T3		3	3	3	7.4	46.387	435	25.249	25.4874	NA	NA	NA	25.979	NA	NA	25.249	25.4874	23.8784	24.1211	23.5057	25.979	22.5598	22.8239	24.684	23.7171	2	1	0.325844	0.48699	-0.966902	FALSE
vezf1a	E7F042;F1R5Z1;F1RDH0;E7F023;E7F222		8	8	4	21.7	53.025	488	26.3642	25.9621	25.8815	26.3577	27.6382	27.33	27.6523	27.4983	26.3642	25.9621	25.8815	26.3577	27.6382	27.33	27.6523	27.4983	26.1414	27.5297	4	4	0.000275114	3.56049	1.38832	TRUE
FP085405.1	E7F071		16	11	11	17.9	99.448	875	28.3066	28.423	28.376	28.2686	27.9687	28.3348	27.6734	27.529	28.3066	28.423	28.376	28.2686	27.9687	28.3348	27.6734	27.529	28.3436	27.8765	4	4	0.0763516	1.11718	-0.467096	FALSE
pot1	E7F0D5		16	16	16	26.5	87.214	773	NA	NA	NA	NA	29.6138	30.132	29.7291	29.8721	24.1116	23.7209	24.0706	23.8939	29.6138	30.132	29.7291	29.8721	23.9492	29.8368	0	4	2.65409e-08	7.57608	5.88753	TRUE
CU929119.2;taok2a	E7F0I5;E7EZY8		2	2	2	2.2	101.77	882	26.1855	26.416	26.0489	26.456	26.0992	25.7367	26.5045	27.8143	26.1855	26.416	26.0489	26.456	26.0992	25.7367	26.5045	27.8143	26.2766	26.5387	4	4	0.608129	0.216005	0.262099	FALSE
CT955967.1	E7F0J6		7	7	7	5.5	144.01	1275	26.314	25.8475	26.3976	26.5206	NA	NA	25.3622	25.1686	26.314	25.8475	26.3976	26.5206	24.1266	24.0818	25.3622	25.1686	26.2699	24.6848	4	2	0.0119557	1.92242	-1.58513	FALSE
CABZ01070007.1	E7F0L7;F1QEK3;F1R5E7;Q5VSI4		23	23	22	55.7	60.41	517	28.5941	28.8989	25.6871	25.3767	29.701	29.8712	27.9943	27.7068	28.5941	28.8989	25.6871	25.3767	29.701	29.8712	27.9943	27.7068	27.1392	28.8183	4	4	0.184531	0.73393	1.67915	FALSE
zfhx3	E7F0P4;F1Q7K3;F1QZY8;E9QIV4		73	73	57	22.5	419.03	3838	31.0781	31.1427	31.44	31.305	26.6005	25.5996	25.401	NA	31.0781	31.1427	31.44	31.305	26.6005	25.5996	25.401	23.1133	31.2414	25.1786	4	3	0.00349466	2.4566	-6.06284	FALSE
kpna1	E7F0U2;F1QB53		4	4	1	8.6	64.638	580	25.7092	25.7595	25.4745	25.6665	25.9377	25.8731	25.3511	25.2967	25.7092	25.7595	25.4745	25.6665	25.9377	25.8731	25.3511	25.2967	25.6524	25.6146	4	4	0.844236	0.0735361	-0.037821	FALSE
cd3eap	E7F0Z5		4	4	4	22.3	32.444	291	26.0236	25.2661	25.6799	25.8761	26.996	27.3249	26.7656	26.555	26.0236	25.2661	25.6799	25.8761	26.996	27.3249	26.7656	26.555	25.7114	26.9104	4	4	0.00211508	2.67467	1.19896	TRUE
dhx33	E7F0Z7		6	6	6	10.1	75.701	676	25.9862	25.7506	25.8927	25.5211	25.9125	25.9178	NA	NA	25.9862	25.7506	25.8927	25.5211	25.9125	25.9178	23.2843	23.0075	25.7876	24.5305	4	2	0.214724	0.668119	-1.25714	FALSE
tfr1b	F1R8B5;E9QGG9;E7F131		3	3	3	4	85.375	771	24.3596	24.3793	NA	NA	24.8716	24.6479	24.1755	NA	24.3596	24.3793	24.2381	23.5729	24.8716	24.6479	24.1755	23.1259	24.1375	24.2052	2	3	0.882441	0.0543145	0.0677494	FALSE
LOC100002754	E7F152		28	28	28	49.5	54.439	483	30.6949	30.7434	31.08	31.0818	31.2796	31.8049	31.3768	31.3502	30.6949	30.7434	31.08	31.0818	31.2796	31.8049	31.3768	31.3502	30.9	31.4529	4	4	0.013434	1.87179	0.552848	FALSE
pcxa	E7F1R1;F1QYZ6;B0S5R6;REV__F1QMJ5;REV__E7FCG7	Pyruvate carboxylase	64	64	64	63.3	129.83	1181	35.1991	35.2477	35.4137	35.5572	35.537	35.8237	35.5172	35.5667	35.1991	35.2477	35.4137	35.5572	35.537	35.8237	35.5172	35.5667	35.3544	35.6112	4	4	0.0567369	1.24613	0.256769	FALSE
gtf2ird1	E7F1R4;F8W502;F8W5Y2;F8W3Y6		9	9	9	10.5	107.98	973	NA	NA	NA	NA	27.2328	26.9705	27.1457	26.8473	24.1062	23.5861	23.8759	23.5536	27.2328	26.9705	27.1457	26.8473	23.7804	27.0491	0	4	3.18257e-06	5.49722	3.26864	TRUE
CABZ01085657.1	E7F1W1		10	10	10	26.9	42.253	375	27.3323	27.3221	27.4435	27.6164	30.1639	30.3539	30.0501	30.0184	27.3323	27.3221	27.4435	27.6164	30.1639	30.3539	30.0501	30.0184	27.4286	30.1466	4	4	2.1051e-07	6.67673	2.71802	TRUE
srrm1	F8W2E1;E7F1X7;F8W280;F8W2X4		5	5	5	6.9	101.12	896	26.1548	26.1214	26.181	26.3132	25.8918	26.7773	26.0034	25.4397	26.1548	26.1214	26.181	26.3132	25.8918	26.7773	26.0034	25.4397	26.1926	26.028	4	4	0.597669	0.223539	-0.164559	FALSE
fam120c	E9QJ40;E7F1Z6		3	3	3	3.8	114.18	1047	NA	NA	24.7998	NA	25.1412	25.563	NA	NA	23.9382	23.5663	24.7998	24.0312	25.1412	25.563	24.1565	23.3148	24.0839	24.5439	1	2	0.458306	0.338845	0.459973	FALSE
nkap	F1QJM5;E7F248;Q6DRM1;E7F275;F1R4A9		8	8	8	24.8	37.38	322	28.6585	28.5705	29.1595	28.9429	27.7436	26.7029	28.9621	28.9566	28.6585	28.5705	29.1595	28.9429	27.7436	26.7029	28.9621	28.9566	28.8328	28.0913	4	4	0.268715	0.570708	-0.741537	FALSE
lonp1	E7F2J3;F8W2Q4	Lon protease homolog, mitochondrial	10	10	10	14.2	107.79	966	26.623	27.0747	NA	NA	27.5169	27.7626	26.0758	25.5653	26.623	27.0747	23.9633	23.9068	27.5169	27.7626	26.0758	25.5653	25.3919	26.7301	2	4	0.238646	0.622246	1.33821	FALSE
FP325123.1	E7F2T3		13	5	1	52.8	16.503	161	31.8094	31.7731	31.9888	32.1295	31.914	32.6421	32.5159	32.5067	31.8094	31.7731	31.9888	32.1295	31.914	32.6421	32.5159	32.5067	31.9252	32.3947	4	4	0.0561833	1.25039	0.469452	FALSE
ddx21	E7F2U3		47	47	47	59.9	83.945	758	35.4122	35.3917	35.8129	35.8589	33.5936	34.1548	33.8761	33.9651	35.4122	35.3917	35.8129	35.8589	33.5936	34.1548	33.8761	33.9651	35.6189	33.8974	4	4	5.87518e-05	4.23098	-1.72155	FALSE
bms1	E7F349;A9JRS3;F1QWW4;E7EXI9		34	34	34	31.9	140	1221	31.0416	31.2342	31.4977	31.4854	30.9303	31.5978	31.2853	31.2448	31.0416	31.2342	31.4977	31.4854	30.9303	31.5978	31.2853	31.2448	31.3147	31.2646	4	4	0.784469	0.105424	-0.0501507	FALSE
si:ch211-266i6.3	E7F392		3	3	3	5.2	67.593	610	25.4546	25.3082	25.4871	25.5024	25.2277	25.3856	25.6313	NA	25.4546	25.3082	25.4871	25.5024	25.2277	25.3856	25.6313	23.2683	25.4381	24.8782	4	3	0.378866	0.421514	-0.559845	FALSE
LOC797473	E7F3A6;E7FG08		6	6	6	6.1	114.3	1003	25.4739	25.5006	NA	NA	26.3129	26.5091	25.0195	NA	25.4739	25.5006	24.313	23.9313	26.3129	26.5091	25.0195	23.283	24.8047	25.2811	2	3	0.599229	0.222407	0.476401	FALSE
cicb	E7F3B2;F1Q6M9		16	12	12	8.3	280.84	2623	27.3567	27.2734	27.7792	27.6027	NA	NA	NA	NA	27.3567	27.2734	27.7792	27.6027	23.8519	24.1634	23.3151	23.6848	27.503	23.7538	4	0	7.82082e-06	5.10675	-3.74923	FALSE
wrap53	E7F3D5		11	11	11	30.7	59.617	534	27.9041	27.9187	28.1381	28.206	26.883	26.9438	26.5829	26.6799	27.9041	27.9187	28.1381	28.206	26.883	26.9438	26.5829	26.6799	28.0417	26.7724	4	4	3.37825e-05	4.47131	-1.26935	FALSE
si:ch211-79l20.4	E7F3F2;F1QA29		6	6	6	3.5	201.45	1835	25.1757	25.1279	24.5334	24.923	25.9002	25.9084	25.2806	25.1313	25.1757	25.1279	24.5334	24.923	25.9002	25.9084	25.2806	25.1313	24.94	25.5551	4	4	0.0538368	1.26892	0.61513	FALSE
dhx15	E7F3I8;F8W4Q9		26	26	26	43.6	88.39	769	29.4447	29.5386	29.0428	29.3765	29.7217	29.9933	29.2839	29.4079	29.4447	29.5386	29.0428	29.3765	29.7217	29.9933	29.2839	29.4079	29.3507	29.6017	4	4	0.246877	0.60752	0.251049	FALSE
arid2	F6NXG0;E7F3J3		10	10	10	7.5	169.1	1572	26.7154	27.1176	27.1258	27.1524	25.9857	25.463	NA	NA	26.7154	27.1176	27.1258	27.1524	25.9857	25.463	23.1123	23.1389	27.0278	24.425	4	2	0.0400445	1.39746	-2.60283	FALSE
mbd2	E7F3L2		2	2	2	19	15.58	137	NA	23.666	NA	NA	23.9209	25.2136	NA	NA	23.787	23.666	23.8457	24.0507	23.9209	25.2136	22.701	23.5798	23.8374	23.8538	1	2	0.976978	0.010115	0.0164542	FALSE
mki67	E7F3N4		101	101	101	46.1	225.21	2057	35.4425	35.521	35.9029	35.9604	36.0144	36.4888	36.3491	36.1984	35.4425	35.521	35.9029	35.9604	36.0144	36.4888	36.3491	36.1984	35.7067	36.2627	4	4	0.0169973	1.76962	0.555952	FALSE
CABZ01090980.1	E7F3P7		6	4	4	10.2	63.419	537	34.7259	34.6417	34.9267	34.9626	35.8236	35.6008	35.1859	35.4668	34.7259	34.6417	34.9267	34.9626	35.8236	35.6008	35.1859	35.4668	34.8142	35.5192	4	4	0.00654358	2.18418	0.705011	FALSE
CU424462.2	E7F3V8		4	4	4	4.4	90.809	809	NA	NA	NA	NA	26.0142	26.0199	26.4606	26.5901	23.5438	23.6731	24.098	23.5177	26.0142	26.0199	26.4606	26.5901	23.7081	26.2712	0	4	1.53424e-05	4.81411	2.56304	TRUE
LOC101886893;LOC100334739	E7F3Y9;F1R0V6		2	2	2	5.8	33.335	293	26.5845	26.53	26.3487	26.4889	27.1467	26.4475	27.0017	27.0788	26.5845	26.53	26.3487	26.4889	27.1467	26.4475	27.0017	27.0788	26.488	26.9187	4	4	0.068934	1.16157	0.430646	FALSE
ddx42	F1QSB8;E7F401;F1QPD6;F1R103		4	4	4	5.2	99.702	908	NA	23.9473	NA	NA	24.8303	24.7667	NA	NA	24.0722	23.9473	24.3044	23.7988	24.8303	24.7667	22.8394	23.4464	24.0307	23.9707	1	2	0.912414	0.0398082	-0.0599852	FALSE
LOC100004621	E7F429		18	18	18	10.6	227.02	2019	27.3854	27.2477	27.5635	27.794	27.1637	27.4605	26.8286	26.6714	27.3854	27.2477	27.5635	27.794	27.1637	27.4605	26.8286	26.6714	27.4976	27.031	4	4	0.0765278	1.11618	-0.466618	FALSE
im:7147486	E7F453		7	7	7	6.2	142.85	1266	27.361	27.3664	27.4302	27.6512	27.8587	28.2791	28.0966	28.3602	27.361	27.3664	27.4302	27.6512	27.8587	28.2791	28.0966	28.3602	27.4522	28.1487	4	4	0.003145	2.50238	0.696433	FALSE
E7F455	E7F455		6	6	6	40.4	15.579	136	29.0144	29.0706	29.5013	29.4713	28.6255	28.3701	29.0157	28.9734	29.0144	29.0706	29.5013	29.4713	28.6255	28.3701	29.0157	28.9734	29.2644	28.7462	4	4	0.0421186	1.37553	-0.518238	FALSE
carkd;zgc:171429	E7F490;F1QHV7;F1Q575;F1QY83;E9QI50;F1QW29;E9QBD1;E9QEK8;E9QD33	ATP-dependent (S)-NAD(P)H-hydrate dehydratase	16	16	10	35.4	69.53	625	29.4598	29.3534	29.7797	29.7432	NA	NA	NA	NA	29.4598	29.3534	29.7797	29.7432	23.4241	23.8786	23.4885	23.6966	29.584	23.622	4	0	1.53004e-08	7.8153	-5.96204	FALSE
usp36	E7F4C0;F1QRF0;F1QDX6;F1QSB4	Ubiquitin carboxyl-terminal hydrolase	30	30	30	36.3	122.66	1104	29.9453	29.8757	30.3143	30.2369	30.138	30.3416	30.1183	30.2119	29.9453	29.8757	30.3143	30.2369	30.138	30.3416	30.1183	30.2119	30.0931	30.2024	4	4	0.406361	0.391088	0.109377	FALSE
trap1	F1R0C3;E7F4F1;F1Q9X9		3	3	3	4.6	79.377	700	23.5972	NA	NA	NA	25.3348	23.7527	NA	NA	23.5972	23.4565	23.8353	23.9078	25.3348	23.7527	23.7638	23.297	23.6992	24.0371	1	2	0.509373	0.292964	0.337884	FALSE
thrap3a;LOC101884371	F1R5I8;E7F4N1;F1RA52;E7FAJ3		7	7	7	10.1	81.471	714	26.1066	26.4577	26.7498	26.8232	25.4494	26.2313	25.5788	25.5401	26.1066	26.4577	26.7498	26.8232	25.4494	26.2313	25.5788	25.5401	26.5343	25.6999	4	4	0.0139104	1.85666	-0.834434	FALSE
E7F4R9	E7F4R9	Isocitrate dehydrogenase [NADP]	12	12	12	30.4	50.919	447	29.25	29.2175	27.5393	27.7997	30.2801	29.8794	28.6131	28.5892	29.25	29.2175	27.5393	27.7997	30.2801	29.8794	28.6131	28.5892	28.4516	29.3404	4	4	0.207466	0.683052	0.888817	FALSE
cttn	F1Q932;E7F4V0;F1R3Q0		5	5	5	13.5	60.169	534	25.1146	25.2787	NA	NA	26.2333	26.2781	NA	NA	25.1146	25.2787	23.9808	24.1991	26.2333	26.2781	23.2221	23.2579	24.6433	24.7478	2	2	0.91605	0.038081	0.104575	FALSE
ddx24	E7F580		26	26	21	30.5	86.67	764	30.9403	30.8262	31.2886	31.2439	31.2937	31.2576	31.527	31.5638	30.9403	30.8262	31.2886	31.2439	31.2937	31.2576	31.527	31.5638	31.0747	31.4105	4	4	0.055864	1.25287	0.335824	FALSE
LOC100333650	E7F588		14	4	4	10	180.7	1605	25.0984	25.0832	24.6719	24.9835	NA	25.4134	24.384	24.8174	25.0984	25.0832	24.6719	24.9835	23.4905	25.4134	24.384	24.8174	24.9593	24.5264	4	3	0.367685	0.434524	-0.432917	FALSE
si:dkey-261m9.12	E7F5A4		10	3	3	35.7	20.653	199	31.8324	31.8749	31.9735	32.1733	32.189	32.8132	32.5577	32.7133	31.8324	31.8749	31.9735	32.1733	32.189	32.8132	32.5577	32.7133	31.9636	32.5683	4	4	0.0134252	1.87208	0.604734	FALSE
mphosph10	E7F5L8		14	14	14	23.9	79.724	695	28.5211	28.6656	28.6017	28.773	28.4708	28.9924	28.3969	28.3843	28.5211	28.6656	28.6017	28.773	28.4708	28.9924	28.3969	28.3843	28.6403	28.5611	4	4	0.636403	0.196268	-0.0792367	FALSE
ankrd11	E7F5R3		8	8	8	2.9	320.17	2820	26.2037	25.7059	26.2987	26.4617	26.5386	25.1482	26.6512	26.16	26.2037	25.7059	26.2987	26.4617	26.5386	25.1482	26.6512	26.16	26.1675	26.1245	4	4	0.914724	0.0387097	-0.0429981	FALSE
myo1c	E7F5R7;B8JLK6;E7FGI1		6	4	4	8	118.37	1028	24.8693	24.9807	NA	24.6431	24.9498	25.1291	24.5395	NA	24.8693	24.9807	24.0972	24.6431	24.9498	25.1291	24.5395	23.1403	24.6476	24.4397	3	3	0.693447	0.158987	-0.207898	FALSE
thoc5	E7F5W7;F1RB69;Q6NY52	THO complex subunit 5 homolog	13	13	13	22.6	80.178	705	27.7295	27.651	25.9596	26.7494	28.4008	28.3394	25.9937	26.1082	27.7295	27.651	25.9596	26.7494	28.4008	28.3394	25.9937	26.1082	27.0224	27.2105	4	4	0.821113	0.0855969	0.188154	FALSE
si:ch73-375g18.1	F8W2L7;E7F642		3	3	2	3.7	75.029	653	24.3841	24.8724	24.5533	24.359	NA	NA	NA	NA	24.3841	24.8724	24.5533	24.359	23.5698	23.7358	24.0976	23.3909	24.5422	23.6985	4	0	0.00515847	2.28748	-0.8437	FALSE
nol9	E7F654;E9QCS0		4	4	4	4.6	78.323	713	27.1874	26.5675	26.3794	26.53	26.7549	27.3944	27.4097	27.8775	27.1874	26.5675	26.3794	26.53	26.7549	27.3944	27.4097	27.8775	26.6661	27.3591	4	4	0.0575836	1.2397	0.69303	FALSE
si:ch211-107m4.1	E7F676;E9QBM3		20	20	20	37.6	80.168	716	29.6985	29.9183	29.8849	30.0633	29.277	29.6683	29.22	29.3645	29.6985	29.9183	29.8849	30.0633	29.277	29.6683	29.22	29.3645	29.8912	29.3824	4	4	0.00764719	2.1165	-0.508794	FALSE
rbm12b	E7F6E2;F1QQB1		28	28	28	44.2	75.957	665	30.6827	30.7611	30.5037	30.9278	30.0321	30.5399	29.9425	29.7152	30.6827	30.7611	30.5037	30.9278	30.0321	30.5399	29.9425	29.7152	30.7188	30.0574	4	4	0.0234084	1.63063	-0.661409	FALSE
wdr46	F1REF1;F1QRH4;E7F6J2		3	3	3	23.8	17.186	147	27.1805	27.2415	27.1086	27.0231	27.0691	27.5082	26.9015	26.6331	27.1805	27.2415	27.1086	27.0231	27.0691	27.5082	26.9015	26.6331	27.1384	27.028	4	4	0.596472	0.22441	-0.110449	FALSE
eme1	E7F6N8;E7F4B1		9	9	9	17.4	61.786	556	26.5346	26.4535	26.9155	26.9307	26.5826	26.9504	26.8949	26.6963	26.5346	26.4535	26.9155	26.9307	26.5826	26.9504	26.8949	26.6963	26.7086	26.7811	4	4	0.651457	0.186115	0.0724991	FALSE
cdyl	F1QU97;E7F6P0		3	3	3	7.2	62.552	572	25.574	25.2811	25.6484	25.6168	24.3961	NA	NA	NA	25.574	25.2811	25.6484	25.6168	24.3961	24.2125	24.1579	23.6886	25.5301	24.1138	4	1	0.000577286	3.23861	-1.41627	FALSE
E7F6Q0	E7F6Q0		2	2	2	22.9	13.427	118	26.6323	26.293	26.4311	26.2045	26.3054	27.0531	26.6859	NA	26.6323	26.293	26.4311	26.2045	26.3054	27.0531	26.6859	23.7333	26.3902	25.9444	4	3	0.596848	0.224136	-0.445807	FALSE
polr1a	E7F710;E7FFT7;F1QYA6	DNA-directed RNA polymerase	40	40	40	29.6	192.4	1710	29.4543	29.5267	29.8481	29.7584	30.3238	30.5636	30.1803	30.0289	29.4543	29.5267	29.8481	29.7584	30.3238	30.5636	30.1803	30.0289	29.6469	30.2742	4	4	0.00576124	2.23948	0.627295	FALSE
ftsj3	E7F714	pre-rRNA processing protein FTSJ3	22	22	22	32.5	95.479	838	29.1547	29.2021	29.6285	29.6053	29.6415	30.119	29.8888	29.9317	29.1547	29.2021	29.6285	29.6053	29.6415	30.119	29.8888	29.9317	29.3976	29.8953	4	4	0.0229196	1.63979	0.497606	FALSE
dnajb6a;dnajb6b	Q6DHR2;E7F7A5;Q1LY18;E7F6R4		2	2	2	8.5	34.295	316	NA	24.8708	24.9478	24.8624	NA	NA	24.8758	24.8066	23.8669	24.8708	24.9478	24.8624	24.1352	24.3196	24.8758	24.8066	24.637	24.5343	3	2	0.756773	0.121035	-0.102675	FALSE
LOC557266;pura	E7F7D8;Q6JIZ2;Q6PHK6;A2BFY7		3	3	3	10	31.357	279	23.8848	23.4526	NA	NA	NA	NA	NA	NA	23.8848	23.4526	23.8308	23.9421	23.5305	23.9975	22.6489	23.4319	23.7776	23.4022	2	0	0.281569	0.550415	-0.37537	FALSE
larp7	Q7ZWE3;F1R347;E7F7F2	La-related protein 7	3	3	3	6.1	64.063	555	25.3081	25.5225	25.0967	25.1663	25.3501	25.7253	25.0699	25.5014	25.3081	25.5225	25.0967	25.1663	25.3501	25.7253	25.0699	25.5014	25.2734	25.4117	4	4	0.442196	0.354385	0.138294	FALSE
ppp1cc	E7F7L6	Serine/threonine-protein phosphatase	7	2	2	22.3	37.082	323	24.9175	25.199	24.5339	24.5489	25.2072	NA	25.3178	NA	24.9175	25.199	24.5339	24.5489	25.2072	23.8448	25.3178	23.7499	24.7998	24.5299	4	2	0.584799	0.232994	-0.2699	FALSE
nfkbil1	E7F7N8		4	4	4	11.7	42.207	360	25.085	25.2561	25.2817	25.2366	25.264	NA	25.6837	25.6342	25.085	25.2561	25.2817	25.2366	25.264	24.1262	25.6837	25.6342	25.2149	25.177	4	3	0.923878	0.0343855	-0.0378255	FALSE
chd2	E7F7R2;Q1LVN0;F1QRB9		93	93	83	47.3	207.54	1813	34.3192	34.3248	34.8927	34.8241	33.5317	34.0163	34.1061	33.988	34.3192	34.3248	34.8927	34.8241	33.5317	34.0163	34.1061	33.988	34.5902	33.9105	4	4	0.0159085	1.79837	-0.679667	FALSE
chd9	E7F7W5		35	34	27	15.6	330.02	2948	28.1285	28.1848	28.514	28.3782	29.3075	29.8879	29.4435	29.4739	28.1285	28.1848	28.514	28.3782	29.3075	29.8879	29.4435	29.4739	28.3014	29.5282	4	4	0.000341885	3.46612	1.22682	TRUE
adarb1b	E9QJK5;E7F8L3;A5WUX0;A5WUX1		12	12	12	28.5	76.975	699	26.8335	26.9437	25.5217	25.2136	27.9885	28.084	25.7144	25.3607	26.8335	26.9437	25.5217	25.2136	27.9885	28.084	25.7144	25.3607	26.1281	26.7869	4	4	0.473736	0.324464	0.658758	FALSE
palm2	E7F8N8		4	4	4	3.9	141.41	1266	23.8781	23.9556	NA	NA	24.4529	25.133	NA	NA	23.8781	23.9556	24.1323	24.1598	24.4529	25.133	23.4706	22.9196	24.0315	23.994	2	2	0.944815	0.0246531	-0.0374221	FALSE
taf1	E7F8U5;Q1LYC2;F1R1Z8;F1R1I4		96	96	96	52.3	216.96	1910	34.0037	34.0596	34.3294	34.3074	32.4419	32.7443	32.786	32.8281	34.0037	34.0596	34.3294	34.3074	32.4419	32.7443	32.786	32.8281	34.175	32.7001	4	4	1.90699e-05	4.71965	-1.47494	FALSE
u2af2a	F1QVD2;E7F8Y4		11	2	2	26.9	52.4	465	NA	24.8666	NA	NA	25.4646	25.7219	NA	NA	23.6837	24.8666	23.6661	23.7573	25.4646	25.7219	23.7465	23.4182	23.9934	24.5878	1	2	0.411272	0.385871	0.594395	FALSE
nfrkb	E7F8Z1		12	12	12	11.5	139.31	1294	27.4367	27.2028	27.5067	27.2819	26.5345	26.9442	26.8809	26.8109	27.4367	27.2028	27.5067	27.2819	26.5345	26.9442	26.8809	26.8109	27.357	26.7926	4	4	0.00306996	2.51287	-0.564352	FALSE
LOC101885225	E7F910		5	5	5	22.1	45.186	439	27.0872	26.9466	27.0685	27.3791	NA	26.2202	NA	NA	27.0872	26.9466	27.0685	27.3791	24.2838	26.2202	22.673	22.689	27.1203	23.9665	4	1	0.0322851	1.491	-3.15383	FALSE
nup98	E9QGM4;E7F981;E7EYW6;F1R4A0;Q0VFW5		5	5	5	3.2	194.71	1803	25.3844	24.8011	NA	NA	25.0705	24.3545	NA	25.0322	25.3844	24.8011	23.9352	23.7867	25.0705	24.3545	23.2307	25.0322	24.4769	24.422	2	3	0.926588	0.0331131	-0.0549174	FALSE
LOC100329277	E7F9D9		29	29	29	49.4	52.624	490	34.8723	34.8334	35.2048	35.3134	35.3443	35.4716	35.7639	35.8302	34.8723	34.8334	35.2048	35.3134	35.3443	35.4716	35.7639	35.8302	35.056	35.6025	4	4	0.0168688	1.77292	0.546531	FALSE
scmh1	E7F9L5;A3KNV9		16	16	16	26.7	80.976	733	29.232	29.0377	29.3528	29.4644	NA	NA	NA	NA	29.232	29.0377	29.3528	29.4644	23.7782	24.0475	23.5767	22.6924	29.2717	23.5237	4	0	0.000107114	3.97015	-5.74805	FALSE
si:ch211-94l19.4	E7F9L8;Q1LWT1;F1Q5Y1		10	10	10	11.1	115.88	1004	26.3186	26.1602	25.5918	26.6346	26.013	25.996	25.8929	25.9692	26.3186	26.1602	25.5918	26.6346	26.013	25.996	25.8929	25.9692	26.1763	25.9678	4	4	0.411216	0.38593	-0.208545	FALSE
hdlbpa	F1R9Y8;E7F9M4;F1QB10;E9QDS1;E7FCA5		20	20	20	21.7	141.39	1272	27.4098	27.7215	24.7668	24.6908	28.8324	28.7267	26.088	25.4805	27.4098	27.7215	24.7668	24.6908	28.8324	28.7267	26.088	25.4805	26.1472	27.2819	4	4	0.380777	0.41933	1.13465	FALSE
esco1	E7FA81		12	11	11	16	103.64	931	26.8986	27.1127	27.4485	27.4968	27.0062	27.8021	NA	27.0878	26.8986	27.1127	27.4485	27.4968	27.0062	27.8021	24.0424	27.0878	27.2391	26.4846	4	3	0.434634	0.361877	-0.754508	FALSE
hnrnpa1a	E7FAQ8;E7FAB3		15	15	14	43.6	38.531	388	29.8638	29.9792	27.5	27.5971	30.4103	30.5765	29.5146	29.1709	29.8638	29.9792	27.5	27.5971	30.4103	30.5765	29.5146	29.1709	28.735	29.9181	4	4	0.190905	0.719183	1.18305	FALSE
si:ch211-161h7.4	E7FAC3		5	5	5	5.2	124.67	1130	25.9558	25.8575	26.3255	26.4981	25.9274	26.4767	26.4195	26.3188	25.9558	25.8575	26.3255	26.4981	25.9274	26.4767	26.4195	26.3188	26.1592	26.2856	4	4	0.542901	0.265279	0.126366	FALSE
znf618	E7FAE1		3	3	3	4.2	90.836	827	24.882	25.0476	NA	NA	25.1632	25.527	NA	NA	24.882	25.0476	23.8236	23.8547	25.1632	25.527	23.9275	23.339	24.402	24.4892	2	2	0.89167	0.0497959	0.0871871	FALSE
si:ch211-113a14.24;si:ch211-113a14.12	E7FE06;E7FAK0;F1R9N6		12	2	1	44.8	16.831	163	30.7244	30.4687	30.5112	30.9709	30.1689	27.3857	31.0494	31.4206	30.7244	30.4687	30.5112	30.9709	30.1689	27.3857	31.0494	31.4206	30.6688	30.0062	4	4	0.521632	0.282636	-0.662646	FALSE
zfhx2	E7FAS9		12	12	12	10.6	166.84	1529	27.8826	27.6579	28.0806	28.1111	25.9254	26.2311	NA	25.7952	27.8826	27.6579	28.0806	28.1111	25.9254	26.2311	23.929	25.7952	27.9331	25.4702	4	3	0.0159939	1.79605	-2.46289	FALSE
si:dkey-108k21.14	E7FAU1		13	2	2	37.3	21.044	204	28.7429	28.9224	28.8242	28.433	27.1699	26.1581	29.3051	29.9916	28.7429	28.9224	28.8242	28.433	27.1699	26.1581	29.3051	29.9916	28.7306	28.1562	4	4	0.568815	0.245029	-0.574456	FALSE
hp1bp3	E7FAZ5		36	36	36	51.9	65.168	595	34.2033	34.172	34.7858	34.5865	34.3472	34.8947	34.7759	34.8682	34.2033	34.172	34.7858	34.5865	34.3472	34.8947	34.7759	34.8682	34.4369	34.7215	4	4	0.198952	0.701251	0.284606	FALSE
LOC100536352	E7FAZ8		19	19	9	14.6	174.92	1558	27.6771	28.0171	27.8299	27.5807	27.9711	28.1657	27.5088	27.5169	27.6771	28.0171	27.8299	27.5807	27.9711	28.1657	27.5088	27.5169	27.7762	27.7906	4	4	0.942621	0.0256629	0.0144612	FALSE
E7FB18	E7FB18		2	2	2	7.8	45.431	396	25.0614	25.0611	NA	NA	25.4574	25.851	NA	NA	25.0614	25.0611	24.1117	23.8455	25.4574	25.851	23.3943	23.0685	24.5199	24.4428	2	2	0.925343	0.0336975	-0.0771248	FALSE
LOC101882600	E7FBH2		14	14	12	37.7	41.713	355	29.9349	30.0136	30.3819	30.3954	30.0884	29.4379	30.4716	30.677	29.9349	30.0136	30.3819	30.3954	30.0884	29.4379	30.4716	30.677	30.1814	30.1687	4	4	0.967906	0.0141669	-0.0127312	FALSE
trrap	E7FBH6		12	12	12	3.8	437.12	3852	25.7954	25.8159	NA	NA	26.7152	26.6291	NA	NA	25.7954	25.8159	24.1527	23.5356	26.7152	26.6291	22.866	24.0477	24.8249	25.0645	2	2	0.839296	0.0760848	0.239591	FALSE
si:ch73-193c12.2	E7FBI6		14	14	14	49.6	30.736	254	31.0323	31.0275	31.3588	31.262	29.8214	30.3375	30.02	29.972	31.0323	31.0275	31.3588	31.262	29.8214	30.3375	30.02	29.972	31.1702	30.0377	4	4	0.000234425	3.63	-1.13244	FALSE
pigo	E9QI13;E7FBN2		2	2	2	2.7	118.14	1075	27.973	28.0911	27.9805	27.3961	27.4113	27.577	27.9629	28.1751	27.973	28.0911	27.9805	27.3961	27.4113	27.577	27.9629	28.1751	27.8602	27.7816	4	4	0.749478	0.125241	-0.0786145	FALSE
znf292a	E7FBU0		3	3	3	1.5	260	2313	25.4604	25.3151	25.8517	25.8901	NA	NA	NA	NA	25.4604	25.3151	25.8517	25.8901	23.4721	23.5724	23.6661	23.7217	25.6293	23.6081	4	0	0.000232995	3.63265	-2.02123	FALSE
mark2a;mark2b	E9QHU0;E7FBX4;E7F0G7;E9QGG3;F1QMR7;F1QDW7		4	4	2	5.7	82.285	736	25.7382	25.992	25.9813	26.0974	NA	25.7594	NA	NA	25.7382	25.992	25.9813	26.0974	23.5242	25.7594	23.4893	23.8487	25.9522	24.1554	4	1	0.0435421	1.36109	-1.79684	FALSE
taf4a	E7FBZ0		26	26	26	52.8	76.223	733	32.4833	32.5452	32.6808	32.76	30.7607	31.4341	31.1538	31.3653	32.4833	32.5452	32.6808	32.76	30.7607	31.4341	31.1538	31.3653	32.6173	31.1785	4	4	0.000924888	3.03391	-1.43884	FALSE
si:ch211-141o9.10	E7FBZ9		2	2	2	7.1	32.425	296	25.3498	25.274	25.3512	NA	25.5164	26.3501	25.4199	25.0658	25.3498	25.274	25.3512	24.0411	25.5164	26.3501	25.4199	25.0658	25.004	25.588	3	4	0.216011	0.665525	0.584032	FALSE
mta1	E7FC29		8	8	6	16.1	69.575	615	26.5217	26.6877	NA	25.2184	27.4095	27.4567	NA	NA	26.5217	26.6877	23.8967	25.2184	27.4095	27.4567	23.9806	23.7027	25.5811	25.6374	3	2	0.965157	0.0154019	0.0562339	FALSE
ctnnb2;ctnnb1	E7FC99;F1QGH7;F1QYT6;F8W436;Q7ZWH9;E7EZA4;F1QTT3		14	14	12	23	81.501	742	27.019	26.4764	27.136	25.8282	27.7595	27.542	27.0666	26.9147	27.019	26.4764	27.136	25.8282	27.7595	27.542	27.0666	26.9147	26.6149	27.3207	4	4	0.10395	0.983175	0.705787	FALSE
zfhx4	E7FCF7		60	44	44	20.8	390.69	3528	30.3803	30.3831	30.0006	30.1707	22.6288	22.9398	NA	22.174	30.3803	30.3831	30.0006	30.1707	22.6288	22.9398	24.008	22.174	30.2337	22.9377	4	3	0.000186934	3.72831	-7.296	FALSE
wapalb	E7FCL4		3	3	3	2.7	129.73	1168	NA	24.3834	24.3389	NA	NA	NA	NA	NA	23.753	24.3834	24.3389	24.0034	23.6435	23.9365	22.7383	23.7911	24.1197	23.5274	2	0	0.116575	0.933394	-0.592332	FALSE
si:ch211-256e16.11	E7FEV8;E7FCN0;E7F4V9		3	2	1	4.1	92.28	813	NA	24.6573	24.749	NA	NA	NA	NA	NA	23.5019	24.6573	24.749	23.6653	23.9504	24.4453	23.5692	24.0935	24.1434	24.0146	2	0	0.744541	0.128111	-0.128758	FALSE
npm1a	E7FCU0;F1QGI4;F1QW36;E9QGH7		7	7	7	39.1	31.158	279	29.3785	29.4085	28.0994	28.1952	29.9639	30.4252	29.1156	28.9816	29.3785	29.4085	28.0994	28.1952	29.9639	30.4252	29.1156	28.9816	28.7704	29.6216	4	4	0.138948	0.857147	0.851179	FALSE
cica	E7FCY2;F1R060		45	45	41	23.6	260.24	2440	31.0747	31.0768	30.3235	30.3553	NA	NA	26.3759	NA	31.0747	31.0768	30.3235	30.3553	23.762	23.6443	26.3759	23.0131	30.7076	24.1988	4	1	0.00195485	2.70889	-6.50873	FALSE
ttf2	E7FD29		8	8	1	8.3	127.55	1149	24.2291	24.8913	24.8912	NA	26.7618	27.1979	27.6947	27.2652	24.2291	24.8913	24.8912	24.147	26.7618	27.1979	27.6947	27.2652	24.5397	27.2299	3	4	7.33613e-05	4.13453	2.69024	TRUE
rbm6	E7FD35		9	9	9	7.2	157.9	1393	27.0617	27.3614	NA	25.8228	27.5873	27.7253	25.9203	25.9455	27.0617	27.3614	23.6767	25.8228	27.5873	27.7253	25.9203	25.9455	25.9806	26.7946	3	4	0.44232	0.354264	0.813965	FALSE
E7FDK1	E7FDK1;F1R6W9;F1RAN1;F6P4J5;F1QT34;F1R5Y0;F1QJV6;F1R303;F1R836;F1QLX0;E7FAY3;E7FD84;E7F4D9;E7FAR5;F1Q4L7;H0WFI2;E7FDN0;E9QGK6;E7F4T3;E9QB30;E9QD65;F1R8Z6;F1QF22;F1R095;F1QNV7;B0QZE9;F1QML4;F1RD20;F1QZI9;F1QKN0;A5PM74;F1R551;F1QEN0;F1R7H7;F1Q7D8;F1R3U3;F1QML9;E9QCH7;F1QRU9;F1R037;F1RD35		3	3	2	2.1	113.5	1002	27.1184	28.028	27.694	27.5352	25.8589	25.7005	28.2824	27.9906	27.1184	28.028	27.694	27.5352	25.8589	25.7005	28.2824	27.9906	27.5939	26.9581	4	4	0.42811	0.368445	-0.6358	FALSE
arnt	Q1JPT1;Q64FF9;F1QVQ9;E7FDK6;F1R8H5		4	4	4	10.2	49.256	440	25.7945	25.8467	25.8313	25.9325	NA	NA	NA	NA	25.7945	25.8467	25.8313	25.9325	23.7645	24.13	23.2908	23.064	25.8513	23.5624	4	0	0.00218341	2.66086	-2.28891	FALSE
aff4	F1RDC9;E7FDQ6		4	4	4	9.6	62.775	582	25.697	24.8811	25.9092	25.1121	NA	NA	24.9353	24.9627	25.697	24.8811	25.9092	25.1121	23.9384	24.1909	24.9353	24.9627	25.3998	24.5068	4	2	0.0458661	1.33851	-0.893049	FALSE
gpatch8	E7FDT1;B0R111		7	7	7	5.6	156.84	1431	26.5378	26.3576	26.5591	26.4679	25.8192	26.282	26.6811	26.5201	26.5378	26.3576	26.5591	26.4679	25.8192	26.282	26.6811	26.5201	26.4806	26.3256	4	4	0.475169	0.323152	-0.154985	FALSE
si:ch73-367f21.4	E7FDW1;F1Q8F4;E7F148;E7F850;F1QLN7;H0WEZ9;E7F9F8;H0WEG8		16	16	13	43.4	53.716	465	28.7797	28.5911	29.0893	29.1349	28.7109	28.3042	29.1893	29.2777	28.7797	28.5911	29.0893	29.1349	28.7109	28.3042	29.1893	29.2777	28.8988	28.8705	4	4	0.918054	0.0371316	-0.0282528	FALSE
zbtb48	zbtb48_WT;E7FDZ5;E9QBS9;zbtb48_BTB_bait;zbtb48_MT;zbtb48_ZNF_bait		25	25	25	40.3	85.305	760	NA	25.8575	NA	25.0495	29.547	30.2701	30.5288	28.9726	23.6251	25.8575	23.9487	25.0495	29.547	30.2701	30.5288	28.9726	24.6202	29.8296	2	4	0.000293424	3.5325	5.20942	TRUE
top1	E7FE49;F1RAD0		42	20	5	60.9	61.169	519	34.8093	34.7372	35.1314	35.1367	35.0428	35.7811	35.4743	35.7011	34.8093	34.7372	35.1314	35.1367	35.0428	35.7811	35.4743	35.7011	34.9536	35.4998	4	4	0.0380478	1.41967	0.54618	FALSE
si:dkey-201c1.2;slc25a22;zgc:92113;si:ch73-219d10.1;slc25a18	F8W494;Q7ZTT6;E7FE91;Q6DHS4;F8W3S7;E7EZW4;E7F2B8		2	2	2	5.1	33.773	314	NA	NA	NA	NA	24.603	NA	NA	25.0122	23.8489	23.6494	24.0677	23.5682	24.603	24.3794	22.807	25.0122	23.7835	24.2004	0	2	0.456315	0.340735	0.416872	FALSE
atad5a	E7FE92;F1QNB8;F1QNM7;B0R1D6		28	28	28	19.1	197.9	1778	29.1877	29.1846	29.5763	29.6346	29.3206	29.7601	29.5068	29.5221	29.1877	29.1846	29.5763	29.6346	29.3206	29.7601	29.5068	29.5221	29.3958	29.5274	4	4	0.420723	0.376004	0.131585	FALSE
tdp1	E7FEK0		32	32	32	54.6	70.116	615	31.9455	31.9109	32.093	32.312	30.4882	30.8098	30.2252	30.1752	31.9455	31.9109	32.093	32.312	30.4882	30.8098	30.2252	30.1752	32.0653	30.4246	4	4	0.000204091	3.69018	-1.64074	FALSE
lgals3l	E7FEQ1;F1QSL3	Galectin	3	3	3	16.7	25.043	228	26.897	26.337	NA	NA	27.6034	27.7956	25.6062	NA	26.897	26.337	24.2009	23.8158	27.6034	27.7956	25.6062	22.8714	25.3127	25.9691	2	3	0.65291	0.185147	0.656445	FALSE
arid1aa;arid1ab	E7FEU7;F1QMS8;A5WVV1;F1RE50		2	2	2	1.2	246.1	2285	NA	NA	NA	NA	24.1511	24.1479	NA	NA	23.7152	23.7923	24.1282	23.784	24.1511	24.1479	23.8772	23.6568	23.8549	23.9583	0	2	0.520994	0.283167	0.10332	FALSE
rbbp4	Q6P3H7;Q1LXD4;E7FEX2	Histone-binding protein RBBP4	12	12	3	31.6	47.65	424	29.1405	29.328	28.2951	28.3053	29.9546	30.3273	29.1418	28.5868	29.1405	29.328	28.2951	28.3053	29.9546	30.3273	29.1418	28.5868	28.7672	29.5026	4	4	0.180951	0.742439	0.735405	FALSE
esyt2a	E7FF26;E9QCP7;F1Q8I3		33	33	33	50.2	98.97	888	30.8797	30.9226	31.1529	31.1617	31.3167	31.6717	31.3664	31.4257	30.8797	30.9226	31.1529	31.1617	31.3167	31.6717	31.3664	31.4257	31.0292	31.4451	4	4	0.0086431	2.06333	0.415864	FALSE
tnrc18	E7FF66		4	4	4	1.7	321.07	2925	24.9382	25.0302	25.3924	25.6846	NA	NA	NA	NA	24.9382	25.0302	25.3924	25.6846	23.6658	23.782	23.6488	23.079	25.2613	23.5439	4	0	0.000332346	3.47841	-1.71744	FALSE
LOC100536140	E7FFD9		6	6	6	19.1	37.985	362	26.6732	26.119	25.8132	26.0845	26.8528	27.1352	26.5346	26.6339	26.6732	26.119	25.8132	26.0845	26.8528	27.1352	26.5346	26.6339	26.1725	26.7891	4	4	0.0362557	1.44062	0.616678	FALSE
ercc3	Q7ZVV1;F1R685;E7FFE5	TFIIH basal transcription factor complex helicase XPB subunit	3	3	3	4	89.287	782	NA	24.1341	NA	24.0014	24.6155	NA	NA	NA	23.7492	24.1341	24.0422	24.0014	24.6155	24.0981	23.1792	23.1828	23.9817	23.7689	2	1	0.597068	0.223976	-0.212782	FALSE
si:ch211-140b10.6	E7FFI4		2	2	2	5.1	18.086	157	27.3049	27.2309	27.3081	27.3819	NA	NA	27.599	28.3692	27.3049	27.2309	27.3081	27.3819	23.4699	24.529	27.599	28.3692	27.3064	25.9918	4	2	0.346823	0.459892	-1.31464	FALSE
E7FFL6	E7FFL6		4	4	4	13.2	35.685	311	26.1797	26.1289	26.1304	25.8976	26.4822	27.0629	25.9414	25.9935	26.1797	26.1289	26.1304	25.8976	26.4822	27.0629	25.9414	25.9935	26.0842	26.37	4	4	0.35796	0.446165	0.285827	FALSE
si:dkey-219c3.2	E7FFQ2		37	37	33	45.7	103.34	976	33.4284	33.4667	33.7296	33.6565	31.7437	32.3014	32.1115	32.2363	33.4284	33.4667	33.7296	33.6565	31.7437	32.3014	32.1115	32.2363	33.5703	32.0982	4	4	0.000187673	3.7266	-1.47211	FALSE
E7FFS5	E7FFS5		4	3	3	6.7	98.824	861	24.6577	25.235	24.6387	24.7378	25.1713	25.4185	NA	NA	24.6577	25.235	24.6387	24.7378	25.1713	25.4185	23.0255	23.7234	24.8173	24.3347	4	2	0.468519	0.329273	-0.482613	FALSE
smarcc2	E7FFZ4		22	14	14	24.8	115.44	1036	27.9861	27.7736	27.4327	27.1537	27.692	27.1	26.3393	25.2336	27.9861	27.7736	27.4327	27.1537	27.692	27.1	26.3393	25.2336	27.5865	26.5912	4	4	0.156529	0.805405	-0.995318	FALSE
znf462	E7FG04		13	13	13	5.9	281.92	2502	26.3905	26.5318	26.5397	26.6022	25.6676	25.9518	25.5154	25.2715	26.3905	26.5318	26.5397	26.6022	25.6676	25.9518	25.5154	25.2715	26.516	25.6016	4	4	0.00510483	2.29202	-0.914466	FALSE
xrcc6;OTTDARG00000020547	F1QZ60;E7FG57;E7F415;F1R2S8		18	18	18	31	68.656	610	28.5756	28.5548	28.8984	29.0133	29.5046	30.0003	29.646	29.681	28.5756	28.5548	28.8984	29.0133	29.5046	30.0003	29.646	29.681	28.7605	29.708	4	4	0.000926513	3.03315	0.947445	FALSE
col12a1b	E7FG81;B5DC62		35	35	35	13.4	395.19	3643	27.2859	28.1072	NA	NA	29.2944	29.2851	25.0916	NA	27.2859	28.1072	23.9632	24.0661	29.2944	29.2851	25.0916	23.297	25.8556	26.742	2	3	0.652127	0.185668	0.88644	FALSE
chtopa	Q1L8S1;Q7ZW44;E7FGC5		3	3	3	20.4	21.97	206	27.282	27.03	27.0073	27.3024	26.1785	25.1191	26.0031	26.2889	27.282	27.03	27.0073	27.3024	26.1785	25.1191	26.0031	26.2889	27.1554	25.8974	4	4	0.0140687	1.85174	-1.25803	FALSE
esyt1a	E7FGH2;E9QHD7		25	25	25	29.3	121.03	1079	28.5109	28.6877	27.7345	27.8859	29.4185	29.4213	28.2891	28.1263	28.5109	28.6877	27.7345	27.8859	29.4185	29.4213	28.2891	28.1263	28.2047	28.8138	4	4	0.205888	0.686369	0.609071	FALSE
cipcb	E7FGK3;F1QQI0		6	6	6	28.5	34.886	316	27.1439	27.3691	27.2577	27.4436	NA	NA	NA	NA	27.1439	27.3691	27.2577	27.4436	23.7164	24.3386	23.9204	23.363	27.3036	23.8346	4	0	0.000165983	3.77994	-3.46899	FALSE
zgc:173742	E7FGU8		8	2	2	10.7	85.525	735	29.7442	29.8835	30.0721	29.8871	30.5252	31.0613	30.5937	30.6047	29.7442	29.8835	30.0721	29.8871	30.5252	31.0613	30.5937	30.6047	29.8968	30.6962	4	4	0.0029252	2.53384	0.799484	FALSE
med17	E7FGV8;Q08BY1	Mediator of RNA polymerase II transcription subunit 17	2	2	2	3.7	62.972	561	23.6639	23.9501	NA	NA	24.3985	24.543	NA	NA	23.6639	23.9501	23.8456	24.0863	24.3985	24.543	23.7011	23.8126	23.8865	24.1138	2	2	0.373735	0.427436	0.227309	FALSE
LOC100536624	E7FGX3		3	3	3	8.3	27.726	252	25.8636	25.9042	25.0079	25.1823	26.7501	26.8714	24.6931	NA	25.8636	25.9042	25.0079	25.1823	26.7501	26.8714	24.6931	23.6849	25.4895	25.4999	4	3	0.990568	0.00411571	0.0103725	FALSE
wu:fb44b02	E7FH03		4	4	4	19.8	27.768	253	26.0827	25.8108	25.9334	25.8208	26.4346	26.1096	26.281	26.2947	26.0827	25.8108	25.9334	25.8208	26.4346	26.1096	26.281	26.2947	25.9119	26.28	4	4	0.00710509	2.14843	0.368052	FALSE
si:dkey-242h9.3	E9QB75;Q1LV54		28	28	28	60.2	60.039	532	30.4852	30.3697	30.9472	30.8619	29.0334	29.5599	29.3073	29.3382	30.4852	30.3697	30.9472	30.8619	29.0334	29.5599	29.3073	29.3382	30.666	29.3097	4	4	0.000356664	3.44774	-1.3563	FALSE
cltcb	E9QBV1;E9QD79;E9QG93;F1R4U8;Q5EAQ7	Clathrin heavy chain	31	6	6	24.8	191.63	1677	25.1111	25.2117	NA	NA	26.2377	26.0753	NA	NA	25.1111	25.2117	24.1031	23.721	26.2377	26.0753	23.2651	23.6449	24.5367	24.8058	2	2	0.770919	0.112991	0.269036	FALSE
rbm15b	E9QBX7;F1QRZ9		16	15	15	34	72.816	630	27.8969	27.9984	27.9525	28.3987	26.6033	27.2859	26.3434	26.224	27.8969	27.9984	27.9525	28.3987	26.6033	27.2859	26.3434	26.224	28.0616	26.6141	4	4	0.00427393	2.36917	-1.44751	FALSE
cast	F1QZT8;E9QC46;E9QHK0;E9QHU9;E9QGE0;E9QFK5;E9QGH3;E9QF35;E9QCS2;E9QBC9;E9QDC1;F1R260;E9QDV9		9	9	9	18.6	85.363	819	26.75	26.8407	NA	NA	27.1576	27.5134	26.6333	25.9269	26.75	26.8407	24.1688	23.9806	27.1576	27.5134	26.6333	25.9269	25.435	26.8078	2	4	0.183252	0.736951	1.37275	FALSE
col1a2	Q6IQX2;E9QCG6		9	9	9	9.9	127.21	1352	26.5636	26.5412	NA	NA	27.6972	27.4806	26.0477	NA	26.5636	26.5412	24.2048	23.5305	27.6972	27.4806	26.0477	23.2741	25.21	26.1249	2	3	0.505501	0.296278	0.914879	FALSE
tceb1b;tceb1a	Q6DH59;Q502M9;E9QCI1;Q66IB1		2	2	2	43.1	5.5002	51	23.9031	NA	NA	NA	24.5772	NA	NA	24.1359	23.9031	23.542	24.0344	23.5665	24.5772	23.9425	23.3292	24.1359	23.7615	23.9962	1	2	0.455928	0.341104	0.234705	FALSE
bcat2	E9QFU8;E9QCQ6;F1QLF8	Branched-chain-amino-acid aminotransferase	4	4	4	13.8	43.515	391	24.6219	24.0806	NA	NA	25.959	26.1321	NA	NA	24.6219	24.0806	23.9902	23.8997	25.959	26.1321	23.1745	23.1481	24.1481	24.6034	2	2	0.626532	0.203057	0.455329	FALSE
E9QCW9	E9QCW9;Q32PQ9;B0UY93;F1QQG8;A2BG87;E9QD58;E9QF49;E7FF03		9	9	9	7.5	145.07	1288	27.3109	27.187	27.4869	27.4731	26.9007	27.8201	27.4959	27.4309	27.3109	27.187	27.4869	27.4731	26.9007	27.8201	27.4959	27.4309	27.3645	27.4119	4	4	0.827419	0.0822746	0.047474	FALSE
vaspb	E9QD89;Q1LVK6;F1QL90;F1Q680;F1R7F1		3	3	3	10	44.043	411	25.2322	NA	NA	NA	26.157	26.414	NA	NA	25.2322	23.9115	24.326	23.4202	26.157	26.414	23.2207	23.4066	24.2225	24.7996	1	2	0.572185	0.242464	0.57709	FALSE
rrp9	F1R3Q7;E9QD90		7	7	7	15.6	52.325	468	27.5758	27.7681	27.2471	27.2403	27.5077	27.6113	27.2266	27.0546	27.5758	27.7681	27.2471	27.2403	27.5077	27.6113	27.2266	27.0546	27.4578	27.3501	4	4	0.575492	0.239961	-0.107755	FALSE
ttf1	E9QDM8;Q1LWT0		10	7	7	14.2	67.093	577	26.0589	26.1055	26.5497	26.2953	26.5284	26.614	26.5833	26.4728	26.0589	26.1055	26.5497	26.2953	26.5284	26.614	26.5833	26.4728	26.2524	26.5496	4	4	0.071616	1.14499	0.297274	FALSE
tpx2	E9QE51;F1RB66;E9QBN1		21	21	21	33.2	84.65	739	28.6798	28.6502	28.9612	28.793	27.8797	28.3379	27.6413	27.5812	28.6798	28.6502	28.9612	28.793	27.8797	28.3379	27.6413	27.5812	28.7711	27.86	4	4	0.0081102	2.09097	-0.91105	FALSE
si:dkey-92i17.2	E9QE99;F1Q991;F1QJT8		22	22	22	44.7	49.833	450	33.8452	33.8673	34.0492	34.1952	34.4105	34.6652	34.4586	34.7571	33.8452	33.8673	34.0492	34.1952	34.4105	34.6652	34.4586	34.7571	33.9892	34.5728	4	4	0.00245443	2.61005	0.583602	FALSE
hnrnpm	E9QEE4;F1R2E0;F8W2D3;Q1LVZ5		21	21	21	37.5	70.205	664	30.2971	30.6173	29.892	30.2987	29.2713	29.9829	28.946	28.0019	30.2971	30.6173	29.892	30.2987	29.2713	29.9829	28.946	28.0019	30.2763	29.0505	4	4	0.0520228	1.28381	-1.22574	FALSE
dnajc9	E9QEI3;E9QFX3;E9QFL6;F1QZM2		2	2	2	12.1	19.205	165	24.7435	24.646	25.2058	25.309	NA	NA	24.8344	NA	24.7435	24.646	25.2058	25.309	24.1301	23.6977	24.8344	23.6012	24.9761	24.0659	4	1	0.0395262	1.40311	-0.910202	FALSE
scaf4a	E9QEN4		7	7	2	9.2	117.11	1056	26.6053	27.0537	25.0418	25.146	27.5198	26.8679	25.843	25.46	26.6053	27.0537	25.0418	25.146	27.5198	26.8679	25.843	25.46	25.9617	26.4227	4	4	0.531495	0.274501	0.460963	FALSE
mrpl34	E9QF21;E9QEZ5	Ribosomal protein L34	4	4	4	20	13.608	120	25.904	27.0034	27.1637	26.4733	26.939	27.274	27.2048	28.0218	25.904	27.0034	27.1637	26.4733	26.939	27.274	27.2048	28.0218	26.6361	27.3599	4	4	0.0985337	1.00642	0.723811	FALSE
baz2a	E9QF39		8	3	3	7.6	131.88	1219	25.743	25.7649	25.8516	25.8313	NA	25.8195	NA	NA	25.743	25.7649	25.8516	25.8313	23.5155	25.8195	23.543	23.0133	25.7977	23.9728	4	1	0.0619519	1.20795	-1.82485	FALSE
E9QF77	E9QF77		12	12	5	16.1	115.94	1055	26.7187	26.6193	26.9505	26.7001	27.006	27.157	26.8483	27.1166	26.7187	26.6193	26.9505	26.7001	27.006	27.157	26.8483	27.1166	26.7472	27.032	4	4	0.0283345	1.54768	0.284829	FALSE
tceb2	E9QFI0;F1QF30		2	2	2	19.3	12.757	114	24.024	24.402	NA	24.3251	25.6801	NA	NA	NA	24.024	24.402	24.249	24.3251	25.6801	24.0341	23.6814	23.4868	24.25	24.2206	3	1	0.957085	0.0190497	-0.02945	FALSE
MLC3SM;zgc:153867;myl6	Q6TNS5;E9QG86;Q5XJ62;E9QB41;F1QWU4;E9QF73;F1REJ3;E9QCD6;E9QIL0;E9QC87;Q6P0G6		4	4	4	27.8	16.937	151	25.8566	25.8547	24.5322	25.7387	25.8797	26.2377	25.4254	26.1523	25.8566	25.8547	24.5322	25.7387	25.8797	26.2377	25.4254	26.1523	25.4955	25.9238	4	4	0.302623	0.519098	0.428223	FALSE
cct6a	E9QGU4;Q7ZYX4;E9QD64		7	7	7	15.1	57.68	531	25.7157	26.1018	NA	NA	26.8623	26.7837	25.1113	25.4981	25.7157	26.1018	23.8903	23.5953	26.8623	26.7837	25.1113	25.4981	24.8258	26.0639	2	4	0.166479	0.778639	1.23806	FALSE
suclg2	F1QQP2;E9QGZ1;F1R7X5	Succinyl-CoA ligase subunit beta	3	3	3	10.9	37.202	341	24.2833	24.339	NA	NA	25.459	NA	NA	NA	24.2833	24.339	24.062	23.9309	25.459	24.2472	23.0679	23.5045	24.1538	24.0697	2	1	0.883777	0.0536573	-0.0841252	FALSE
si:ch211-214c7.4	E9QH02;F6P0E6		3	3	3	4	117.55	1133	24.3137	24.6711	NA	23.4347	23.7356	24.7656	24.1455	24.1124	24.3137	24.6711	24.1403	23.4347	23.7356	24.7656	24.1455	24.1124	24.1399	24.1898	3	4	0.887155	0.0520007	0.049838	FALSE
eftud2	E9QH15;F1Q6N0;E7FGW2;F1RC86;E9QFC1;F1QX53		24	24	24	33.1	109.02	970	28.8837	29.0917	28.0117	28.2679	29.7651	29.8557	28.5174	28.2857	28.8837	29.0917	28.0117	28.2679	29.7651	29.8557	28.5174	28.2857	28.5638	29.106	4	4	0.311727	0.506226	0.542225	FALSE
ccar2	E9QH28;E7FGT1;E9QGH4;E9QHG1;E9QID1		9	9	9	15	87.51	792	NA	25.2141	25.3825	25.1969	25.9181	26.4253	25.9995	26.9737	23.6956	25.2141	25.3825	25.1969	25.9181	26.4253	25.9995	26.9737	24.8723	26.3291	3	4	0.0255855	1.59201	1.45684	TRUE
nme3	E9QH64;Q9PTF3;E7F982	Nucleoside diphosphate kinase	3	3	3	20	20.492	180	26.7584	26.9904	25.2894	25.488	27.5635	28.1793	26.6207	26.392	26.7584	26.9904	25.2894	25.488	27.5635	28.1793	26.6207	26.392	26.1315	27.1889	4	4	0.129054	0.889227	1.05733	FALSE
srsf2a;srsf2b	E9QHD6;Q7ZV13;Q6NZT9		5	5	5	28.7	20.082	174	27.4382	27.4642	26.1092	26.0492	28.1213	27.679	26.767	26.8146	27.4382	27.4642	26.1092	26.0492	28.1213	27.679	26.767	26.8146	26.7652	27.3455	4	4	0.306274	0.513891	0.580261	FALSE
si:ch73-389k6.1;wu:fi04h01	E9QHM6;E7FAM1;E7FAM2		5	5	5	9.1	89.383	798	25.4363	25.2548	25.8484	25.7857	25.1192	26.1233	25.7868	25.8607	25.4363	25.2548	25.8484	25.7857	25.1192	26.1233	25.7868	25.8607	25.5813	25.7225	4	4	0.604595	0.218536	0.141181	FALSE
ssr4	E9QHX8;F1QXF8		4	4	4	31.4	17.518	159	25.9191	26.0878	25.9114	NA	26.318	27.0092	NA	25.5005	25.9191	26.0878	25.9114	24.1928	26.318	27.0092	23.5418	25.5005	25.5278	25.5924	3	3	0.943929	0.0250608	0.0646088	FALSE
flna	E9QI62;F1R1U1;E7F1L7;F1R7I2		66	66	1	36	272.55	2553	30.3836	30.6275	25.9104	26.4547	31.6548	31.5668	29.4342	29.1247	30.3836	30.6275	25.9104	26.4547	31.6548	31.5668	29.4342	29.1247	28.344	30.4451	4	4	0.205056	0.688127	2.1011	FALSE
psma5	Q6TGV6;E9QIF2;E9QFZ7	Proteasome subunit alpha type	5	5	5	28.6	26.407	241	26.2585	26.4631	NA	NA	26.8829	26.7565	25.9443	25.8706	26.2585	26.4631	23.9174	23.8781	26.8829	26.7565	25.9443	25.8706	25.1293	26.3636	2	4	0.183118	0.737269	1.23427	FALSE
si:ch211-197h24.6	E9QIZ1;E7EXJ3		16	16	16	49.6	43.213	391	28.9219	29.2095	28.9411	29.0122	28.5937	29.1432	28.1997	28.0274	28.9219	29.2095	28.9411	29.0122	28.5937	29.1432	28.1997	28.0274	29.0212	28.491	4	4	0.119057	0.924245	-0.530162	FALSE
psmb7	E9QJ03;Q7T002;F1Q5N4	Proteasome subunit beta type	2	2	2	5.2	22.864	211	NA	NA	NA	NA	23.5534	23.5414	NA	NA	23.5339	23.5956	24.3343	24.0057	23.5534	23.5414	23.6007	22.8475	23.8674	23.3857	0	2	0.113359	0.945544	-0.481644	FALSE
im:7148292	E9QJ83;E9QFL4		9	9	9	19.1	68.557	601	26.528	26.945	26.3917	26.5969	27.1508	27.4987	26.2285	26.3359	26.528	26.945	26.3917	26.5969	27.1508	27.4987	26.2285	26.3359	26.6154	26.8035	4	4	0.602095	0.220335	0.18807	FALSE
ywhaba;ywhabb	E9QJ96;Q5PRD0;Q7T356;F1RBF6;F8W493;Q803M8;Q7ZUM0;Q6PC29;E7F354	14-3-3 protein beta/alpha-A;14-3-3 protein beta/alpha-B	11	11	7	48.2	25.757	226	27.524	27.9274	25.3578	25.2097	28.1724	28.7117	27.1293	26.9936	27.524	27.9274	25.3578	25.2097	28.1724	28.7117	27.1293	26.9936	26.5047	27.7517	4	4	0.191899	0.716927	1.24702	FALSE
si:ch73-376l24.2	E9QJC6		8	7	6	22.4	39.823	340	27.8022	27.7853	28.0945	28.0846	28.2944	28.6897	28.4587	28.5688	27.8022	27.7853	28.0945	28.0846	28.2944	28.6897	28.4587	28.5688	27.9416	28.5029	4	4	0.00338854	2.46999	0.561276	FALSE
nsdhl	F1QBS3;E9QJH3;E9QC29		2	2	2	6.7	38.502	345	24.6097	24.9855	NA	NA	NA	25.6074	NA	NA	24.6097	24.9855	24.0712	24.1195	23.8366	25.6074	23.4846	23.6323	24.4465	24.1402	2	1	0.600049	0.221813	-0.306257	FALSE
nol6	F1Q4S6;E7F5S6		9	9	9	9.1	129.24	1153	27.2797	27.0808	25.7726	26.4365	28.2905	28.1254	26.9054	26.1471	27.2797	27.0808	25.7726	26.4365	28.2905	28.1254	26.9054	26.1471	26.6424	27.3671	4	4	0.288852	0.539325	0.724701	FALSE
recql	Q1LUY8;F1Q4T3		29	29	29	52.3	72.123	639	29.8582	29.8945	30.1673	30.104	33.5317	33.8102	33.4854	33.563	29.8582	29.8945	30.1673	30.104	33.5317	33.8102	33.4854	33.563	30.006	33.5976	4	4	4.38571e-08	7.35796	3.59157	TRUE
zgc:173506	F1Q4W0		15	5	5	7.1	204.08	1778	25.0261	25.2274	25.2509	25.2603	25.0423	24.9908	NA	NA	25.0261	25.2274	25.2509	25.2603	25.0423	24.9908	23.672	23.4373	25.1912	24.2856	4	2	0.121949	0.913822	-0.905604	FALSE
acin1b	F1QRA3;F1Q511		4	4	4	9.8	68.585	604	25.7985	26.0393	25.8075	26.1761	26.0746	26.6435	26.448	26.0383	25.7985	26.0393	25.8075	26.1761	26.0746	26.6435	26.448	26.0383	25.9553	26.3011	4	4	0.102423	0.989604	0.345742	FALSE
trip12	F1Q529;F1RCR6;E9QHK4	E3 ubiquitin-protein ligase TRIP12	69	69	69	41.2	230.59	2095	31.602	31.5381	31.9116	31.8812	31.1603	31.5886	30.9374	30.9514	31.602	31.5381	31.9116	31.8812	31.1603	31.5886	30.9374	30.9514	31.7332	31.1594	4	4	0.0236764	1.62568	-0.573827	FALSE
cpt1a	F1Q5A5;Q1MTA9		6	6	6	9	89.044	777	26.3895	26.3426	26.5575	26.892	27.1422	27.4582	26.4878	26.7244	26.3895	26.3426	26.5575	26.892	27.1422	27.4582	26.4878	26.7244	26.5454	26.9531	4	4	0.16528	0.78178	0.407747	FALSE
ino80	Q5SPB7;F1Q5B4;F1REQ0;F1QPE0		15	15	15	11.5	176.2	1552	27.0171	26.886	27.4025	27.3383	25.9383	26.1037	26.1174	25.9557	27.0171	26.886	27.4025	27.3383	25.9383	26.1037	26.1174	25.9557	27.161	26.0288	4	4	0.00124083	2.90629	-1.13221	FALSE
ddx5	F1Q5L6;Q6NWH7;F1RBJ8;B0JZJ1;E9QG17		31	31	22	46.4	69.417	617	31.4283	31.4333	30.0544	30.2501	31.883	31.9832	30.7139	30.4937	31.4283	31.4333	30.0544	30.2501	31.883	31.9832	30.7139	30.4937	30.7915	31.2685	4	4	0.408044	0.389293	0.47694	FALSE
rfc1	F1Q5P6;F1RDE9;F1QTJ0;E7FA34;E9QDP5		66	66	66	58.5	125.37	1147	34.5136	34.3429	34.8486	34.8719	34.9812	35.1805	35.3142	35.3306	34.5136	34.3429	34.8486	34.8719	34.9812	35.1805	35.3142	35.3306	34.6443	35.2016	4	4	0.0146156	1.83518	0.557353	FALSE
smarce1	Q803S1;F1Q5P8		4	4	4	11.7	46.89	420	25.2358	25.3708	25.203	25.344	25.4725	25.7351	NA	NA	25.2358	25.3708	25.203	25.344	25.4725	25.7351	22.9026	22.7135	25.2884	24.2059	4	2	0.273693	0.562737	-1.0825	FALSE
exosc10	F1Q5Q7;F1RC54		7	7	7	9.3	102.37	899	25.642	25.1887	NA	NA	NA	NA	25.4073	NA	25.642	25.1887	23.8362	23.8057	24.2037	24.1739	25.4073	23.4197	24.6181	24.3012	2	1	0.629859	0.200757	-0.316991	FALSE
sall3b	Q1LVB0;F1Q5T9;F8W552;F1R6E0;F1QDF2;F1QI36;F8W3Q2;F1Q739		9	9	9	10.2	135.11	1247	26.2476	26.5114	25.647	25.8178	26.7982	27.1948	26.117	25.7406	26.2476	26.5114	25.647	25.8178	26.7982	27.1948	26.117	25.7406	26.0559	26.4627	4	4	0.337199	0.472113	0.406723	FALSE
F1Q5V2	F1Q5V2;F1QSY3		15	15	15	27.6	59.435	529	28.8336	29.0441	24.5305	25.7329	29.8237	29.5946	27.64	27.3454	28.8336	29.0441	24.5305	25.7329	29.8237	29.5946	27.64	27.3454	27.0353	28.6009	4	4	0.284162	0.546434	1.56562	FALSE
usf2	F1Q616;Q1L959;F1RDK2		2	2	2	6.1	36.062	329	24.4991	24.4784	23.7644	23.7947	NA	NA	NA	NA	24.4991	24.4784	23.7644	23.7947	24.005	24.1244	22.4888	23.206	24.1341	23.4561	4	0	0.183145	0.737204	-0.678092	FALSE
si:ch1073-335m2.2	F1Q618;B8K0C7;F1QMN6		8	8	8	3	343.62	3103	25.9511	25.7358	25.3457	25.5541	25.7458	25.8037	25.009	25.3051	25.9511	25.7358	25.3457	25.5541	25.7458	25.8037	25.009	25.3051	25.6467	25.4659	4	4	0.462868	0.334543	-0.180774	FALSE
heatr1	F1Q670;Q7SY48;F1Q5Y2;F1Q6P7	HEAT repeat-containing protein 1	56	56	56	31.8	242.08	2159	30.8725	31.1414	30.9677	30.8309	30.9413	31.2683	30.7021	30.5319	30.8725	31.1414	30.9677	30.8309	30.9413	31.2683	30.7021	30.5319	30.9531	30.8609	4	4	0.62354	0.205136	-0.0922068	FALSE
xrcc5	F1Q6B1;F1R9K9;Q5RFW7;F1QGE2;E7FC70	X-ray repair cross-complementing protein 5	24	24	24	45.4	77.349	685	29.0761	28.9737	29.3997	29.3782	30.0441	30.3436	30.0615	30.2352	29.0761	28.9737	29.3997	29.3782	30.0441	30.3436	30.0615	30.2352	29.2069	30.1711	4	4	0.000550807	3.259	0.96421	FALSE
aco2	F1Q6B5;F8W4M7		23	23	23	37.6	84.76	782	28.6618	29.4212	23.6516	25.3854	30.2431	30.6413	27.8848	27.1079	28.6618	29.4212	23.6516	25.3854	30.2431	30.6413	27.8848	27.1079	26.78	28.9693	4	4	0.232283	0.633983	2.18924	FALSE
dcaf13	F1Q6C8;Q803X4	DDB1- and CUL4-associated factor 13	15	15	15	34.2	51.266	445	28.8404	28.9094	28.702	28.7912	28.7083	28.794	28.5091	28.2087	28.8404	28.9094	28.702	28.7912	28.7083	28.794	28.5091	28.2087	28.8108	28.555	4	4	0.141932	0.847919	-0.255747	FALSE
sltm	F1Q6F9;E7F7Q8;F1QKM5;F1REU5;F1QCC1;REV__B0R0Y5;REV__E7F3N9		50	50	50	41.6	110.87	983	33.1213	33.0343	33.0344	33.3861	31.7094	31.5913	32.0671	31.9895	33.1213	33.0343	33.0344	33.3861	31.7094	31.5913	32.0671	31.9895	33.144	31.8393	4	4	0.000140711	3.85167	-1.30475	FALSE
dhrs2	F1Q6P1;E9QCI4;F1Q8N0		3	3	3	17.5	27.188	257	24.0034	NA	NA	NA	25.4914	25.8866	24.0569	NA	24.0034	23.8693	24.0331	23.8508	25.4914	25.8866	24.0569	22.9486	23.9392	24.5959	1	3	0.40288	0.394824	0.656728	FALSE
ilf3;ilf3b	Q6NXA4;F1Q6Y7;F1QU46;F1QDH0;E9QBB9;F8W5B1;F1R548	Interleukin enhancer-binding factor 3 homolog	29	29	28	39.9	90.435	833	29.6054	29.6545	28.545	28.4535	30.314	30.4761	29.0205	28.6865	29.6054	29.6545	28.545	28.4535	30.314	30.4761	29.0205	28.6865	29.0646	29.6243	4	4	0.357714	0.446464	0.559667	FALSE
cnbpa	F1Q6Z5;E9QBN6;E7FCQ0		3	3	3	19.6	18.015	163	23.7187	23.7954	NA	NA	NA	NA	23.8415	NA	23.7187	23.7954	24.1655	23.7247	23.5866	24.3297	23.8415	23.5985	23.8511	23.8391	2	1	0.955374	0.0198265	-0.0119824	FALSE
phf2	Q6P949-2;Q6P949;F1Q721;F6NB59	Lysine-specific demethylase phf2	20	20	20	19.6	117.61	1054	28.7302	28.7399	29.1092	29.0892	28.92	29.4909	29.236	29.0975	28.7302	28.7399	29.1092	29.0892	28.92	29.4909	29.236	29.0975	28.9171	29.1861	4	4	0.144503	0.840123	0.268962	FALSE
rpl5b;rpl5a	Q6IQB1;F1Q743;Q7ZUI0		6	6	6	20.3	34.054	296	27.5741	27.609	26.6477	26.654	27.7356	28.1709	26.8856	26.9548	27.5741	27.609	26.6477	26.654	27.7356	28.1709	26.8856	26.9548	27.1212	27.4367	4	4	0.474669	0.323609	0.315517	FALSE
pcca	F1Q746;F1QPL7;B0S5E3;B0S5E2		8	8	8	14.8	77.858	709	25.9724	25.9704	24.6453	25.6441	27.247	27.4226	NA	24.9406	25.9724	25.9704	24.6453	25.6441	27.247	27.4226	24.019	24.9406	25.558	25.9073	4	3	0.719389	0.143036	0.349259	FALSE
dkc1	F1Q749;E7F423		58	58	58	82.6	56.676	506	37.8823	38.0076	38.3554	38.3046	37.2103	38.1417	37.8178	37.7705	37.8823	38.0076	38.3554	38.3046	37.2103	38.1417	37.8178	37.7705	38.1375	37.7351	4	4	0.134916	0.869937	-0.402397	FALSE
hcfc1a	F1Q750		21	21	14	15.4	184.87	1802	28.3817	28.4719	25.1022	NA	29.5577	29.4278	27.2242	26.9299	28.3817	28.4719	25.1022	24.1758	29.5577	29.4278	27.2242	26.9299	26.5329	28.2849	3	4	0.238775	0.622012	1.75195	FALSE
si:ch73-37h15.2	F1Q786		12	10	8	20.9	62.374	532	27.9366	27.9184	28.4485	28.3353	28.1901	28.1777	28.24	28.0057	27.9366	27.9184	28.4485	28.3353	28.1901	28.1777	28.24	28.0057	28.1597	28.1534	4	4	0.967472	0.0143615	-0.00632289	FALSE
prpf38b	F1Q7F0;E9QD55;Q6P7Y3	Pre-mRNA-splicing factor 38B	4	4	4	11	59.512	501	24.7651	26.0312	24.598	24.6185	26.626	24.0707	24.8292	24.8644	24.7651	26.0312	24.598	24.6185	26.626	24.0707	24.8292	24.8644	25.0032	25.0976	4	4	0.888688	0.0512507	0.0944202	FALSE
rbm4.2	F1Q7F8		21	21	18	65.6	42.332	384	30.9883	31.1612	30.9107	31.2216	29.6853	30.6389	29.7298	29.2966	30.9883	31.1612	30.9107	31.2216	29.6853	30.6389	29.7298	29.2966	31.0704	29.8377	4	4	0.0192584	1.71538	-1.23279	FALSE
nxf1	F1Q7H6		2	2	2	3.1	71.562	642	NA	NA	NA	NA	24.8133	25.1116	NA	NA	24.0085	23.978	24.357	24.201	24.8133	25.1116	23.0845	23.7266	24.1361	24.184	0	2	0.926561	0.033126	0.0478405	FALSE
nkrf	F1Q7L9		36	36	36	43.7	96.427	858	30.3179	29.7191	30.3415	30.0437	25.8052	23.9359	24.6908	24.658	30.3179	29.7191	30.3415	30.0437	25.8052	23.9359	24.6908	24.658	30.1056	24.7725	4	4	0.000264011	3.57838	-5.33309	FALSE
ddost	F1Q7R4;Q6NYS8	Dolichyl-diphosphooligosaccharide--protein glycosyltransferase 48 kDa subunit	7	7	7	17.8	51.299	466	27.7643	28.0812	26.3858	26.2947	28.8607	29.0058	27.3939	27.3649	27.7643	28.0812	26.3858	26.2947	28.8607	29.0058	27.3939	27.3649	27.1315	28.1563	4	4	0.162924	0.788014	1.02485	FALSE
faua;faub	Q6PC01;F1RA98;F1Q818		2	2	2	8.3	14.625	133	NA	27.5362	26.8247	27.6751	28.1255	29.1849	NA	28.6627	23.6747	27.5362	26.8247	27.6751	28.1255	29.1849	23.7113	28.6627	26.4277	27.4211	3	3	0.551093	0.258775	0.993444	FALSE
ctsk	F1Q8A0		5	5	5	22.5	36.988	333	26.3501	26.2466	NA	NA	26.9617	26.5254	NA	NA	26.3501	26.2466	23.8392	23.5649	26.9617	26.5254	23.231	23.1969	25.0002	24.9787	2	2	0.987102	0.00563779	-0.0214688	FALSE
zgc:171459	F1Q8G0		20	20	20	52.8	34.819	303	27.2456	27.0886	27.8519	27.9121	32.2291	32.0932	32.2138	32.1645	27.2456	27.0886	27.8519	27.9121	32.2291	32.0932	32.2138	32.1645	27.5246	32.1752	4	4	0.000155593	3.80801	4.6506	TRUE
prdm5	F1Q8J8		7	7	7	10.1	73.418	634	26.4077	26.5673	26.8542	26.962	26.044	24.9803	25.8081	26.6853	26.4077	26.5673	26.8542	26.962	26.044	24.9803	25.8081	26.6853	26.6978	25.8794	4	4	0.0984308	1.00687	-0.818404	FALSE
eif2s2	F1Q8P7		4	4	4	11.6	37.436	327	24.9774	25.1534	NA	NA	25.6726	NA	24.4661	NA	24.9774	25.1534	23.9278	23.5612	25.6726	23.9222	24.4661	23.6419	24.4049	24.4257	2	2	0.973304	0.0117517	0.0207805	FALSE
terfa	F1Q8U5		14	14	14	27.7	65.276	574	NA	NA	NA	24.2949	30.1813	30.551	30.3603	30.6182	23.9844	23.6387	24.3233	24.2949	30.1813	30.551	30.3603	30.6182	24.0603	30.4277	1	4	4.32617e-07	6.3639	6.36741	TRUE
rrp1	F1Q8U7		23	23	23	28.2	77.599	685	31.9829	31.7934	32.269	32.1253	32.3461	32.9664	32.8261	32.7616	31.9829	31.7934	32.269	32.1253	32.3461	32.9664	32.8261	32.7616	32.0426	32.7251	4	4	0.00758009	2.12033	0.682435	FALSE
clk2b	F1Q8V9		6	6	6	11.4	59.969	498	26.3808	26.2024	26.4717	26.8005	NA	NA	NA	25.681	26.3808	26.2024	26.4717	26.8005	24.2578	24.0225	23.4739	25.681	26.4638	24.3588	4	1	0.0173212	1.76142	-2.10505	FALSE
ube2c	F1Q8X8		4	4	4	14.1	39.407	354	25.9639	25.766	25.5533	25.7617	25.7882	NA	NA	NA	25.9639	25.766	25.5533	25.7617	25.7882	23.9413	23.4513	22.9532	25.7612	24.0335	4	1	0.0669507	1.17424	-1.72773	FALSE
nup155	F1QE76;F1Q953		11	11	11	12.2	125.49	1123	26.3322	26.8687	NA	NA	27.3036	27.3009	26.2046	NA	26.3322	26.8687	23.7138	23.8176	27.3036	27.3009	26.2046	23.5849	25.1831	26.0985	2	3	0.476184	0.322226	0.915413	FALSE
gnl2	F1Q9A5;A8KC04;E7FFX9;H0WEP6		29	29	29	42.1	82.853	726	30.4919	30.4878	30.8025	30.9218	30.6012	31.3454	31.0878	31.0831	30.4919	30.4878	30.8025	30.9218	30.6012	31.3454	31.0878	31.0831	30.676	31.0294	4	4	0.118278	0.927096	0.353366	FALSE
alyref	F1Q9D1		8	8	8	42.9	28.627	280	30.2239	29.567	29.1782	28.9299	29.9499	30.8578	30.1557	30.5779	30.2239	29.567	29.1782	28.9299	29.9499	30.8578	30.1557	30.5779	29.4747	30.3853	4	4	0.0435445	1.36107	0.91059	FALSE
rb1	F1Q9D6;E9QI29		5	5	5	6.9	102.33	903	25.1526	25.5368	24.8678	24.9879	25.7917	25.0421	24.7356	NA	25.1526	25.5368	24.8678	24.9879	25.7917	25.0421	24.7356	23.6311	25.1363	24.8001	4	3	0.519002	0.284831	-0.336163	FALSE
epb41l5	F1Q9F0;F1QVV9;Q8AW26		17	17	1	30.1	85.739	772	29.7911	29.6926	30.0561	30.1697	30.1036	30.5044	30.5446	30.4564	29.7911	29.6926	30.0561	30.1697	30.1036	30.5044	30.5446	30.4564	29.9274	30.4023	4	4	0.0199273	1.70055	0.474872	FALSE
luc7l3	F1RDF4;F1Q9F6		3	3	3	13.4	42.481	389	NA	24.9853	NA	NA	25.7536	25.7568	NA	NA	24.003	24.9853	24.1278	24.0379	25.7536	25.7568	23.5751	23.8197	24.2885	24.7263	1	2	0.532606	0.273594	0.437788	FALSE
smarcc1a	F1Q9K1;Q502D5		22	22	12	21.7	120.79	1089	29.1143	29.252	28.6771	28.6895	29.6178	29.6708	28.1775	27.8205	29.1143	29.252	28.6771	28.6895	29.6178	29.6708	28.1775	27.8205	28.9332	28.8217	4	4	0.836461	0.0775543	-0.111587	FALSE
polr2a	F1Q9K4	DNA-directed RNA polymerase	6	6	6	4.8	216.82	1965	24.7952	25.4173	24.7283	24.4814	24.8482	25.4615	NA	NA	24.7952	25.4173	24.7283	24.4814	24.8482	25.4615	23.2484	23.4963	24.8555	24.2636	4	2	0.358698	0.445271	-0.591949	FALSE
ap2m1b;ap2m1a	F1RD00;Q7ZW98;Q6NWK2;G1K2F5;F1Q9V1;F1QLI6	AP-2 complex subunit mu-B;AP-2 complex subunit mu-A	6	6	6	18.2	49.592	435	26.6085	26.2474	25.4496	25.4455	26.9199	27.4325	26.0634	26.307	26.6085	26.2474	25.4496	25.4455	26.9199	27.4325	26.0634	26.307	25.9377	26.6807	4	4	0.13132	0.881668	0.742978	FALSE
tpra	F1Q9Z8;E7EZK4;F8W3C1;F1RBW4;B8JMI6		27	27	27	13.2	266	2350	27.2255	28.3997	NA	25.6585	28.9727	27.773	27.0333	25.0305	27.2255	28.3997	23.746	25.6585	28.9727	27.773	27.0333	25.0305	26.2574	27.2024	3	4	0.496882	0.303747	0.944914	FALSE
vrk1	F1QA55;Q7ZUS1	Serine/threonine-protein kinase VRK1	14	14	14	32.7	47.74	425	27.612	27.7659	27.3603	27.8665	28.471	28.5742	27.5183	27.4263	27.612	27.7659	27.3603	27.8665	28.471	28.5742	27.5183	27.4263	27.6512	27.9974	4	4	0.348559	0.457724	0.346251	FALSE
ehmt2	F1QA60		13	13	13	13.5	126.47	1167	27.1329	26.8792	27.5443	27.3904	27.2512	27.7197	27.1271	27.2524	27.1329	26.8792	27.5443	27.3904	27.2512	27.7197	27.1271	27.2524	27.2367	27.3376	4	4	0.625604	0.203701	0.10091	FALSE
mybbp1a	F1QAD2;F1QKL4;F1R8W9		52	4	4	44.8	129.36	1141	28.9455	29.2286	30.2587	29.4336	29.0739	29.1245	29.9684	29.5197	28.9455	29.2286	30.2587	29.4336	29.0739	29.1245	29.9684	29.5197	29.4666	29.4216	4	4	0.902434	0.0445844	-0.0449864	FALSE
parp2	F1QAF7;F1R459		33	33	33	55.3	73.127	649	30.3632	30.2744	30.7177	30.7008	30.8747	31.4288	31.2705	31.2279	30.3632	30.2744	30.7177	30.7008	30.8747	31.4288	31.2705	31.2279	30.514	31.2005	4	4	0.00568989	2.2449	0.686445	FALSE
slc25a3b	F1QAJ7;E9QJ49;F1QJN1;F1REN2		10	10	10	29.2	39.378	356	28.3437	28.6541	28.5851	28.5667	28.935	29.5183	29.0154	29.1425	28.3437	28.6541	28.5851	28.5667	28.935	29.5183	29.0154	29.1425	28.5374	29.1528	4	4	0.0103236	1.98617	0.615399	FALSE
si:ch73-376l24.3	F1QAN2		4	3	3	10.3	35.285	301	26.2546	25.7482	26.3039	26.4251	25.7039	26.493	26.5839	26.3123	26.2546	25.7482	26.3039	26.4251	25.7039	26.493	26.5839	26.3123	26.183	26.2733	4	4	0.729145	0.137186	0.0903002	FALSE
cep170aa	F1QAR8		4	4	4	6.6	75.7	697	25.1101	25.074	25.0121	24.9853	24.9067	24.4846	25.1464	25.2564	25.1101	25.074	25.0121	24.9853	24.9067	24.4846	25.1464	25.2564	25.0454	24.9485	4	4	0.613507	0.212181	-0.0968408	FALSE
hnrnpk	F1QAZ9;F1R227;E9QGT0		15	13	1	41	46.712	420	27.855	28.048	26.5876	26.6657	29.9234	30.053	29.2439	28.852	27.855	28.048	26.5876	26.6657	29.9234	30.053	29.2439	28.852	27.2891	29.5181	4	4	0.00429749	2.36678	2.22898	TRUE
decr1	Q6DHE7;F1QB21		3	3	3	11.4	34.687	325	24.275	24.5086	NA	NA	25.6029	25.6605	NA	NA	24.275	24.5086	24.0242	23.6319	25.6029	25.6605	22.6174	23.7596	24.1099	24.4101	2	2	0.718667	0.143472	0.300152	FALSE
eif5b	F1QB47		3	3	3	3.6	137.9	1231	25.2938	25.3402	25.3269	NA	26.0296	25.854	25.6386	NA	25.2938	25.3402	25.3269	23.8621	26.0296	25.854	25.6386	23.0546	24.9558	25.1442	3	3	0.822004	0.0851262	0.188413	FALSE
pabpc1a;pabpc1b	F1QB54;Q6P3L1;B8JLJ5;F1QUU2;B8K0D5;Q6TGY6	Polyadenylate-binding protein	10	10	10	17.5	70.733	634	27.6164	27.5589	26.6737	26.3143	27.3687	28.0389	26.5384	26.5746	27.6164	27.5589	26.6737	26.3143	27.3687	28.0389	26.5384	26.5746	27.0408	27.1301	4	4	0.859536	0.0657357	0.089327	FALSE
si:ch211-198b21.5	F1QBC8;F1QT86;F1QJ71		4	3	3	2.9	122.8	1259	25.2146	25.2086	25.4176	NA	24.7936	NA	25.0814	24.9897	25.2146	25.2086	25.4176	24.1739	24.7936	24.1741	25.0814	24.9897	25.0037	24.7597	3	3	0.511014	0.291567	-0.243981	FALSE
asb3	F1QVP5;F1QBD5		4	4	4	14.6	39.01	350	24.8437	25.4076	25.9859	25.8539	25.9221	26.7184	26.3482	25.8602	24.8437	25.4076	25.9859	25.8539	25.9221	26.7184	26.3482	25.8602	25.5228	26.2122	4	4	0.0821884	1.08519	0.68944	FALSE
kif4	F1QBD7	Kinesin-like protein	13	13	13	14.3	141.21	1248	27.0134	27.2252	26.8716	27.3103	27.7946	27.6317	26.8776	27.187	27.0134	27.2252	26.8716	27.3103	27.7946	27.6317	26.8776	27.187	27.1051	27.3727	4	4	0.308266	0.511074	0.267569	FALSE
sorbs1	F1RB72;F1QBE7;F6NJS7;H0WF93;H0WEW3;H0WFC8		4	4	4	9.6	57.118	501	24.943	24.8688	NA	NA	25.9568	NA	NA	NA	24.943	24.8688	24.2933	24.1267	25.9568	23.9087	23.9975	22.8322	24.5579	24.1738	2	1	0.606601	0.217097	-0.384131	FALSE
araf	Q5M7Y2;F1QBH1;Q5FBD1;F1QND9;F1QQZ9;F1QRN2;B3DFX5;Q1LYG2		4	4	4	7.5	68.239	604	24.8662	NA	24.5764	24.5799	NA	NA	NA	NA	24.8662	23.9874	24.5764	24.5799	23.391	23.7367	22.9838	23.5528	24.5025	23.4161	3	0	0.00457754	2.33937	-1.08644	FALSE
taf13	F1QBH2		4	4	4	27.4	14.203	124	27.7951	27.3491	27.426	27.8108	26.6196	NA	NA	26.7582	27.7951	27.3491	27.426	27.8108	26.6196	23.9766	23.8782	26.7582	27.5952	25.3082	4	2	0.0626054	1.20339	-2.28707	FALSE
rab14l;rab14	F1QBP2;Q7ZVX4;F1R1X0		2	2	2	13.5	23.919	215	24.703	NA	NA	NA	25.4906	24.9891	NA	NA	24.703	23.596	23.8817	23.7272	25.4906	24.9891	23.422	24.0524	23.977	24.4885	1	2	0.37953	0.420754	0.511571	FALSE
nthl1	F1QBP9	Endonuclease III-like protein 1	3	3	3	7.5	45.065	402	NA	24.7278	25.4593	NA	NA	NA	NA	NA	23.8278	24.7278	25.4593	23.6502	23.77	24.473	23.6671	23.6822	24.4163	23.8981	2	0	0.322174	0.491909	-0.518185	FALSE
si:dkey-156n14.5	F1QBS1		20	11	11	32.3	74.668	671	29.3248	29.3946	28.3359	28.5398	29.59	29.9445	28.3775	28.0845	29.3248	29.3946	28.3359	28.5398	29.59	29.9445	28.3775	28.0845	28.8988	28.9991	4	4	0.856792	0.0671247	0.100329	FALSE
actr5	F1QBV7		11	11	11	23	66.422	592	27.1637	26.9733	27.3898	27.2083	27.1438	27.2938	26.7856	26.691	27.1637	26.9733	27.3898	27.2083	27.1438	27.2938	26.7856	26.691	27.1838	26.9785	4	4	0.274728	0.561096	-0.205209	FALSE
nipblb	F1QBY1;F1Q4R8;E7EZW1	Nipped-B-like protein B	29	29	18	11	326.86	2876	28.7438	28.955	28.8976	29.2499	29.1459	29.3754	28.6312	28.7611	28.7438	28.955	28.8976	29.2499	29.1459	29.3754	28.6312	28.7611	28.9616	28.9784	4	4	0.936747	0.0283777	0.016827	FALSE
rpn2	F1QFW5;F1QC34		10	10	10	19.4	68.897	629	28.0573	28.1835	26.3874	26.4767	29.1049	28.8704	27.4686	27.4027	28.0573	28.1835	26.3874	26.4767	29.1049	28.8704	27.4686	27.4027	27.2762	28.2117	4	4	0.209238	0.679359	0.93544	FALSE
p4ha2	F1QC59;Q6DG45;F1QCU6		3	3	3	7.6	61.978	541	25.2997	25.4078	25.1324	24.769	26.3246	26.1019	25.3232	NA	25.2997	25.4078	25.1324	24.769	26.3246	26.1019	25.3232	23.3197	25.1522	25.2673	4	3	0.878689	0.0561646	0.115146	FALSE
pho	F1QC62;E7F673;E7EYH4		3	3	3	4.2	104.37	925	25.8956	NA	26.1733	26.2041	26.7759	26.8823	26.5263	26.7266	25.8956	23.7507	26.1733	26.2041	26.7759	26.8823	26.5263	26.7266	25.5059	26.7278	3	4	0.128991	0.889442	1.22185	FALSE
enah	Q5TZC8;F1QCB7;F1QC11		5	5	5	8	87.287	804	25.9553	25.8946	NA	NA	26.6262	26.7305	NA	NA	25.9553	25.8946	24.0591	23.7351	26.6262	26.7305	22.9078	23.3981	24.911	24.9156	2	2	0.997034	0.00128998	0.00462108	FALSE
got2b	F1QCD4	Aspartate aminotransferase	11	8	8	32.7	47.41	428	27.4444	27.5327	NA	NA	28.4188	28.4249	26.1249	26.0683	27.4444	27.5327	23.9157	24.0117	28.4188	28.4249	26.1249	26.0683	25.7261	27.2592	2	4	0.262199	0.581368	1.53311	FALSE
prdx5	F1QCE3		3	3	3	19.5	20.201	190	25.8293	25.851	NA	NA	26.2809	26.8768	NA	NA	25.8293	25.851	24.0161	23.8619	26.2809	26.8768	23.3453	22.923	24.8896	24.8565	2	2	0.978178	0.00958213	-0.0330674	FALSE
fundc2	F1QCG5		3	3	3	15.6	16.134	147	27.4782	27.4536	24.8825	24.8497	28.4103	28.5327	26.2923	26.4518	27.4782	27.4536	24.8825	24.8497	28.4103	28.5327	26.2923	26.4518	26.166	27.4218	4	4	0.243093	0.614227	1.25579	FALSE
cpsf1	F1QCJ8;F1QA61;B8JLC1;A8WFR1		20	20	20	15	163.19	1451	28.1791	28.4551	27.6703	27.4829	28.4223	28.3795	26.5842	25.8678	28.1791	28.4551	27.6703	27.4829	28.4223	28.3795	26.5842	25.8678	27.9468	27.3134	4	4	0.409721	0.387512	-0.633381	FALSE
stom;stoml3b	O93423;Q58EG9;F1QCQ7;F1QFD8;F1R5A4;E9QIN9;F1R973;F1R0L5;F1QP86		9	9	9	37.7	31.604	284	28.4136	28.6167	26.028	26.1438	29.6623	29.9227	27.985	27.5728	28.4136	28.6167	26.028	26.1438	29.6623	29.9227	27.985	27.5728	27.3005	28.7857	4	4	0.158135	0.800972	1.48513	FALSE
im:6907928	F1QD11		3	3	3	4	81.56	722	24.9541	24.8703	24.9999	25.2475	25.5026	NA	24.9479	NA	24.9541	24.8703	24.9999	25.2475	25.5026	23.9301	24.9479	22.978	25.0179	24.3397	4	2	0.312545	0.505088	-0.678282	FALSE
supt5h	Q9DDT5;F1QD27;E7FBU9;Q9DDT5-2	Transcription elongation factor SPT5	13	13	13	15	120.38	1084	26.8056	26.8043	NA	NA	27.4336	27.906	26.1858	NA	26.8056	26.8043	24.0053	23.7657	27.4336	27.906	26.1858	23.3818	25.3452	26.2268	2	3	0.529995	0.275728	0.881583	FALSE
dnttip2	F1QD59;F6NVV4		11	11	11	19.6	103.5	941	28.0547	28.2144	28.1465	28.0204	28.3981	28.3883	28.0813	27.7161	28.0547	28.2144	28.1465	28.0204	28.3981	28.3883	28.0813	27.7161	28.109	28.1459	4	4	0.837354	0.0770907	0.0369482	FALSE
skiv2l2	F1QD61		6	6	6	6.3	116.6	1034	26.0636	25.9106	24.9531	NA	25.7141	26.0948	25.2136	NA	26.0636	25.9106	24.9531	24.0773	25.7141	26.0948	25.2136	23.6656	25.2511	25.172	3	3	0.91449	0.0388211	-0.0791051	FALSE
mak16	F1QDC7;Q6NYD4;F8W3P6	Protein MAK16 homolog	11	11	11	41	36.121	305	30.5009	30.639	31.0925	31.08	31.0465	31.488	31.1777	31.0562	30.5009	30.639	31.0925	31.08	31.0465	31.488	31.1777	31.0562	30.8281	31.1921	4	4	0.100901	0.996106	0.363978	FALSE
pds5a	F1R1D0;F1QDE7;A1L1F4;F1RC71;E9QD11	Sister chromatid cohesion protein PDS5 homolog A	22	20	20	21.1	148.97	1320	28.3372	28.5813	25.7556	26.1465	29.5088	29.7315	27.6346	27.2805	28.3372	28.5813	25.7556	26.1465	29.5088	29.7315	27.6346	27.2805	27.2051	28.5388	4	4	0.216971	0.663598	1.3337	FALSE
srp72	F1QDJ9;F1R0H3	Signal recognition particle subunit SRP72	4	4	4	7.9	74.656	670	25.398	25.4703	25.6786	25.7439	NA	NA	26.4259	26.5035	25.398	25.4703	25.6786	25.7439	23.6316	24.2742	26.4259	26.5035	25.5727	25.2088	4	2	0.656576	0.182715	-0.363869	FALSE
F1QDK2	F1QDK2		2	2	2	6.8	38.107	324	25.4971	24.9644	25.7605	NA	NA	NA	NA	NA	25.4971	24.9644	25.7605	23.5389	23.8202	24.0081	23.7505	23.7419	24.9402	23.8302	3	0	0.110068	0.958339	-1.11004	FALSE
col1a1b	F1QDL1		6	5	5	4.8	136.91	1449	25.0355	24.9869	NA	NA	26.2631	26.2806	NA	NA	25.0355	24.9869	24.0553	23.8931	26.2631	26.2806	23.5672	23.464	24.4927	24.8937	2	2	0.662986	0.178496	0.401044	FALSE
nsa2	F1QDL2		10	10	10	41.2	29.988	260	28.5985	28.4242	28.7646	28.9568	28.9695	29.2145	29.1131	29.2421	28.5985	28.4242	28.7646	28.9568	28.9695	29.2145	29.1131	29.2421	28.686	29.1348	4	4	0.0203894	1.69059	0.448765	FALSE
copa	F1R590;F1QDQ1;E7F9E0	Coatomer subunit alpha	3	3	3	2.4	138.25	1225	23.2276	23.4188	NA	NA	23.5776	24.8831	NA	NA	23.2276	23.4188	23.8757	24.093	23.5776	24.8831	22.6894	23.2546	23.6538	23.6012	2	2	0.922111	0.0352167	-0.0526269	FALSE
taf9	F1QDT4		19	19	19	77	27.181	248	32.1205	32.2098	32.3825	32.4676	30.7047	31.0241	30.9294	30.8555	32.1205	32.2098	32.3825	32.4676	30.7047	31.0241	30.9294	30.8555	32.2951	30.8784	4	4	1.17991e-05	4.92815	-1.4167	FALSE
hibadhb	F1QE62	3-hydroxyisobutyrate dehydrogenase	5	5	5	23.1	34.633	329	25.605	25.7115	NA	NA	26.4945	26.5368	NA	NA	25.605	25.7115	24.0411	24.1022	26.4945	26.5368	23.2103	23.5351	24.8649	24.9442	2	2	0.941404	0.0262238	0.0792249	FALSE
rpl35a	F1QE85;Q6DGM0		7	7	7	39.3	12.033	107	29.5083	29.5639	29.0814	29.7175	29.391	30.3295	30.1903	30.3715	29.5083	29.5639	29.0814	29.7175	29.391	30.3295	30.1903	30.3715	29.4678	30.0706	4	4	0.0750162	1.12484	0.602785	FALSE
F1QEB3	F1QEB3;E7EY79;F1QKV8		4	4	3	32.9	24.001	213	26.0642	26.2514	25.8239	25.7676	26.8046	26.7371	NA	26.3324	26.0642	26.2514	25.8239	25.7676	26.8046	26.7371	23.0578	26.3324	25.9768	25.733	4	3	0.804541	0.0944517	-0.243813	FALSE
ssrp1a	F1QEB4;E9QCL4		12	12	5	18.9	79.666	705	26.8076	27.3821	25.2593	24.5195	28.4857	28.3716	25.9359	26.15	26.8076	27.3821	25.2593	24.5195	28.4857	28.3716	25.9359	26.15	25.9921	27.2358	4	4	0.242151	0.615915	1.24366	FALSE
fubp3	F1QZN1;F1QED0		12	7	7	35.5	33.723	310	27.5923	27.6672	25.2779	NA	27.9703	28.417	26.5882	26.3543	27.5923	27.6672	25.2779	23.9393	27.9703	28.417	26.5882	26.3543	26.1192	27.3325	3	4	0.301539	0.520657	1.21327	FALSE
tubb4b;zgc:112335	F1R6Y8;F1RBW2;F1QEH9		19	3	2	51.5	49.788	445	26.5982	26.8404	26.5268	26.4705	26.9736	27.2156	26.4496	26.5738	26.5982	26.8404	26.5268	26.4705	26.9736	27.2156	26.4496	26.5738	26.609	26.8031	4	4	0.373093	0.428183	0.194163	FALSE
tmem214	F1QEL0		4	4	4	7.1	76.096	672	24.9386	25.2461	NA	NA	25.1416	26.2521	24.5961	NA	24.9386	25.2461	23.8868	23.5213	25.1416	26.2521	24.5961	23.1096	24.3982	24.7748	2	3	0.646294	0.18957	0.376632	FALSE
tceb3	F1QEQ6		4	4	4	8.2	70.204	622	24.8069	24.7595	24.5097	24.7422	25.402	25.3021	25.1355	25.0638	24.8069	24.7595	24.5097	24.7422	25.402	25.3021	25.1355	25.0638	24.7046	25.2259	4	4	0.00231157	2.63609	0.521295	FALSE
fscn1a	F1QET7;F1QYY9	Fascin	2	2	2	4.1	54.697	491	24.0786	24.3151	NA	NA	25.3046	NA	NA	NA	24.0786	24.3151	23.8878	23.6002	25.3046	24.0103	23.0243	23.6242	23.9704	23.9908	2	1	0.969954	0.013249	0.020411	FALSE
actr2a;actr2b	Q7SXW6;Q56A35;F1QF15;F1QLV9;F1QHG2	Actin-related protein 2-A;Actin-related protein 2-B	6	6	6	19.8	44.621	394	26.3904	26.5058	25.6654	25.9953	27.2381	27.0671	25.7825	26.3436	26.3904	26.5058	25.6654	25.9953	27.2381	27.0671	25.7825	26.3436	26.1392	26.6078	4	4	0.283103	0.548056	0.468597	FALSE
tfam	F1QF85		8	8	8	30	31.497	277	27.0344	26.6657	27.4655	27.3517	26.3068	26.288	26.3011	26.3264	27.0344	26.6657	27.4655	27.3517	26.3068	26.288	26.3011	26.3264	27.1293	26.3056	4	4	0.0193036	1.71436	-0.823762	FALSE
rbm19	F1QF98;F1QMU8		21	21	21	35.4	104.56	927	28.6641	28.8807	28.9176	28.7307	28.6739	29.0867	28.542	28.3352	28.6641	28.8807	28.9176	28.7307	28.6739	29.0867	28.542	28.3352	28.7983	28.6594	4	4	0.460741	0.336543	-0.138835	FALSE
hspa9	F1QFC0		23	23	23	41.9	73.951	682	29.9397	30.0701	28.1115	28.2123	30.8035	30.9388	29.4036	29.128	29.9397	30.0701	28.1115	28.2123	30.8035	30.9388	29.4036	29.128	29.0834	30.0685	4	4	0.214972	0.667617	0.985036	FALSE
noc2l	F1QFC4;F1QP79;F1RAA5		28	28	28	32.8	86.076	748	30.9813	30.9168	31.1982	31.1322	31.2142	31.3025	31.3306	31.368	30.9813	30.9168	31.1982	31.1322	31.2142	31.3025	31.3306	31.368	31.0571	31.3038	4	4	0.0237175	1.62493	0.246732	FALSE
hnrnph1l	F1QFJ8		9	9	8	29.5	44.138	407	27.8763	27.9805	25.6046	25.8512	28.5043	29.2543	27.0876	NA	27.8763	27.9805	25.6046	25.8512	28.5043	29.2543	27.0876	23.1166	26.8282	26.9907	4	3	0.919114	0.0366304	0.162517	FALSE
ahcyl2;ahcyl1	F1QFK1;A5PMG3;A5PMG4	Adenosylhomocysteinase	4	4	4	7.1	68.666	623	25.0393	NA	NA	NA	25.531	24.9996	NA	NA	25.0393	23.7269	23.9849	23.6255	25.531	24.9996	23.386	23.9302	24.0942	24.4617	1	2	0.557529	0.253732	0.367536	FALSE
cstf1	F1QFK9;F1QHR4;E9QEG6;E9QES9;E9QCD8		10	10	10	29	48.245	431	26.9037	27.0105	25.2236	25.6625	28.1924	28.2488	26.2443	25.847	26.9037	27.0105	25.2236	25.6625	28.1924	28.2488	26.2443	25.847	26.2001	27.1331	4	4	0.278704	0.554857	0.933073	FALSE
LOC553451	F1QFS5;F1QQE5		46	46	38	42	164.11	1416	30.224	30.2295	27.2845	27.2497	31.4007	30.9995	29.2532	29.0185	30.224	30.2295	27.2845	27.2497	31.4007	30.9995	29.2532	29.0185	28.7469	30.168	4	4	0.228319	0.641458	1.42106	FALSE
mus81	Q6GML8;F1QFT1;E9QBL7		11	11	2	21.4	68.967	612	27.5821	27.7131	27.9737	28.0429	27.6861	28.2114	27.9786	28.0207	27.5821	27.7131	27.9737	28.0429	27.6861	28.2114	27.9786	28.0207	27.828	27.9742	4	4	0.37742	0.423175	0.146229	FALSE
ppig	F1QFU5		13	13	13	24.9	80.09	687	29.44	29.232	29.8713	29.3178	29.2335	30.0917	30.1702	30.0449	29.44	29.232	29.8713	29.3178	29.2335	30.0917	30.1702	30.0449	29.4653	29.8851	4	4	0.166622	0.778268	0.41981	FALSE
hnrnpa1b	F1QFV2;F1QS20;F1R2T6		12	11	11	44.4	40.529	403	29.263	29.5329	27.1041	27.341	30.0747	30.491	28.7656	28.3074	29.263	29.5329	27.1041	27.341	30.0747	30.491	28.7656	28.3074	28.3102	29.4097	4	4	0.229477	0.63926	1.09944	FALSE
rpl28	F1QFV6		7	7	7	45.7	15.625	138	29.6762	29.5246	29.5622	29.5306	30.1482	30.584	30.1977	30.1398	29.6762	29.5246	29.5622	29.5306	30.1482	30.584	30.1977	30.1398	29.5734	30.2674	4	4	0.00463489	2.33396	0.693986	FALSE
ptbp2a	F1QG05;Q5BLD6		8	8	7	21.9	55.401	512	25.7448	25.9185	NA	NA	26.9849	27.2852	25.5934	NA	25.7448	25.9185	23.9847	23.834	26.9849	27.2852	25.5934	23.6301	24.8705	25.8734	2	3	0.361116	0.442353	1.0029	FALSE
clk4b	F1QG08		5	5	5	14	56.918	479	25.9478	25.9541	26.2614	26.4417	25.2766	25.9932	25.3579	25.433	25.9478	25.9541	26.2614	26.4417	25.2766	25.9932	25.3579	25.433	26.1513	25.5152	4	4	0.0223794	1.65015	-0.636085	FALSE
rpl22	F1QG80;Q0VFW0;F1RD70		8	8	8	61.7	16.289	141	32.3979	32.3489	32.4585	32.5579	32.4897	33.1611	32.6642	32.8485	32.3979	32.3489	32.4585	32.5579	32.4897	33.1611	32.6642	32.8485	32.4408	32.7909	4	4	0.0880678	1.05518	0.35006	FALSE
nsfb	F1QGG3;B7ZV62		10	10	10	16.5	82.811	747	26.3839	26.5955	25.4796	NA	27.1017	27.0275	25.5094	25.1522	26.3839	26.5955	25.4796	24.1369	27.1017	27.0275	25.5094	25.1522	25.649	26.1977	3	4	0.494478	0.305853	0.54873	FALSE
psmd11b	F1QGH9	26S proteasome non-ATPase regulatory subunit 11B	6	6	3	15.9	47.576	422	24.9998	25.3201	NA	NA	26.5963	26.7723	25.2745	25.2573	24.9998	25.3201	24.0753	23.3517	26.5963	26.7723	25.2745	25.2573	24.4367	25.9751	2	4	0.044892	1.34783	1.5384	FALSE
rpl23a	F1QGI3;F1Q9T9		13	13	13	52.9	17.641	155	34.1984	34.2104	34.5296	34.4179	34.7111	35.1611	34.9697	34.9788	34.1984	34.2104	34.5296	34.4179	34.7111	35.1611	34.9697	34.9788	34.3391	34.9552	4	4	0.00255458	2.59268	0.61609	FALSE
sf3b1	F1QGM7;F1QQZ1		29	29	29	28.4	147.18	1315	29.0115	29.1508	28.3991	28.4311	29.6759	29.7162	28.5472	28.4998	29.0115	29.1508	28.3991	28.4311	29.6759	29.7162	28.5472	28.4998	28.7481	29.1098	4	4	0.398758	0.39929	0.361679	FALSE
gnl3	F1QGN5;Q6DRP2	Guanine nucleotide-binding protein-like 3	30	30	30	52	62.915	561	33.3923	33.3379	33.5743	33.6102	33.8263	34.3312	34.1959	34.223	33.3923	33.3379	33.5743	33.6102	33.8263	34.3312	34.1959	34.223	33.4787	34.1441	4	4	0.00364153	2.43872	0.665428	FALSE
phb	Q7T1D8;F1QGS4		8	8	8	35.1	29.685	271	27.1099	27.1245	25.2402	25.5278	27.951	28.1103	26.2614	26.8323	27.1099	27.1245	25.2402	25.5278	27.951	28.1103	26.2614	26.8323	26.2506	27.2887	4	4	0.174194	0.758967	1.03816	FALSE
eif2s3	F1QGW6;E9QBU9;F1RBM8		11	11	10	29.2	51.221	472	27.3025	27.5264	24.8782	NA	28.5892	28.3525	26.5846	26.3279	27.3025	27.5264	24.8782	23.7656	28.5892	28.3525	26.5846	26.3279	25.8682	27.4636	3	4	0.203185	0.692107	1.59538	FALSE
acaca;acacb	F1QH12;F6P055;F1QX79;F1QM37		6	6	6	3.8	265.91	2356	25.5203	25.7818	26.0913	26.009	25.343	25.4814	25.0653	25.2319	25.5203	25.7818	26.0913	26.009	25.343	25.4814	25.0653	25.2319	25.8506	25.2804	4	4	0.0129687	1.8871	-0.570164	FALSE
eif4a3	F1QH34;Q7ZVA6	Eukaryotic initiation factor 4A-III	16	16	14	42.9	46.477	406	28.5457	28.5832	27.2122	27.4772	29.2807	29.1534	28.2305	28.1756	28.5457	28.5832	27.2122	27.4772	29.2807	29.1534	28.2305	28.1756	27.9546	28.7101	4	4	0.154885	0.809991	0.755494	FALSE
slc25a12	F1QH69;F1R0G9		3	3	3	5.9	75.358	682	25.0357	25.03	25.0465	25.4645	25.1361	25.6573	25.1183	25.2072	25.0357	25.03	25.0465	25.4645	25.1361	25.6573	25.1183	25.2072	25.1442	25.2797	4	4	0.446865	0.349823	0.135522	FALSE
mccc1	Q1LYJ8;F1QHE1		2	2	2	3.7	78.019	711	NA	NA	NA	NA	24.8952	24.9357	NA	NA	23.7766	23.5833	24.0079	24.0325	24.8952	24.9357	22.5414	23.4101	23.8501	23.9456	0	2	0.882409	0.0543301	0.09555	FALSE
psmd14	F1QHE5		4	4	4	20	34.62	310	NA	NA	NA	NA	26.7308	NA	25.2517	NA	23.7431	23.9232	24.147	24.0013	26.7308	24.2677	25.2517	22.776	23.9536	24.7565	0	2	0.406466	0.390976	0.802903	FALSE
nup205	F1QJ18;Q1L8Z0;F1QHF5;Q1L8Z1		11	11	11	6.6	220.41	1972	25.9785	26.99	25.3084	25.4396	27.1675	27.0164	25.3992	25.4405	25.9785	26.99	25.3084	25.4396	27.1675	27.0164	25.3992	25.4405	25.9291	26.2559	4	4	0.616147	0.210315	0.326728	FALSE
si:ch73-167c12.2	F1QHY6		5	5	5	34.6	18.295	159	27.4186	27.4964	27.4485	27.4898	27.7781	28.0586	28.1013	28.1174	27.4186	27.4964	27.4485	27.4898	27.7781	28.0586	28.1013	28.1174	27.4633	28.0138	4	4	0.0048155	2.31736	0.55052	FALSE
zcchc17	F1QI96		8	8	8	34.5	26.891	235	29.624	29.5451	29.9215	29.8761	29.5789	30.231	29.9796	30.1199	29.624	29.5451	29.9215	29.8761	29.5789	30.231	29.9796	30.1199	29.7417	29.9774	4	4	0.222392	0.652881	0.235674	FALSE
cstf3	Q6PUS3;F1QIB2		13	13	13	23.4	82.931	715	27.0427	27.1765	NA	NA	28.503	27.8433	26.4945	25.9271	27.0427	27.1765	24.1541	23.5762	28.503	27.8433	26.4945	25.9271	25.4874	27.192	2	4	0.186441	0.729458	1.70459	FALSE
LOC556989	F1QIJ5		2	2	2	10.3	28.602	253	23.4997	NA	23.511	23.6688	NA	NA	NA	23.8105	23.4997	23.93	23.511	23.6688	23.4757	23.9458	23.5868	23.8105	23.6524	23.7047	3	1	0.732652	0.135102	0.0523184	FALSE
acad9	F1QIL6;F1R6J9		5	5	4	8.9	69.64	630	NA	NA	NA	NA	26.1149	25.9047	NA	NA	23.549	23.5956	23.9112	23.6295	26.1149	25.9047	23.1189	22.9843	23.6713	24.5307	0	2	0.389792	0.409167	0.85939	FALSE
dysf	F1QIS3;E7F4H1;E9QIT7;E9QCJ7		5	5	5	3.4	212.44	1847	25.0735	25.2648	NA	NA	26.0015	26.1061	NA	NA	25.0735	25.2648	23.7012	24.2446	26.0015	26.1061	24.0192	23.8449	24.571	24.9929	2	2	0.580932	0.235875	0.421896	FALSE
ccdc61	Q08CF3;F1R867;F1QJ08	Coiled-coil domain-containing protein 61	11	11	11	26.2	57.553	511	27.8753	28.0042	27.9898	28.2682	26.8448	27.5067	27.0565	27.0311	27.8753	28.0042	27.9898	28.2682	26.8448	27.5067	27.0565	27.0311	28.0344	27.1098	4	4	0.00259262	2.58626	-0.924601	FALSE
rfc4	F1QJ14;F1QPR2		14	14	14	59.1	24.654	220	32.5721	32.4397	32.8855	32.8284	33.1431	33.3036	33.136	33.1806	32.5721	32.4397	32.8855	32.8284	33.1431	33.3036	33.136	33.1806	32.6814	33.1908	4	4	0.0119172	1.92383	0.509401	FALSE
zgc:112982	F1QJ25;F1R9R5;F1QDG0		44	44	44	59.3	91.849	779	34.1869	34.1929	34.1054	34.575	32.7919	33.3887	33.3581	33.1075	34.1869	34.1929	34.1054	34.575	32.7919	33.3887	33.3581	33.1075	34.2651	33.1616	4	4	0.000935667	3.02888	-1.10351	FALSE
tuba8l4;tuba2	Q6NWJ5;F1QJ32;Q6P972		16	16	1	52.9	50.034	450	30.5185	30.7041	30.6484	30.6673	31.0272	31.3445	30.48	30.5889	30.5185	30.7041	30.6484	30.6673	31.0272	31.3445	30.48	30.5889	30.6346	30.8602	4	4	0.344346	0.463005	0.225579	FALSE
cyb5r1	F1QJ75;Q6NYE6;H0WF81	NADH-cytochrome b5 reductase	10	10	10	40.1	34.161	304	26.5252	26.55	NA	NA	27.5519	27.7116	25.8871	25.38	26.5252	26.55	23.7844	23.7027	27.5519	27.7116	25.8871	25.38	25.1406	26.6326	2	4	0.189982	0.721286	1.49205	FALSE
col1a1a	F1QJC9;F1QSC5;F1QP85;B3DLK0;Q2LDA1;CON__Q862S4;CON__P04258		12	12	11	11.7	136.92	1447	26.9155	26.7503	NA	NA	27.5083	27.697	26.1507	26.2776	26.9155	26.7503	24.3456	23.6704	27.5083	27.697	26.1507	26.2776	25.4205	26.9084	2	4	0.175701	0.755225	1.48793	FALSE
sept2;zgc:63587	F1QJI7;F1QP89;F1QQN9;F1QW60;F1QNN4;Q7SY26		6	6	6	25.2	38.959	341	26.0432	26.2545	NA	NA	27.3828	27.4599	NA	NA	26.0432	26.2545	23.7787	23.4736	27.3828	27.4599	24.0969	22.9458	24.8875	25.4713	2	2	0.686025	0.16366	0.58384	FALSE
nos1apa	F8W2Z4;F1QJJ2;A5PM85;F1Q5W1;E7FDY3		6	6	6	14.1	56.456	505	26.2909	26.5588	26.7705	26.6687	27.2443	27.232	27.0128	27.0356	26.2909	26.5588	26.7705	26.6687	27.2443	27.232	27.0128	27.0356	26.5722	27.1311	4	4	0.00587941	2.23067	0.558921	FALSE
sept8a	F1QJK2;Q642H3;E9QC83	Septin-8-A	5	5	4	16	49.012	420	NA	NA	NA	NA	26.1016	26.2905	NA	NA	23.5254	23.62	24.2464	24.29	26.1016	26.2905	23.1112	22.7672	23.9205	24.5676	0	2	0.546706	0.262246	0.647176	FALSE
myh9b	F1QJK4;F1QC64		38	38	26	26.2	196.35	1686	29.1491	29.1191	27.7001	29.0805	29.7343	29.8854	28.8761	29.3766	29.1491	29.1191	27.7001	29.0805	29.7343	29.8854	28.8761	29.3766	28.7622	29.4681	4	4	0.152298	0.817305	0.705892	FALSE
lig3	F1QJL4	DNA ligase	60	60	60	68.4	84.146	752	36.1696	36.0179	36.42	36.4563	35.8572	36.2058	35.9403	35.9593	36.1696	36.0179	36.42	36.4563	35.8572	36.2058	35.9403	35.9593	36.2659	35.9907	4	4	0.080674	1.09327	-0.27529	FALSE
si:ch73-209e20.4	F1QJP9		15	15	15	35.8	47.744	419	31.5672	31.4214	31.8534	31.9063	31.7156	32.1882	32.146	32.2482	31.5672	31.4214	31.8534	31.9063	31.7156	32.1882	32.146	32.2482	31.6871	32.0745	4	4	0.0604243	1.21879	0.387427	FALSE
psmc3	F1QUQ7;F1QJQ2		2	2	2	6.9	45.293	404	NA	25.5419	23.831	24.2247	26.6223	26.9008	24.6866	24.3056	23.8282	25.5419	23.831	24.2247	26.6223	26.9008	24.6866	24.3056	24.3565	25.6288	3	4	0.16213	0.790138	1.27231	FALSE
stau2	Q7ZW47;F1QJT6;F1QTC1;F1Q5V4	Double-stranded RNA-binding protein Staufen homolog 2	3	3	3	5.3	66.503	606	24.7579	24.6379	24.5673	NA	24.3376	NA	NA	24.9036	24.7579	24.6379	24.5673	24.0579	24.3376	24.1009	23.9649	24.9036	24.5053	24.3267	3	2	0.517226	0.28632	-0.178522	FALSE
mrpl21	F1QJW4		3	3	3	17.5	26.907	234	25.4235	25.477	25.3852	25.4232	NA	NA	NA	NA	25.4235	25.477	25.3852	25.4232	23.3876	24.2798	23.4057	23.5052	25.4272	23.6446	4	0	0.00342804	2.46495	-1.78265	FALSE
ehmt1b	F1QJX1;F1QUP3		7	7	7	6.5	141.16	1286	26.6747	26.7087	27.2821	27.04	26.6473	26.6095	26.7036	27.1495	26.6747	26.7087	27.2821	27.04	26.6473	26.6095	26.7036	27.1495	26.9264	26.7775	4	4	0.466531	0.33112	-0.148886	FALSE
wdr33	F1QJZ5;F1QKQ4;B8JMA9		7	7	7	7.2	127.1	1164	26.2771	26.6301	25.874	25.8519	25.7366	26.2168	25.2828	NA	26.2771	26.6301	25.874	25.8519	25.7366	26.2168	25.2828	23.5523	26.1583	25.1971	4	3	0.197508	0.704416	-0.961143	FALSE
pbrm1l	F1QPX8;F1QK22;E7EZ71;F1QNZ7;F1QTC0		29	29	25	20.9	180.42	1575	28.7186	28.8047	28.9357	29.5909	27.8185	27.8078	NA	26.1888	28.7186	28.8047	28.9357	29.5909	27.8185	27.8078	24.1952	26.1888	29.0125	26.5026	4	3	0.0579918	1.23663	-2.50989	FALSE
krt4	F1QK60		30	22	14	49.5	53.997	497	29.6321	29.7245	28.2953	28.4318	30.0753	30.6566	28.9425	29.0163	29.6321	29.7245	28.2953	28.4318	30.0753	30.6566	28.9425	29.0163	29.0209	29.6727	4	4	0.293242	0.532773	0.651749	FALSE
F1QK69	F1QK69		8	7	7	71.1	13.535	121	30.2663	30.1904	30.4012	30.5177	28.8108	29.1945	28.9008	29.0817	30.2663	30.1904	30.4012	30.5177	28.8108	29.1945	28.9008	29.0817	30.3439	28.9969	4	4	2.62444e-05	4.58096	-1.34694	FALSE
ehmt1a	Q6ZM72;F1QKB1;F1R6X9;F1QVC0;F1QY48		7	7	7	7.8	118.05	1058	25.9694	26.0679	26.1382	26.1928	25.9287	26.0158	25.525	NA	25.9694	26.0679	26.1382	26.1928	25.9287	26.0158	25.525	23.9846	26.0921	25.3635	4	3	0.220337	0.656913	-0.728559	FALSE
smu1;smu1a	Q7ZVA0;F1QKC0	WD40 repeat-containing protein SMU1	9	9	9	24.6	57.53	513	27.2584	27.1967	24.723	25.6499	28.895	28.2771	26.1191	26.1778	27.2584	27.1967	24.723	25.6499	28.895	28.2771	26.1191	26.1778	26.207	27.3673	4	4	0.266719	0.573945	1.16025	FALSE
col6a3	F1QKE8;F1Q4X1		4	4	4	2.8	405.79	3733	24.8877	24.777	NA	NA	25.5296	24.918	NA	NA	24.8877	24.777	24.1544	23.4502	25.5296	24.918	23.5675	22.9934	24.3173	24.2521	2	2	0.926816	0.0330066	-0.065225	FALSE
dhcr7	Q7SXF1;F1QKG5	7-dehydrocholesterol reductase	2	2	2	4.6	55.188	478	24.975	24.8615	NA	24.829	25.2558	NA	NA	NA	24.975	24.8615	23.8948	24.829	25.2558	24.2223	23.5939	23.5528	24.64	24.1562	3	1	0.349566	0.456471	-0.483836	FALSE
idh3a	Q6NV33;F1QM10;F1QKQ0	Isocitrate dehydrogenase [NAD] subunit, mitochondrial	6	6	6	20.8	39.983	365	26.7046	26.8722	NA	NA	27.7592	27.9739	25.9958	25.4388	26.7046	26.8722	23.9386	24.0983	27.7592	27.9739	25.9958	25.4388	25.4034	26.792	2	4	0.22503	0.647759	1.3885	FALSE
terf1	F1R8I5;F1QKQ7;F1QDP9		15	15	15	40.7	44.629	386	24.6298	24.795	24.7016	24.5111	31.3869	31.71	31.469	31.6021	24.6298	24.795	24.7016	24.5111	31.3869	31.71	31.469	31.6021	24.6594	31.542	4	4	7.05627e-10	9.15142	6.88267	TRUE
canx	F1QKS4		10	10	10	19.7	67.875	600	27.8184	28.0024	24.6925	24.7147	28.9447	28.9107	26.9179	26.4502	27.8184	28.0024	24.6925	24.7147	28.9447	28.9107	26.9179	26.4502	26.307	27.8059	4	4	0.239667	0.620391	1.49885	FALSE
zbtb7a	F1QKT2;F1R664		11	11	11	29.7	67.699	617	NA	NA	NA	NA	29.0217	29.2351	28.8672	28.8566	23.7827	23.7045	24.0752	23.9859	29.0217	29.2351	28.8672	28.8566	23.8871	28.9951	0	4	1.35168e-08	7.86912	5.10807	TRUE
bcas2	Q5RKQ0;F1QL09	Pre-mRNA-splicing factor SPF27	4	4	4	20.9	25.863	225	25.8526	25.8543	25.6849	26.2655	26.8519	26.8883	26.3565	26.6659	25.8526	25.8543	25.6849	26.2655	26.8519	26.8883	26.3565	26.6659	25.9143	26.6906	4	4	0.00420413	2.37632	0.776327	FALSE
kmt2a	F8W578;F1QL52	Histone-lysine N-methyltransferase	5	5	5	1.2	456.65	4218	NA	24.7515	25.0658	24.7065	NA	NA	NA	NA	23.7442	24.7515	25.0658	24.7065	23.6381	24.164	23.5943	23.4244	24.567	23.7052	3	0	0.0491931	1.3081	-0.861841	FALSE
sf3b2	F1QLC5		11	11	11	17.7	93.679	826	27.0449	27.2647	26.495	26.6999	27.4285	27.763	26.7436	26.5708	27.0449	27.2647	26.495	26.6999	27.4285	27.763	26.7436	26.5708	26.8761	27.1265	4	4	0.482621	0.316394	0.250353	FALSE
orc1	F1QLF9		23	23	23	31.2	101.64	912	28.7105	28.8731	29.0955	29.0978	29.7288	29.9683	29.7585	29.8016	28.7105	28.8731	29.0955	29.0978	29.7288	29.9683	29.7585	29.8016	28.9442	29.8143	4	4	0.000606632	3.21707	0.870064	FALSE
mta2	F1QLG2;F1R6T0		10	10	9	19.2	70.565	631	26.5836	26.3987	NA	NA	27.5049	27.5726	25.6385	NA	26.5836	26.3987	23.9524	23.9344	27.5049	27.5726	25.6385	23.6739	25.2173	26.0975	2	3	0.485751	0.313586	0.88019	FALSE
hs2st1b;hs2st1a	F1QLG4;A1L1P8		4	4	4	11.6	37.587	318	25.4974	25.2363	NA	25.7108	NA	NA	NA	NA	25.4974	25.2363	24.2133	25.7108	24.2948	24.4154	23.1369	22.8967	25.1644	23.6859	3	0	0.0286146	1.54341	-1.4785	FALSE
aatf	F1R1W8;F1QLI8		3	3	3	8.6	64.736	569	25.098	25.1305	25.0055	25.2437	25.1673	25.8309	25.3764	24.965	25.098	25.1305	25.0055	25.2437	25.1673	25.8309	25.3764	24.965	25.1194	25.3349	4	4	0.334003	0.47625	0.215458	FALSE
chmp2b	Q6NXD2;F1QLN0	Charged multivesicular body protein 2b	4	4	4	15.4	24.016	214	26.2362	NA	NA	26.2001	26.1585	26.4955	26.404	26.5636	26.2362	23.6683	23.6659	26.2001	26.1585	26.4955	26.404	26.5636	24.9426	26.4054	2	4	0.140589	0.852048	1.46277	FALSE
LOC101885897	F1QLN2;F1QWZ0;F1QM77		4	2	1	7.3	81.353	687	25.423	25.1539	25.4774	25.813	NA	NA	24.9611	25.1656	25.423	25.1539	25.4774	25.813	23.5684	24.4534	24.9611	25.1656	25.4668	24.5371	4	2	0.0735721	1.13329	-0.929689	FALSE
srrm2	F1QLP6;F1QUP6;F1R0M5		3	3	3	3	147.14	1282	24.5727	24.544	NA	NA	25.3468	25.5904	NA	NA	24.5727	24.544	24.0096	23.9936	25.3468	25.5904	22.8269	23.0264	24.28	24.1976	2	2	0.919362	0.0365132	-0.0823482	FALSE
hnrnpc	F1QLU3;F1QRS6;Q803J4;F1RCV7;E9QCG8;E9QCK8		9	9	6	33.1	34.216	305	27.837	27.9045	27.3119	27.4471	27.9696	27.8416	25.8527	25.8785	27.837	27.9045	27.3119	27.4471	27.9696	27.8416	25.8527	25.8785	27.6251	26.8856	4	4	0.301696	0.52043	-0.739533	FALSE
ddx18	F1QLW8		32	32	32	62.2	73.533	653	33.3731	33.3557	33.8699	33.7868	32.6728	33.2366	32.9943	32.8588	33.3731	33.3557	33.8699	33.7868	32.6728	33.2366	32.9943	32.8588	33.5964	32.9406	4	4	0.0110473	1.95674	-0.65574	FALSE
fam60al	F1QLZ5;F1QDI8		2	2	2	4.9	47.265	406	25.0488	25.2371	25.1076	25.1498	25.4316	25.3616	24.3578	NA	25.0488	25.2371	25.1076	25.1498	25.4316	25.3616	24.3578	24.0585	25.1358	24.8024	4	3	0.410594	0.386588	-0.333458	FALSE
actl6a	F1QM20;F1R473;E7F7V5;F8W3Z2		13	13	13	38.2	47.267	429	28.3485	28.5226	28.0292	28.1372	28.9002	28.6924	27.7815	27.341	28.3485	28.5226	28.0292	28.1372	28.9002	28.6924	27.7815	27.341	28.2594	28.1788	4	4	0.8462	0.0725268	-0.0805701	FALSE
sept7b	F1QMC3;F8W5J3;F1QUG1;F8W5Z6;F1REC3;F1REC2;F8W5G2		6	6	4	16.1	49.896	428	26.1351	26.0864	NA	NA	26.537	27.2145	25.6766	25.5403	26.1351	26.0864	23.6924	23.5499	26.537	27.2145	25.6766	25.5403	24.8659	26.2421	2	4	0.158395	0.800257	1.37616	FALSE
accs	F1QMK2;F1QN24		50	50	50	56.2	103.24	916	26.915	27.6065	27.535	27.5327	34.7632	35.0124	34.7042	34.7337	26.915	27.6065	27.535	27.5327	34.7632	35.0124	34.7042	34.7337	27.3973	34.8034	4	4	1.44978e-06	5.8387	7.40608	TRUE
akap8l	F1QML8		19	19	19	44.7	55.109	508	28.4768	28.4795	28.1798	28.365	28.0973	28.5755	27.4809	27.4308	28.4768	28.4795	28.1798	28.365	28.0973	28.5755	27.4809	27.4308	28.3753	27.8961	4	4	0.176359	0.753602	-0.479166	FALSE
ddx10	F8W3D4;F1QMM9		25	25	25	27.1	99.195	864	29.3757	29.5629	29.6543	29.5876	29.2962	29.6557	29.1828	29.2857	29.3757	29.5629	29.6543	29.5876	29.2962	29.6557	29.1828	29.2857	29.5451	29.3551	4	4	0.174729	0.757634	-0.190048	FALSE
LOC100333325	F1QN01		7	7	7	14.9	57.209	502	27.0726	27.3196	27.2019	27.4885	27.3744	27.5338	26.9643	27.0615	27.0726	27.3196	27.2019	27.4885	27.3744	27.5338	26.9643	27.0615	27.2706	27.2335	4	4	0.82498	0.0835566	-0.0371229	FALSE
cct2	F1QN02		2	2	2	7.9	33.003	303	NA	NA	NA	NA	25.3637	24.8795	NA	NA	24.1537	23.6794	24.2351	23.6439	25.3637	24.8795	23.6591	22.9691	23.928	24.2178	0	2	0.642159	0.192357	0.289826	FALSE
bcam	F1QN52;Q08BX5;F1QVA6		3	3	3	6.8	65.657	604	NA	24.3639	NA	NA	24.7254	25.3639	NA	NA	23.9582	24.3639	23.8662	23.5569	24.7254	25.3639	23.6133	23.3631	23.9363	24.2664	1	2	0.546869	0.262117	0.330158	FALSE
rpl18	Q6DGL0;F1QN76;E9QF69	60S ribosomal protein L18	8	8	8	44.5	20.993	182	30.9832	31.0897	30.9956	31.0607	31.0928	31.3178	31.2644	31.4968	30.9832	31.0897	30.9956	31.0607	31.0928	31.3178	31.2644	31.4968	31.0323	31.2929	4	4	0.0465056	1.33249	0.26066	FALSE
pitrm1	Q7ZVZ6;F1QNA0	Presequence protease, mitochondrial	12	12	12	15.3	114.97	1023	26.5953	26.3218	NA	NA	27.1871	27.3783	26.4653	NA	26.5953	26.3218	23.7955	23.7759	27.1871	27.3783	26.4653	23.5506	25.1221	26.1453	2	3	0.418658	0.37814	1.02318	FALSE
gsna	F1QUM3;F1QNL5;F1QJN3		7	7	7	12.5	80.624	729	27.0482	26.9774	25.5067	25.5611	27.5813	27.6813	26.4129	26.6398	27.0482	26.9774	25.5067	25.5611	27.5813	27.6813	26.4129	26.6398	26.2733	27.0788	4	4	0.186951	0.728272	0.805456	FALSE
psip1	F1QNR5		4	4	4	9	46.45	413	24.8042	NA	24.8678	24.5302	24.8859	NA	24.6995	24.7987	24.8042	23.7113	24.8678	24.5302	24.8859	23.9855	24.6995	24.7987	24.4784	24.5924	3	3	0.746859	0.126761	0.114016	FALSE
nup133	F1QNV4		4	4	4	4.7	126.58	1136	25.0315	25.0456	NA	NA	26.0117	26.2436	NA	NA	25.0315	25.0456	24.163	23.9891	26.0117	26.2436	22.75	22.6298	24.5573	24.4088	2	2	0.893566	0.0488734	-0.148535	FALSE
F1QNW5	F1QNW5		4	4	4	6.6	76.218	693	25.2294	25.6877	25.6099	25.6164	NA	NA	NA	NA	25.2294	25.6877	25.6099	25.6164	23.7045	24.0489	23.454	23.5105	25.5358	23.6795	4	0	5.21878e-05	4.28243	-1.85638	FALSE
F1QNX1	F1QNX1;F1QH79		6	6	6	9.1	86.45	759	26.2233	26.0394	26.7244	26.7305	25.3682	25.7037	25.4844	25.0685	26.2233	26.0394	26.7244	26.7305	25.3682	25.7037	25.4844	25.0685	26.4294	25.4062	4	4	0.00426884	2.36969	-1.02322	FALSE
psmd13	Q7ZU69;F1QNY3		4	4	4	11.1	43.135	378	NA	25.2063	NA	NA	26.3552	26.3972	NA	NA	23.8075	25.2063	24.0896	23.9697	26.3552	26.3972	22.8947	22.6578	24.2683	24.5762	1	2	0.792822	0.100824	0.307951	FALSE
cpne1	Q6TEN9;F1QNY5		2	2	2	4.7	59.214	533	24.6566	24.6591	NA	NA	24.9987	25.0493	NA	NA	24.6566	24.6591	23.8217	23.9878	24.9987	25.0493	23.1468	23.0255	24.2813	24.0551	2	2	0.726477	0.138778	-0.226226	FALSE
orc3	F1QP75;F1QQ08		28	28	28	48.4	80.274	706	29.8445	29.9198	30.3027	30.3078	30.3522	30.7518	30.5418	30.375	29.8445	29.9198	30.3027	30.3078	30.3522	30.7518	30.5418	30.375	30.0937	30.5052	4	4	0.0396863	1.40136	0.411493	FALSE
rps26	Q6P6E2;F1QP94		5	5	1	45.2	13.021	115	28.8802	29.0933	29.3252	29.0439	29.1888	28.6202	29.5561	29.5639	28.8802	29.0933	29.3252	29.0439	29.1888	28.6202	29.5561	29.5639	29.0856	29.2323	4	4	0.574643	0.240602	0.146634	FALSE
junbb	F1QPH5		5	5	4	24.2	34.329	310	28.235	28.3349	28.3167	28.6189	NA	NA	NA	NA	28.235	28.3349	28.3167	28.6189	23.7473	24.1456	23.7493	23.3659	28.3764	23.752	4	0	4.28365e-06	5.36819	-4.62432	FALSE
ddx27	F1QPH6		46	46	46	58.4	88.278	776	32.492	32.5155	32.8712	32.7803	32.6895	33.1424	33.0851	33.0422	32.492	32.5155	32.8712	32.7803	32.6895	33.1424	33.0851	33.0422	32.6648	32.9898	4	4	0.0587948	1.23066	0.325049	FALSE
srbd1	F1QPK4;F1QIX0		8	8	8	47.8	17.473	159	29.5045	29.4712	29.8214	30.0001	28.2738	28.4614	28.1038	28.1126	29.5045	29.4712	29.8214	30.0001	28.2738	28.4614	28.1038	28.1126	29.6993	28.2379	4	4	0.000171784	3.76502	-1.46141	FALSE
col5a1	F1QPN2;F6NPA4;F1R407		24	24	24	17.7	200.38	2024	30.0025	30.0009	30.026	30.095	29.8001	30.1331	29.5037	29.3579	30.0025	30.0009	30.026	30.095	29.8001	30.1331	29.5037	29.3579	30.0311	29.6987	4	4	0.147429	0.831417	-0.332402	FALSE
F1QPP0	F1QPP0;F1QWJ1		14	14	13	33	63.626	575	29.4981	29.5873	29.6977	30.007	NA	NA	NA	NA	29.4981	29.5873	29.6977	30.007	23.8105	23.8552	23.3649	23.0126	29.6975	23.5108	4	0	2.44848e-06	5.6111	-6.18676	FALSE
serpinh1b	F1R7F7;F1QQ04;E9QEB4		11	11	11	31.1	45.629	405	27.7507	27.9051	25.1775	25.5594	28.7835	28.8096	26.8417	26.2636	27.7507	27.9051	25.1775	25.5594	28.7835	28.8096	26.8417	26.2636	26.5982	27.6746	4	4	0.31077	0.507561	1.07641	FALSE
ddx41	F1QQ09		33	33	25	68.7	52.678	473	31.5199	31.6771	32.0732	31.9902	31.1044	31.4869	31.3902	31.2589	31.5199	31.6771	32.0732	31.9902	31.1044	31.4869	31.3902	31.2589	31.8151	31.3101	4	4	0.0216065	1.66542	-0.504985	FALSE
rpf1	F1QQ11;F1QX37;Q6IQU6	Ribosome production factor 1	16	16	16	48.3	41.08	352	29.5678	29.4441	29.9018	29.7019	30.1258	30.4232	30.3305	30.3854	29.5678	29.4441	29.9018	29.7019	30.1258	30.4232	30.3305	30.3854	29.6539	30.3162	4	4	0.00211955	2.67376	0.662336	FALSE
si:ch211-119d14.3	F1QQ14;B0UX72		10	10	10	10.8	115.88	1025	26.7445	26.9324	27.2614	27.5943	NA	NA	NA	NA	26.7445	26.9324	27.2614	27.5943	24.0409	24.5114	24.1357	23.4227	27.1331	24.0277	4	0	5.1991e-05	4.28407	-3.10546	FALSE
ddb1	F1QQ16		6	6	6	11.8	59.388	535	25.5968	25.9865	25.6488	25.5419	26.6425	26.9299	25.9015	25.9926	25.5968	25.9865	25.6488	25.5419	26.6425	26.9299	25.9015	25.9926	25.6935	26.3666	4	4	0.0677243	1.16926	0.673126	FALSE
eif4h	F1QQ28;F1QYM4;F1R2E7		5	5	5	22.1	28.004	262	26.2667	26.3731	NA	NA	26.97	27.0044	25.967	25.8934	26.2667	26.3731	24.1596	23.6599	26.97	27.0044	25.967	25.8934	25.1148	26.4587	2	4	0.153003	0.815301	1.34388	FALSE
zhx3	F1QQ52;F1R0G0		3	3	3	3.4	116.77	1075	24.4269	24.4227	NA	23.8076	24.9974	25.3992	NA	NA	24.4269	24.4227	24.3293	23.8076	24.9974	25.3992	23.1358	24.0325	24.2466	24.3912	3	2	0.799732	0.0970555	0.144591	FALSE
ezh2	Q08BS4;F1QQ58	Histone-lysine N-methyltransferase EZH2	3	3	3	4.7	87.144	760	NA	NA	25.6145	25.8165	NA	NA	NA	NA	23.4839	23.9327	25.6145	25.8165	24.0575	24.0952	24.1183	23.1006	24.7119	23.8429	2	0	0.244393	0.611911	-0.868975	FALSE
mthfd1l	F1QQ79;Q5PNN4;Q5PNN3;Q5PNN5		3	3	3	3.6	106.16	978	23.9219	24.6203	NA	NA	25.109	NA	NA	NA	23.9219	24.6203	24.0612	24.0277	25.109	24.0284	23.7143	24.0245	24.1578	24.2191	2	1	0.866266	0.0623489	0.0612673	FALSE
dido1	F1QQA3;A1A5T6;F1QES4		10	10	10	5	308.84	2779	26.7111	26.0564	NA	NA	26.9629	26.8193	NA	NA	26.7111	26.0564	23.8758	23.9493	26.9629	26.8193	23.8546	23.3485	25.1481	25.2463	2	2	0.93763	0.0279683	0.0982034	FALSE
thrap3b	F1QQE6		12	12	12	16.2	99.994	880	28.9899	29.2548	29.0511	29.197	29.1284	29.2033	28.579	28.699	28.9899	29.2548	29.0511	29.197	29.1284	29.2033	28.579	28.699	29.1232	28.9024	4	4	0.256946	0.590159	-0.220827	FALSE
brd3a	F1QQP6;E7F3R5;E7F9T9		10	7	6	17.9	74.566	683	25.5072	25.7176	NA	NA	26.6761	26.666	NA	NA	25.5072	25.7176	24.3967	23.8564	26.6761	26.666	22.8777	23.3087	24.8695	24.8821	2	2	0.991556	0.00368281	0.0126877	FALSE
ccdc137	F1R661;F1QQS6		4	4	4	21.9	28.444	242	27.3767	27.2745	27.8678	27.8241	27.608	28.3057	27.9645	28.2489	27.3767	27.2745	27.8678	27.8241	27.608	28.3057	27.9645	28.2489	27.5858	28.0318	4	4	0.0896339	1.04753	0.445986	FALSE
ddx41	F1QQU7		10	2	2	59.1	19.282	171	27.4218	27.8024	28.1802	28.0172	26.7275	27.4546	27.4702	27.2827	27.4218	27.8024	28.1802	28.0172	26.7275	27.4546	27.4702	27.2827	27.8554	27.2337	4	4	0.0407731	1.38963	-0.621631	FALSE
si:dkey-20i20.5	F1QQY0;E7FF86;F1R7E0;F1QTV2;Q1LVT7;H0WEH2;H0WFA0;E9QGJ2;A2BG67;B8JL64;F1Q7G6;F1QWL7;E7F1H7;F1QTT9;H0WES6;F1QRL4;E7F7L9;B8A591;E9QDF1;Q05AL8;F1REL0;E9QFC9;E7F8T1;F1QAS3;F1QU64;F1R079;Q5TYN4;A8KBV5;F1QKW6;H0WFB1;F1QBP3;A3KPU4;A3KPV0;F1QE57;F1QSZ4;A3KPU7;A3KPV2;F1QAQ0;E9QEF4;A3KPU5;E7FDH9;E7EXQ8;A8DZC3;E7FEX8;F1QG99;F1R560;F1QMM8;A7MCA4;F1QRK5;F1Q810;F1QP14;F1R5U7		5	4	3	6.3	82.836	715	25.4191	25.4164	25.7806	25.9052	NA	NA	NA	NA	25.4191	25.4164	25.7806	25.9052	23.7849	23.9281	24.0418	23.0365	25.6303	23.6978	4	0	0.000907699	3.04206	-1.93253	FALSE
si:ch211-195b21.5	F1QR11		21	21	21	39.4	80.822	715	30.5807	30.6692	30.8577	30.6737	30.6314	31.4623	31.094	31.3121	30.5807	30.6692	30.8577	30.6737	30.6314	31.4623	31.094	31.3121	30.6953	31.125	4	4	0.0939448	1.02713	0.429604	FALSE
aldh7a1	F1QR17		4	4	4	10	59.086	541	24.4676	24.858	NA	NA	NA	25.5666	NA	NA	24.4676	24.858	24.2094	23.9854	23.8744	25.5666	22.9889	22.7775	24.3801	23.8019	2	1	0.437614	0.358909	-0.578243	FALSE
ssr1	F1QR23		4	4	4	17.3	30.314	271	26.4688	26.7054	26.004	25.9411	26.9297	27.4654	26.3799	26.215	26.4688	26.7054	26.004	25.9411	26.9297	27.4654	26.3799	26.215	26.2798	26.7475	4	4	0.224067	0.649623	0.467639	FALSE
ncoa5	F1QRD4;Q66HY6;F1Q8V1		29	29	29	50.2	70.307	622	32.0507	32.2023	31.9551	32.229	31.1975	31.7725	31.1787	30.8865	32.0507	32.2023	31.9551	32.229	31.1975	31.7725	31.1787	30.8865	32.1093	31.2588	4	4	0.0144602	1.83983	-0.850468	FALSE
orc4	F1QRE0		8	8	8	25.5	49.308	432	26.7277	26.7622	26.9971	26.7769	27.2852	27.803	27.452	27.3092	26.7277	26.7622	26.9971	26.7769	27.2852	27.803	27.452	27.3092	26.816	27.4624	4	4	0.00641143	2.19305	0.646397	FALSE
men1	Q503J8;F1QRG8		10	10	10	20.9	68.754	617	27.096	27.0101	27.4282	27.292	26.8972	27.2789	27.1314	27.0787	27.096	27.0101	27.4282	27.292	26.8972	27.2789	27.1314	27.0787	27.2066	27.0966	4	4	0.406859	0.390557	-0.110021	FALSE
sf3a3	F1QRL9;Q1L8D1		7	7	7	18.6	58.705	501	27.659	27.837	NA	NA	27.897	28.0807	NA	27.3466	27.659	27.837	24.1346	23.7232	27.897	28.0807	23.5046	27.3466	25.8384	26.7072	2	3	0.59434	0.225965	0.868776	FALSE
zbtb20	F1QRT7;E9QHH5		7	7	7	12.4	73.674	687	26.7334	26.4993	26.797	26.6417	26.241	26.7383	25.7651	NA	26.7334	26.4993	26.797	26.6417	26.241	26.7383	25.7651	23.1176	26.6678	25.4655	4	3	0.233275	0.632132	-1.20233	FALSE
baz2a	F1QRW7;F1QNE1;F1R7Q1;F1QFN8		14	14	9	13	149.33	1305	27.6767	27.6178	28.0284	27.6998	26.7631	26.5863	26.6105	25.9687	27.6767	27.6178	28.0284	27.6998	26.7631	26.5863	26.6105	25.9687	27.7557	26.4821	4	4	0.00193174	2.71405	-1.27351	FALSE
hnrnpa0a	F1QS28		15	15	15	43	31.994	305	30.5925	30.4535	28.2824	28.5622	30.7802	31.1867	29.5116	29.1995	30.5925	30.4535	28.2824	28.5622	30.7802	31.1867	29.5116	29.1995	29.4727	30.1695	4	4	0.406076	0.391393	0.696846	FALSE
ddb1	F1QS38		3	3	3	12.7	34.571	307	25.7265	26.0792	25.7562	25.5299	26.1677	26.4898	26.215	26.0261	25.7265	26.0792	25.7562	25.5299	26.1677	26.4898	26.215	26.0261	25.7729	26.2247	4	4	0.0240966	1.61804	0.451729	FALSE
nol7	F1QS46		3	3	3	19	24.862	216	25.6434	26.0699	25.7491	NA	NA	NA	NA	NA	25.6434	26.0699	25.7491	24.0699	23.2876	24.0521	22.6157	23.2575	25.3831	23.3032	3	0	0.0107638	1.96804	-2.07986	FALSE
rpp38	F1QS85		2	2	2	6.8	29.532	265	NA	24.765	25.0019	NA	NA	NA	24.6425	NA	24.0109	24.765	25.0019	24.0863	23.9937	24.2409	24.6425	22.7036	24.466	23.8952	2	1	0.294647	0.530698	-0.57085	FALSE
ash1l	F1QY85;F1QSJ1	Histone-lysine N-methyltransferase	3	3	3	1.4	324.8	2938	24.3541	24.3078	24.5949	24.5017	23.9077	NA	NA	24.0613	24.3541	24.3078	24.5949	24.5017	23.9077	24.0975	24.0406	24.0613	24.4396	24.0268	4	2	0.00316956	2.499	-0.412857	FALSE
parp3	F1QSK1		39	39	39	73.3	59.803	531	31.8664	31.9694	32.1538	32.2574	32.2657	32.6703	32.3572	32.2522	31.8664	31.9694	32.1538	32.2574	32.2657	32.6703	32.3572	32.2522	32.0618	32.3864	4	4	0.0489496	1.31025	0.324586	FALSE
prdx4	F1QSP8		7	7	6	33.1	29.111	260	28.7284	28.5619	28.7515	28.6823	29.1109	29.5596	29.0147	29.0946	28.7284	28.5619	28.7515	28.6823	29.1109	29.5596	29.0147	29.0946	28.681	29.1949	4	4	0.0197355	1.70475	0.513885	FALSE
orc2	F1QSS1		13	13	13	49.6	39.166	341	29.3416	29.4643	29.7696	29.8461	29.8137	30.1213	30.0407	29.7866	29.3416	29.4643	29.7696	29.8461	29.8137	30.1213	30.0407	29.7866	29.6054	29.9406	4	4	0.0674311	1.17114	0.335174	FALSE
rbbp5	F1QST7;F8W3Y1		2	2	2	7.2	56.408	512	24.8956	25.0563	NA	NA	25.4878	NA	NA	NA	24.8956	25.0563	23.9839	24.0581	25.4878	23.9965	23.3193	22.7073	24.4985	23.8777	2	1	0.396899	0.40132	-0.620756	FALSE
plrg1	F1QSZ2;Q5U3B5;F1R5Z8;E7F399		20	20	20	50.2	56.791	510	29.7558	29.8913	29.8399	29.8352	30.7091	31.0794	30.344	30.2232	29.7558	29.8913	29.8399	29.8352	30.7091	31.0794	30.344	30.2232	29.8306	30.5889	4	4	0.0281424	1.55064	0.758362	FALSE
pnn	F1QT45		6	6	6	10	75.368	667	25.9088	26.2268	25.4815	25.4762	25.6046	26.6614	25.5042	25.421	25.9088	26.2268	25.4815	25.4762	25.6046	26.6614	25.5042	25.421	25.7733	25.7978	4	4	0.945822	0.0241907	0.0244648	FALSE
F1QT49	F1QT49;F1R9F7		6	6	2	8.3	88.102	786	26.4643	26.4707	NA	NA	26.4157	27.2224	26.1589	NA	26.4643	26.4707	23.7755	23.5816	26.4157	27.2224	26.1589	23.8186	25.073	25.9039	2	3	0.474362	0.32389	0.830884	FALSE
sarnp	F1QT63		4	4	4	24	22.679	204	25.4573	26.2285	NA	NA	26.5878	25.7488	25.7846	NA	25.4573	26.2285	23.9497	24.0734	26.5878	25.7488	25.7846	23.3308	24.9272	25.363	2	3	0.644592	0.190715	0.435794	FALSE
rpn1	F1QTB5;F1QEI0;E7FAG5;F1QQM6	Dolichyl-diphosphooligosaccharide--protein glycosyltransferase subunit 1	19	19	19	42.6	67.657	598	29.0602	29.0774	27.9801	28.2351	29.631	29.751	28.5645	28.6108	29.0602	29.0774	27.9801	28.2351	29.631	29.751	28.5645	28.6108	28.5882	29.1393	4	4	0.244453	0.611805	0.551131	FALSE
elmsan1a	F1QTE0;Q5SNR1		3	3	3	3.6	114.45	1016	25.0237	24.587	24.7922	NA	NA	NA	NA	NA	25.0237	24.587	24.7922	23.6192	23.9091	23.9779	22.5928	23.7642	24.5055	23.561	3	0	0.0800811	1.09647	-0.944518	FALSE
si:ch211-13c6.2	F1QTL6;Q1LUA5;E7EYE3;Q1LUA4		29	29	29	41.8	92.591	804	30.7821	30.84	30.8334	31.0976	29.6507	29.8096	29.7446	29.7438	30.7821	30.84	30.8334	31.0976	29.6507	29.8096	29.7446	29.7438	30.8883	29.7372	4	4	8.69954e-05	4.0605	-1.15113	FALSE
hnrnpa0b	F1QTL9;F8W265		15	15	15	46.2	32.486	314	31.5867	31.6301	29.2406	29.5699	32.0683	32.3788	30.824	30.4392	31.5867	31.6301	29.2406	29.5699	32.0683	32.3788	30.824	30.4392	30.5068	31.4276	4	4	0.293981	0.531681	0.920721	FALSE
F1QTN8	F1QTN8		9	9	9	24.3	50.039	436	26.644	26.7961	27.1385	26.9124	26.9552	27.3574	26.8623	26.8983	26.644	26.7961	27.1385	26.9124	26.9552	27.3574	26.8623	26.8983	26.8728	27.0183	4	4	0.384177	0.415468	0.14553	FALSE
top1	F1QTQ7		39	11	11	55	66.144	555	31.146	31.1735	31.7533	31.7144	31.8674	32.0722	32.0185	32.1474	31.146	31.1735	31.7533	31.7144	31.8674	32.0722	32.0185	32.1474	31.4468	32.0264	4	4	0.0332772	1.47785	0.579566	FALSE
matr3l1.1	F1QTW8		13	2	2	55.3	29.053	257	26.7523	27.0478	26.6874	27.1624	NA	26.3718	NA	NA	26.7523	27.0478	26.6874	27.1624	24.0393	26.3718	23.0627	23.2529	26.9125	24.1817	4	1	0.0353928	1.45109	-2.73078	FALSE
lasp1	F1QU06;Q6NYJ1		5	5	5	25	24.165	212	25.2046	25.8916	NA	NA	25.8822	26.6857	25.3882	NA	25.2046	25.8916	23.9086	23.937	25.8822	26.6857	25.3882	23.5701	24.7354	25.3815	2	3	0.464233	0.333264	0.646117	FALSE
s100a10b	Q7ZVA4;F1QUG2	Protein S100	2	2	2	24	11.157	100	27.9994	27.573	NA	NA	28.705	28.7737	27.7426	27.5984	27.9994	27.573	24.1064	23.8743	28.705	28.7737	27.7426	27.5984	25.8883	28.2049	2	4	0.12323	0.909283	2.31667	FALSE
nol8	F1QUP9;Q1LV47		11	11	11	10.6	136.91	1230	27.2098	27.3719	27.1918	26.9225	27.2703	27.4023	26.9576	26.7686	27.2098	27.3719	27.1918	26.9225	27.2703	27.4023	26.9576	26.7686	27.174	27.0997	4	4	0.682977	0.165594	-0.0743316	FALSE
pdia3	F1QUR3;F8W2V8	Protein disulfide-isomerase	19	19	19	51	51.135	459	28.848	28.5694	NA	26.4967	29.0274	29.6251	27.9633	26.9693	28.848	28.5694	24.1833	26.4967	29.0274	29.6251	27.9633	26.9693	27.0244	28.3963	3	4	0.31976	0.495176	1.37193	FALSE
gars	F1QUV7		3	3	3	4.2	86.319	764	24.5147	24.8055	NA	NA	25.778	26.2777	NA	NA	24.5147	24.8055	23.787	23.6281	25.778	26.2777	23.0793	23.5297	24.1838	24.6662	2	2	0.601375	0.220854	0.482349	FALSE
hug	Q9PTK4;F1QUX1;F1QTY0;F1QMG8;Q6GQM6;Q90409;Q1MT19;F1QGR7;F1R133	ELAV-like protein	6	4	4	22.7	35.572	322	25.7256	26.0509	24.0991	24.5855	26.6655	26.7914	24.4148	24.983	25.7256	26.0509	24.0991	24.5855	26.6655	26.7914	24.4148	24.983	25.1153	25.7137	4	4	0.460318	0.336942	0.598414	FALSE
ppan	F1QUZ5		8	8	8	22.2	59.574	522	27.0032	27.1401	27.2447	27.2443	27.1842	27.3739	27.2341	27.5651	27.0032	27.1401	27.2447	27.2443	27.1842	27.3739	27.2341	27.5651	27.1581	27.3393	4	4	0.135112	0.869307	0.181231	FALSE
ino80b	F1QV73		4	4	4	13.4	38.214	343	25.8465	26.1105	26.2334	26.3306	NA	26.3109	26.1087	26.0583	25.8465	26.1105	26.2334	26.3306	23.9451	26.3109	26.1087	26.0583	26.1303	25.6058	4	3	0.418329	0.378482	-0.524487	FALSE
myo5aa	F1QYX3;Q1LXI2;F8W4K6;F1QVA4;F1QYX4;F8W2H6;F8W4A0;E7F0X4;F1QT88;E7FCI5;F1QKS0;Q1LWT8		8	8	8	5.7	213	1843	25.5408	25.7197	25.5952	25.9916	25.4865	25.2864	NA	25.1887	25.5408	25.7197	25.5952	25.9916	25.4865	25.2864	23.5483	25.1887	25.7118	24.8775	4	3	0.1579	0.801618	-0.834341	FALSE
srsf9	F1QVC6		9	9	9	37.6	28.074	245	28.0399	27.7393	25.4402	25.9724	26.5968	28.6941	25.9933	25.6959	28.0399	27.7393	25.4402	25.9724	26.5968	28.6941	25.9933	25.6959	26.798	26.745	4	4	0.956562	0.0192871	-0.0529701	FALSE
F1QVE3	F1QVE3;Q503R8		8	7	6	19.7	100.51	856	27.784	27.4809	27.9105	28.2224	27.5892	27.8298	27.319	27.4184	27.784	27.4809	27.9105	28.2224	27.5892	27.8298	27.319	27.4184	27.8494	27.5391	4	4	0.158111	0.801039	-0.310313	FALSE
arnt2	Q9DG12-2;Q9DG12;F1QVH4;B0S8I1;Q9DG12-3	Aryl hydrocarbon receptor nuclear translocator 2	9	9	9	20.5	79.148	722	26.7986	26.7777	26.6656	27.1557	NA	NA	NA	NA	26.7986	26.7777	26.6656	27.1557	23.7654	23.764	23.1709	22.9681	26.8494	23.4171	4	0	5.33298e-05	4.27303	-3.43231	FALSE
esyt1b	F1QVP9		18	2	2	21.7	115.84	1032	26.4138	26.2487	NA	25.1928	27.7094	27.9043	25.5863	NA	26.4138	26.2487	23.9301	25.1928	27.7094	27.9043	25.5863	23.8371	25.4464	26.2593	3	3	0.501447	0.299775	0.812925	FALSE
sdad1	F1QVR7;Q6NV26;E9QEZ8	Protein SDA1 homolog	14	14	14	21.3	79.035	682	28.855	28.8921	29.1726	29.2989	29.1669	29.9488	29.6565	29.788	28.855	28.8921	29.1726	29.2989	29.1669	29.9488	29.6565	29.788	29.0547	29.64	4	4	0.0320925	1.4936	0.585355	FALSE
cpsf2	F1QVV4;F1QX42		8	8	8	11.9	89.631	790	26.6911	26.9447	25.9429	26.2059	27.1454	27.2443	NA	NA	26.6911	26.9447	25.9429	26.2059	27.1454	27.2443	23.3014	23.7025	26.4462	25.3484	4	2	0.383719	0.415987	-1.09776	FALSE
top1mt	F1QW89		4	2	2	16	30.56	262	24.4278	24.3728	24.3017	24.7377	25.2572	NA	25.4239	25.4856	24.4278	24.3728	24.3017	24.7377	25.2572	23.9914	25.4239	25.4856	24.46	25.0395	4	3	0.199356	0.700371	0.579528	FALSE
actr8	F1QWB2;P59679	Actin-related protein 8	12	12	12	25.4	70.104	623	27.0739	26.8163	27.3821	27.167	26.5423	26.2508	26.5452	26.6216	27.0739	26.8163	27.3821	27.167	26.5423	26.2508	26.5452	26.6216	27.1098	26.49	4	4	0.00635028	2.19721	-0.619841	FALSE
gpx7	F1QWN3;F8W4K8	Glutathione peroxidase	2	2	2	12.9	21.404	186	24.5613	24.0493	23.3557	23.5355	25.5629	25.6671	23.8804	NA	24.5613	24.0493	23.3557	23.5355	25.5629	25.6671	23.8804	23.315	23.8755	24.6064	4	3	0.32304	0.490743	0.73091	FALSE
cstf2	F1QWP0;Q7ZUX2;F1QTG1		4	4	4	10.2	51.253	488	26.9277	27.3427	24.7529	24.5473	27.5182	27.7066	26.2665	25.1766	26.9277	27.3427	24.7529	24.5473	27.5182	27.7066	26.2665	25.1766	25.8927	26.6669	4	4	0.440095	0.356453	0.774273	FALSE
nop2	F1QWP7;F1R3R8		39	39	39	44.1	83.53	739	33.8351	33.7823	34.1259	34.0815	34.358	34.7573	34.6457	34.7087	33.8351	33.7823	34.1259	34.0815	34.358	34.7573	34.6457	34.7087	33.9562	34.6174	4	4	0.00180362	2.74386	0.661195	FALSE
fh	Q7SX99;F1QWR4	Fumarate hydratase, mitochondrial	6	6	6	20.8	54.86	509	26.0226	25.8836	NA	NA	26.4889	26.9116	25.2098	24.6845	26.0226	25.8836	23.9468	23.7727	26.4889	26.9116	25.2098	24.6845	24.9064	25.8237	2	4	0.296848	0.527467	0.917292	FALSE
lrpprc	F1QWU3;F5H8N4;E7F6Q6		4	4	4	3.1	163.51	1461	24.8645	24.7342	NA	NA	25.7848	25.8446	NA	NA	24.8645	24.7342	23.7797	23.9044	25.7848	25.8446	23.8154	24.079	24.3207	24.881	2	2	0.404664	0.392905	0.560259	FALSE
chd4a	F1QWV5;Q1LYP4;E9QEN6		33	33	13	18.4	219.05	1930	29.2293	29.2412	28.6653	28.5856	29.5173	29.6527	28.1058	27.8372	29.2293	29.2412	28.6653	28.5856	29.5173	29.6527	28.1058	27.8372	28.9304	28.7783	4	4	0.777618	0.109233	-0.152099	FALSE
prpf4bb	F1QWY2;B0V1K6		27	27	27	27.4	116.17	1010	30.0475	30.0278	30.4971	30.1971	29.4563	30.0157	29.7686	29.7332	30.0475	30.0278	30.4971	30.1971	29.4563	30.0157	29.7686	29.7332	30.1924	29.7434	4	4	0.0293842	1.53189	-0.448934	FALSE
eci1	F1QX93		6	6	6	22.2	36.396	329	30.1095	30.3346	NA	NA	31.0459	31.0192	29.618	NA	30.1095	30.3346	24.0259	23.9972	31.0459	31.0192	29.618	22.8925	27.1168	28.6439	2	3	0.58501	0.232837	1.52711	FALSE
sptbn2	F8W4C0;F1QXB0		19	11	11	10.4	269.84	2355	25.4638	25.8143	NA	NA	26.4929	26.5214	NA	NA	25.4638	25.8143	24.0238	23.881	26.4929	26.5214	22.7677	23.9725	24.7957	24.9386	2	2	0.898507	0.0464786	0.142939	FALSE
thoc2	F1RCI9;F1RCI0;F1QXF4		13	13	13	10.8	166.11	1452	27.4286	27.5785	25.9454	26.1521	28.6621	28.5818	25.2824	24.8771	27.4286	27.5785	25.9454	26.1521	28.6621	28.5818	25.2824	24.8771	26.7761	26.8509	4	4	0.949552	0.0224812	0.0747335	FALSE
xrcc1	F1QXI2		37	37	37	56.9	68.35	617	35.2276	35.05	35.4121	35.4201	34.5792	33.6219	34.9426	34.9121	35.2276	35.05	35.4121	35.4201	34.5792	33.6219	34.9426	34.9121	35.2774	34.5139	4	4	0.0855945	1.06755	-0.763491	FALSE
khsrp	F1QXP8;E9QIA6;H0WEH3		15	13	11	26.3	68.36	666	27.3831	27.3332	NA	26.6687	28.2114	28.2225	26.7255	26.4993	27.3831	27.3332	23.679	26.6687	28.2114	28.2225	26.7255	26.4993	26.266	27.4147	3	4	0.304474	0.51645	1.14865	FALSE
srsf1b	Q6NYA0;F1QXQ1;F1RBL9;F1RCS7	Serine/arginine-rich splicing factor 1B	12	2	2	47.8	27.475	245	26.5434	26.8154	NA	25.4409	NA	NA	26.2758	26.3818	26.5434	26.8154	23.884	25.4409	24.1064	24.2679	26.2758	26.3818	25.6709	25.258	3	2	0.665792	0.176661	-0.412937	FALSE
rnf40	F1QXU6;F6P841;Q7T179;F1QXU1;F1QMP3;F1QHL2;F1R926		5	5	5	5.6	113.74	990	27.0417	26.434	NA	NA	26.2743	27.1861	NA	NA	27.0417	26.434	24.2238	23.7078	26.2743	27.1861	23.5259	22.667	25.3518	24.9134	2	2	0.757785	0.120454	-0.438485	FALSE
pgk1	F1QXV8;E9QF19	Phosphoglycerate kinase	2	2	2	7.4	44.732	417	24.6956	24.8428	NA	NA	25.5903	26.0525	24.0792	NA	24.6956	24.8428	24.1096	24.2186	25.5903	26.0525	24.0792	23.1501	24.4666	24.718	2	3	0.738674	0.131547	0.251376	FALSE
polr2b	F1QXY8;Q6DRH1;F1R2P2	DNA-directed RNA polymerase	2	2	2	2	127.47	1117	24.3582	23.8598	23.7894	23.6442	23.9631	23.9747	NA	NA	24.3582	23.8598	23.7894	23.6442	23.9631	23.9747	22.5942	23.608	23.9129	23.535	4	2	0.349244	0.456871	-0.377936	FALSE
h1fx	F1QY27		7	7	7	33.9	20.697	192	29.5768	29.5399	29.8253	29.8241	29.8469	29.9562	30.2616	30.6229	29.5768	29.5399	29.8253	29.8241	29.8469	29.9562	30.2616	30.6229	29.6915	30.1719	4	4	0.0631553	1.19959	0.48034	FALSE
psmd1	F1QY43;F1QK93		10	10	10	12.6	106.53	959	26.6608	26.7665	NA	NA	27.5272	27.6207	26.3112	26.1608	26.6608	26.7665	24.0596	23.7832	27.5272	27.6207	26.3112	26.1608	25.3175	26.905	2	4	0.146133	0.835252	1.58743	FALSE
tbrg1	F1QY49		2	2	2	5.8	58.633	537	NA	24.1211	24.6956	24.1521	24.0457	NA	NA	NA	23.7154	24.1211	24.6956	24.1521	24.0457	24.082	23.2656	23.8162	24.171	23.8024	3	1	0.229648	0.638937	-0.36866	FALSE
prpf6	F1QY65		4	4	4	18.1	30.929	265	24.8621	NA	NA	NA	25.472	25.055	NA	NA	24.8621	23.6206	23.8927	23.8569	25.472	25.055	23.0818	23.5506	24.0581	24.2899	1	2	0.733832	0.134403	0.231768	FALSE
thoc1	F1QY90		15	15	15	24.1	74.968	655	27.7245	27.768	25.7707	26.7427	28.9759	28.6749	27.0753	26.2257	27.7245	27.768	25.7707	26.7427	28.9759	28.6749	27.0753	26.2257	27.0015	27.7379	4	4	0.400291	0.397624	0.736455	FALSE
si:dkey-12l12.1	F1QYE0;F1QZP9		3	3	3	23.7	19.916	177	26.5347	26.7538	26.8491	26.7889	26.7069	27.2451	26.9854	26.8252	26.5347	26.7538	26.8491	26.7889	26.7069	27.2451	26.9854	26.8252	26.7316	26.9406	4	4	0.184222	0.734658	0.209018	FALSE
tbl3	F1QYF0		18	18	18	29	99.42	898	28.8495	29.0398	28.9854	28.8076	28.8181	28.9895	28.6876	28.4031	28.8495	29.0398	28.9854	28.8076	28.8181	28.9895	28.6876	28.4031	28.9206	28.7246	4	4	0.218817	0.659918	-0.196011	FALSE
prkcbp1l;zmynd8	F1RDH9;F1QYK7;E7FBQ3		2	2	2	1.6	122.02	1111	23.9545	23.906	NA	NA	24.7197	24.0394	NA	NA	23.9545	23.906	24.0776	23.7929	24.7197	24.0394	23.521	23.0524	23.9327	23.8331	2	2	0.800466	0.0966573	-0.0996193	FALSE
chd6	F1QYR7		24	22	21	19.2	190.53	1642	27.8798	27.9351	28.3344	28.1478	28.6708	28.8253	28.279	28.524	27.8798	27.9351	28.3344	28.1478	28.6708	28.8253	28.279	28.524	28.0743	28.5748	4	4	0.0187436	1.72715	0.500507	FALSE
twistnb	F1QYS2;F1R1A1;Q6PHG8	DNA-directed RNA polymerase I subunit RPA43	5	5	5	16.5	42.693	387	26.2179	26.2377	26.5671	26.6223	27.2308	27.586	27.0108	26.9192	26.2179	26.2377	26.5671	26.6223	27.2308	27.586	27.0108	26.9192	26.4113	27.1867	4	4	0.00671166	2.17317	0.775442	FALSE
F1QYU1	F1QYU1		11	11	1	44.2	17.78	156	34.1468	33.8927	34.2543	34.3116	34.4972	34.9709	34.6879	34.8691	34.1468	33.8927	34.2543	34.3116	34.4972	34.9709	34.6879	34.8691	34.1513	34.7563	4	4	0.00506453	2.29546	0.604971	FALSE
hadhab	F1QYX8		14	14	12	22.4	82.846	763	26.9148	26.9426	NA	NA	28.1919	27.7574	25.7338	25.4749	26.9148	26.9426	23.9778	24.0514	28.1919	27.7574	25.7338	25.4749	25.4716	26.7895	2	4	0.273495	0.56305	1.31784	FALSE
ap2a1	F1QZ45		18	18	18	20	104.44	938	27.4514	27.6673	NA	NA	28.6188	28.4642	26.6029	26.2423	27.4514	27.6673	24.0577	23.6134	28.6188	28.4642	26.6029	26.2423	25.6975	27.4821	2	4	0.213421	0.670763	1.78462	FALSE
ahnak	F1QZ50;F1R1J9		113	113	113	42.8	685.16	6417	31.5099	31.4995	28.7216	28.9825	31.9342	32.4147	30.9682	30.2448	31.5099	31.4995	28.7216	28.9825	31.9342	32.4147	30.9682	30.2448	30.1784	31.3904	4	4	0.238956	0.621682	1.21207	FALSE
zgc:63882	F1QZ61		10	10	10	35.9	34.778	306	29.3799	28.9233	29.6579	29.0203	28.7847	28.9893	29.3729	29.3653	29.3799	28.9233	29.6579	29.0203	28.7847	28.9893	29.3729	29.3653	29.2453	29.128	4	4	0.617902	0.209081	-0.117317	FALSE
abcf2a	F1QZ64;E7F1S8		5	5	5	10	70.087	613	25.4484	25.7217	25.262	25.4877	26.2079	26.7387	25.4471	25.806	25.4484	25.7217	25.262	25.4877	26.2079	26.7387	25.4471	25.806	25.48	26.0499	4	4	0.129501	0.887728	0.569952	FALSE
ubtf	F1QZ83;F1QL42		61	61	59	58.8	85.887	735	35.468	35.3439	35.6929	35.7065	36.2056	36.5185	36.5706	36.6659	35.468	35.3439	35.6929	35.7065	36.2056	36.5185	36.5706	36.6659	35.5528	36.4902	4	4	0.000438958	3.35758	0.937346	FALSE
idh3g	F1QZA4;Q566P0	Isocitrate dehydrogenase [NAD] subunit, mitochondrial	4	4	4	12.3	42.772	391	25.8536	25.9575	24.4815	24.7998	26.7106	26.8721	25.1317	25.0032	25.8536	25.9575	24.4815	24.7998	26.7106	26.8721	25.1317	25.0032	25.2731	25.9294	4	4	0.335502	0.474305	0.656273	FALSE
psmd6	F1QZA5		5	5	5	14.2	45.327	386	25.4972	25.6539	NA	25.2561	26.7964	26.5047	NA	25.1618	25.4972	25.6539	23.9019	25.2561	26.7964	26.5047	23.9367	25.1618	25.0773	25.5999	3	3	0.528198	0.277203	0.522602	FALSE
rbfox2	F1QZC1		4	2	2	18.7	25.228	241	26.3394	25.9829	26.0557	26.0582	26.1938	24.9115	25.0416	25.3869	26.3394	25.9829	26.0557	26.0582	26.1938	24.9115	25.0416	25.3869	26.1091	25.3834	4	4	0.082316	1.08452	-0.725644	FALSE
stt3a	F1QZM5		7	7	6	9.8	80.145	702	26.5164	26.7633	25.1932	NA	27.6553	27.589	26.0283	26.1002	26.5164	26.7633	25.1932	23.8795	27.6553	27.589	26.0283	26.1002	25.5881	26.8432	3	4	0.176129	0.75417	1.25511	FALSE
nol11	F1QZM7		23	23	2	38	78.744	708	30.218	30.3771	30.303	30.2748	30.3729	30.4701	30.1009	30.1225	30.218	30.3771	30.303	30.2748	30.3729	30.4701	30.1009	30.1225	30.2932	30.2666	4	4	0.799082	0.0974085	-0.0266286	FALSE
zgc:152816	F1QZT4;F1R331;F1RDM4		11	11	11	11.3	102.95	914	26.9677	27.0651	24.8236	25.1095	27.9468	28.0987	25.5505	25.232	26.9677	27.0651	24.8236	25.1095	27.9468	28.0987	25.5505	25.232	25.9915	26.707	4	4	0.489117	0.310587	0.715511	FALSE
ilf3a	F1QZW7;F1QRI4;A4QN46;F1QB35		12	11	11	17.7	91.176	820	27.5339	27.5313	24.1652	24.67	29.0383	28.8382	25.545	25.2487	27.5339	27.5313	24.1652	24.67	29.0383	28.8382	25.545	25.2487	25.9751	27.1676	4	4	0.417184	0.379673	1.19245	FALSE
brd1b	F1R0J6		2	2	2	1.3	122.28	1080	24.5863	24.4847	24.4513	24.6895	NA	NA	NA	NA	24.5863	24.4847	24.4513	24.6895	23.7283	23.8052	24.0116	23.9542	24.553	23.8748	4	0	0.000243292	3.61387	-0.678121	FALSE
p3h1	F1R0L8		12	12	12	19.7	92.779	829	27.5833	27.8088	27.1706	27.4988	28.3878	28.1473	27.7008	27.5134	27.5833	27.8088	27.1706	27.4988	28.3878	28.1473	27.7008	27.5134	27.5154	27.9373	4	4	0.137156	0.862785	0.421943	FALSE
map1ab	F1R0M1;F1RB00;B2ZZ14		20	20	16	12.3	247.82	2253	29.0547	29.0062	29.2602	29.1845	29.7066	30.0659	29.713	29.5228	29.0547	29.0062	29.2602	29.1845	29.7066	30.0659	29.713	29.5228	29.1264	29.7521	4	4	0.00597912	2.22336	0.625637	FALSE
fus	F1R0M4		5	2	2	8.3	54.438	541	NA	NA	NA	NA	25.8381	26.4941	25.2419	NA	23.9927	23.5712	24.2579	23.8869	25.8381	26.4941	25.2419	23.3109	23.9272	25.2213	0	3	0.154659	0.810625	1.2941	FALSE
rfc2	F1R0T0		28	28	28	67.7	43.316	384	32.4006	32.4182	32.7941	32.8151	33.1347	33.4207	33.1791	33.0759	32.4006	32.4182	32.7941	32.8151	33.1347	33.4207	33.1791	33.0759	32.607	33.2026	4	4	0.00671823	2.17274	0.595609	FALSE
phf11	F1R115;E9QD48;E9QDB3;F1QY78		6	6	6	18.1	58.19	531	26.0576	25.7826	NA	NA	26.9255	27.0097	26.0418	NA	26.0576	25.7826	24.3048	23.6585	26.9255	27.0097	26.0418	23.0551	24.9509	25.758	2	3	0.493044	0.307115	0.807135	FALSE
noc4l	F1R1T1;Q4VBT2		3	3	3	6.3	60.807	525	24.3235	24.5358	24.4514	24.487	25.0799	25.1358	24.442	NA	24.3235	24.5358	24.4514	24.487	25.0799	25.1358	24.442	23.7241	24.4494	24.5955	4	3	0.690027	0.161134	0.146034	FALSE
krr1	F1R1V6	KRR1 small subunit processome component	16	16	16	38.4	45.448	398	31.2417	31.246	31.6156	31.5582	31.6809	32.3332	31.9934	31.8555	31.2417	31.246	31.6156	31.5582	31.6809	32.3332	31.9934	31.8555	31.4154	31.9657	4	4	0.0204766	1.68874	0.550347	FALSE
gtf3c2	Q5RHA2;F1R215		2	2	2	2.2	93.545	830	23.2891	22.5573	NA	23.381	NA	NA	NA	NA	23.2891	22.5573	23.9623	23.381	23.6856	23.5945	23.8643	22.748	23.2974	23.4731	3	0	0.660786	0.179939	0.175658	FALSE
runx2a	F1R272;B3DKD9;F1QVR3;Q9DEA0;F1QX29;F1Q4Y4;F1QVK7;F1QB94		19	19	16	50.1	49.752	453	27.5164	27.5505	27.6435	27.4927	32.3296	32.5487	32.4463	32.5625	27.5164	27.5505	27.6435	27.4927	32.3296	32.5487	32.4463	32.5625	27.5507	32.4718	4	4	7.2376e-09	8.14041	4.92103	TRUE
ercc6	F1R294;F1RDN1		11	11	11	8.8	157.86	1389	26.983	26.7927	27.393	27.2407	27.1115	27.6886	27.5564	27.191	26.983	26.7927	27.393	27.2407	27.1115	27.6886	27.5564	27.191	27.1024	27.3869	4	4	0.191319	0.718242	0.284505	FALSE
rbm34	F1R2D4;Q6DHU2;E9QER2;E9QI70		8	8	8	28	45.946	410	26.5848	26.6037	26.8787	26.7027	26.1498	26.2251	26.2629	26.2894	26.5848	26.6037	26.8787	26.7027	26.1498	26.2251	26.2629	26.2894	26.6924	26.2318	4	4	0.00290534	2.5368	-0.460641	FALSE
ddx1	F1R3T3;F1R2L8		3	3	3	6.1	81.806	734	NA	24.831	NA	NA	25.0225	25.8178	24.5932	NA	23.7113	24.831	23.952	24.0159	25.0225	25.8178	24.5932	23.1668	24.1275	24.6501	1	3	0.436411	0.360104	0.522553	FALSE
zgc:163069	F1R2V7	ATP synthase subunit beta	18	18	18	55.4	56.474	529	30.0967	30.3429	27.8585	27.9838	31.1858	31.2459	29.5183	29.2141	30.0967	30.3429	27.8585	27.9838	31.1858	31.2459	29.5183	29.2141	29.0705	30.291	4	4	0.205867	0.686413	1.22057	FALSE
snrpa1	F1R300;F6P9M5		5	5	5	22.7	31.039	277	26.2677	26.5723	25.2742	25.3971	26.4083	27.3365	25.7492	25.2729	26.2677	26.5723	25.2742	25.3971	26.4083	27.3365	25.7492	25.2729	25.8778	26.1917	4	4	0.590828	0.228539	0.313907	FALSE
slc25a11	F1R319		8	8	8	32.8	33.868	308	26.8306	26.9068	26.7326	27.0283	27.4054	27.6404	27.0885	27.16	26.8306	26.9068	26.7326	27.0283	27.4054	27.6404	27.0885	27.16	26.8746	27.3236	4	4	0.0286789	1.54244	0.448976	FALSE
prdm2b	F1R326		6	6	6	4.6	173.26	1582	25.9376	25.7119	26.155	26.3226	26.1668	26.2589	25.9909	25.7431	25.9376	25.7119	26.155	26.3226	26.1668	26.2589	25.9909	25.7431	26.0318	26.0399	4	4	0.964455	0.015718	0.00811597	FALSE
psmd2	F1R334		6	6	6	13.1	55.325	512	25.6881	26.1198	NA	NA	26.16	25.8346	25.5579	NA	25.6881	26.1198	24.3106	23.4211	26.16	25.8346	25.5579	23.5767	24.8849	25.2823	2	3	0.657274	0.182254	0.39742	FALSE
nuak1a	Q5RH93;F1R343;E7FE46		14	14	14	26.1	65.212	578	28.4273	28.461	28.7111	28.749	28.6541	29.0117	28.5752	28.4301	28.4273	28.461	28.7111	28.749	28.6541	29.0117	28.5752	28.4301	28.5871	28.6678	4	4	0.610585	0.214254	0.080654	FALSE
abcd3a	F1R349		7	7	7	14.6	75.018	656	26.2775	26.4141	26.2278	26.3233	26.6165	27.0034	26.4033	26.2945	26.2775	26.4141	26.2278	26.3233	26.6165	27.0034	26.4033	26.2945	26.3107	26.5794	4	4	0.183861	0.735511	0.268721	FALSE
F1R393	F1R393		6	6	6	13.9	46.729	416	27.0472	27.1491	27.5758	27.5297	26.9522	27.5645	27.338	27.4469	27.0472	27.1491	27.5758	27.5297	26.9522	27.5645	27.338	27.4469	27.3254	27.3254	4	4	0.999751	0.000108045	-6.11068e-05	FALSE
gapdh-2;gapdhs	Q5MJ86;F1R3D3	Glyceraldehyde-3-phosphate dehydrogenase 2;Glyceraldehyde-3-phosphate dehydrogenase	10	10	8	34.3	36.107	335	28.2948	28.5793	28.2318	27.949	29.0609	29.0494	27.748	27.8418	28.2948	28.5793	28.2318	27.949	29.0609	29.0494	27.748	27.8418	28.2637	28.425	4	4	0.699331	0.155317	0.161282	FALSE
c1qbp	F1R3F7;F1R968		8	8	8	35.9	30.029	270	27.8648	28.0456	25.7896	25.963	30.203	30.439	29.4909	29.2975	27.8648	28.0456	25.7896	25.963	30.203	30.439	29.4909	29.2975	26.9157	29.8576	4	4	0.0101322	1.9943	2.94184	TRUE
myh10	F1R3G4		18	9	7	11.1	231.16	1992	26.2072	26.1568	NA	25.8546	26.3731	26.5422	25.6633	26.0638	26.2072	26.1568	23.9634	25.8546	26.3731	26.5422	25.6633	26.0638	25.5455	26.1606	3	4	0.342343	0.465539	0.615134	FALSE
F1R3G5	F1R3G5		2	2	2	10.1	23.176	199	25.9885	25.6917	26.0101	25.901	NA	NA	26.4527	26.5133	25.9885	25.6917	26.0101	25.901	23.7009	23.8391	26.4527	26.5133	25.8978	25.1265	4	2	0.398271	0.399821	-0.771351	FALSE
setb	F1R3I6		4	4	1	15.6	31.832	275	26.6832	26.8201	26.7249	26.9231	25.8821	26.3741	26.0977	NA	26.6832	26.8201	26.7249	26.9231	25.8821	26.3741	26.0977	23.5323	26.7878	25.4716	4	3	0.137399	0.862015	-1.31628	FALSE
prmt1	F1R3J9;F1QFJ1		3	3	3	10.3	40.116	348	NA	NA	NA	NA	25.1812	25.0661	NA	NA	24.0764	23.4525	24.054	24.0691	25.1812	25.0661	23.5199	23.4162	23.913	24.2958	0	2	0.493283	0.306904	0.382805	FALSE
taf1b	Q5RIQ5;F1R3W0	TATA box-binding protein-associated factor RNA polymerase I subunit B	5	5	5	13.7	64.746	562	25.8084	25.5942	25.9964	25.9628	25.9246	26.3554	26.0405	26.0501	25.8084	25.5942	25.9964	25.9628	25.9246	26.3554	26.0405	26.0501	25.8405	26.0927	4	4	0.100413	0.998212	0.252195	FALSE
wu:fc32f04;si:ch211-116m6.3	F1R415;E7F0H6;E7FA82;F1R255		24	8	8	33.6	77.391	672	28.9392	28.5877	29.2719	28.7683	28.6023	29.3103	29.1515	29.2613	28.9392	28.5877	29.2719	28.7683	28.6023	29.3103	29.1515	29.2613	28.8918	29.0813	4	4	0.419636	0.377127	0.189573	FALSE
prkca	F1R444	Protein kinase C	3	3	3	4.9	76.272	670	25.3259	25.4504	NA	NA	26.0599	NA	NA	NA	25.3259	25.4504	23.9706	23.723	26.0599	24.3829	22.9753	22.9515	24.6175	24.0924	2	1	0.56933	0.244636	-0.52506	FALSE
spna2	F1R446;F1QAZ6;F1R443;F1R445;F1QDX2		109	109	109	51.9	284.93	2480	31.3842	31.5599	28.4674	28.6723	32.4729	32.5981	30.8146	30.4071	31.3842	31.5599	28.4674	28.6723	32.4729	32.5981	30.8146	30.4071	30.021	31.5732	4	4	0.182473	0.738802	1.55222	FALSE
tln1	Q5U7N6;F1R4B4;F1QET2;F1QET0;F1QUA3;F1QWB1		22	22	22	10.8	270.64	2538	27.2265	28.0604	26.1361	26.5353	28.8552	27.816	27.6383	27.2174	27.2265	28.0604	26.1361	26.5353	28.8552	27.816	27.6383	27.2174	26.9896	27.8817	4	4	0.155786	0.807472	0.892186	FALSE
usp14	F1R4B7	Ubiquitin carboxyl-terminal hydrolase	3	3	3	7.4	55.446	489	25.7537	25.9493	NA	NA	26.5475	26.6231	NA	NA	25.7537	25.9493	23.8303	23.4986	26.5475	26.6231	23.4981	23.683	24.758	25.0879	2	2	0.769969	0.113527	0.329978	FALSE
ino80c	F1R4X0		3	3	3	16.2	22.471	210	24.7818	24.7584	24.8033	25.1989	NA	NA	NA	24.5219	24.7818	24.7584	24.8033	25.1989	23.8821	24.0714	23.2444	24.5219	24.8856	23.9299	4	1	0.0294069	1.53155	-0.955648	FALSE
phldb2a	F1R574;E7F7I4;E9QF83;E7F243		3	3	3	2.8	135.53	1197	24.0562	23.905	NA	24.0269	23.9431	23.6934	24.5397	NA	24.0562	23.905	24.3621	24.0269	23.9431	23.6934	24.5397	23.8128	24.0876	23.9972	3	3	0.689055	0.161746	-0.090317	FALSE
ttf1	F1R591		19	19	13	33.3	58.094	499	28.9331	28.9496	29.6039	29.4056	29.1875	29.8417	29.6971	29.6698	28.9331	28.9496	29.6039	29.4056	29.1875	29.8417	29.6971	29.6698	29.223	29.599	4	4	0.139397	0.855748	0.376008	FALSE
acot9.1	F1R5C2;F1R961;Q7T175;F1R1X8		11	11	11	32	48.331	425	27.187	27.4547	26.9515	27.0671	27.9973	28.1084	27.1011	27.29	27.187	27.4547	26.9515	27.0671	27.9973	28.1084	27.1011	27.29	27.1651	27.6242	4	4	0.16751	0.775959	0.459121	FALSE
si:ch73-311f13.1	F1R5H4;F1R497		3	3	3	7	67.753	596	24.8755	NA	NA	24.8903	25.8314	25.1444	NA	NA	24.8755	24.0216	24.0438	24.8903	25.8314	25.1444	23.1959	23.7645	24.4578	24.4841	2	2	0.969938	0.0132561	0.0262905	FALSE
brd4	F1R5H6	Bromodomain-containing protein 4	6	4	4	5.7	159.67	1444	25.0916	24.7651	NA	NA	25.6228	25.5003	NA	NA	25.0916	24.7651	24.0568	23.7831	25.6228	25.5003	23.5504	23.7487	24.4241	24.6056	2	2	0.786342	0.104388	0.181424	FALSE
myo1b	F1R617;Q7T158;B5DDQ9;E9QI19;B8JKB7		16	16	16	15.2	134.52	1168	27.3539	27.4556	27.7825	27.5071	27.36	27.9572	27.3828	27.2076	27.3539	27.4556	27.7825	27.5071	27.36	27.9572	27.3828	27.2076	27.5248	27.4769	4	4	0.810275	0.0913675	-0.0478753	FALSE
utp18	F1R628		11	11	11	22.3	56.992	507	28.4214	28.6032	28.3711	28.3202	28.4213	28.4969	28.0828	27.9698	28.4214	28.6032	28.3711	28.3202	28.4213	28.4969	28.0828	27.9698	28.429	28.2427	4	4	0.255232	0.593064	-0.186218	FALSE
hdac1	F1R653;Q803C3;F1RCG9	Histone deacetylase	12	12	12	32.7	54.781	480	29.1703	29.1696	28.2442	28.2118	29.4839	29.6443	28.7519	28.2094	29.1703	29.1696	28.2442	28.2118	29.4839	29.6443	28.7519	28.2094	28.699	29.0224	4	4	0.481865	0.317075	0.323377	FALSE
sdprb	F1R665;Q66HY0		7	7	7	17.7	51.442	474	29.019	28.8534	29.1018	28.7573	28.6334	28.8993	28.2962	28.4223	29.019	28.8534	29.1018	28.7573	28.6334	28.8993	28.2962	28.4223	28.9329	28.5628	4	4	0.0619615	1.20788	-0.370059	FALSE
si:ch211-149e23.3	F1R692		17	17	17	34.9	59.671	533	29.5752	29.4095	29.8526	29.8761	29.6483	30.5094	30.1951	30.2732	29.5752	29.4095	29.8526	29.8761	29.6483	30.5094	30.1951	30.2732	29.6783	30.1565	4	4	0.0758487	1.12005	0.478144	FALSE
dek	F1R6C4;F1R1P1;E7F6U5		10	10	10	25.1	50.113	443	29.0967	29.1294	29.4922	29.3442	28.8143	29.6762	29.0259	28.9265	29.0967	29.1294	29.4922	29.3442	28.8143	29.6762	29.0259	28.9265	29.2656	29.1107	4	4	0.507772	0.294331	-0.154901	FALSE
gpt2	F1R6D2		2	2	2	4	60.493	545	NA	23.9725	NA	NA	24.5446	24.3087	NA	NA	24.1134	23.9725	24.2205	23.9497	24.5446	24.3087	22.9256	23.0991	24.0641	23.7195	1	2	0.467204	0.330493	-0.344551	FALSE
uchl5	F1R6K0		4	4	4	19.8	25.28	217	26.3546	26.2855	26.2272	26.2402	27.114	26.6878	25.6455	25.8948	26.3546	26.2855	26.2272	26.2402	27.114	26.6878	25.6455	25.8948	26.2769	26.3355	4	4	0.874952	0.0580159	0.0586293	FALSE
cirbpb	F1R6L3;F1R6L4;E7EYX7		5	5	5	29.9	23.494	224	29.5143	29.3519	27.8661	27.9914	29.1056	30.1483	29.0448	28.3606	29.5143	29.3519	27.8661	27.9914	29.1056	30.1483	29.0448	28.3606	28.6809	29.1648	4	4	0.430291	0.366238	0.483905	FALSE
acin1a	F1R6R1		4	4	4	20.9	37.333	345	28.0688	NA	NA	NA	26.8098	26.2704	NA	NA	28.0688	24.0263	24.284	23.837	26.8098	26.2704	24.0191	23.7648	25.054	25.216	1	2	0.903079	0.0442741	0.161989	FALSE
cdk12	F1R6Y1;F1R7Q5;F1RDQ7;Q7ZWB1;Q1L915;E7FDP3;E9QFH2;A8WG02;Q1RLU9;E7F9R5;B0UYG3;Q5RHX9		16	16	13	17.4	139.71	1293	28.5268	28.5833	28.7964	28.838	28.4321	28.8898	28.1309	28.1961	28.5268	28.5833	28.7964	28.838	28.4321	28.8898	28.1309	28.1961	28.6861	28.4122	4	4	0.21685	0.66384	-0.273892	FALSE
tmed9;tmed4	Q499A0;Q561X2;F1R7B5;Q6IQH9;F1R3P1		4	4	4	14.5	24.227	207	24.4993	24.6482	NA	NA	25.891	NA	NA	NA	24.4993	24.6482	24.0531	23.5908	25.891	24.4335	23.1033	23.8989	24.1979	24.3317	2	1	0.843205	0.0740668	0.133818	FALSE
prpf8	F1R7K1;F1R7P3		51	51	51	24.2	274.37	2342	29.4078	29.5006	28.6866	28.786	30.2729	30.2954	29.1518	28.8709	29.4078	29.5006	28.6866	28.786	30.2729	30.2954	29.1518	28.8709	29.0953	29.6477	4	4	0.255008	0.593446	0.552481	FALSE
znf654	F1R7Q9		2	2	2	1.2	184.21	1614	24.6285	24.7439	24.9218	24.9546	NA	NA	NA	NA	24.6285	24.7439	24.9218	24.9546	23.272	24.3022	23.9946	23.4998	24.8122	23.7671	4	0	0.0160495	1.79454	-1.04509	FALSE
si:dkey-34m19.3	F1R8F3;E9QI64;H0WFH2;H0WEB2;E9QHG3;E7F0B5;H0WEX1;F1R0D9;F1R158;F1QBV3		10	10	10	15.7	69.495	619	27.3907	26.6521	27.3527	27.6418	NA	26.7477	26.0361	26.1408	27.3907	26.6521	27.3527	27.6418	23.4607	26.7477	26.0361	26.1408	27.2593	25.5963	4	3	0.10324	0.986154	-1.66299	FALSE
luc7l	F1R8J8;E9QE89;F1QM35;E9QIH9		7	7	4	23.9	43.317	364	26.5999	26.748	26.3512	26.243	26.5227	26.9627	26.1821	26.3314	26.5999	26.748	26.3512	26.243	26.5227	26.9627	26.1821	26.3314	26.4855	26.4997	4	4	0.947359	0.0234853	0.0141714	FALSE
tex10	Q803M3;F1R8L7;E9QD67;F1R0L1	Testis-expressed sequence 10 protein homolog	13	13	13	18.5	104.02	933	29.6015	29.8059	29.8117	29.6181	30.007	30.2933	29.7301	29.8777	29.6015	29.8059	29.8117	29.6181	30.007	30.2933	29.7301	29.8777	29.7093	29.9771	4	4	0.108686	0.963827	0.267778	FALSE
si:dkey-16i5.10	F1R8M8		22	22	22	48.1	41.643	368	32.3174	32.128	32.6296	32.3731	32.0512	32.6107	32.6977	32.7511	32.3174	32.128	32.6296	32.3731	32.0512	32.6107	32.6977	32.7511	32.362	32.5277	4	4	0.426269	0.370316	0.165685	FALSE
rbm28	F1R956;Q1LUW0		30	30	30	36.4	95.941	850	30.4866	30.7317	30.801	30.8967	29.7275	29.3158	29.3532	29.5449	30.4866	30.7317	30.801	30.8967	29.7275	29.3158	29.3532	29.5449	30.729	29.4854	4	4	7.50536e-05	4.12463	-1.24365	FALSE
cltca	F1R966;E7FBE5	Clathrin heavy chain	40	40	15	32.9	191.82	1680	29.5036	29.6963	24.26	NA	30.2505	29.6017	27.8725	25.8095	29.5036	29.6963	24.26	23.5398	30.2505	29.6017	27.8725	25.8095	26.7499	28.3836	3	4	0.43618	0.360335	1.63361	FALSE
chmp4b;chmp4ba	Q7ZVC4;F1R9G6	Charged multivesicular body protein 4b	3	2	2	18.2	24.796	220	25.3333	24.7188	25.1043	25.7432	NA	NA	25.842	NA	25.3333	24.7188	25.1043	25.7432	23.802	24.3065	25.842	23.0805	25.2249	24.2577	4	1	0.199338	0.700409	-0.967166	FALSE
tinf2	F1R9M2;F1Q8B2;F1QVN3		14	14	14	22.4	64.919	585	NA	NA	NA	NA	29.2815	29.487	29.0527	29.3113	23.8116	24.0234	23.7997	23.5806	29.2815	29.487	29.0527	29.3113	23.8038	29.2831	0	4	1.04145e-08	7.98236	5.47928	TRUE
slc25a21	F1R9P1		2	2	2	7.7	33.126	298	NA	NA	NA	24.0685	24.4843	24.762	24.4449	NA	24.1104	23.7211	23.7404	24.0685	24.4843	24.762	24.4449	22.7798	23.9101	24.1177	1	3	0.681711	0.1664	0.207656	FALSE
si:dkey-4p15.3	F1R9V3;A5PMG2;F1RCH9		21	4	4	34.5	71.093	647	25.1512	25.4842	NA	NA	NA	25.7798	NA	NA	25.1512	25.4842	24.0036	24.1866	23.7361	25.7798	23.5361	23.2206	24.7064	24.0682	2	1	0.393196	0.405391	-0.638226	FALSE
ddx51	F1R9W2;Q6DRI7;F1QGF7	ATP-dependent RNA helicase DDX51	21	21	21	36.7	72.519	652	28.725	28.9311	29.0444	29.2457	29.0073	29.3464	28.8822	29.0392	28.725	28.9311	29.0444	29.2457	29.0073	29.3464	28.8822	29.0392	28.9866	29.0688	4	4	0.595941	0.224797	0.0821983	FALSE
aldh4a1	F1R9W9;Q7SY23	Delta-1-pyrroline-5-carboxylate dehydrogenase, mitochondrial	6	6	6	16	61.506	556	25.4624	25.5807	NA	NA	26.4635	26.4287	25.1628	24.7671	25.4624	25.5807	23.798	24.0958	26.4635	26.4287	25.1628	24.7671	24.7342	25.7056	2	4	0.175776	0.755041	0.971322	FALSE
bxdc2	F1R9X4		15	15	15	49.6	44.014	383	30.3079	30.347	30.4544	30.5311	30.7362	31.4777	31.0507	31.157	30.3079	30.347	30.4544	30.5311	30.7362	31.4777	31.0507	31.157	30.4101	31.1054	4	4	0.015182	1.81867	0.695269	FALSE
etfb	F1R9Y9		4	4	4	19.7	27.543	254	25.4291	25.8448	NA	NA	26.6883	26.0294	25.4778	NA	25.4291	25.8448	24.1621	24.1661	26.6883	26.0294	25.4778	23.2502	24.9005	25.3614	2	3	0.616912	0.209777	0.46092	FALSE
si:ch1073-412h12.3	F1R9Z2;F1R2L3;B8JLT6		28	28	28	34.3	117.64	1029	30.0104	30.0268	30.41	30.3803	29.6672	29.9946	29.5471	29.7211	30.0104	30.0268	30.41	30.3803	29.6672	29.9946	29.5471	29.7211	30.2069	29.7325	4	4	0.0171323	1.76618	-0.474409	FALSE
ddx46	Q4TVV3;F1RA00	Probable ATP-dependent RNA helicase DDX46	10	10	10	10.6	115.14	1018	26.3695	26.4004	25.511	25.1837	27.1375	27.2648	25.9496	25.7365	26.3695	26.4004	25.511	25.1837	27.1375	27.2648	25.9496	25.7365	25.8661	26.5221	4	4	0.240708	0.61851	0.655964	FALSE
znf827	F1RA62		7	7	7	7.8	123.17	1150	NA	NA	NA	NA	26.3331	25.9926	25.9337	26.3989	23.8172	23.6917	23.998	23.6545	26.3331	25.9926	25.9337	26.3989	23.7904	26.1646	0	4	9.91361e-06	5.00377	2.37419	TRUE
pwp2h	F1RAC4		16	16	16	18.2	104.41	937	28.5674	28.8431	28.7732	28.5669	28.6378	28.87	28.3189	28.0833	28.5674	28.8431	28.7732	28.5669	28.6378	28.87	28.3189	28.0833	28.6876	28.4775	4	4	0.324978	0.488147	-0.210099	FALSE
rcl1	F1RAI8		14	14	14	47.1	40.317	367	28.7124	28.8724	29.0708	28.8792	28.7712	29.3589	28.8231	28.7891	28.7124	28.8724	29.0708	28.8792	28.7712	29.3589	28.8231	28.7891	28.8837	28.9356	4	4	0.759338	0.119565	0.0518898	FALSE
ddx47	F1RAR3		3	3	3	31.3	14.888	134	26.3434	26.641	26.5843	26.5721	26.3655	27.0014	26.3373	26.1686	26.3434	26.641	26.5843	26.5721	26.3655	27.0014	26.3373	26.1686	26.5352	26.4682	4	4	0.748735	0.125672	-0.0670124	FALSE
acin1a	F1RAV6;B0R0I0;F1QQ73;F1QFN9;B0R0H9		11	11	9	18.3	96.136	857	27.1412	27.1065	26.3981	26.8804	27.3608	27.9882	26.8387	26.2853	27.1412	27.1065	26.3981	26.8804	27.3608	27.9882	26.8387	26.2853	26.8816	27.1183	4	4	0.585757	0.232282	0.236697	FALSE
zgc:171759;si:dkey-261m9.6;si:dkey-108k21.11;CABZ01086354.1;si:ch211-113a14.28;si:dkey-108k21.9;si:dkey-108k21.20;wu:fe11b02;si:dkey-108k21.13;hist2h2l;LOC570661;zgc:173585;si:dkey-261m9.19	F1RAV8;E9QHX5;G1K2M4;F1Q9D0;E7EZA5;E7F2U8;G1K2T9;G1K2L0;F1RAY6;F1QIH4;F1QG64;F1QAY4;E7FEC9;E7F459;F1QGS7;F1QA71;F1R0S5;F1QAU0;F1QF78;F1QKN7;F1QGY1;F1RD54;Q6PC60;F1R4A4;B3DJF8;G1K2V1;Q05AK8;Q5BJA5;E7EXF4;F1QMJ9;Q6DH91	Histone H2B;Histone H2B 3;Histone H2B 1/2	9	9	9	65.4	14.633	133	33.2351	33.1047	33.4102	33.5624	33.2725	34.2368	33.9255	33.8889	33.2351	33.1047	33.4102	33.5624	33.2725	34.2368	33.9255	33.8889	33.3281	33.8309	4	4	0.0834159	1.07875	0.502834	FALSE
si:dkey-57k2.7	F1RAW0;F1QX60;E9QJL3		8	8	8	9.8	127.7	1140	25.6083	25.5388	25.9462	26.1277	25.2797	25.6574	25.5158	25.7227	25.6083	25.5388	25.9462	26.1277	25.2797	25.6574	25.5158	25.7227	25.8053	25.5439	4	4	0.181835	0.740322	-0.261366	FALSE
baz2ba	F1RAZ1		15	15	14	43.6	49.867	445	29.0488	28.9394	29.38	29.325	28.8803	28.9629	28.8191	28.6469	29.0488	28.9394	29.38	29.325	28.8803	28.9629	28.8191	28.6469	29.1733	28.8273	4	4	0.0397811	1.40032	-0.345972	FALSE
u2af1	F1RB94		5	5	5	28.8	28.45	250	27.2654	27.163	NA	NA	27.6186	28.0536	26.6483	26.4562	27.2654	27.163	24.3451	24.1147	27.6186	28.0536	26.6483	26.4562	25.7221	27.1941	2	4	0.191647	0.717498	1.47209	FALSE
cst14b.1	F1RBG8		3	3	3	32.7	11.195	101	28.1891	28.1445	26.3948	26.4998	28.8609	29.063	28.3519	27.8461	28.1891	28.1445	26.3948	26.4998	28.8609	29.063	28.3519	27.8461	27.307	28.5305	4	4	0.0874016	1.05848	1.22344	FALSE
chd4b	F1RBT2;F1Q7V8		30	10	10	16.5	221.36	1953	26.6469	26.581	26.2974	26.4099	26.7789	26.7932	25.9867	26.55	26.6469	26.581	26.2974	26.4099	26.7789	26.7932	25.9867	26.55	26.4838	26.5272	4	4	0.842482	0.0744394	0.0433741	FALSE
msna	F1RBZ9;Q66I42;F1RDD4;E7F638;Q5TZG5;F1QI78;F1Q8I0;F1QRK2;Q503E6		16	16	16	24.9	67.914	578	27.6639	27.8987	NA	24.6615	29.0812	28.8051	26.2619	26.0801	27.6639	27.8987	24.0065	24.6615	29.0812	28.8051	26.2619	26.0801	26.0577	27.5571	3	4	0.290148	0.537381	1.49942	FALSE
uba1	F1RCA1		4	4	4	4.7	118.25	1058	NA	NA	NA	NA	26.0549	26.1014	NA	NA	23.5593	23.4908	24.0057	23.978	26.0549	26.1014	24.1013	23.2721	23.7584	24.8824	0	2	0.212126	0.673406	1.12399	FALSE
pl10	F1RCB2		20	19	4	32.6	75.831	688	28.942	28.8791	28.0178	28.3177	29.1466	29.1801	28.3059	28.1922	28.942	28.8791	28.0178	28.3177	29.1466	29.1801	28.3059	28.1922	28.5392	28.7062	4	4	0.647386	0.188837	0.16705	FALSE
psmb6	F1RCM3;E9QHJ5	Proteasome subunit beta type	5	5	5	26.7	25.028	232	26.9813	27.3629	NA	NA	28.0111	27.7155	26.2792	25.9121	26.9813	27.3629	24.1165	23.5209	28.0111	27.7155	26.2792	25.9121	25.4954	26.9795	2	4	0.243225	0.613991	1.48409	FALSE
rbm15	F1RCY7		27	27	26	36.6	95.319	855	30.1699	30.2029	29.9709	30.2573	29.2181	29.9967	28.865	28.6527	30.1699	30.2029	29.9709	30.2573	29.2181	29.9967	28.865	28.6527	30.1502	29.1831	4	4	0.0435797	1.36072	-0.967117	FALSE
npm1b	F1RD77		4	4	4	15.5	34.895	316	27.673	27.8207	26.5763	26.3916	26.2087	25.7958	27.7694	27.5375	27.673	27.8207	26.5763	26.3916	26.2087	25.7958	27.7694	27.5375	27.1154	26.8278	4	4	0.655073	0.183711	-0.287559	FALSE
aurkb	Q6NW76;F1RDC1	Aurora kinase B	3	3	3	12.2	36.946	320	24.3015	NA	24.8587	24.6479	NA	NA	NA	NA	24.3015	23.6032	24.8587	24.6479	24.1289	24.2472	23.1596	23.3413	24.3528	23.7192	3	0	0.15393	0.812676	-0.633604	FALSE
pycr1b	F1RDD0	Pyrroline-5-carboxylate reductase	9	9	8	33.7	38.569	362	27.2615	27.4002	26.6199	26.8165	27.957	28.1861	27.1655	27.2128	27.2615	27.4002	26.6199	26.8165	27.957	28.1861	27.1655	27.2128	27.0245	27.6303	4	4	0.110405	0.957012	0.605811	FALSE
zgc:194224	F1RDW5		6	6	6	17.6	27.522	239	26.6595	26.7487	27.0139	27.0175	26.8184	27.4169	27.1629	27.3711	26.6595	26.7487	27.0139	27.0175	26.8184	27.4169	27.1629	27.3711	26.8599	27.1923	4	4	0.0963251	1.01626	0.332407	FALSE
si:dkeyp-84f3.7	F1RDX5		2	2	2	2.1	114.45	975	23.5598	NA	NA	23.3757	23.8646	23.9646	24.211	24.035	23.5598	23.7685	24.2612	23.3757	23.8646	23.9646	24.211	24.035	23.7413	24.0188	2	4	0.248652	0.604407	0.277488	FALSE
zbtb8a	F1RE12		9	9	9	20.5	51.798	459	NA	NA	NA	NA	29.6513	29.5594	29.4187	29.6939	23.7282	23.7142	24.1094	23.6304	29.6513	29.5594	29.4187	29.6939	23.7955	29.5808	0	4	1.5368e-07	6.81338	5.78528	TRUE
F1RE30	F1RE30		4	4	4	4.4	111.61	1038	25.4175	26.0552	NA	NA	NA	NA	NA	NA	25.4175	26.0552	23.9888	23.8911	23.5316	23.9083	23.2658	23.5331	24.8382	23.5597	2	0	0.0935909	1.02877	-1.27848	FALSE
srsf11	F1RE68;F8W5Q7;F8W5K4		5	5	5	17.8	52.108	461	27.2071	27.3199	26.2005	26.0794	28.0484	28.5621	27.1196	26.8903	27.2071	27.3199	26.2005	26.0794	28.0484	28.5621	27.1196	26.8903	26.7017	27.6551	4	4	0.112603	0.94845	0.953378	FALSE
vrk3	Q5BLE9;F1RE77		8	8	8	20.5	51.278	459	26.4615	26.9427	NA	NA	27.7888	28.0798	26.1042	NA	26.4615	26.9427	23.7639	23.9662	27.7888	28.0798	26.1042	22.7073	25.2836	26.17	2	3	0.575299	0.240106	0.886463	FALSE
naca	Q8JIU7;F1RE85	Nascent polypeptide-associated complex subunit alpha	3	3	3	19.5	23.4	215	25.7016	26.0281	NA	NA	26.5637	26.5572	NA	NA	25.7016	26.0281	23.9681	24.0997	26.5637	26.5572	23.4626	23.2739	24.9494	24.9644	2	2	0.989365	0.00464365	0.0149558	FALSE
LOC101885456	F1REA4		2	2	2	8.7	27.759	253	24.9703	24.9909	NA	NA	25.9905	25.9683	NA	NA	24.9703	24.9909	23.9894	23.9257	25.9905	25.9683	23.5656	23.3778	24.4691	24.7256	2	2	0.759749	0.11933	0.256488	FALSE
terf2ip	F1REC0;F1R0Q3;F1REC1		18	18	2	34.8	70.957	640	NA	NA	NA	24.2645	30.8385	31.0904	31.097	31.3394	23.693	23.5615	24.0129	24.2645	30.8385	31.0904	31.097	31.3394	23.883	31.0914	1	4	1.70546e-07	6.76816	7.20838	TRUE
nom1	F1REG2;Q1LY17;Q1LY16		37	37	37	40.2	95.642	835	31.2476	31.2901	31.6685	31.6215	31.5316	31.9419	32.0171	32.1341	31.2476	31.2901	31.6685	31.6215	31.5316	31.9419	32.0171	32.1341	31.4569	31.9061	4	4	0.0400767	1.39711	0.449229	FALSE
ngdn	Q6PFJ1;F1REQ4	Neuroguidin	6	6	6	23.2	36.201	315	26.6143	27.2015	26.7199	26.8395	26.7331	27.2607	26.9063	26.5828	26.6143	27.2015	26.7199	26.8395	26.7331	27.2607	26.9063	26.5828	26.8438	26.8707	4	4	0.894211	0.04856	0.026919	FALSE
gltscr2	F1REU2;F1QJC6		12	12	12	33	52.786	457	28.2824	28.2055	28.9378	28.849	28.4136	29.0796	28.8715	28.6515	28.2824	28.2055	28.9378	28.849	28.4136	29.0796	28.8715	28.6515	28.5687	28.7541	4	4	0.466197	0.331431	0.185384	FALSE
pip5k2	F1REU6		15	15	2	35.7	47.509	417	28.8917	29.09	29.2161	29.1171	29.1125	29.414	28.7528	28.9452	28.8917	29.09	29.2161	29.1171	29.1125	29.414	28.7528	28.9452	29.0787	29.0561	4	4	0.891148	0.0500503	-0.0225924	FALSE
kdm1a	F6NIA2;F8W5U1;F8W5I7;F8W3Z9		9	9	9	13.7	91.831	833	25.8981	25.7505	NA	NA	26.5406	26.9879	25.381	24.9155	25.8981	25.7505	24.3438	23.947	26.5406	26.9879	25.381	24.9155	24.9848	25.9563	2	4	0.209352	0.679124	0.971427	FALSE
si:dkey-117m1.4	F6NN10		42	42	42	53.8	99.282	909	32.0157	31.9431	32.3066	32.3054	23.2758	23.8756	24.2557	24.9136	32.0157	31.9431	32.3066	32.3054	23.2758	23.8756	24.2557	24.9136	32.1427	24.0802	4	4	6.9496e-05	4.15804	-8.06256	FALSE
esyt1b	F6NZP4		30	30	14	24.5	175.08	1558	29.5116	29.6602	27.198	26.9037	30.627	30.4302	28.7892	28.4568	29.5116	29.6602	27.198	26.9037	30.627	30.4302	28.7892	28.4568	28.3184	29.5758	4	4	0.224755	0.648292	1.25741	FALSE
idh3b	Q6IQR5;F8W2V6	Isocitrate dehydrogenase [NAD] subunit, mitochondrial	4	4	4	11.5	41.856	382	26.0143	25.7441	24.3967	24.4863	26.4354	26.8115	24.6534	24.7343	26.0143	25.7441	24.3967	24.4863	26.4354	26.8115	24.6534	24.7343	25.1604	25.6587	4	4	0.506238	0.295645	0.4983	FALSE
kpnb1	F8W2W2;Q3B7R1		9	9	9	14.5	97.466	876	27.0177	27.1101	24.524	NA	28.1982	28.0137	25.5016	25.7425	27.0177	27.1101	24.524	23.6867	28.1982	28.0137	25.5016	25.7425	25.5846	26.864	3	4	0.302232	0.51966	1.2794	FALSE
si:ch211-116m6.3	F8W309		33	33	17	19.4	179.47	1525	30.8683	30.718	31.4052	31.2528	31.2066	31.6231	31.4411	31.2715	30.8683	30.718	31.4052	31.2528	31.2066	31.6231	31.4411	31.2715	31.0611	31.3856	4	4	0.143492	0.843172	0.324533	FALSE
palld	F8W315;Q5RHD8;H0WEF8;F1R7G1;F1R2H5		17	17	17	15.2	145.81	1342	28.1792	28.2944	25.0433	24.4754	28.4075	28.4038	26.6312	26.195	28.1792	28.2944	25.0433	24.4754	28.4075	28.4038	26.6312	26.195	26.4981	27.4094	4	4	0.471432	0.326581	0.911332	FALSE
xirp2a	F8W3Z4;F1Q9W2;F8W4U4		4	4	4	6.3	88.826	807	24.4865	24.8799	NA	NA	25.7155	25.989	25.1688	NA	24.4865	24.8799	23.9272	23.8517	25.7155	25.989	25.1688	23.192	24.2863	25.0163	2	3	0.343334	0.464284	0.730007	FALSE
gnao1a	F8W442;Q6PBP1		4	4	1	13.3	40.259	354	26.4863	26.5926	25.2737	25.4378	27.4513	27.5518	25.98	26.2563	26.4863	26.5926	25.2737	25.4378	27.4513	27.5518	25.98	26.2563	25.9476	26.8098	4	4	0.156474	0.805559	0.862224	FALSE
hnrnpaba	Q6NYU8;F8W4E3;F8W5P8;F8W446;F8W2Z3;F8W256		17	17	11	34.4	37.11	340	31.4953	31.5919	29.3733	29.32	31.99	32.5197	31.0492	30.3924	31.4953	31.5919	29.3733	29.32	31.99	32.5197	31.0492	30.3924	30.4451	31.4878	4	4	0.24006	0.619679	1.04271	FALSE
kmt2bb	F8W580;F1QKR5	Histone-lysine N-methyltransferase	7	7	7	2.3	418.28	3772	25.259	25.2694	26.1996	25.9072	25.5556	25.7734	25.5921	25.3231	25.259	25.2694	26.1996	25.9072	25.5556	25.7734	25.5921	25.3231	25.6588	25.5611	4	4	0.719475	0.142984	-0.0977196	FALSE
oat	F8W5L3		12	12	1	39.2	44.12	401	27.408	27.4912	24.7364	24.8175	28.5462	28.7873	26.8382	25.8588	27.408	27.4912	24.7364	24.8175	28.5462	28.7873	26.8382	25.8588	26.1133	27.5076	4	4	0.229827	0.638598	1.39433	FALSE
krt18	Q7ZTS4;G1K2H6	Keratin, type I cytoskeletal 18	22	20	19	52.7	48.63	431	28.8355	29.0217	27.913	27.965	29.9297	29.3296	28.2327	29.0213	28.8355	29.0217	27.913	27.965	29.9297	29.3296	28.2327	29.0213	28.4338	29.1284	4	4	0.180426	0.743701	0.694554	FALSE
wdr82;twf2a	Q6NV31;G1K2I2	WD repeat-containing protein 82	6	6	6	24.6	35	313	26.4576	26.3606	NA	NA	27.2557	27.5999	NA	NA	26.4576	26.3606	24.1437	23.3695	27.2557	27.5999	24.0785	22.7428	25.0829	25.4192	2	2	0.822676	0.0847712	0.336357	FALSE
prpf31	G1K2J7;Q7SXM7;E9QCW6	U4/U6 small nuclear ribonucleoprotein Prp31	4	4	4	1.3	356.85	3209	25.0019	25.2011	23.9642	NA	26.4153	25.2703	24.3775	24.303	25.0019	25.2011	23.9642	23.7957	26.4153	25.2703	24.3775	24.303	24.4907	25.0915	3	4	0.365083	0.437608	0.60081	FALSE
rps25	Q6PBI5;G1K2N0	40S ribosomal protein S25	7	7	7	41.9	13.86	124	32.375	32.3312	32.7624	32.5422	32.4333	33.0396	32.9786	32.9172	32.375	32.3312	32.7624	32.5422	32.4333	33.0396	32.9786	32.9172	32.5027	32.8422	4	4	0.0975697	1.01069	0.339439	FALSE
hdgfrp2	Q5XXA7;G8JL25	Hepatoma-derived growth factor-related protein 2	2	2	2	4.8	73.487	662	23.8645	23.886	NA	NA	24.7981	NA	NA	23.8029	23.8645	23.886	24.006	23.8344	24.7981	23.8863	22.7877	23.8029	23.8978	23.8187	2	2	0.860216	0.0653923	-0.0790109	FALSE
si:dkey-89b17.4	H0WFD2		26	26	3	21.4	170.19	1533	29.9908	29.8661	30.3815	30.3862	NA	NA	NA	NA	29.9908	29.8661	30.3815	30.3862	24.2033	24.0094	23.1912	22.8166	30.1562	23.5551	4	0	5.31652e-05	4.27437	-6.60102	FALSE
hmbox1b	hmbox1b_WT;F1R1N8;hmbox1a_WT;F1RBW1;hmbox1a_P1MT;hmbox1b_P12MT;hmbox1b_bait;F8W5H7;G1K2J6;Q4L1M9;Q1L9E9;F1RAA7;Q8UW00;E9QEC0;A1L1N5;F2Z4S1		14	14	14	38.3	51.278	462	26.4385	26.2942	24.8669	25.434	30.2317	31.0424	30.4292	30.1844	26.4385	26.2942	24.8669	25.434	30.2317	31.0424	30.4292	30.1844	25.7584	30.4719	4	4	0.000167918	3.7749	4.71352	TRUE
MBP_bait	MBP_bait		20	20	20	66.6	41.259	374	30.843	30.8089	31.0851	31.1578	31.2693	31.8673	31.4595	31.5644	30.843	30.8089	31.0851	31.1578	31.2693	31.8673	31.4595	31.5644	30.9737	31.5401	4	4	0.0121133	1.91674	0.566427	FALSE
ntn1a	O42140;A5PM98;F1QUK5;Q32SK9		16	16	16	30.3	67.68	603	28.068	28.1597	28.4487	28.4392	28.4922	29.0453	28.6216	28.877	28.068	28.1597	28.4487	28.4392	28.4922	29.0453	28.6216	28.877	28.2789	28.759	4	4	0.0244934	1.61095	0.480096	FALSE
gnb2l1	O42248	Guanine nucleotide-binding protein subunit beta-2-like 1	9	9	9	28.4	35.122	317	26.9604	26.7568	NA	NA	27.6464	27.9078	26.243	NA	26.9604	26.7568	23.985	23.7555	27.6464	27.9078	26.243	23.5373	25.3644	26.3336	2	3	0.492004	0.308031	0.969227	FALSE
phf8	P0CH95;E7FCP4;E7FEP3;Q5RHD1	Histone lysine demethylase PHF8	12	12	12	12.8	114.22	1032	26.1598	26.1315	25.9934	26.2192	26.3856	26.8259	25.7657	25.7495	26.1598	26.1315	25.9934	26.2192	26.3856	26.8259	25.7657	25.7495	26.126	26.1817	4	4	0.846307	0.0724718	0.0556969	FALSE
rpl36a	P61485	60S ribosomal protein L36a	9	9	9	45.3	12.528	106	32.8763	32.6249	33.0188	33.0441	32.3099	30.5539	33.4297	33.7089	32.8763	32.6249	33.0188	33.0441	32.3099	30.5539	33.4297	33.7089	32.891	32.5006	4	4	0.625158	0.20401	-0.390425	FALSE
aptx	P61799;B8A444;H0WEM9	Aprataxin	16	16	16	59.6	36.521	324	32.9047	32.8652	33.0046	33.1267	32.2962	32.38	32.9144	32.9408	32.9047	32.8652	33.0046	33.1267	32.2962	32.38	32.9144	32.9408	32.9753	32.6329	4	4	0.137105	0.862946	-0.342457	FALSE
rps7	P62084	40S ribosomal protein S7	8	8	8	54.1	22.25	194	28.5892	28.4971	28.5436	28.2502	28.6927	29.2319	28.6025	28.2548	28.5892	28.4971	28.5436	28.2502	28.6927	29.2319	28.6025	28.2548	28.47	28.6955	4	4	0.357698	0.446484	0.225502	FALSE
rps8	P62247;B5DDE8	40S ribosomal protein S8	13	13	13	58.7	24.093	208	32.4451	32.2016	32.5007	32.504	32.7258	33.1894	33.118	33.245	32.4451	32.2016	32.5007	32.504	32.7258	33.1894	33.118	33.245	32.4129	33.0695	4	4	0.00511336	2.29129	0.656694	FALSE
ran	P79735	GTP-binding nuclear protein Ran	10	10	10	61.4	24.46	215	28.5262	28.7634	26.2025	25.2293	29.2932	28.9717	27.7227	27.2508	28.5262	28.7634	26.2025	25.2293	29.2932	28.9717	27.7227	27.2508	27.1803	28.3096	4	4	0.311958	0.505903	1.12928	FALSE
pes	P79741	Pescadillo	7	7	7	12.5	67.898	583	26.0222	26.2954	25.8354	26.1335	26.1297	26.8289	25.8152	25.8267	26.0222	26.2954	25.8354	26.1335	26.1297	26.8289	25.8152	25.8267	26.0716	26.1501	4	4	0.775022	0.110686	0.0785068	FALSE
ruvbl2	P83571	RuvB-like 2	19	19	19	47.1	51.25	463	30.1345	30.0733	30.2108	30.0165	30.1528	30.3632	29.6966	29.6425	30.1345	30.0733	30.2108	30.0165	30.1528	30.3632	29.6966	29.6425	30.1088	29.9638	4	4	0.474869	0.323426	-0.145017	FALSE
nr2f1a	Q06725-3;Q06725-2;Q06725	Nuclear receptor subfamily 2 group F member 1-A	20	20	7	62.4	45.352	410	29.606	29.7589	29.8709	29.9503	32.3088	32.1473	32.5494	32.6438	29.606	29.7589	29.8709	29.9503	32.3088	32.1473	32.5494	32.6438	29.7966	32.4123	4	4	4.85032e-06	5.31423	2.61578	TRUE
atp5a1	Q08BA1	ATP synthase subunit alpha	19	19	19	44.1	59.743	551	30.2759	30.4347	28.4966	28.5195	31.1774	30.9753	29.4991	29.425	30.2759	30.4347	28.4966	28.5195	31.1774	30.9753	29.4991	29.425	29.4317	30.2692	4	4	0.283719	0.547112	0.837536	FALSE
pnkp	Q08BP0;F1QVW6;E9QDY2		17	17	17	32.3	65.216	586	31.5237	31.4032	31.5535	31.8885	29.6183	30.0048	29.634	29.5404	31.5237	31.4032	31.5535	31.8885	29.6183	30.0048	29.634	29.5404	31.5922	29.6993	4	4	1.34553e-05	4.87111	-1.89289	FALSE
rangap1a	Q08BV5		4	4	4	9.3	62.014	570	24.991	25.0402	NA	NA	25.9724	25.9006	NA	NA	24.991	25.0402	24.1738	23.8372	25.9724	25.9006	22.801	23.9865	24.5105	24.6651	2	2	0.861423	0.0647838	0.154591	FALSE
ckba	Q08BV6;B8JJ24;B8JJ23;Q8AY63;Q7T306;A2BHA3		13	13	13	47.2	42.866	381	27.5817	27.8897	NA	NA	28.5107	28.6418	26.7283	26.1549	27.5817	27.8897	23.9072	23.3882	28.5107	28.6418	26.7283	26.1549	25.6917	27.5089	2	4	0.239062	0.62149	1.81725	FALSE
mpnd	Q08CH3	MPN domain-containing protein	13	13	13	36.7	51.101	458	28.446	28.6698	29.0607	28.7706	27.7329	28.3214	28.1668	28.1017	28.446	28.6698	29.0607	28.7706	27.7329	28.3214	28.1668	28.1017	28.7368	28.0807	4	4	0.0103704	1.98421	-0.656039	FALSE
top1l	Q1ED17		92	92	64	73.4	89.785	758	38.9809	38.7936	39.069	39.0548	38.8431	39.6007	39.6864	39.8495	38.9809	38.7936	39.069	39.0548	38.8431	39.6007	39.6864	39.8495	38.9746	39.4949	4	4	0.0985118	1.00651	0.520346	FALSE
cyp51	Q1JPY5		5	5	5	10.6	57.001	499	25.7058	26.1382	NA	NA	26.6714	26.874	NA	NA	25.7058	26.1382	23.9721	23.6856	26.6714	26.874	23.8317	22.9529	24.8754	25.0825	2	2	0.866162	0.062401	0.207065	FALSE
pspc1	Q1JPY8	Paraspeckle component 1	9	8	8	27.3	57.697	512	27.0543	26.7343	NA	NA	27.4757	28.1992	26.1661	NA	27.0543	26.7343	23.8155	23.3344	27.4757	28.1992	26.1661	23.7865	25.2346	26.4069	2	3	0.424468	0.372155	1.17223	FALSE
prpf39	Q1JPZ7;E9QIH1;F1REM4	Pre-mRNA-processing factor 39	15	15	15	23.8	85.946	752	28.3053	28.3986	27.5106	27.6636	28.9677	28.6138	27.5901	27.5298	28.3053	28.3986	27.5106	27.6636	28.9677	28.6138	27.5901	27.5298	27.9695	28.1754	4	4	0.649552	0.187386	0.20586	FALSE
rrp36	Q1L876		8	8	8	26.2	37.878	320	30.0432	29.6557	29.9326	30.0506	30.0803	30.4792	30.4029	30.2405	30.0432	29.6557	29.9326	30.0506	30.0803	30.4792	30.4029	30.2405	29.9205	30.3007	4	4	0.0250389	1.60139	0.380214	FALSE
pmpcb	Q1L8E2;F1QUE3		3	3	3	6.2	52.365	470	NA	NA	NA	NA	25.4068	25.4517	NA	NA	23.9313	23.5902	24.1163	23.7077	25.4068	25.4517	23.6576	23.3211	23.8364	24.4593	0	2	0.353198	0.451982	0.622906	FALSE
si:dkey-260j18.2	Q1L8N5		4	4	4	6.2	73.425	662	25.0083	25.1503	24.9646	24.9883	NA	25.213	NA	NA	25.0083	25.1503	24.9646	24.9883	23.995	25.213	23.2201	23.5303	25.0279	23.9896	4	1	0.0977687	1.0098	-1.03826	FALSE
crtap	Q1L8P0		4	4	4	12.9	46.709	396	24.5271	24.6039	NA	NA	25.228	25.5615	NA	NA	24.5271	24.6039	24.0361	23.8561	25.228	25.5615	23.6056	23.6488	24.2558	24.5109	2	2	0.66642	0.176252	0.255139	FALSE
rpl30	Q1L8Q7;Q7ZUG6		3	3	3	49	10.656	96	26.5193	26.503	NA	25.4483	26.7933	26.9485	25.8306	NA	26.5193	26.503	24.057	25.4483	26.7933	26.9485	25.8306	23.7835	25.6319	25.839	3	3	0.831913	0.079922	0.207082	FALSE
sfpq	Q1L8R2		28	27	27	53	71.926	638	31.1279	31.1948	29.089	29.5513	31.4388	32.0532	30.62	30.0041	31.1279	31.1948	29.089	29.5513	31.4388	32.0532	30.62	30.0041	30.2408	31.029	4	4	0.30646	0.513626	0.788257	FALSE
ubap2l	Q1L8T3;Q1L8T2		2	2	2	1.7	119.39	1144	24.3143	23.9505	NA	NA	24.9418	NA	23.8601	NA	24.3143	23.9505	24.2751	23.8026	24.9418	24.1774	23.8601	23.3846	24.0856	24.091	2	2	0.988527	0.00501136	0.00536694	FALSE
znf865	Q1L8T8		30	30	30	19.7	162.64	1506	29.3522	29.2605	29.7736	31.2171	NA	NA	NA	26.009	29.3522	29.2605	29.7736	31.2171	24.0678	23.92	23.871	26.009	29.9009	24.467	4	1	0.000233987	3.63081	-5.4339	FALSE
Q1L923	Q1L923		5	5	4	9.1	69.297	645	25.5315	25.3493	NA	NA	25.2484	25.0323	24.8707	NA	25.5315	25.3493	23.9096	23.6546	25.2484	25.0323	24.8707	23.337	24.6112	24.6221	2	3	0.987238	0.00557813	0.0108452	FALSE
hnrnpul1	Q1L9A1		18	18	13	29.2	88.961	784	29.6634	29.7565	29.6308	29.6077	29.4263	29.7874	29.0253	29.0086	29.6634	29.7565	29.6308	29.6077	29.4263	29.7874	29.0253	29.0086	29.6646	29.3119	4	4	0.152621	0.816387	-0.352694	FALSE
zc3h18	Q1LUE5;Q1LUF0;E7F854	Zinc finger CCCH domain-containing protein 18	10	10	10	11.1	129.17	1148	28.2087	28.4888	27.9702	28.001	27.855	27.7756	27.3323	27.7676	28.2087	28.4888	27.9702	28.001	27.855	27.7756	27.3323	27.7676	28.1672	27.6826	4	4	0.0280869	1.5515	-0.484589	FALSE
zbtb8b	Q1LUJ6		18	18	18	52.1	54.984	497	NA	NA	NA	NA	30.7729	31.0698	30.969	31.2162	24.1153	23.8207	23.7726	23.913	30.7729	31.0698	30.969	31.2162	23.9054	31.007	0	4	3.02085e-09	8.51987	7.10159	TRUE
add3a	Q1LUP1;F1R6L1;Q1LUP2;Q1LY67		4	3	3	7	75.365	672	24.9208	24.9511	24.9126	24.8129	25.7574	NA	25.3694	NA	24.9208	24.9511	24.9126	24.8129	25.7574	23.8513	25.3694	22.6134	24.8994	24.3979	4	2	0.538037	0.269188	-0.501493	FALSE
rp9	Q1LUS4;E7F893;F1Q9D3;E7F6S2		8	8	8	32.9	26.291	222	28.4644	28.3674	28.5067	28.4799	29.0349	28.8531	29.0329	29.114	28.4644	28.3674	28.5067	28.4799	29.0349	28.8531	29.0329	29.114	28.4546	29.0087	4	4	0.000447858	3.34886	0.554101	FALSE
si:dkey-184p18.2	Q1LUS5;Q1LUS6	UPF0711 protein C18orf21 homolog	4	4	4	17.3	23.212	208	26.4307	26.3024	26.3989	26.533	27.1104	27.2108	27.0895	26.7124	26.4307	26.3024	26.3989	26.533	27.1104	27.2108	27.0895	26.7124	26.4162	27.0308	4	4	0.00631913	2.19934	0.614524	FALSE
top2b	Q1LUT2	DNA topoisomerase 2	133	133	1	64.4	182.46	1618	37.4251	37.4458	38.0175	37.9372	38.0108	38.6943	38.7559	38.4823	37.4251	37.4458	38.0175	37.9372	38.0108	38.6943	38.7559	38.4823	37.7064	38.4858	4	4	0.0150191	1.82336	0.779421	FALSE
zbtb22b	Q1LUU5		2	2	2	3.4	72.258	671	NA	25.2488	25.124	25.71	NA	NA	NA	NA	23.7728	25.2488	25.124	25.71	23.6589	24.0152	23.1478	23.6702	24.9639	23.623	3	0	0.0407622	1.38974	-1.34085	FALSE
si:ch211-262h13.3	Q1LUV1		12	12	12	32.8	37.812	338	29.6166	29.6417	29.9695	30.1534	29.7693	29.9944	29.8759	29.9777	29.6166	29.6417	29.9695	30.1534	29.7693	29.9944	29.8759	29.9777	29.8453	29.9043	4	4	0.696235	0.157244	0.0590201	FALSE
nup93;dye	Q1LV08;Q7ZU29;Q1LV09	Nuclear pore complex protein Nup93	13	13	13	22.2	93.123	820	27.7277	27.7168	26.3618	26.3409	28.3861	28.5252	26.1589	26.372	27.7277	27.7168	26.3618	26.3409	28.3861	28.5252	26.1589	26.372	27.0368	27.3605	4	4	0.68297	0.165598	0.323747	FALSE
irf2bp1	Q1LV17	Interferon regulatory factor 2-binding protein 1	5	5	5	9.4	64.905	605	25.6023	25.3947	NA	NA	25.7545	25.7469	24.6581	24.6278	25.6023	25.3947	23.812	24.0144	25.7545	25.7469	24.6581	24.6278	24.7059	25.1968	2	4	0.419434	0.377337	0.490973	FALSE
ahr2	Q1LV27		3	3	3	3.3	112.67	1027	24.6222	24.9254	25.0544	25.1506	NA	NA	NA	NA	24.6222	24.9254	25.0544	25.1506	23.4165	23.9855	23.5306	23.2612	24.9382	23.5484	4	0	0.000534844	3.27177	-1.38973	FALSE
safb	Q1LV81;F1QVW3;F1QB05;E7FFA2		30	30	30	30.5	96.704	855	32.0787	31.9892	32.1479	32.155	31.1691	31.2912	31.2696	31.3359	32.0787	31.9892	32.1479	32.155	31.1691	31.2912	31.2696	31.3359	32.0927	31.2665	4	4	4.34579e-06	5.36193	-0.826207	FALSE
taf10	Q1LVD5;Q1LVD6		3	3	3	30.9	14.836	136	28.63	28.8372	29.3844	29.5456	27.3478	27.9887	27.8545	27.7289	28.63	28.8372	29.3844	29.5456	27.3478	27.9887	27.8545	27.7289	29.0993	27.73	4	4	0.0030297	2.5186	-1.36932	FALSE
xpc	Q1LVE4		8	8	8	9.7	100.46	879	27.239	27.0569	27.6462	27.4685	25.6157	NA	NA	NA	27.239	27.0569	27.6462	27.4685	25.6157	24.3656	23.5181	23.3794	27.3527	24.2197	4	1	0.00686564	2.16332	-3.13294	FALSE
sf3b3	Q1LVE8	Splicing factor 3B subunit 3	28	28	28	29.8	135.62	1217	29.3384	29.584	28.5792	28.7947	30.0806	30.2731	29.1838	28.8822	29.3384	29.584	28.5792	28.7947	30.0806	30.2731	29.1838	28.8822	29.0741	29.6049	4	4	0.249525	0.602886	0.530808	FALSE
smc3	Q1LVV8	Structural maintenance of chromosomes protein	16	16	16	16	141.62	1216	27.1123	26.7166	NA	NA	27.7897	27.7351	27.0715	NA	27.1123	26.7166	24.0204	24.0782	27.7897	27.7351	27.0715	22.7787	25.4819	26.3438	2	3	0.578879	0.237413	0.861912	FALSE
rab11a;rab11bb;rab11ba;rab11al	Q5U3E1;Q6DGU2;Q1LVZ0;Q1LVZ1;F1RDZ1;F1QPL9;Q1LVA5		6	6	6	27.4	24.311	215	26.03	26.4457	NA	NA	27.0681	27.102	25.7401	25.6148	26.03	26.4457	24.0089	23.7239	27.0681	27.102	25.7401	25.6148	25.0521	26.3812	2	4	0.160612	0.794223	1.3291	FALSE
rps16	Q1LWH1		7	7	7	44.5	16.356	146	28.5548	28.6412	28.1923	28.1022	28.9546	29.322	28.2772	28.2016	28.5548	28.6412	28.1923	28.1022	28.9546	29.322	28.2772	28.2016	28.3726	28.6888	4	4	0.348565	0.457716	0.316218	FALSE
si:rp71-45k5.4;psma2	Q1LWX4;Q6PBY5;Q4VBR8	Proteasome subunit alpha type	3	3	3	22.9	23.894	214	NA	25.2161	NA	NA	26.0575	26.8143	NA	NA	24.1184	25.2161	24.2032	23.8157	26.0575	26.8143	24.2432	23.389	24.3384	25.126	1	2	0.407126	0.390271	0.787644	FALSE
cpne2	Q1LX40;Q1LX41;F1QFF7;F1QH32;E9QJ75;Q1LUM8;F1QU15;E7F3R6;E7F725;B0R0N3;F1QPQ9;E7FCQ5;E7F5X2		4	4	3	9.6	62.828	563	25.7558	25.6406	NA	NA	26.5716	26.7945	25.1675	25.3013	25.7558	25.6406	23.7977	24.1414	26.5716	26.7945	25.1675	25.3013	24.8339	25.9588	2	4	0.139478	0.855493	1.12487	FALSE
si:ch211-216l23.2	Q1LX65;Q1LX64		17	17	17	58	51.694	474	32.1172	32.2441	32.3256	32.561	30.618	31.3983	31.1506	31.0822	32.1172	32.2441	32.3256	32.561	30.618	31.3983	31.1506	31.0822	32.312	31.0623	4	4	0.0013742	2.86195	-1.24972	FALSE
ints3	Q1LXC9;A9JSS8	Integrator complex subunit 3	4	4	4	4.3	116.4	1017	25.5298	25.4122	25.1323	25.1527	25.9048	25.4581	NA	NA	25.5298	25.4122	25.1323	25.1527	25.9048	25.4581	23.4129	23.3366	25.3068	24.5281	4	2	0.331815	0.479103	-0.778659	FALSE
mov10b.1	Q1LXK4;Q1LXK5	Putative helicase mov-10-B.1	8	8	8	10.3	116.41	1013	25.1712	25.6165	25.5831	25.3793	NA	25.7405	25.0053	25.0947	25.1712	25.6165	25.5831	25.3793	23.6666	25.7405	25.0053	25.0947	25.4375	24.8768	4	3	0.290744	0.536489	-0.560757	FALSE
rrbp1b	Q1LXR3		9	9	9	12	109.54	978	26.2056	25.9954	25.943	25.9486	26.7655	26.6839	26.3854	26.4782	26.2056	25.9954	25.943	25.9486	26.7655	26.6839	26.3854	26.4782	26.0232	26.5782	4	4	0.0029265	2.53365	0.555079	FALSE
rpl13a	Q1LYB7		9	9	9	33.2	23.677	205	30.1486	30.1858	30.3491	30.113	30.878	31.0574	30.7284	30.5133	30.1486	30.1858	30.3491	30.113	30.878	31.0574	30.7284	30.5133	30.1991	30.7943	4	4	0.00834507	2.07857	0.595187	FALSE
sin3b	Q1LYM8		3	3	3	3	136.66	1196	24.2009	24.2649	NA	NA	24.386	24.8839	NA	NA	24.2009	24.2649	23.981	23.9914	24.386	24.8839	23.6171	23.3554	24.1096	24.0606	2	2	0.899308	0.0460917	-0.0489739	FALSE
nfs1	Q1LYQ9		6	6	6	16	50.228	451	26.428	26.4759	25.887	25.8342	27.0142	27.2467	26.0725	26.4198	26.428	26.4759	25.887	25.8342	27.0142	27.2467	26.0725	26.4198	26.1563	26.6883	4	4	0.155285	0.808871	0.532024	FALSE
smarca2	Q1MTE3;F6NTB4		17	10	10	12.9	178.15	1568	26.7445	26.6189	25.7764	25.9584	27.2638	27.2119	25.0467	NA	26.7445	26.6189	25.7764	25.9584	27.2638	27.2119	25.0467	23.9417	26.2746	25.866	4	3	0.662002	0.179141	-0.408526	FALSE
rcor1;rcor3	Q1MTF5;Q1MT18;F1Q637;Q6P116		4	4	4	10.3	51.653	458	24.4449	24.6269	NA	NA	25.8319	26.0853	24.4134	24.3424	24.4449	24.6269	24.1589	23.92	25.8319	26.0853	24.4134	24.3424	24.2877	25.1682	2	4	0.149896	0.824209	0.880558	FALSE
zgc:136929	Q1RLQ4;F8W571;Q6NZ25;Q7SZN5;Q9DEG6;F8W3U1;F1RA12;F1QMW3;F8W4E9;F8W3Q3;F8W377;F8W438;F8W509		9	9	3	24.1	48.095	440	27.7302	27.893	24.6573	25.1195	28.6194	28.5533	26.2834	26.6468	27.7302	27.893	24.6573	25.1195	28.6194	28.5533	26.2834	26.6468	26.35	27.5257	4	4	0.309566	0.509246	1.17576	FALSE
nr3c1	Q1XHK0;Q501U9;A6YIH7;F1R1H6		9	9	9	15.7	81.92	746	27.0646	27.221	27.0276	27.3449	27.2475	26.9949	26.6217	27.0692	27.0646	27.221	27.0276	27.3449	27.2475	26.9949	26.6217	27.0692	27.1645	26.9833	4	4	0.286299	0.54318	-0.181216	FALSE
rpl32	Q24JV1		11	11	11	49.6	15.813	135	30.0679	30.1547	30.2027	30.2893	30.5099	30.6789	30.7399	30.9398	30.0679	30.1547	30.2027	30.2893	30.5099	30.6789	30.7399	30.9398	30.1787	30.7171	4	4	0.00404841	2.39272	0.538468	FALSE
rpl31	Q24JV3		9	9	9	46.3	14.338	123	32.5812	32.3694	32.6821	32.6945	32.8104	33.2857	33.3556	33.3572	32.5812	32.3694	32.6821	32.6945	32.8104	33.2857	33.3556	33.3572	32.5818	33.2022	4	4	0.0104058	1.98272	0.620431	FALSE
zgc:136864	Q24JV4	UPF0390 protein zgc136864	5	5	5	27.6	10.463	98	28.841	28.6809	29.076	29.0267	27.9167	26.7421	29.2776	29.4851	28.841	28.6809	29.076	29.0267	27.9167	26.7421	29.2776	29.4851	28.9062	28.3554	4	4	0.454845	0.342137	-0.550769	FALSE
taf2	Q32PW3;E7FA62	Transcription initiation factor TFIID subunit 2	60	60	60	59.5	136.52	1191	33.5232	33.7017	33.9278	33.964	32.0906	32.5469	32.3562	32.279	33.5232	33.7017	33.9278	33.964	32.0906	32.5469	32.3562	32.279	33.7792	32.3182	4	4	4.74905e-05	4.32339	-1.46101	FALSE
llph	Q3B748	Protein LLP homolog	3	3	3	23	14.491	126	24.5148	24.0742	24.978	24.8585	NA	NA	25.0874	25.0369	24.5148	24.0742	24.978	24.8585	24.2569	23.7806	25.0874	25.0369	24.6064	24.5404	4	2	0.8675	0.0617305	-0.065958	FALSE
ewsr1b	Q803E3;Q4QRG0		7	7	7	14	60.624	578	28.4391	28.3683	26.2189	26.2698	28.3974	29.3758	28.1751	27.9467	28.4391	28.3683	26.2189	26.2698	28.3974	29.3758	28.1751	27.9467	27.324	28.4738	4	4	0.168055	0.774548	1.14975	FALSE
paf1	Q4U0S5;F1QR81	RNA polymerase II-associated factor 1 homolog	6	6	6	14.5	58.216	503	25.3606	25.3376	NA	NA	26.549	26.7691	NA	NA	25.3606	25.3376	23.9509	23.6498	26.549	26.7691	22.7252	22.9915	24.5747	24.7587	2	2	0.884519	0.053293	0.183954	FALSE
psma3	Q4V918	Proteasome subunit alpha type	8	8	8	30.6	28.409	255	26.2532	26.0464	NA	NA	27.2043	27.2702	25.7214	25.8296	26.2532	26.0464	24.1861	23.7524	27.2043	27.2702	25.7214	25.8296	25.0595	26.5064	2	4	0.114637	0.940676	1.44685	FALSE
srp14	Q4V9I5		6	6	6	50.9	12.485	110	27.3103	27.3698	27.845	27.5776	27.7959	28.1782	28.2236	28.268	27.3103	27.3698	27.845	27.5776	27.7959	28.1782	28.2236	28.268	27.5257	28.1164	4	4	0.0110813	1.95541	0.590735	FALSE
rps27.1;rps27.2	Q4VBV2;Q6PBT1;F1R4I3;E9QFY8	40S ribosomal protein S27	3	3	3	38.1	9.5311	84	25.4168	NA	NA	24.27	NA	NA	NA	NA	25.4168	23.9758	23.8612	24.27	24.0386	23.9853	22.8514	23.6315	24.381	23.6267	2	0	0.14721	0.832063	-0.754271	FALSE
polr1e	Q501W9		10	10	10	31	46.509	413	26.7821	27.041	27.2779	27.1302	27.9478	28.2279	27.7083	27.6514	26.7821	27.041	27.2779	27.1302	27.9478	28.2279	27.7083	27.6514	27.0578	27.8839	4	4	0.00304492	2.51642	0.82606	FALSE
exog	Q502K1	Nuclease EXOG, mitochondrial	6	6	6	24.5	39.053	343	25.9724	25.9811	25.9598	25.7372	26.3217	26.8702	26.5899	26.3487	25.9724	25.9811	25.9598	25.7372	26.3217	26.8702	26.5899	26.3487	25.9126	26.5326	4	4	0.0102973	1.98728	0.620018	FALSE
arl6ip4	Q502P0	ADP-ribosylation factor-like protein 6-interacting protein 4	7	7	7	28.1	25.368	221	29.2796	29.3986	29.3298	29.3276	29.7896	30.1752	30.0064	30.2286	29.2796	29.3986	29.3298	29.3276	29.7896	30.1752	30.0064	30.2286	29.3339	30.05	4	4	0.00400905	2.39696	0.716074	FALSE
ptbp1a	Q503D3		11	11	7	31.5	61.772	574	28.2687	27.9356	25.4567	25.4113	28.4571	28.4966	26.7595	26.1897	28.2687	27.9356	25.4567	25.4113	28.4571	28.4966	26.7595	26.1897	26.7681	27.4757	4	4	0.496034	0.304488	0.707651	FALSE
nip7	Q503P2	60S ribosome subunit biogenesis protein NIP7 homolog	14	14	14	76.1	20.609	180	32.1589	32.3547	32.6319	32.3709	32.7741	33.2682	33.1395	33.0556	32.1589	32.3547	32.6319	32.3709	32.7741	33.2682	33.1395	33.0556	32.3791	33.0594	4	4	0.00315586	2.50088	0.680268	FALSE
abt1	Q503Z6;B0UYJ4		10	10	10	30.8	35.642	305	28.1135	28.3638	28.6009	28.7151	28.4801	28.7992	28.7498	28.4763	28.1135	28.3638	28.6009	28.7151	28.4801	28.7992	28.7498	28.4763	28.4483	28.6263	4	4	0.312086	0.505725	0.178007	FALSE
sub1a	Q504B1		6	6	6	39.8	13.875	123	27.4792	26.9797	27.9858	27.6971	NA	NA	NA	NA	27.4792	26.9797	27.9858	27.6971	23.5607	23.7515	24.1149	22.9612	27.5354	23.5971	4	0	2.01471e-05	4.69579	-3.93837	FALSE
zgc:113208	Q566N6;F1R0P0;A2BGU0		6	6	6	24.9	32.862	285	28.3729	28.3473	28.8472	28.7408	27.8534	28.1682	28.1618	27.9709	28.3729	28.3473	28.8472	28.7408	27.8534	28.1682	28.1618	27.9709	28.577	28.0386	4	4	0.0155354	1.80868	-0.538479	FALSE
eed	Q566T0	Polycomb protein eed	4	4	4	10.4	50.616	443	25.4634	25.346	25.5734	25.7285	25.5527	25.5584	NA	NA	25.4634	25.346	25.5734	25.7285	25.5527	25.5584	22.9075	23.2508	25.5278	24.3173	4	2	0.190347	0.720453	-1.21048	FALSE
cirbpa	Q566W6		6	6	6	43.8	18.454	185	30.345	30.3788	27.981	28.2198	30.1269	31.1859	29.8762	29.3143	30.345	30.3788	27.981	28.2198	30.1269	31.1859	29.8762	29.3143	29.2311	30.1258	4	4	0.294771	0.530515	0.89471	FALSE
magoh	Q566Y8	Protein mago nashi homolog	4	4	4	33.3	17.222	147	26.4518	26.504	25.2273	NA	27.0968	27.2698	26.6027	26.1818	26.4518	26.504	25.2273	24.1391	27.0968	27.2698	26.6027	26.1818	25.5806	26.7878	3	4	0.119452	0.922807	1.2072	FALSE
rpl6	Q567N5		15	15	15	44.5	30.541	265	31.8492	31.5191	31.8938	31.9038	31.7248	31.4545	31.9788	32.17	31.8492	31.5191	31.8938	31.9038	31.7248	31.4545	31.9788	32.17	31.7915	31.832	4	4	0.831194	0.0802977	0.0405678	FALSE
snrpd2	Q567V5		6	6	6	49.2	13.557	118	27.8199	28.2263	26.7728	26.9865	28.7022	28.968	27.8	27.4028	27.8199	28.2263	26.7728	26.9865	28.7022	28.968	27.8	27.4028	27.4514	28.2183	4	4	0.179259	0.746519	0.766857	FALSE
zgc:110626	Q567Z4		22	22	18	50.4	49.702	454	30.7749	30.7762	31.1865	31.2051	31.1203	31.448	31.4286	31.4333	30.7749	30.7762	31.1865	31.2051	31.1203	31.448	31.4286	31.4333	30.9857	31.3575	4	4	0.0488245	1.31136	0.371863	FALSE
2010-09-01	Q568B3;F1QQ74;F1QVB3;A4FUM1		4	3	3	8.9	49.625	429	24.0423	NA	NA	NA	25.4035	24.2068	NA	NA	24.0423	23.907	24.0192	23.8417	25.4035	24.2068	24.2051	23.0754	23.9526	24.2227	1	2	0.610543	0.214284	0.270124	FALSE
polr2h	Q568H8		6	6	6	61.3	17.126	150	26.9063	26.7777	26.8102	26.8631	27.4804	27.8734	27.103	26.9542	26.9063	26.7777	26.8102	26.8631	27.4804	27.8734	27.103	26.9542	26.8393	27.3527	4	4	0.0869252	1.06085	0.513416	FALSE
erlin1	Q58EG2;B7ZD02	Erlin-1	3	3	3	9.6	38.319	342	23.7428	23.8938	NA	NA	25.0983	25.2773	NA	NA	23.7428	23.8938	23.904	23.6356	25.0983	25.2773	22.6804	22.8132	23.7941	23.9673	2	2	0.822518	0.0848547	0.173218	FALSE
zgc:113227	Q58EQ3		10	10	10	19.5	48.091	415	28.0278	27.8126	28.3107	28.0765	29.7111	29.8171	29.8337	29.8618	28.0278	27.8126	28.3107	28.0765	29.7111	29.8171	29.8337	29.8618	28.0569	29.8059	4	4	0.000162591	3.7889	1.74903	TRUE
rbm39b	Q58ER0;B0UYR3;F1QP21;B0UYR1		20	20	14	48.1	59.754	539	30.0971	30.2476	30.4886	30.4371	29.4945	29.6761	29.2021	28.8989	30.0971	30.2476	30.4886	30.4371	29.4945	29.6761	29.2021	28.8989	30.3176	29.3179	4	4	0.00458769	2.33841	-0.999694	FALSE
tufm	Q5BJ17	Elongation factor Tu	14	14	14	38.2	49.244	448	28.3947	28.3826	NA	25.8927	29.4245	29.2351	27.6542	27.2727	28.3947	28.3826	23.8304	25.8927	29.4245	29.2351	27.6542	27.2727	26.6251	28.3966	3	4	0.216979	0.663582	1.77155	FALSE
zgc:114188	Q5BJA1;Q6P6F0		5	5	5	40.3	15.453	134	26.6777	26.7969	26.1698	26.1306	27.1301	26.3887	26.4884	26.7388	26.6777	26.7969	26.1698	26.1306	27.1301	26.3887	26.4884	26.7388	26.4438	26.6865	4	4	0.347261	0.459344	0.242733	FALSE
rpl3	Q5BJJ2;F1QBR2		23	23	23	49.6	46.255	403	32.4135	32.2742	32.5458	32.7159	32.3549	32.5991	32.5552	32.7029	32.4135	32.2742	32.5458	32.7159	32.3549	32.5991	32.5552	32.7029	32.4873	32.553	4	4	0.602567	0.219995	0.0656796	FALSE
rpl9	Q5BKV9;Q6DRM3		9	9	9	50.5	21.654	192	29.0715	29.2608	29.401	29.2366	29.5638	29.9101	29.388	29.5326	29.0715	29.2608	29.401	29.2366	29.5638	29.9101	29.388	29.5326	29.2425	29.5986	4	4	0.0407575	1.38979	0.356186	FALSE
dynll1;dnl2l	Q6PBH4;Q5BL99		2	2	2	24.7	10.36	89	26.9518	26.3472	26.2247	26.5611	27.1885	27.6746	27.484	27.2618	26.9518	26.3472	26.2247	26.5611	27.1885	27.6746	27.484	27.2618	26.5212	27.4022	4	4	0.00524595	2.28018	0.881032	FALSE
ywhae2;ywhae1	Q5CZQ1;Q7ZW20;F1QFK2		8	5	5	31	28.916	255	25.239	25.6899	NA	NA	26.4979	25.7941	NA	NA	25.239	25.6899	23.7919	23.7057	26.4979	25.7941	24.1586	22.8018	24.6066	24.8131	2	2	0.840136	0.0756502	0.206503	FALSE
rbm8a	Q5D018	RNA-binding protein 8A	4	4	4	14.9	19.881	174	26.5549	26.6576	NA	NA	26.3325	NA	26.2376	26.1045	26.5549	26.6576	24.2305	23.4447	26.3325	24.1364	26.2376	26.1045	25.2219	25.7027	2	3	0.640481	0.193494	0.480795	FALSE
nup43	Q5RFW3		2	2	2	8.3	40.742	372	24.3894	24.524	NA	NA	25.3945	25.7779	NA	NA	24.3894	24.524	23.8191	24.0518	25.3945	25.7779	23.7683	23.4032	24.1961	24.586	2	2	0.562092	0.250193	0.389886	FALSE
hsp90aa1.2;hsp90a.1	Q5RG12;Q90474	Heat shock protein HSP 90-alpha 1	18	9	9	23.4	84.69	734	26.9466	27.0374	25.0004	25.2809	27.4831	27.2337	26.1796	26.0008	26.9466	27.0374	25.0004	25.2809	27.4831	27.2337	26.1796	26.0008	26.0663	26.7243	4	4	0.357553	0.44666	0.657988	FALSE
ylpm1	Q5RGA8		8	8	8	7.2	163.36	1424	26.1116	26.4788	NA	25.7573	26.7961	26.955	NA	NA	26.1116	26.4788	24.1805	25.7573	26.7961	26.955	22.4924	23.3889	25.6321	24.9081	3	2	0.594754	0.225662	-0.72394	FALSE
ddx49	Q5RGB7		6	6	6	12.6	53.157	468	27.1528	27.3843	27.7005	27.7013	27.6274	28.223	27.5923	27.6952	27.1528	27.3843	27.7005	27.7013	27.6274	28.223	27.5923	27.6952	27.4847	27.7845	4	4	0.183336	0.736753	0.299766	FALSE
nup107	Q5RGI2		6	6	6	6.6	105.4	919	NA	NA	NA	NA	26.2036	25.7877	NA	NA	23.5464	23.4619	24.3155	23.935	26.2036	25.7877	23.2487	23.3012	23.8147	24.6353	0	2	0.380233	0.41995	0.820614	FALSE
snd1	Q5RGK8;F1QXG4;Q7ZT42;Q7ZT42-2;Q7ZT42-3	Staphylococcal nuclease domain-containing protein 1	27	27	27	33.2	102.59	913	29.0813	28.3327	25.7712	25.0838	30.3208	29.2156	27.7612	27.1293	29.0813	28.3327	25.7712	25.0838	30.3208	29.2156	27.7612	27.1293	27.0673	28.6067	4	4	0.253021	0.596843	1.53944	FALSE
ccdc59	Q5RGP9;G1K2N9;REV__F1Q965	Thyroid transcription factor 1-associated protein 26 homolog	9	9	9	28.5	30.428	256	29.4366	29.3686	29.8823	29.966	29.9349	29.7981	30.129	30.0333	29.4366	29.3686	29.8823	29.966	29.9349	29.7981	30.129	30.0333	29.6634	29.9738	4	4	0.133907	0.873197	0.310469	FALSE
atp5c1	Q5RH26	ATP synthase subunit gamma	4	4	4	14	32.148	292	26.2833	26.378	25.5612	25.5676	27.2559	27.5093	26.2224	25.9253	26.2833	26.378	25.5612	25.5676	27.2559	27.5093	26.2224	25.9253	25.9476	26.7282	4	4	0.142614	0.845839	0.780681	FALSE
taf3	Q5RH27		30	30	30	35.1	99.489	898	31.6703	31.8059	32.1406	32.0488	30.542	31.1641	31.1146	31.1428	31.6703	31.8059	32.1406	32.0488	30.542	31.1641	31.1146	31.1428	31.9164	30.9909	4	4	0.003199	2.49499	-0.92548	FALSE
nr2c1	Q5RH32		4	3	3	10.5	66.689	600	NA	NA	NA	NA	28.4553	28.5284	28.0654	NA	23.8436	23.7631	24.2753	23.9151	28.4553	28.5284	28.0654	23.6616	23.9493	27.1777	0	3	0.070403	1.15241	3.2284	FALSE
hnrnpub	Q5RHQ7;E7F3J2		23	23	23	26.8	88.549	796	30.7749	30.7401	30.6818	31.0514	30.2516	30.4313	29.5298	29.7482	30.7749	30.7401	30.6818	31.0514	30.2516	30.4313	29.5298	29.7482	30.812	29.9902	4	4	0.0232152	1.63423	-0.821825	FALSE
parp1	Q5RHR0		89	89	89	75.1	112.77	1013	36.7238	36.6047	37.048	37.0222	38.0422	38.2579	38.0498	38.0607	36.7238	36.6047	37.048	37.0222	38.0422	38.2579	38.0498	38.0607	36.8497	38.1027	4	4	0.000353161	3.45203	1.25299	TRUE
tprb	Q5RI09;E7F7U8		16	16	16	8.4	265.98	2352	28.1801	28.3043	26.7764	26.7316	29.9392	28.7804	28.1926	28.0647	28.1801	28.3043	26.7764	26.7316	29.9392	28.7804	28.1926	28.0647	27.4981	28.7442	4	4	0.0858226	1.0664	1.24612	FALSE
clocka	Q5RIV1;Q8JIG3		18	18	15	20.6	100.83	892	29.8795	29.997	30.0941	30.2376	NA	NA	NA	24.5013	29.8795	29.997	30.0941	30.2376	23.6503	23.896	22.6996	24.5013	30.0521	23.6868	4	1	0.000296132	3.52851	-6.36524	FALSE
lbr	Q5RJ97;F1QMY2		6	6	6	10.8	70.276	619	26.0765	26.3262	26.0741	26.157	26.7259	26.572	26.4657	26.7488	26.0765	26.3262	26.0741	26.157	26.7259	26.572	26.4657	26.7488	26.1584	26.6281	4	4	0.00198897	2.70137	0.469634	FALSE
gna11b	Q5RKP9;F1QDR7;E9QIX5;F6PAM1;B8JLJ7;B3DI16;B0S554;F8W573		3	3	3	10.9	42.005	359	24.8283	24.8893	NA	24.1891	26.1941	NA	NA	NA	24.8283	24.8893	23.9103	24.1891	26.1941	24.1593	23.0014	23.4848	24.4542	24.2099	3	1	0.759996	0.119189	-0.244339	FALSE
znf292b	Q5SNS6		12	12	12	5.2	292.56	2620	27.3742	27.0619	27.5273	27.5195	NA	NA	NA	NA	27.3742	27.0619	27.5273	27.5195	23.9099	24.1657	23.6236	24.0921	27.3707	23.9478	4	0	8.33897e-07	6.07889	-3.4229	FALSE
wdr26;CABZ01044136.1	Q5SP67;E7F381	WD repeat-containing protein 26	2	2	2	4	64.627	576	24.588	24.6106	NA	NA	NA	NA	NA	NA	24.588	24.6106	23.802	23.8429	23.6948	23.924	22.9156	23.1076	24.2109	23.4105	2	0	0.0502615	1.29876	-0.800382	FALSE
si:dkey-11e23.4	Q5SPG8		2	2	2	5.2	48.601	439	24.3543	24.0378	NA	NA	24.8189	NA	NA	NA	24.3543	24.0378	24.0274	24.211	24.8189	23.804	23.9433	23.6946	24.1576	24.0652	2	1	0.749548	0.125201	-0.0924231	FALSE
esco2	Q5SPR8	N-acetyltransferase ESCO2	17	17	16	32.3	68.359	609	28.9855	28.9926	29.3733	29.3301	28.9133	29.3259	28.9589	29.0334	28.9855	28.9926	29.3733	29.3301	28.9133	29.3259	28.9589	29.0334	29.1704	29.0578	4	4	0.452959	0.343941	-0.112537	FALSE
smarcb1a;smarcb1b	Q5U379;F1Q9N1;F1R4U9;E7F6F1;F1QKK0;E9QBQ8;F6NQ54	SWI/SNF-related matrix-associated actin-dependent regulator of chromatin subfamily B member 1-A	3	3	3	10.2	42.782	373	26.1806	26.4001	25.7243	25.5168	26.491	26.7391	25.1593	NA	26.1806	26.4001	25.7243	25.5168	26.491	26.7391	25.1593	23.8591	25.9555	25.5621	4	3	0.605451	0.217921	-0.393376	FALSE
suv420h1	Q5U3H2	Histone-lysine N-methyltransferase SUV420H1	2	2	2	3.6	90.437	808	NA	NA	23.8235	24.102	NA	NA	NA	NA	23.7655	23.5716	23.8235	24.102	23.2315	24.3822	23.41	23.4452	23.8157	23.6172	2	0	0.519386	0.28451	-0.198412	FALSE
cpsf3	Q5U3T4;Q5RIQ9		6	6	6	9.7	78.337	690	25.3719	25.1825	24.7903	24.6305	26.0341	26.3389	NA	24.5574	25.3719	25.1825	24.7903	24.6305	26.0341	26.3389	22.6345	24.5574	24.9938	24.8913	4	3	0.9125	0.0397672	-0.10254	FALSE
cpt2	Q5U3U3;B0S7W8	Carnitine O-palmitoyltransferase 2, mitochondrial	2	2	2	5.8	74.916	669	NA	NA	NA	NA	25.8828	26.3924	NA	NA	23.8845	23.9263	23.9785	23.9162	25.8828	26.3924	23.8369	22.7857	23.9264	24.7244	0	2	0.417094	0.379767	0.798066	FALSE
gapdh	Q5XJ10;E9QIH5;E9QGA9	Glyceraldehyde-3-phosphate dehydrogenase	5	3	3	19.2	35.784	333	26.453	26.9091	26.6115	26.6674	27.0271	27.3512	26.9807	27.1211	26.453	26.9091	26.6115	26.6674	27.0271	27.3512	26.9807	27.1211	26.6602	27.12	4	4	0.010858	1.96425	0.459765	FALSE
hsd17b10	Q5XJS8		4	4	4	24.6	27.057	260	25.9459	26.3085	NA	NA	26.9477	27.1868	25.5851	25.5411	25.9459	26.3085	23.8963	23.9486	26.9477	27.1868	25.5851	25.5411	25.0248	26.3152	2	4	0.153838	0.812935	1.29033	FALSE
rps4x	Q642H9	40S ribosomal protein S4, X isoform	14	14	14	47.9	29.688	263	31.3118	31.1833	31.4445	31.2596	31.6147	32.0609	31.5533	31.7195	31.3118	31.1833	31.4445	31.2596	31.6147	32.0609	31.5533	31.7195	31.2998	31.7371	4	4	0.0223603	1.65052	0.437296	FALSE
rbfox1;rbfox3;rbfox1l	Q642J5;F1Q7C8;Q7ZT82	RNA binding protein fox-1 homolog 1;RNA binding protein fox-1 homolog 1-like	6	6	4	15	40.308	373	27.6316	27.5508	27.3455	27.3717	27.0053	26.83	26.3113	26.724	27.6316	27.5508	27.3455	27.3717	27.0053	26.83	26.3113	26.724	27.4749	26.7176	4	4	0.00826805	2.0826	-0.757225	FALSE
taf6	Q66HZ5;F1QGC2		43	43	43	75.9	69.197	636	34.209	34.3771	34.6548	34.6289	32.8481	33.1067	33.0334	33.12	34.209	34.3771	34.6548	34.6289	32.8481	33.1067	33.0334	33.12	34.4675	33.027	4	4	9.85732e-05	4.00624	-1.44042	FALSE
utp3	Q66I02		9	9	9	20.9	54.75	470	27.8037	27.9217	27.6915	27.6323	27.7471	28.1499	27.5829	27.1952	27.8037	27.9217	27.6915	27.6323	27.7471	28.1499	27.5829	27.1952	27.7623	27.6688	4	4	0.678306	0.168574	-0.0935278	FALSE
srrt	Q66I22	Serrate RNA effector molecule homolog	16	16	16	16.6	103.27	896	27.6233	27.5099	NA	NA	28.2094	28.5817	26.8797	26.6241	27.6233	27.5099	24.1724	23.9584	28.2094	28.5817	26.8797	26.6241	25.816	27.5737	2	4	0.187139	0.727836	1.7577	FALSE
hmgb2b	Q66IB6		3	3	3	12.6	24.253	214	25.9965	25.9116	26.1036	25.9954	26.2664	26.6874	NA	NA	25.9965	25.9116	26.1036	25.9954	26.2664	26.6874	23.0554	23.5652	26.0018	24.8936	4	2	0.316579	0.499518	-1.1082	FALSE
zgc:101748	Q66ID3;E9QIZ3;F1QW79		15	15	15	43	42.924	381	28.9754	29.1083	29.0392	29.0534	29.3633	29.6561	29.1023	28.9669	28.9754	29.1083	29.0392	29.0534	29.3633	29.6561	29.1023	28.9669	29.0441	29.2722	4	4	0.231194	0.636024	0.228097	FALSE
slc25a24	Q66L49;Q5RIC8;F1QXQ6;Q5PNM8	Calcium-binding mitochondrial carrier protein SCaMC-1	6	6	5	13.8	53.355	477	26.0482	26.2233	26.295	26.3418	26.6064	26.9986	26.5006	26.5161	26.0482	26.2233	26.295	26.3418	26.6064	26.9986	26.5006	26.5161	26.2271	26.6554	4	4	0.0260532	1.58414	0.428385	FALSE
morc2	Q68EG7		7	7	7	7.6	116.97	1035	25.4657	25.6313	NA	NA	26.3183	26.1137	NA	NA	25.4657	25.6313	24.1903	23.6729	26.3183	26.1137	22.8447	23.0795	24.74	24.5891	2	2	0.892615	0.0493356	-0.150971	FALSE
wdr18	Q68EI0	WD repeat-containing protein 18	6	6	6	22	47.155	431	25.7574	26.095	25.2445	25.6942	26.3568	24.7546	25.3451	25.1429	25.7574	26.095	25.2445	25.6942	26.3568	24.7546	25.3451	25.1429	25.6978	25.3998	4	4	0.476617	0.321831	-0.297963	FALSE
acat1	Q6AZA0	Acetyl-CoA acetyltransferase, mitochondrial	4	4	4	13.6	44.342	420	25.5161	25.8495	NA	NA	26.4576	26.6651	NA	25.4767	25.5161	25.8495	24.0769	23.9298	26.4576	26.6651	23.653	25.4767	24.8431	25.5631	2	3	0.429881	0.366651	0.720006	FALSE
oxct1a	Q6AZB2;B0S6X0;F1REG7	Succinyl-CoA:3-ketoacid-coenzyme A transferase	5	5	5	14.7	57.202	525	26.0556	26.4624	NA	NA	27.3082	27.2127	NA	NA	26.0556	26.4624	23.9024	23.9372	27.3082	27.2127	23.5574	23.0853	25.0894	25.2909	2	2	0.885511	0.0528062	0.201517	FALSE
harbi1	Q6AZB8	Putative nuclease HARBI1	4	4	4	10.3	39.329	349	NA	NA	NA	NA	26.5073	26.6366	25.9421	26.5919	24.0393	23.828	24.014	24.0207	26.5073	26.6366	25.9421	26.5919	23.9755	26.4195	0	4	0.000272581	3.5645	2.444	TRUE
psmc5	Q6AZC1;E7EXQ3		9	9	9	29.8	45.631	406	26.7694	26.6396	25.2366	NA	27.0764	26.9913	25.7162	26.043	26.7694	26.6396	25.2366	23.5774	27.0764	26.9913	25.7162	26.043	25.5557	26.4567	3	4	0.330412	0.480944	0.901001	FALSE
cbx6a	Q6AZW3		2	2	2	5.8	44.879	411	NA	NA	NA	NA	NA	NA	25.2314	25.0752	23.6718	23.725	23.7176	23.784	23.6077	24.1538	25.2314	25.0752	23.7246	24.517	0	2	0.131679	0.880485	0.792413	FALSE
polr2eb	Q6DEG5;E7FDD7		7	7	7	46.7	24.648	210	27.9783	27.3148	28.0728	27.8997	28.2437	26.7629	28.337	28.1851	27.9783	27.3148	28.0728	27.8997	28.2437	26.7629	28.337	28.1851	27.8164	27.8822	4	4	0.880365	0.0553373	0.0658058	FALSE
sart1	Q6DG11		14	14	14	22.7	88.867	777	27.5545	27.669	27.5866	27.4118	27.856	28.4731	27.533	27.5793	27.5545	27.669	27.5866	27.4118	27.856	28.4731	27.533	27.5793	27.5554	27.8604	4	4	0.255481	0.592641	0.30491	FALSE
pls3;lcp1	Q6DG81;Q6P698	Plastin-2	3	3	3	5.6	70.149	627	25.172	25.2891	NA	NA	25.7262	NA	NA	24.5487	25.172	25.2891	24.1238	23.7228	25.7262	23.938	23.2835	24.5487	24.5769	24.3741	2	2	0.765602	0.115997	-0.202839	FALSE
nop16	Q6DGI3	Nucleolar protein 16	11	11	11	73.1	20.228	171	31.1764	31.0811	31.4358	31.4151	31.6503	31.9913	31.8381	31.9638	31.1764	31.0811	31.4358	31.4151	31.6503	31.9913	31.8381	31.9638	31.2771	31.8608	4	4	0.00262633	2.58065	0.583751	FALSE
txn	Q6DGI6	Thioredoxin	2	2	2	11.2	11.874	107	24.5626	24.0633	NA	NA	NA	NA	24.4899	23.8782	24.5626	24.0633	23.9703	23.9913	23.9941	23.8247	24.4899	23.8782	24.1469	24.0467	2	2	0.645168	0.190327	-0.100125	FALSE
prdx2	Q6DGJ6		7	6	5	32	21.851	197	27.4973	27.4298	25.907	26.5862	28.1675	27.5165	26.8264	26.5082	27.4973	27.4298	25.907	26.5862	28.1675	27.5165	26.8264	26.5082	26.8551	27.2546	4	4	0.478563	0.320061	0.39955	FALSE
rpl38	Q6DGL9		5	5	5	50	8.2178	70	29.8044	29.3163	28.7716	29.7951	29.9176	30.7059	30.6659	30.6217	29.8044	29.3163	28.7716	29.7951	29.9176	30.7059	30.6659	30.6217	29.4219	30.4778	4	4	0.0156173	1.80639	1.0559	FALSE
sub1b	Q6DGP6		2	2	2	19.4	13.888	124	25.2728	NA	26.0556	25.5011	NA	NA	NA	NA	25.2728	23.6387	26.0556	25.5011	23.4675	24.1358	22.6031	23.0079	25.1171	23.3036	3	0	0.0313476	1.5038	-1.81349	FALSE
arl6ip5b	Q6DGQ9;Q5XJS6		5	5	5	29.5	21.3	190	27.9361	28.0594	NA	NA	29.1022	29.3577	27.4567	26.2891	27.9361	28.0594	24.0401	23.6553	29.1022	29.3577	27.4567	26.2891	25.9227	28.0514	2	4	0.190204	0.720781	2.12871	FALSE
psma1	Q6DGX8	Proteasome subunit alpha type	8	8	8	36.3	29.248	262	27.7025	27.9588	26.2681	27.3244	28.4516	28.3408	27.3599	27.0944	27.7025	27.9588	26.2681	27.3244	28.4516	28.3408	27.3599	27.0944	27.3135	27.8117	4	4	0.362828	0.4403	0.498204	FALSE
psma6b;psma6a	Q6DGY8;F1R2U4;Q7SXN6;Q6GQM3	Proteasome subunit alpha type	7	7	7	32.9	27.369	246	27.6296	27.7969	25.6854	25.8044	28.3196	28.6021	26.8013	26.8073	27.6296	27.7969	25.6854	25.8044	28.3196	28.6021	26.8013	26.8073	26.7291	27.6326	4	4	0.272602	0.564471	0.90353	FALSE
psmb2	Q6DHI9	Proteasome subunit beta type	2	2	2	13.1	22.586	199	25.5551	25.3179	NA	NA	26.2111	26.5152	24.7967	NA	25.5551	25.3179	24.2272	23.9408	26.2111	26.5152	24.7967	22.8303	24.7602	25.0883	2	3	0.740945	0.130214	0.328092	FALSE
rps6	Q6DHL6	40S ribosomal protein S6	18	18	18	47	28.708	249	33.7807	33.486	33.8283	33.9901	33.7947	34.4553	34.2882	34.6176	33.7807	33.486	33.8283	33.9901	33.7947	34.4553	34.2882	34.6176	33.7713	34.289	4	4	0.0554958	1.25574	0.517699	FALSE
rpl15	Q6DHS3	Ribosomal protein L15	11	11	11	44.6	24.064	204	28.7764	28.9004	28.4461	28.5267	28.9964	29.3082	28.3469	28.3827	28.7764	28.9004	28.4461	28.5267	28.9964	29.3082	28.3469	28.3827	28.6624	28.7585	4	4	0.728537	0.137548	0.0961257	FALSE
hadh	Q6DI22		4	4	4	17.5	33.336	309	25.035	25.1759	NA	NA	26.3509	25.7704	NA	NA	25.035	25.1759	23.6947	23.848	26.3509	25.7704	23.0224	23.0283	24.4384	24.543	2	2	0.918784	0.0367866	0.10462	FALSE
imp4	Q6DI25		7	7	7	31.6	34.172	291	28.1372	28.544	28.2711	28.4095	28.4463	28.7292	27.885	27.9501	28.1372	28.544	28.2711	28.4095	28.4463	28.7292	27.885	27.9501	28.3404	28.2526	4	4	0.710446	0.148469	-0.0878061	FALSE
srfbp1	Q6DI30		12	12	12	16.2	87.178	772	27.8175	27.7749	27.5343	27.3629	27.9599	27.7149	27.6072	27.1558	27.8175	27.7749	27.5343	27.3629	27.9599	27.7149	27.6072	27.1558	27.6224	27.6094	4	4	0.950679	0.0219663	-0.0129425	FALSE
ebna1bp2	Q6DRD0		12	12	12	36	35.475	308	29.3563	29.2692	29.6567	29.7043	30.0627	30.2245	30.3383	30.4262	29.3563	29.2692	29.6567	29.7043	30.0627	30.2245	30.3383	30.4262	29.4966	30.2629	4	4	0.00166524	2.77852	0.766276	FALSE
atp5o	Q6DRD1		2	2	2	12.9	22.482	209	25.3394	25.4091	NA	NA	25.6139	26.1966	NA	NA	25.3394	25.4091	23.9992	23.4411	25.6139	26.1966	24.0377	23.2723	24.5472	24.7801	2	2	0.791206	0.10171	0.2329	FALSE
psmc6	Q6DRD2;Q1LUG7		5	5	5	17.7	44.224	389	25.3653	25.5387	NA	NA	26.1894	26.4815	NA	NA	25.3653	25.5387	24.1353	23.7253	26.1894	26.4815	23.2179	23.0012	24.6912	24.7225	2	2	0.977222	0.010007	0.0313402	FALSE
nop56	Q6DRE5;F1QD17;F1QKF8;G1K2N3;E7EZW9		48	48	48	71.9	60.672	548	36.9921	36.9548	37.2618	37.2727	36.9855	37.4411	37.2841	37.324	36.9921	36.9548	37.2618	37.2727	36.9855	37.4411	37.2841	37.324	37.1204	37.2586	4	4	0.325809	0.487037	0.138288	FALSE
rpl12	Q6DRE6		7	7	7	60	17.685	165	27.7866	27.8584	26.7389	26.6672	28.6752	28.5996	27.3525	27.0763	27.7866	27.8584	26.7389	26.6672	28.6752	28.5996	27.3525	27.0763	27.2628	27.9259	4	4	0.257105	0.58989	0.663114	FALSE
ddx56	Q6DRE7		22	22	22	51.5	62.97	557	30.9029	30.9139	31.3491	31.282	30.9929	31.6249	31.458	31.5131	30.9029	30.9139	31.3491	31.282	30.9929	31.6249	31.458	31.5131	31.112	31.3973	4	4	0.170666	0.767853	0.285288	FALSE
snrnp70	Q6DRE8;F1R595;E7EY23		15	15	15	27.5	57.786	495	28.5531	28.6209	26.8992	26.7922	29.2666	29.3218	27.7967	27.7556	28.5531	28.6209	26.8992	26.7922	29.2666	29.3218	27.7967	27.7556	27.7163	28.5352	4	4	0.26671	0.573961	0.818847	FALSE
psmb1	Q6DRF3	Proteasome subunit beta type	5	5	5	27	26.1	237	26.2599	26.4627	NA	NA	27.9567	27.5226	26.9016	25.9507	26.2599	26.4627	23.7318	24.2616	27.9567	27.5226	26.9016	25.9507	25.179	27.0829	2	4	0.0668408	1.17496	1.9039	FALSE
prpf3	Q6DRF8;F1QVJ3;F1R181;E9QJ65		21	21	21	35.8	78.892	699	29.4158	29.5769	29.9242	29.7436	29.7858	30.1567	29.6971	29.8594	29.4158	29.5769	29.9242	29.7436	29.7858	30.1567	29.6971	29.8594	29.6652	29.8747	4	4	0.206571	0.68493	0.20958	FALSE
nop10	Q6DRH5	H/ACA ribonucleoprotein complex subunit 3	9	9	9	89.1	7.4455	64	34.761	33.8654	32.9679	34.5899	34.5025	34.2896	35.0421	35.0874	34.761	33.8654	32.9679	34.5899	34.5025	34.2896	35.0421	35.0874	34.0461	34.7304	4	4	0.200733	0.697382	0.68433	FALSE
gtpbp4	Q6DRI5	Nucleolar GTP-binding protein 1	33	33	33	49.8	73.465	631	30.8556	30.8698	31.0911	31.2271	31.0554	31.4602	31.0272	31.1309	30.8556	30.8698	31.0911	31.2271	31.0554	31.4602	31.0272	31.1309	31.0109	31.1684	4	4	0.285674	0.54413	0.157546	FALSE
rfc5	Q6DRK4		24	24	24	79	37.67	334	33.1344	33.1738	33.4711	33.5129	33.7899	34.2332	33.8046	33.9214	33.1344	33.1738	33.4711	33.5129	33.7899	34.2332	33.8046	33.9214	33.323	33.9373	4	4	0.00502434	2.29892	0.614247	FALSE
surf6	Q6DRK9		24	24	24	46.1	41.588	362	33.2635	33.0399	33.3248	33.4846	33.3107	34.0214	33.9613	34.25	33.2635	33.0399	33.3248	33.4846	33.3107	34.0214	33.9613	34.25	33.2782	33.8858	4	4	0.0491042	1.30888	0.60763	FALSE
mybbp1a	Q6DRL5;F1QS42	Myb-binding protein 1A-like protein	58	58	10	45.4	144.01	1269	34.407	34.4006	34.7417	34.6571	34.7306	35.1675	35.0949	35.0773	34.407	34.4006	34.7417	34.6571	34.7306	35.1675	35.0949	35.0773	34.5516	35.0176	4	4	0.0121615	1.91501	0.465967	FALSE
smc1al;smc1a	Q6DRM9;E7F0X6;Q6NYA8	Structural maintenance of chromosomes protein	13	13	13	11.2	143.14	1233	26.7501	26.5377	NA	NA	27.5993	27.777	26.1841	NA	26.7501	26.5377	23.8385	24.0028	27.5993	27.777	26.1841	23.9837	25.2823	26.386	2	3	0.385577	0.413889	1.10375	FALSE
noc3l	Q6DRN3-2;Q6DRN3	Nucleolar complex protein 3 homolog	26	26	26	37.9	91.967	799	30.3285	30.4211	30.7581	30.693	30.7315	31.1247	31.0411	30.8467	30.3285	30.4211	30.7581	30.693	30.7315	31.1247	31.0411	30.8467	30.5502	30.936	4	4	0.0313844	1.50329	0.385793	FALSE
si:ch211-114c12.2	Q6DRQ1		20	20	20	29.2	69.988	613	29.9286	29.7094	29.9749	30.0335	28.4827	29.1554	29.2409	28.8869	29.9286	29.7094	29.9749	30.0335	28.4827	29.1554	29.2409	28.8869	29.9116	28.9414	4	4	0.00626128	2.20334	-0.970171	FALSE
rps13	Q6IMW6;F8W246		11	11	11	50.3	17.194	151	31.415	31.3582	31.6737	31.5258	31.4721	32.4615	32.1042	32.0971	31.415	31.3582	31.6737	31.5258	31.4721	32.4615	32.1042	32.0971	31.4932	32.0337	4	4	0.0729424	1.13702	0.540576	FALSE
rpl39	Q6IMW8		2	2	2	19.6	6.3906	51	30.8432	29.848	29.0191	31.0484	31.7657	32.3179	32.0826	32.2817	30.8432	29.848	29.0191	31.0484	31.7657	32.3179	32.0826	32.2817	30.1897	32.112	4	4	0.0225511	1.64683	1.92234	TRUE
chmp4c;chmp4bb	Q6IQ73;F8W4C9	Charged multivesicular body protein 4c	3	3	2	14.7	25.176	224	26.1657	25.6467	25.9985	26.3676	25.5891	25.8813	25.9052	26.5285	26.1657	25.6467	25.9985	26.3676	25.5891	25.8813	25.9052	26.5285	26.0447	25.976	4	4	0.793259	0.100585	-0.0686232	FALSE
rbm4.1	Q6IQ97	RNA-binding protein 4.1	8	5	5	22.4	46.134	419	25.8131	25.7738	NA	NA	NA	25.9073	NA	NA	25.8131	25.7738	23.9174	24.017	23.7399	25.9073	23.8716	23.0795	24.8804	24.1496	2	1	0.400935	0.396926	-0.730786	FALSE
puf60b	Q6IQE0-2;Q6IQE0-3;Q6IQE0	Poly(U)-binding-splicing factor PUF60-B	16	16	11	46.3	53.725	499	28.8373	28.9062	27.6338	27.8691	29.7321	29.7306	29.0238	28.2232	28.8373	28.9062	27.6338	27.8691	29.7321	29.7306	29.0238	28.2232	28.3116	29.1774	4	4	0.125452	0.901523	0.865818	FALSE
psmd8	Q6IQH4		4	4	4	16.1	31.014	267	25.827	25.9058	NA	NA	26.9989	26.6237	NA	NA	25.827	25.9058	24.069	24.1804	26.9989	26.6237	23.2256	23.737	24.9955	25.1463	2	2	0.896231	0.0475799	0.150758	FALSE
lgals2a	Q6IQI2	Galectin	2	2	2	25.4	15.264	134	26.4401	NA	NA	NA	27.0936	27.7568	25.8961	NA	26.4401	23.7527	23.9549	23.4488	27.0936	27.7568	25.8961	22.9098	24.3991	25.9141	1	3	0.286903	0.542265	1.51494	FALSE
rpl11	Q6IQI6		5	5	5	33.1	20.376	178	28.7362	28.6514	28.5231	28.1782	28.9652	29.3035	28.3567	28.3998	28.7362	28.6514	28.5231	28.1782	28.9652	29.3035	28.3567	28.3998	28.5222	28.7563	4	4	0.412578	0.384494	0.234064	FALSE
hspe1	Q6IQI7;F1QDM6		6	6	6	57	11.02	100	28.3864	27.775	NA	26.6007	29.122	29.5106	27.9982	27.5376	28.3864	27.775	23.8098	26.6007	29.122	29.5106	27.9982	27.5376	26.643	28.5421	3	4	0.160408	0.794774	1.89914	FALSE
rpl37	Q6IQJ7	Ribosomal protein L37	2	2	2	16.5	11.042	97	28.1322	27.7	27.9167	28.0274	27.8754	27.6616	28.3951	28.4458	28.1322	27.7	27.9167	28.0274	27.8754	27.6616	28.3951	28.4458	27.9441	28.0945	4	4	0.519105	0.284745	0.150421	FALSE
sf3b6	Q6IQM0		2	2	2	20.8	14.585	125	24.0478	24.259	NA	NA	25.1859	24.8512	NA	NA	24.0478	24.259	24.1245	24.0514	25.1859	24.8512	24.3498	23.1336	24.1207	24.3801	2	2	0.605528	0.217866	0.259468	FALSE
rpl21	Q6IQQ0		6	6	6	41.9	18.531	160	29.2089	29.2892	29.5428	29.2698	29.8169	30.2734	29.9215	29.9338	29.2089	29.2892	29.5428	29.2698	29.8169	30.2734	29.9215	29.9338	29.3277	29.9864	4	4	0.00228023	2.64202	0.658741	FALSE
ruvbl1	Q8AWW7;Q6IQT8	RuvB-like 1	17	17	17	48.5	50.367	456	30.0206	30.0706	30.0945	29.9331	29.9304	30.1455	29.5418	29.3534	30.0206	30.0706	30.0945	29.9331	29.9304	30.1455	29.5418	29.3534	30.0297	29.7428	4	4	0.209612	0.678585	-0.286902	FALSE
ctcf	Q6JAA4;F1QNV5		13	13	13	17.3	89.953	798	28.4953	28.5047	28.6868	28.5437	28.3382	28.3556	27.9304	28.0272	28.4953	28.5047	28.6868	28.5437	28.3382	28.3556	27.9304	28.0272	28.5576	28.1629	4	4	0.0280624	1.55188	-0.394762	FALSE
ppp1caa	Q6NSN6	Serine/threonine-protein phosphatase	9	3	3	31.4	37.361	331	26.299	26.4861	26.0852	26.264	26.8987	27.1103	26.5734	26.2284	26.299	26.4861	26.0852	26.264	26.8987	27.1103	26.5734	26.2284	26.2836	26.7027	4	4	0.115242	0.938389	0.419121	FALSE
syncrip	Q6NUZ3;F1QY96;F6NN54		30	30	23	57	69.962	630	31.9304	32.0247	30.4703	30.559	32.4845	32.8235	31.2396	31.0034	31.9304	32.0247	30.4703	30.559	32.4845	32.8235	31.2396	31.0034	31.2461	31.8877	4	4	0.339295	0.469423	0.64163	FALSE
hmga1a	Q6NV11;E9QEA0		3	3	1	35.6	10.965	101	27.634	27.1314	25.9149	25.7306	NA	NA	28.0169	27.7665	27.634	27.1314	25.9149	25.7306	23.4473	24.1192	28.0169	27.7665	26.6027	25.8374	4	2	0.583517	0.233946	-0.765304	FALSE
khdrbs1b	Q6NW62		11	10	10	27.8	39.055	352	29.6147	29.709	27.2131	27.6004	30.5711	30.3466	29.1058	28.2838	29.6147	29.709	27.2131	27.6004	30.5711	30.3466	29.1058	28.2838	28.5343	29.5768	4	4	0.266881	0.573682	1.04253	FALSE
vdac1	Q6NWC1		7	7	7	39.2	30.626	283	26.543	26.8596	NA	NA	27.7846	28.0387	25.7658	25.6222	26.543	26.8596	24.1459	23.7201	27.7846	28.0387	25.7658	25.6222	25.3171	26.8028	2	4	0.202174	0.694275	1.48566	FALSE
rps2	Q6NWC3;E9QDR0		12	12	12	42.1	30.29	280	28.3596	28.4194	28.0268	27.916	28.6928	28.7621	28.1546	28.1501	28.3596	28.4194	28.0268	27.916	28.6928	28.7621	28.1546	28.1501	28.1805	28.4399	4	4	0.261177	0.583066	0.259445	FALSE
gcat	Q6NWC4		5	5	5	10.7	49.613	458	24.7877	24.7203	NA	NA	25.1492	25.217	NA	NA	24.7877	24.7203	23.9178	23.5562	25.1492	25.217	23.331	23.5123	24.2455	24.3024	2	2	0.927451	0.0327092	0.0568616	FALSE
cpsf6	Q6NWC6-2;Q6NWC6;G8JL13;Q1L8Q3;H0WFE8	Cleavage and polyadenylation specificity factor subunit 6	18	18	18	35.7	60.359	558	31.9352	32.1844	31.9373	32.194	30.7124	31.2401	30.3304	30.178	31.9352	32.1844	31.9373	32.194	30.7124	31.2401	30.3304	30.178	32.0627	30.6152	4	4	0.00606808	2.21695	-1.44746	FALSE
zgc:85777	Q6NWF0		4	4	4	13.4	47.8	432	26.5404	26.529	26.7197	26.4233	27.336	27.1597	26.8838	26.854	26.5404	26.529	26.7197	26.4233	27.336	27.1597	26.8838	26.854	26.5531	27.0584	4	4	0.0139783	1.85455	0.505302	FALSE
krt8	Q6NWF6;F1Q4X3	Keratin, type II cytoskeletal 8	27	21	16	46.9	57.759	520	30.3024	30.3623	29.4394	29.293	30.9043	30.9643	29.5954	30.0371	30.3024	30.3623	29.4394	29.293	30.9043	30.9643	29.5954	30.0371	29.8493	30.3753	4	4	0.275725	0.559524	0.526008	FALSE
rsrc2	Q6NWI1;F8W4Q4;F8W5H5	Arginine/serine-rich coiled-coil protein 2	8	8	8	26.3	46.602	407	26.3834	26.6399	26.6055	27.0071	26.7233	26.8599	27.0638	27.1391	26.3834	26.6399	26.6055	27.0071	26.7233	26.8599	27.0638	27.1391	26.659	26.9465	4	4	0.127493	0.894513	0.287537	FALSE
hk1	Q6NX09;H1A5Z0;B8JKC9;B8A5H6;E7EXV1	Hexokinase	14	14	14	17	102.76	918	27.5853	27.5624	26.33	26.5507	28.5665	28.9895	27.0794	27.2539	27.5853	27.5624	26.33	26.5507	28.5665	28.9895	27.0794	27.2539	27.0071	27.9723	4	4	0.151962	0.818266	0.965228	FALSE
rbm4.3	Q6NXC1		29	29	29	79.2	38.235	341	32.8514	33.0687	32.3864	32.9387	31.5372	32.8522	31.4464	31.0903	32.8514	33.0687	32.3864	32.9387	31.5372	32.8522	31.4464	31.0903	32.8113	31.7315	4	4	0.0613171	1.21242	-1.07976	FALSE
rcc1	Q6NY65		6	6	6	18.4	44.273	418	27.0977	27.15	26.3936	NA	28.2935	26.8975	26.3548	26.9404	27.0977	27.15	26.3936	23.5387	28.2935	26.8975	26.3548	26.9404	26.045	27.1216	3	4	0.314852	0.501894	1.07659	FALSE
chmp3	Q6NY88	Charged multivesicular body protein 3	2	2	2	9.5	24.806	221	NA	NA	NA	NA	NA	NA	25.8728	25.6223	23.576	23.7071	24.087	23.7905	24.1745	23.826	25.8728	25.6223	23.7901	24.8739	0	2	0.122613	0.911465	1.08379	FALSE
hnrnpabb	Q6NYA1		11	5	5	29.8	34.248	309	29.1182	29.4416	27.2746	27.7879	29.9194	29.8081	28.7831	28.3186	29.1182	29.4416	27.2746	27.7879	29.9194	29.8081	28.7831	28.3186	28.4056	29.2073	4	4	0.267301	0.573	0.801692	FALSE
rcc2	Q6NYE2;E9QGE3;E9QCP1	Protein RCC2 homolog	8	8	8	20.4	54.151	495	27.1355	26.9119	NA	NA	27.9952	27.6145	26.4017	25.7741	27.1355	26.9119	24.0182	24.1381	27.9952	27.6145	26.4017	25.7741	25.5509	26.9464	2	4	0.221018	0.655571	1.39546	FALSE
ap2b1	Q6NYJ9;E9QC84;A5PMS9;A5PMT0	AP complex subunit beta	7	7	7	8.7	105.62	951	25.8442	25.6521	NA	NA	26.9015	26.797	NA	NA	25.8442	25.6521	23.6832	23.8161	26.9015	26.797	24.0084	23.5524	24.7489	25.3148	2	2	0.6165	0.210067	0.565898	FALSE
zgc:77517	Q6NYL7		29	29	27	71.1	44.791	405	30.9292	31.0256	29.6703	29.6787	31.7964	31.4372	30.2108	30.388	30.9292	31.0256	29.6703	29.6787	31.7964	31.4372	30.2108	30.388	30.3259	30.9581	4	4	0.287323	0.54163	0.632171	FALSE
nnt	Q6NYQ7;E9QDE7		13	13	13	15.9	112.78	1079	27.443	27.6621	NA	NA	28.5769	28.4116	26.6551	26.0704	27.443	27.6621	24.322	23.6218	28.5769	28.4116	26.6551	26.0704	25.7622	27.4285	2	4	0.230684	0.636983	1.66626	FALSE
hspa8	Q6NYR4;Q90473;Q1LY29;Q1LY27	Heat shock cognate 71 kDa protein	34	34	12	56.4	71.179	649	32.0498	32.0186	31.1509	31.3682	32.3388	32.6614	31.5858	31.596	32.0498	32.0186	31.1509	31.3682	32.3388	32.6614	31.5858	31.596	31.6469	32.0455	4	4	0.304199	0.516842	0.398616	FALSE
psmd3	Q6NYV1		16	16	16	31.6	57.921	503	26.939	27.2183	26.8213	NA	28.9017	27.7376	25.7846	25.5874	26.939	27.2183	26.8213	23.4852	28.9017	27.7376	25.7846	25.5874	26.1159	27.0028	3	4	0.483922	0.315225	0.886885	FALSE
h1f0	Q6NYV3		8	8	7	26.1	21.206	199	34.2414	33.8122	33.9646	34.0731	33.6362	32.0372	34.5029	34.8151	34.2414	33.8122	33.9646	34.0731	33.6362	32.0372	34.5029	34.8151	34.0228	33.7479	4	4	0.690413	0.160891	-0.274945	FALSE
sap30l	Q6NYV5	Histone deacetylase complex subunit SAP30L	2	2	2	10.1	20.589	178	25.634	25.4882	25.1579	NA	25.4175	NA	25.5045	25.5403	25.634	25.4882	25.1579	23.479	25.4175	23.9114	25.5045	25.5403	24.9398	25.0934	3	3	0.817189	0.0876777	0.153657	FALSE
leo1	Q6NYV9	RNA polymerase-associated protein LEO1	5	5	5	8.9	76.441	696	25.7411	26.1372	NA	NA	26.4601	27.0656	NA	NA	25.7411	26.1372	24.0225	23.7806	26.4601	27.0656	23.4581	23.3789	24.9204	25.0907	2	2	0.887247	0.0519556	0.170301	FALSE
ilf2	Q6NZ06	Interleukin enhancer-binding factor 2 homolog	12	12	12	35.4	42.852	387	29.667	29.8984	28.3396	28.3714	30.6274	30.7296	28.9683	28.7989	29.667	29.8984	28.3396	28.3714	30.6274	30.7296	28.9683	28.7989	29.0691	29.7811	4	4	0.32738	0.484948	0.711959	FALSE
csrp1a	Q6NZV4;F8W3V9		4	4	4	26.6	20.51	192	25.3548	25.2637	NA	NA	26.1362	24.9242	24.6491	NA	25.3548	25.2637	23.9856	23.7724	26.1362	24.9242	24.6491	22.9692	24.5941	24.6697	2	3	0.925923	0.0334253	0.0755509	FALSE
arpc4;arpc4l	Q6NZZ2;E9QJ46		5	5	5	30.4	19.678	168	27.0046	27.6544	26.286	26.6432	27.9769	28.1615	26.9306	27.2967	27.0046	27.6544	26.286	26.6432	27.9769	28.1615	26.9306	27.2967	26.8971	27.5914	4	4	0.14156	0.849058	0.694338	FALSE
taf12	Q6P013;Q7SXC6		10	10	10	58	18.05	162	31.1518	31.208	31.4737	31.4931	29.8107	29.3778	29.9378	29.9428	31.1518	31.208	31.4737	31.4931	29.8107	29.3778	29.9378	29.9428	31.3317	29.7673	4	4	0.000151154	3.82058	-1.5644	FALSE
u2af2b	Q6P022		13	13	4	41.3	53.63	475	28.5971	28.8017	27.1855	26.463	29.5907	29.9131	27.2101	25.9748	28.5971	28.8017	27.1855	26.463	29.5907	29.9131	27.2101	25.9748	27.7618	28.1722	4	4	0.725447	0.139394	0.410347	FALSE
banf1	Q6P026	Barrier-to-autointegration factor	6	6	6	48.9	10.228	90	27.8602	26.6524	26.1594	28.0388	27.6948	28.2041	29.3212	29.6693	27.8602	26.6524	26.1594	28.0388	27.6948	28.2041	29.3212	29.6693	27.1777	28.7224	4	4	0.0555699	1.25516	1.54467	FALSE
rpf2	Q6P0C5		9	9	9	31.8	35.461	308	28.0444	27.9527	28.0619	27.9592	28.0404	28.1237	27.8565	27.9628	28.0444	27.9527	28.0619	27.9592	28.0404	28.1237	27.8565	27.9628	28.0046	27.9958	4	4	0.896955	0.0472292	-0.00871484	FALSE
mcrs1	Q6P0E3		3	3	3	6.8	53.135	472	NA	24.7233	25.246	25.127	NA	NA	24.5139	NA	23.4223	24.7233	25.246	25.127	24.2223	24.3929	24.5139	23.2462	24.6297	24.0938	3	1	0.336758	0.472682	-0.535855	FALSE
zgc:77262	Q6P0G2		15	15	15	49.5	37.257	331	29.6898	29.9083	29.6135	29.9306	28.3304	29.0195	28.113	28.0601	29.6898	29.9083	29.6135	29.9306	28.3304	29.0195	28.113	28.0601	29.7856	28.3807	4	4	0.00476708	2.32175	-1.40481	FALSE
psma8	Q6P0I2	Proteasome subunit alpha type	6	6	6	30.7	28.1	251	27.0594	27.4037	25.3065	25.3868	28.2896	28.3033	26.772	26.465	27.0594	27.4037	25.3065	25.3868	28.2896	28.3033	26.772	26.465	26.2891	27.4575	4	4	0.163556	0.786333	1.16837	FALSE
taf8	Q6P0T2;Q6P0T2-2	Transcription initiation factor TFIID subunit 8	12	12	12	44.5	33.912	308	30.533	30.5989	30.8788	30.898	29.1194	29.2707	29.3184	29.3342	30.533	30.5989	30.8788	30.898	29.1194	29.2707	29.3184	29.3342	30.7271	29.2607	4	4	7.2564e-05	4.13928	-1.46646	FALSE
hnrnph1	Q6P0V0		4	3	3	13.2	44.421	403	26.2801	26.8526	NA	25.2734	26.5564	NA	26.3093	25.7634	26.2801	26.8526	24.0913	25.2734	26.5564	24.0598	26.3093	25.7634	25.6244	25.6722	3	3	0.955709	0.0196745	0.0478961	FALSE
rpl8	Q6P0V6;B0S6P5	60S ribosomal protein L8	13	13	13	44	28.066	257	31.7963	31.6984	31.8322	31.9702	32.1525	32.2959	32.3239	32.3852	31.7963	31.6984	31.8322	31.9702	32.1525	32.2959	32.3239	32.3852	31.8243	32.2894	4	4	0.000853428	3.06883	0.465083	FALSE
orc5	Q6P0X9		15	15	15	39.2	50.766	444	28.9892	29.1118	29.4798	29.3995	29.2791	29.7997	29.7689	29.5311	28.9892	29.1118	29.4798	29.3995	29.2791	29.7997	29.7689	29.5311	29.2451	29.5947	4	4	0.0824892	1.0836	0.349635	FALSE
ywhabl	Q6P102		6	2	2	22	27.907	245	24.9193	24.6048	NA	NA	25.2238	NA	NA	NA	24.9193	24.6048	23.732	24.1635	25.2238	24.142	23.0589	23.3278	24.3549	23.9381	2	1	0.486657	0.312777	-0.416763	FALSE
g3bp1	Q6P124;F1QJB8;F1QX72;F1QGX3;F1QFP9;F1QSJ7;F1QJ44;F1QAW2;A1L1U3;E9QCK9		9	9	9	22.9	53.169	477	27.333	27.3078	24.6292	24.9965	27.6806	27.3241	26.8824	26.6189	27.333	27.3078	24.6292	24.9965	27.6806	27.3241	26.8824	26.6189	26.0666	27.1265	4	4	0.245051	0.610743	1.05987	FALSE
cirh1a	Q6P125		18	18	18	39.7	76.896	685	29.8544	30.0241	29.9557	29.9784	30.0239	30.3292	29.8402	29.7033	29.8544	30.0241	29.9557	29.9784	30.0239	30.3292	29.8402	29.7033	29.9532	29.9742	4	4	0.889204	0.0509987	0.0210015	FALSE
fubp1	Q6P2A9		24	24	21	46.4	66.726	642	29.7819	29.8733	26.9054	27.1894	30.6944	30.4393	29.4249	28.9578	29.7819	29.8733	26.9054	27.1894	30.6944	30.4393	29.4249	28.9578	28.4375	29.8791	4	4	0.17855	0.748241	1.4416	FALSE
snrpa	Q6P2T1;B0V3H3		5	5	5	28.8	31.008	281	27.1942	27.1969	25.4388	NA	27.7861	28.024	26.2932	NA	27.1942	27.1969	25.4388	24.2132	27.7861	28.024	26.2932	23.6136	26.0108	26.4293	3	3	0.749963	0.12496	0.418477	FALSE
arpc2	Q6P2T5		2	2	2	6.7	34.467	299	26.21	26.1597	25.1829	25.025	26.1988	26.901	25.3317	26.1436	26.21	26.1597	25.1829	25.025	26.1988	26.901	25.3317	26.1436	25.6444	26.1438	4	4	0.308533	0.510698	0.499378	FALSE
cd63	Q6P2T9	Tetraspanin	2	2	2	10.1	25.757	237	27.4643	NA	NA	NA	28.181	26.8431	NA	NA	27.4643	23.5848	24.1909	23.8564	28.181	26.8431	23.4143	23.0604	24.7741	25.3747	1	2	0.714218	0.146169	0.600591	FALSE
racgap1	Q6P3H8;E9QHH8		22	22	22	38.1	73.197	654	29.118	29.0876	29.3582	29.516	28.3258	28.7583	28.191	28.2076	29.118	29.0876	29.3582	29.516	28.3258	28.7583	28.191	28.2076	29.2699	28.3707	4	4	0.0020854	2.68081	-0.899257	FALSE
eef2b;eef2l2	Q6P3J5;A2CE51		19	19	16	25.3	95.497	858	28.7519	28.7427	24.142	25.3843	30.1377	30.0846	27.6728	27.0233	28.7519	28.7427	24.142	25.3843	30.1377	30.0846	27.6728	27.0233	26.7552	28.7296	4	4	0.222246	0.653167	1.97438	FALSE
ehd2b	Q6P3J7;F1REK6;Q66HW2;Q6NY81;Q5TYP7;F1QZ37		9	9	9	18	61.416	543	27.2603	27.4194	NA	24.8814	27.6715	28.3111	25.923	25.5727	27.2603	27.4194	24.088	24.8814	27.6715	28.3111	25.923	25.5727	25.9123	26.8696	3	4	0.407801	0.389551	0.957296	FALSE
tdh	Q6P3J8		11	11	11	48.8	41.647	375	28.1968	28.4525	26.1962	26.2184	29.0934	29.2573	27.6035	27.5137	28.1968	28.4525	26.1962	26.2184	29.0934	29.2573	27.6035	27.5137	27.266	28.367	4	4	0.206886	0.684269	1.10103	FALSE
mvp	Q6P3L0-2;Q6P3L0;F1Q781;E9QEQ6	Major vault protein	6	6	6	9.4	93.915	837	29.5351	29.3152	29.5512	29.4569	30.1495	30.3006	29.4355	29.9302	29.5351	29.3152	29.5512	29.4569	30.1495	30.3006	29.4355	29.9302	29.4646	29.954	4	4	0.076565	1.11597	0.489358	FALSE
hspa5	Q6P3L3		24	22	22	49.2	71.99	650	29.9178	30.0235	29.064	29.1096	30.5713	30.7705	29.6145	29.4952	29.9178	30.0235	29.064	29.1096	30.5713	30.7705	29.6145	29.4952	29.5287	30.1129	4	4	0.210922	0.675878	0.584128	FALSE
glud1b	Q6P3L9		19	8	8	43.5	59.977	542	26.8827	26.7219	NA	NA	27.5849	28.2741	25.7007	25.7452	26.8827	26.7219	24.283	23.8237	27.5849	28.2741	25.7007	25.7452	25.4279	26.8262	2	4	0.226118	0.645664	1.39836	FALSE
tram1	Q6P4U7	Translocating chain-associated membrane protein	2	2	2	4.3	41.785	369	NA	NA	NA	25.2355	NA	NA	25.8604	25.7446	23.9006	23.4039	24.2442	25.2355	23.5188	23.9852	25.8604	25.7446	24.1961	24.7772	1	2	0.451792	0.345061	0.581173	FALSE
ctnnbl1	Q6P4V4		4	4	4	7.3	64.383	563	25.0814	24.911	NA	NA	26.1191	26.1739	NA	NA	25.0814	24.911	23.9106	23.8781	26.1191	26.1739	23.2796	22.9473	24.4453	24.63	2	2	0.853487	0.0688031	0.184746	FALSE
rplp0	Q6P5K3;Q9PV90;F8W4I2	60S acidic ribosomal protein P0	8	8	8	38	34.425	316	28.3555	28.5301	26.8212	26.9544	29.2028	29.0236	27.5487	27.6189	28.3555	28.5301	26.8212	26.9544	29.2028	29.0236	27.5487	27.6189	27.6653	28.3485	4	4	0.321522	0.49279	0.683223	FALSE
rpl19	Q6P5L3	60S ribosomal protein L19	12	12	12	36.7	23.453	196	33.5062	33.2742	33.4278	33.5463	32.7478	33.7438	33.5503	33.8303	33.5062	33.2742	33.4278	33.5463	32.7478	33.7438	33.5503	33.8303	33.4386	33.4681	4	4	0.914397	0.0388652	0.0294509	FALSE
arglu1a	Q6P5L7	Arginine and glutamate-rich protein 1-A	17	17	9	36.3	30.422	251	30.4707	30.0119	31.2555	31.3564	29.6476	29.6357	31.2547	31.3319	30.4707	30.0119	31.2555	31.3564	29.6476	29.6357	31.2547	31.3319	30.7736	30.4675	4	4	0.616469	0.210089	-0.306131	FALSE
hsdl2	Q6P5L8	Hydroxysteroid dehydrogenase-like protein 2	5	5	5	17.3	44.42	415	24.9927	24.8522	NA	NA	25.8709	25.2896	NA	NA	24.9927	24.8522	23.921	24.0094	25.8709	25.2896	22.6915	23.3374	24.4438	24.2974	2	2	0.865913	0.0625257	-0.14647	FALSE
wdr61	Q6P5M2;E7FC62;E7F786	WD repeat-containing protein 61	4	4	4	20.3	33.336	305	24.9982	25.0599	NA	NA	26.4448	NA	NA	NA	24.9982	25.0599	23.8173	23.3858	26.4448	24.1083	23.076	23.193	24.3153	24.2055	2	1	0.906791	0.0424929	-0.109783	FALSE
rps9	Q6P5M3;A3KQ06		14	14	14	50.5	22.466	194	30.6609	30.6563	30.774	30.6313	30.7556	31.2261	30.7106	30.7021	30.6609	30.6563	30.774	30.6313	30.7556	31.2261	30.7106	30.7021	30.6806	30.8486	4	4	0.278576	0.555056	0.167961	FALSE
DKEY-238C7.11;arf5	Q6P5M5;Q7ZUW4;F1R085		4	4	2	21.1	20.372	180	25.7431	25.8461	NA	NA	26.6364	26.6562	25.1547	NA	25.7431	25.8461	23.9494	23.8361	26.6364	26.6562	25.1547	23.3	24.8437	25.4368	2	3	0.56447	0.248359	0.593144	FALSE
tubb4b;tubb5;zgc:65894	Q6P5M9;F1R4K1;Q6NW90;Q6PE34		21	21	1	63.1	49.786	445	30.7855	30.9443	30.6591	30.7463	30.9813	31.4542	30.6766	30.8278	30.7855	30.9443	30.6591	30.7463	30.9813	31.4542	30.6766	30.8278	30.7838	30.985	4	4	0.326989	0.485467	0.201154	FALSE
anxa2a	Q6P603	Annexin	17	17	17	45.1	38.138	337	29.8281	29.8662	27.175	27.31	30.5477	30.7679	28.9512	28.6383	29.8281	29.8662	27.175	27.31	30.5477	30.7679	28.9512	28.6383	28.5448	29.7263	4	4	0.254579	0.594177	1.18142	FALSE
rps20	Q6P6E7		3	3	3	22.7	13.289	119	27.2926	27.3674	NA	NA	28.2629	28.2316	26.9775	26.891	27.2926	27.3674	24.3648	23.7747	28.2629	28.2316	26.9775	26.891	25.6999	27.5907	2	4	0.139139	0.85655	1.89086	FALSE
nop58	Q6P6X6;E7FH34;F1QG43		39	39	39	71.4	62.073	553	35.0047	35.0939	35.4446	35.3802	34.8204	35.3506	35.0596	34.977	35.0047	35.0939	35.4446	35.3802	34.8204	35.3506	35.0596	34.977	35.2309	35.0519	4	4	0.290765	0.536457	-0.178956	FALSE
pdha1a;pdha1b	Q6P948;F1QBT9;E7F9W7	Pyruvate dehydrogenase E1 component subunit alpha	4	4	4	11.2	43.741	393	25.0811	25.3058	NA	NA	NA	25.4606	24.7487	NA	25.0811	25.3058	24.2333	23.8863	23.4611	25.4606	24.7487	23.7817	24.6266	24.363	2	2	0.660446	0.180163	-0.26361	FALSE
pycr1a	Q6P971	Pyrroline-5-carboxylate reductase	3	2	2	12.8	33.677	320	NA	NA	NA	NA	26.8824	26.9846	NA	NA	23.8321	23.6171	23.6946	24.0627	26.8824	26.9846	22.8132	23.0169	23.8016	24.9243	0	2	0.405429	0.392085	1.12265	FALSE
sod2	Q6P980	Superoxide dismutase	4	4	4	22.8	25.008	224	25.2545	26.0572	NA	NA	26.7824	25.9648	25.5277	NA	25.2545	26.0572	24.2123	23.781	26.7824	25.9648	25.5277	23.7012	24.8263	25.494	2	3	0.453342	0.343574	0.667759	FALSE
ddx23	Q6P9Z2		38	38	38	45.5	94.264	807	31.3493	31.4499	31.7169	31.7108	31.3315	31.7913	31.3167	31.3635	31.3493	31.4499	31.7169	31.7108	31.3315	31.7913	31.3167	31.3635	31.5567	31.4508	4	4	0.499411	0.301542	-0.105966	FALSE
sucla2	Q6PBI0;F8W590	Succinyl-CoA ligase subunit beta	5	5	5	13.5	50.03	466	25.3284	25.7509	NA	NA	26.649	26.4743	NA	NA	25.3284	25.7509	24.2536	24.1955	26.649	26.4743	23.8769	23.0029	24.8821	25.0008	2	2	0.911054	0.0404558	0.118681	FALSE
cfap20	Q6PBJ2	Cilia- and flagella-associated protein 20	2	2	2	10.4	22.606	192	NA	24.8657	NA	NA	25.6261	25.5216	25.4429	NA	23.9477	24.8657	24.1699	23.949	25.6261	25.5216	25.4429	22.6721	24.2331	24.8157	1	3	0.484554	0.314658	0.582626	FALSE
nhp2	Q6PBV6	H/ACA ribonucleoprotein complex subunit 2-like protein	19	19	19	83.3	16.688	150	35.5132	35.8045	36.0731	35.9895	35.3007	35.6667	35.5596	35.2771	35.5132	35.8045	36.0731	35.9895	35.3007	35.6667	35.5596	35.2771	35.8451	35.4511	4	4	0.048356	1.31555	-0.394021	FALSE
rps14	Q6PBW3		6	6	6	37.7	16.245	151	29.8539	30.0332	30.1421	30.0521	30.6716	30.7982	30.5735	30.5824	29.8539	30.0332	30.1421	30.0521	30.6716	30.7982	30.5735	30.5824	30.0203	30.6564	4	4	0.000229885	3.63849	0.63612	FALSE
ppib	Q6PBW4	Peptidyl-prolyl cis-trans isomerase	12	12	12	54.2	23.928	216	30.586	30.7842	27.9016	27.994	31.5972	32.0085	30.2625	29.6905	30.586	30.7842	27.9016	27.994	31.5972	32.0085	30.2625	29.6905	29.3165	30.8897	4	4	0.159192	0.79808	1.57321	FALSE
rps19	Q6PBW7;E9QHH0		6	6	6	27.4	15.941	146	27.1343	27.1907	26.3442	26.0981	27.3757	27.8634	26.759	26.5536	27.1343	27.1907	26.3442	26.0981	27.3757	27.8634	26.759	26.5536	26.6918	27.1379	4	4	0.31512	0.501525	0.446075	FALSE
rps3a	Q6PBY1	40S ribosomal protein S3a	18	18	18	58.1	30.199	267	31.1051	31.104	31.2759	31.1272	31.5405	31.8217	31.6891	31.6896	31.1051	31.104	31.2759	31.1272	31.5405	31.8217	31.6891	31.6896	31.153	31.6852	4	4	0.000447862	3.34886	0.532174	FALSE
rpl7a	Q6PBZ1		17	17	17	43.2	30.01	266	31.9433	31.9387	32.281	32.1165	32.4351	32.9138	32.5542	32.5917	31.9433	31.9387	32.281	32.1165	32.4351	32.9138	32.5542	32.5917	32.0698	32.6237	4	4	0.00611295	2.21375	0.553894	FALSE
snrpb2	Q6PBZ6		2	2	2	8.7	25.935	229	25.4003	25.2594	NA	NA	25.8463	NA	NA	NA	25.4003	25.2594	24.2588	23.7699	25.8463	24.1167	22.7862	23.3902	24.6721	24.0349	2	1	0.446666	0.350017	-0.637258	FALSE
eno1a	Q6PC12;E9QCX7;Q6PC89;F1QXA1;F1QM34;Q6TH14;F1QBW7;E9QJI6;Q1LYP3;Q6GQM9	Enolase	9	9	9	28	47.073	432	28.0435	28.1339	25.6183	25.2705	29.0056	29.0744	27.7039	27.2109	28.0435	28.1339	25.6183	25.2705	29.0056	29.0744	27.7039	27.2109	26.7666	28.2487	4	4	0.160349	0.794932	1.48212	FALSE
phb2a;phb2b	Q6PC13;F1R9C6		7	7	7	24.8	33.357	302	26.9251	26.9142	24.8448	25.0848	27.6319	27.9648	25.7277	26.8107	26.9251	26.9142	24.8448	25.0848	27.6319	27.9648	25.7277	26.8107	25.9422	27.0338	4	4	0.198892	0.701382	1.09152	FALSE
rpl23	Q6PC14	60S ribosomal protein L23	8	8	8	65.7	14.881	140	31.0854	31.1643	31.3158	31.2144	31.2179	32.0161	31.785	31.7473	31.0854	31.1643	31.3158	31.2144	31.2179	32.0161	31.785	31.7473	31.195	31.6916	4	4	0.0555185	1.25556	0.496596	FALSE
sap18	Q6PC41		3	3	3	21.6	17.524	153	26.1087	25.8755	25.1397	25.2742	25.0806	24.5854	26.0002	25.2159	26.1087	25.8755	25.1397	25.2742	25.0806	24.5854	26.0002	25.2159	25.5995	25.2205	4	4	0.352533	0.4528	-0.379001	FALSE
ppiab	Q6PC53	Peptidyl-prolyl cis-trans isomerase	5	5	5	23.8	17.489	164	26.4908	26.5982	NA	NA	27.0534	27.7201	25.577	25.5313	26.4908	26.5982	24.1934	23.98	27.0534	27.7201	25.577	25.5313	25.3156	26.4704	2	4	0.248256	0.605101	1.15485	FALSE
rpl10a	Q6PC69;E9QFD9	60S ribosomal protein L10a	11	11	11	45.8	24.622	216	30.8582	30.9437	31.2366	31.0596	31.5293	32.055	31.5761	31.4964	30.8582	30.9437	31.2366	31.0596	31.5293	32.055	31.5761	31.4964	31.0245	31.6642	4	4	0.00894761	2.04829	0.639683	FALSE
rps5	Q6PC80		7	7	7	31.4	22.872	204	27.3119	27.3924	26.6147	26.5168	27.6276	27.6784	27.066	26.8508	27.3119	27.3924	26.6147	26.5168	27.6276	27.6784	27.066	26.8508	26.9589	27.3057	4	4	0.302741	0.518928	0.346753	FALSE
eif3a	Q6PCR7	Eukaryotic translation initiation factor 3 subunit A	4	3	3	3.6	151.29	1267	NA	NA	NA	NA	25.2949	25.1859	NA	NA	23.9603	23.604	24.1795	23.8686	25.2949	25.1859	23.3162	23.3498	23.9031	24.2867	0	2	0.541234	0.266615	0.383613	FALSE
eef1g	Q6PE25;G1K2L9	Elongation factor 1-gamma	6	6	6	16.1	50.456	442	26.3234	26.4859	NA	NA	27.2541	27.1682	NA	NA	26.3234	26.4859	23.945	23.4792	27.2541	27.1682	22.8745	23.0066	25.0584	25.0758	2	2	0.990929	0.00395727	0.0174441	FALSE
rpl7l1	Q6PFJ0		13	13	13	43.3	28.466	247	29.2346	29.1594	29.4584	29.4629	29.6473	30.0464	29.8569	29.8054	29.2346	29.1594	29.4584	29.4629	29.6473	30.0464	29.8569	29.8054	29.3288	29.839	4	4	0.00409135	2.38813	0.510175	FALSE
rnps1	Q6PG31	RNA-binding protein with serine-rich domain 1	3	3	3	17	31.739	283	26.4665	26.3125	25.7901	26.0708	26.9661	27.0905	26.02	26.1285	26.4665	26.3125	25.7901	26.0708	26.9661	27.0905	26.02	26.1285	26.16	26.5513	4	4	0.273165	0.563575	0.391306	FALSE
prpf4	Q6PH45		4	4	4	11.6	57.155	507	25.513	25.5568	NA	NA	26.7277	25.6529	NA	NA	25.513	25.5568	24.2171	23.8035	26.7277	25.6529	23.4355	23.8427	24.7726	24.9147	2	2	0.88011	0.0554632	0.142084	FALSE
cct4	Q6PH46	T-complex protein 1 subunit delta	2	2	2	5.1	56.973	533	NA	24.9448	NA	NA	25.8618	NA	24.6807	NA	24.1338	24.9448	24.0572	24.0114	25.8618	23.6937	24.6807	23.4123	24.2868	24.4121	1	2	0.844114	0.0735987	0.125331	FALSE
gnb1b;gnb1;gnb2	Q803H5;Q6PH57;Q5BJ11;E7F0T7;Q5U3U8	Guanine nucleotide-binding protein G(I)/G(S)/G(T) subunit beta-1	6	6	6	18.8	37.303	340	26.9875	27.7416	25.7114	25.799	27.8315	27.7441	26.5578	26.3642	26.9875	27.7416	25.7114	25.799	27.8315	27.7441	26.5578	26.3642	26.5599	27.1244	4	4	0.401778	0.396014	0.564542	FALSE
pa2g4b	Q6PHD8;E9QCR3		6	6	5	18.3	43.475	394	24.8106	24.8028	NA	NA	26.4286	25.6026	NA	NA	24.8106	24.8028	24.0161	23.6287	26.4286	25.6026	23.1236	23.8607	24.3146	24.7538	2	2	0.620484	0.207269	0.439271	FALSE
polr1c	Q6PHE7;A2ATX1;A2ATX2		9	9	9	38.6	39.153	347	27.8122	27.6794	27.7677	27.788	28.3419	28.7453	28.0459	28.3163	27.8122	27.6794	27.7677	27.788	28.3419	28.7453	28.0459	28.3163	27.7618	28.3623	4	4	0.0228419	1.64127	0.600485	FALSE
chmp1a	Q6PHF0;F1RCL2;E7FD33	Charged multivesicular body protein 1a	2	2	2	9.6	21.888	198	25.5556	NA	25.2807	25.0301	NA	NA	25.6	25.8029	25.5556	23.8315	25.2807	25.0301	23.8812	23.7313	25.6	25.8029	24.9245	24.7539	3	2	0.807939	0.0926217	-0.170635	FALSE
tktb	Q6PHI8		9	9	9	17.9	67.838	625	27.4526	27.4171	NA	NA	28.0171	27.5197	26.0904	26.0137	27.4526	27.4171	24.3271	23.9285	28.0171	27.5197	26.0904	26.0137	25.7813	26.9102	2	4	0.34962	0.456404	1.12889	FALSE
rpl36	Q6Q415	60S ribosomal protein L36	5	5	5	30.5	12.179	105	28.9967	28.9112	28.8115	28.9208	29.6965	29.6593	29.5205	29.8421	28.9967	28.9112	28.8115	28.9208	29.6965	29.6593	29.5205	29.8421	28.91	29.6796	4	4	0.000208188	3.68154	0.769543	FALSE
rpl7	Q6Q417		11	11	11	34.6	28.445	246	30.5138	30.5118	30.644	30.8289	31.0458	31.4942	31.1272	31.3004	30.5138	30.5118	30.644	30.8289	31.0458	31.4942	31.1272	31.3004	30.6246	31.2419	4	4	0.00314355	2.50258	0.617287	FALSE
rps15a	Q6Q420		4	4	4	39.2	14.839	130	27.1312	27.2486	26.4246	26.8093	27.8535	28.3497	27.3482	27.2896	27.1312	27.2486	26.4246	26.8093	27.8535	28.3497	27.3482	27.2896	26.9034	27.7103	4	4	0.0431753	1.36476	0.806818	FALSE
rps15	Q6Q421		4	4	4	30.3	17.005	145	25.0857	24.8734	25.0938	25.1636	25.5521	26.2321	25.4317	25.3874	25.0857	24.8734	25.0938	25.1636	25.5521	26.2321	25.4317	25.3874	25.0541	25.6508	4	4	0.0506143	1.29573	0.596728	FALSE
rad21a	Q6TEL1;A0JMM5;Q1L8E1		3	3	3	5.8	72.271	643	25.1031	25.5923	NA	NA	25.9968	26.1369	24.9748	NA	25.1031	25.5923	24.1992	23.9835	25.9968	26.1369	24.9748	23.4838	24.7195	25.1481	2	3	0.577535	0.238422	0.428578	FALSE
srsf5a	Q6TGT9;F8W2Y8		8	7	6	26.3	29.57	259	27.6388	27.562	26.383	26.8092	27.4057	27.8875	27.7724	27.088	27.6388	27.562	26.383	26.8092	27.4057	27.8875	27.7724	27.088	27.0983	27.5384	4	4	0.269181	0.569955	0.440126	FALSE
cfl1	Q6TH32		3	3	3	26.7	18.77	165	26.6443	27.106	NA	NA	27.9226	27.8789	26.0814	25.9529	26.6443	27.106	23.7362	23.9852	27.9226	27.8789	26.0814	25.9529	25.3679	26.959	2	4	0.183642	0.736029	1.59102	FALSE
rps3	Q6TLG8		14	14	14	67.3	26.878	245	28.7161	28.8617	27.5566	27.6905	29.5254	29.7179	28.0764	28.1797	28.7161	28.8617	27.5566	27.6905	29.5254	29.7179	28.0764	28.1797	28.2062	28.8749	4	4	0.272433	0.56474	0.668621	FALSE
tuba8l	Q6TNP9		15	7	3	47.2	50.034	449	28.4956	28.6422	28.7155	28.7576	29.198	29.5107	28.5789	28.5883	28.4956	28.6422	28.7155	28.7576	29.198	29.5107	28.5789	28.5883	28.6527	28.969	4	4	0.26757	0.572563	0.316275	FALSE
pak1ip1	Q6TNS2	p21-activated protein kinase-interacting protein 1-like	3	3	3	9.5	40.9	368	NA	24.052	24.059	23.8837	24.873	NA	NA	NA	23.7965	24.052	24.059	23.8837	24.873	23.7805	23.1997	22.9427	23.9478	23.699	3	1	0.60468	0.218474	-0.248816	FALSE
dldh	Q6TNU6	Dihydrolipoyl dehydrogenase	10	10	10	30.2	53.62	507	26.8436	27.434	NA	NA	27.8059	28.4357	26.5592	26.6775	26.8436	27.434	24.1638	23.8918	27.8059	28.4357	26.5592	26.6775	25.5833	27.3696	2	4	0.146463	0.834272	1.78626	FALSE
bub3	Q6TNV6		10	10	10	36.8	36.274	326	27.3396	27.374	NA	NA	28.6616	28.4657	26.5296	25.7313	27.3396	27.374	24.228	23.6814	28.6616	28.4657	26.5296	25.7313	25.6557	27.3471	2	4	0.220655	0.656285	1.69131	FALSE
icn;icn2	Q6XG62;F1R8T2;A3FKT8	Protein S100	2	2	2	25.3	10.407	95	NA	NA	NA	25.4304	26.7586	28.7716	27.2853	NA	23.6962	23.7009	24.0367	25.4304	26.7586	28.7716	27.2853	22.8682	24.2161	26.4209	1	3	0.178373	0.748672	2.20486	FALSE
cav1	Q6YLH9;Q6YLH8	Caveolin	6	6	6	39.8	20.653	181	28.0413	27.9948	27.0649	26.7021	28.4193	25.7229	27.3214	27.2442	28.0413	27.9948	27.0649	26.7021	28.4193	25.7229	27.3214	27.2442	27.4508	27.1769	4	4	0.690308	0.160957	-0.273833	FALSE
eif6	Q6ZM19;B0R0S6;B0R0S5	Eukaryotic translation initiation factor 6	3	3	3	16.7	26.645	245	25.3529	25.7376	25.5263	25.5049	26.1265	26.1023	25.6912	25.7385	25.3529	25.7376	25.5263	25.5049	26.1265	26.1023	25.6912	25.7385	25.5304	25.9146	4	4	0.0384162	1.41549	0.384216	FALSE
capza1b	Q6ZM50;Q6NWK1		3	3	3	16.4	32.727	286	25.4461	25.1496	NA	NA	NA	NA	NA	24.76	25.4461	25.1496	24.0122	23.9488	24.0373	24.3598	23.5949	24.76	24.6392	24.188	2	1	0.368532	0.433525	-0.451156	FALSE
atp2a2b;atp2a2a	Q6ZM60;A9C3Q5;A9C3Q4;A2BIP1;F1Q4P9;F1QDJ6;A0JMP4;Q642Z0;Q5U3A4	Calcium-transporting ATPase	12	12	9	13.2	113.58	1035	26.734	27.0858	25.5459	25.7481	27.5856	27.5414	26.1641	26.4203	26.734	27.0858	25.5459	25.7481	27.5856	27.5414	26.1641	26.4203	26.2784	26.9278	4	4	0.263598	0.579058	0.649394	FALSE
h2afv;h2afvb	Q71PD7;Q7ZU59	Histone H2A.V;Histone H2A	4	3	3	31.2	13.509	128	26.5397	26.8633	26.9162	27.0635	26.8984	27.754	27.3291	27.1757	26.5397	26.8633	26.9162	27.0635	26.8984	27.754	27.3291	27.1757	26.8457	27.2893	4	4	0.0884264	1.05342	0.443629	FALSE
rrs1	Q7SX91		8	8	8	28.6	39.274	346	28.0197	28.0756	28.034	27.9703	28.1649	28.9107	28.1864	27.9598	28.0197	28.0756	28.034	27.9703	28.1649	28.9107	28.1864	27.9598	28.0249	28.3054	4	4	0.270708	0.567498	0.280524	FALSE
rpl26	Q7SXA1		15	15	15	54.5	17.341	145	34.1529	33.9238	34.1038	34.0299	34.233	34.3509	34.629	34.7724	34.1529	33.9238	34.1038	34.0299	34.233	34.3509	34.629	34.7724	34.0526	34.4963	4	4	0.0299477	1.52364	0.443683	FALSE
tbp;tbpl2	Q7SXL3;Q1JPY4;E7EYP5	TATA-box-binding protein;TATA box-binding protein-like protein 2	7	7	7	26.5	33.019	302	29.7837	29.7935	30.0827	30.0012	28.3141	28.8153	28.706	28.5465	29.7837	29.7935	30.0827	30.0012	28.3141	28.8153	28.706	28.5465	29.9153	28.5955	4	4	0.000119812	3.9215	-1.31979	FALSE
hnrpdl	Q7SXN2		3	3	3	10.8	33.253	296	26.2152	26.4021	NA	NA	26.245	27.366	25.736	25.2266	26.2152	26.4021	23.9495	23.5814	26.245	27.366	25.736	25.2266	25.0371	26.1434	2	4	0.258956	0.586775	1.10635	FALSE
capzb	Q7SXP1		2	2	2	8.8	30.742	273	NA	NA	NA	NA	25.5281	25.0933	NA	NA	24.0909	23.7553	24.0773	23.9123	25.5281	25.0933	23.7493	23.7343	23.9589	24.5263	0	2	0.308048	0.511382	0.567313	FALSE
srsf1a	Q7SXP4;E9QGF8;E9QIC5	Serine/arginine-rich splicing factor 1A	13	13	3	54.1	28.383	257	30.0356	30.1476	28.4267	28.6389	30.2969	30.9624	29.4337	29.2646	30.0356	30.1476	28.4267	28.6389	30.2969	30.9624	29.4337	29.2646	29.3122	29.9894	4	4	0.303607	0.517688	0.67718	FALSE
hacd3	Q7SY06	Very-long-chain (3R)-3-hydroxyacyl-CoA dehydratase	2	2	2	5.3	42.411	359	24.5277	24.4659	NA	NA	24.8831	NA	NA	NA	24.5277	24.4659	23.7967	23.7962	24.8831	23.6454	23.9149	23.5145	24.1466	23.9895	2	1	0.687969	0.162431	-0.157123	FALSE
got2a	Q7SYK7	Aspartate aminotransferase	15	15	12	44.6	47.586	428	28.6552	28.8217	26.558	26.3051	29.6829	29.8471	27.9868	27.5583	28.6552	28.8217	26.558	26.3051	29.6829	29.8471	27.9868	27.5583	27.585	28.7688	4	4	0.231311	0.635803	1.1838	FALSE
foxk1	Q7SYM1;E7FFM9;F1QME9		5	5	5	8.1	68.682	639	26.302	26.0832	25.9483	25.9018	26.3287	NA	24.9184	NA	26.302	26.0832	25.9483	25.9018	26.3287	23.7636	24.9184	23.4467	26.0588	24.6144	4	2	0.112873	0.947409	-1.44445	FALSE
hnrnpr	Q7SZC9		9	7	7	57.5	23.738	214	27.1157	27.3324	25.431	NA	28.0595	28.5384	26.3476	26.1448	27.1157	27.3324	25.431	24.1453	28.0595	28.5384	26.3476	26.1448	26.0061	27.2726	3	4	0.23873	0.622093	1.26651	FALSE
sec23a	Q7SZE5;F1R7W8;Q6AZ98	Protein transport protein Sec23A	3	3	3	4.4	86.08	765	24.4308	24.3427	NA	NA	23.6667	NA	NA	NA	24.4308	24.3427	24.1816	23.8131	23.6667	23.6329	23.117	23.4992	24.1921	23.4789	2	1	0.00866043	2.06246	-0.713125	FALSE
pgam1a;pgam1b	Q7SZR4;B8A4H6;Q7T3G4		3	3	3	13.8	28.912	254	25.4185	25.4701	NA	NA	26.2598	26.62	NA	NA	25.4185	25.4701	23.9422	23.714	26.2598	26.62	22.8026	22.6463	24.6362	24.5822	2	2	0.965436	0.0152766	-0.0540174	FALSE
srsf10b;srsf10a	Q7SZS0;E7FBT4		8	8	8	29	29.357	248	26.9556	27.1575	26.5748	26.816	26.9355	26.8423	26.7053	25.894	26.9556	27.1575	26.5748	26.816	26.9355	26.8423	26.7053	25.894	26.876	26.5943	4	4	0.346211	0.46066	-0.281686	FALSE
gnl3l	Q7SZX9		16	16	16	29.7	63.161	565	27.9494	28.1308	28.6299	28.7947	28.3551	28.9543	28.5144	28.6847	27.9494	28.1308	28.6299	28.7947	28.3551	28.9543	28.5144	28.6847	28.3762	28.6271	4	4	0.338821	0.470029	0.250919	FALSE
Q7T118	Q7T118;Q7T119;F1QX26;E9QFY9	Galectin	7	7	7	24.8	34.989	310	25.5026	25.8544	25.1638	NA	26.4983	25.8048	NA	26.1574	25.5026	25.8544	25.1638	23.7494	26.4983	25.8048	23.7415	26.1574	25.0675	25.5505	3	3	0.556628	0.254435	0.482949	FALSE
rps10	Q7T1J9		3	3	3	22.9	18.885	166	24.9655	25.3446	NA	NA	25.5714	26.4939	NA	NA	24.9655	25.3446	23.8669	23.5864	25.5714	26.4939	22.8954	22.8985	24.4409	24.4648	2	2	0.982278	0.00776546	0.0239606	FALSE
rpl17	Q7T1K0;E9QHB7		12	12	12	56	21.428	184	31.9126	31.9268	32.3056	32.1809	32.274	32.8482	32.6215	32.7241	31.9126	31.9268	32.3056	32.1809	32.274	32.8482	32.6215	32.7241	32.0815	32.617	4	4	0.015514	1.80928	0.535493	FALSE
yy1a;yy1b	Q7T1S3;Q7T304;F8W2V9		5	5	5	12	39.832	357	26.1066	26.2959	26.0331	26.0838	26.6013	25.548	25.9043	25.8942	26.1066	26.2959	26.0331	26.0838	26.6013	25.548	25.9043	25.8942	26.1298	25.9869	4	4	0.570762	0.243545	-0.142901	FALSE
tra2a	Q7T2A0		4	3	3	15.2	34.277	297	26.3508	26.5958	NA	26.8746	NA	27.282	NA	NA	26.3508	26.5958	23.9574	26.8746	24.2659	27.282	24.0554	23.0286	25.9446	24.658	3	1	0.303943	0.517208	-1.28664	FALSE
rab7;zgc:91909;zgc:100918	Q7T2C6;Q6GQM5;Q641M4		6	6	6	33.3	23.553	207	26.6209	27.0766	25.1624	25.3767	27.6022	28.1537	26.0584	26.1161	26.6209	27.0766	25.1624	25.3767	27.6022	28.1537	26.0584	26.1161	26.0591	26.9826	4	4	0.239429	0.620823	0.923454	FALSE
csnk1da;csnk1db;csnk1e	Q7T2E3;Q6P3K7;Q6P109	Casein kinase I isoform delta-A;Casein kinase I isoform delta-B	10	10	10	29.3	46.242	403	27.867	28.1272	27.759	27.8932	27.1708	27.3613	26.2484	26.8454	27.867	28.1272	27.759	27.8932	27.1708	27.3613	26.2484	26.8454	27.9116	26.9065	4	4	0.0209348	1.67913	-1.00512	FALSE
cct3	Q7T2P2	T-complex protein 1 subunit gamma	5	5	5	9.6	60.282	543	24.8863	25.6513	NA	NA	26.444	26.4145	24.8472	NA	24.8863	25.6513	23.7023	24.151	26.444	26.4145	24.8472	23.2396	24.5977	25.2363	2	3	0.499936	0.301086	0.638591	FALSE
cnn3a;cnn3b	Q7T303;Q502K8;Q32PU2;B8A668	Calponin	5	5	5	16.7	36.71	329	25.2389	25.5545	NA	NA	26.1102	26.3968	25.4968	NA	25.2389	25.5545	23.9523	23.8693	26.1102	26.3968	25.4968	23.4904	24.6538	25.3736	2	3	0.400154	0.397773	0.719812	FALSE
mdh2	Q7T334	Malate dehydrogenase	14	14	14	58.8	35.42	337	29.6794	29.8119	26.0446	26.0134	30.4946	30.6922	29.1277	28.6763	29.6794	29.8119	26.0446	26.0134	30.4946	30.6922	29.1277	28.6763	27.8873	29.7477	4	4	0.187077	0.727979	1.86037	FALSE
pdhb	Q7T368;Q1LVS0		6	6	6	24	39.308	359	26.1721	26.5392	NA	25.1841	27.3317	27.2351	NA	NA	26.1721	26.5392	23.9106	25.1841	27.3317	27.2351	22.4451	23.9411	25.4515	25.2382	3	2	0.881953	0.0545547	-0.213238	FALSE
arpc1b	Q7T372		3	3	3	9.2	40.884	369	25.2197	25.1488	24.8843	24.9038	25.7864	25.0452	25.1273	25.4126	25.2197	25.1488	24.8843	24.9038	25.7864	25.0452	25.1273	25.4126	25.0391	25.3429	4	4	0.173968	0.759531	0.303766	FALSE
prrx1a;prrx1b	Q7T373;Q6P295;F1Q7Y7;B8A4X8;B3DGA5;F1QNV0;O42357;Q6DGH9-2;Q6P984;O42356;E7FGP3;E7F3R7;Q1LVQ7;O42115;Q50D79;F1R1U2;F1QTN5;Q6DGH9;E9QGH0;E9QBI3;F1Q5T6;Q7SZN8;O42358;A8E7H4;B3DHJ6;B0S5T0;Q5I7G4;F1RCT9;F1R5D7;F1QFV3;E7EYX9		6	6	6	26.9	27.538	245	26.0133	26.2931	NA	NA	26.0919	27.6041	25.8397	NA	26.0133	26.2931	23.9384	23.9343	26.0919	27.6041	25.8397	23.3408	25.0448	25.7191	2	3	0.561735	0.250469	0.674354	FALSE
psmc2	Q7T3B1		10	10	10	29.6	48.703	433	26.4437	26.5499	NA	NA	27.4362	27.1589	25.4883	NA	26.4437	26.5499	24.1185	24.0545	27.4362	27.1589	25.4883	23.615	25.2917	25.9246	2	3	0.594689	0.22571	0.632955	FALSE
cpsf5	Q7T3C6	Cleavage and polyadenylation specificity factor subunit 5	12	12	12	61	26.272	228	31.2658	31.6161	31.3627	31.5047	30.2946	30.8098	29.6779	29.5918	31.2658	31.6161	31.3627	31.5047	30.2946	30.8098	29.6779	29.5918	31.4373	30.0935	4	4	0.0148082	1.8295	-1.34383	FALSE
cdc73	Q7T3D4		10	10	10	22.1	59.43	521	25.9935	26.016	NA	NA	26.5972	27.1211	NA	NA	25.9935	26.016	23.8815	23.7369	26.5972	27.1211	24.2162	23.3967	24.907	25.3328	2	2	0.714473	0.146014	0.42582	FALSE
pdcd6	Q7T3D5		7	7	7	51.4	21.882	185	28.1425	28.2873	26.8394	28.1112	28.7547	29.3128	27.4648	27.6818	28.1425	28.2873	26.8394	28.1112	28.7547	29.3128	27.4648	27.6818	27.8451	28.3035	4	4	0.441352	0.355215	0.458437	FALSE
hsp90b1	Q7T3L3		13	13	13	21.6	91.281	793	26.4232	26.5931	NA	NA	28.0451	26.6455	25.879	NA	26.4232	26.5931	24.1592	23.806	28.0451	26.6455	25.879	23.7164	25.2454	26.0715	2	3	0.505624	0.296173	0.826176	FALSE
smarca4a	Q7ZSY3;E7F935		19	19	12	13.1	182.49	1627	28.5506	28.7169	28.4914	28.578	28.8306	28.4885	25.9438	26.8519	28.5506	28.7169	28.4914	28.578	28.8306	28.4885	25.9438	26.8519	28.5842	27.5287	4	4	0.219577	0.658413	-1.05555	FALSE
rab1a;rab1bb;si:ch73-131e21.5	Q7ZSZ0;F1QYB8;Q4V984;B8JLC8;F1RBB0;E9QCV0		6	6	1	25.4	22.288	201	26.4619	26.555	NA	NA	27.3969	27.113	26.0297	NA	26.4619	26.555	24.0727	23.3872	27.3969	27.113	26.0297	23.5386	25.1192	26.0195	2	3	0.480722	0.318106	0.900348	FALSE
ssb	Q7ZTI0		5	5	5	16.2	46.137	401	25.3938	25.6934	NA	NA	26.2537	26.4252	NA	NA	25.3938	25.6934	24.1845	23.8666	26.2537	26.4252	23.8215	23.1009	24.7846	24.9003	2	2	0.908743	0.0415589	0.115754	FALSE
elavl1	Q7ZTS8;F1QM02;E9QCY7	ELAV-like protein	12	12	10	48.1	35.936	324	29.5725	29.6764	28.1481	28.3865	30.2795	30.4301	28.7699	28.5223	29.5725	29.6764	28.1481	28.3865	30.2795	30.4301	28.7699	28.5223	28.9459	29.5005	4	4	0.417602	0.379237	0.554587	FALSE
tbx2b	Q7ZTU9;E7F2A0;F1RCG3;B8JKS6;F1QV06;F1QP12;P79742;F1QAR4;B0S6U6	T-box transcription factor TBX2b	19	19	13	27.9	75.334	687	29.6874	29.7439	31.0355	30.2375	NA	27.4239	NA	NA	29.6874	29.7439	31.0355	30.2375	23.7	27.4239	24.1269	23.618	30.1761	24.7172	4	1	0.00599762	2.22202	-5.45891	FALSE
wdr5	Q7ZTX2;E9QEX1;E9QDU5		9	9	9	35	36.501	334	27.6019	27.5399	26.8806	26.9265	27.9947	28.2892	26.9558	26.6599	27.6019	27.5399	26.8806	26.9265	27.9947	28.2892	26.9558	26.6599	27.2372	27.4749	4	4	0.614889	0.211203	0.237687	FALSE
snrnp40	Q7ZTY9		7	7	7	29.4	38.274	347	25.9544	26.3927	25.3497	25.4511	27.2152	27.793	25.8588	25.815	25.9544	26.3927	25.3497	25.4511	27.2152	27.793	25.8588	25.815	25.787	26.6705	4	4	0.178552	0.748235	0.883521	FALSE
fbl	Q7ZTZ4		26	26	26	69.7	33.633	317	36.3012	36.3484	36.4815	36.4511	35.9675	36.8084	36.39	36.4219	36.3012	36.3484	36.4815	36.4511	35.9675	36.8084	36.39	36.4219	36.3955	36.397	4	4	0.99394	0.0026397	0.00144662	FALSE
psme3	Q7ZU20		5	5	5	24.6	29.313	256	25.2724	25.172	NA	24.5549	27.1349	27.4644	24.7673	NA	25.2724	25.172	23.76	24.5549	27.1349	27.4644	24.7673	23.6982	24.6898	25.7662	3	3	0.335198	0.474698	1.0764	FALSE
hspa4a	Q7ZU46;F8W5B2;Q6NZU0		8	8	8	11.2	93.343	833	25.3508	25.6166	NA	NA	26.6513	26.1271	NA	NA	25.3508	25.6166	23.9876	23.8347	26.6513	26.1271	22.7296	23.0376	24.6974	24.6364	2	2	0.958977	0.0181919	-0.0610322	FALSE
hnrnpa0l	Q7ZU48		13	13	13	46	32.022	302	30.0854	30.0961	28.0233	28.1251	30.2364	30.8885	29.434	29.0436	30.0854	30.0961	28.0233	28.1251	30.2364	30.8885	29.434	29.0436	29.0825	29.9006	4	4	0.299876	0.523059	0.818133	FALSE
rps27a	Q7ZU62		7	7	2	47.1	19.71	172	29.8591	29.7969	29.4687	29.7488	30.3632	30.4715	29.6724	29.8571	29.8591	29.7969	29.4687	29.7488	30.3632	30.4715	29.6724	29.8571	29.7184	30.091	4	4	0.150652	0.822025	0.372677	FALSE
cct8	Q7ZU96		8	8	8	16.1	59.3	546	25.9883	26.1393	NA	NA	27.1797	27.0334	NA	NA	25.9883	26.1393	24.2391	23.749	27.1797	27.0334	23.955	23.5566	25.0289	25.4312	2	2	0.739619	0.130992	0.402213	FALSE
vcp	Q7ZU99;Q29RA2	Transitional endoplasmic reticulum ATPase	25	25	25	42.2	89.423	806	29.3574	29.8277	25.9632	25.7558	30.6642	30.647	28.7201	28.2332	29.3574	29.8277	25.9632	25.7558	30.6642	30.647	28.7201	28.2332	27.726	29.5661	4	4	0.204548	0.689205	1.8401	FALSE
prpf40a	Q7ZUE4		9	9	9	11.2	97.694	851	26.6917	26.8387	24.714	NA	27.6905	27.7235	26.4079	25.5962	26.6917	26.8387	24.714	23.5525	27.6905	27.7235	26.4079	25.5962	25.4492	26.8545	3	4	0.197693	0.704008	1.40532	FALSE
snrpe	Q7ZUG0	Small nuclear ribonucleoprotein E	2	2	2	25	10.789	92	27.2281	26.2137	NA	25.4845	27.9815	28.5318	26.7334	26.1882	27.2281	26.2137	23.9125	25.4845	27.9815	28.5318	26.7334	26.1882	25.7097	27.3587	3	4	0.114185	0.94239	1.64901	FALSE
psmb3	Q7ZUJ8	Proteasome subunit beta type	5	5	5	33.2	23.112	205	26.2324	26.3543	NA	NA	27.3015	27.9447	25.7461	25.9306	26.2324	26.3543	24.2021	23.695	27.3015	27.9447	25.7461	25.9306	25.121	26.7307	2	4	0.116073	0.935269	1.60973	FALSE
cdc42l	Q7ZUQ1;Q52WY2		3	3	3	22	21.305	191	24.5499	24.7578	NA	NA	25.7734	26.0583	24.2692	NA	24.5499	24.7578	24.1369	23.8609	25.7734	26.0583	24.2692	23.6821	24.3264	24.9458	2	3	0.371279	0.430299	0.619393	FALSE
etfa	Q7ZUS9;F1Q512		7	7	7	24	35.09	333	27.066	27.4764	NA	NA	27.3455	27.6025	26.1348	25.9856	27.066	27.4764	23.7765	24.2691	27.3455	27.6025	26.1348	25.9856	25.647	26.7671	2	4	0.337748	0.471407	1.12011	FALSE
rps11;si:dkey-159f12.2	Q7ZV05;A9C3W5		10	10	10	52.2	18.405	159	29.6954	29.6214	29.8529	29.7422	30.3498	30.62	30.2128	30.2347	29.6954	29.6214	29.8529	29.7422	30.3498	30.62	30.2128	30.2347	29.728	30.3543	4	4	0.00273122	2.56364	0.626372	FALSE
nhp2l1b	Q7ZV23		9	9	4	60.9	14.018	128	32.9464	33.1094	33.2621	33.2973	32.9093	33.5333	33.0103	32.6089	32.9464	33.1094	33.2621	33.2973	32.9093	33.5333	33.0103	32.6089	33.1538	33.0155	4	4	0.543319	0.264945	-0.138347	FALSE
psma4	Q7ZV77	Proteasome subunit alpha type	3	3	3	13	29.332	261	25.7614	26.464	24.5059	NA	27.3781	26.267	25.4807	25.4036	25.7614	26.464	24.5059	23.659	27.3781	26.267	25.4807	25.4036	25.0976	26.1323	3	4	0.235761	0.627528	1.03476	FALSE
rpl27	Q7ZV82	60S ribosomal protein L27	17	17	17	72.8	15.782	136	35.9294	35.822	36.0988	36.0287	36.458	36.9615	36.7477	36.768	35.9294	35.822	36.0988	36.0287	36.458	36.9615	36.7477	36.768	35.9697	36.7338	4	4	0.0016221	2.78992	0.764094	FALSE
prp19	Q7ZV92		22	22	22	69.1	54.733	505	31.6991	31.8154	31.5569	31.6173	32.4773	32.9256	32.2668	32.1601	31.6991	31.8154	31.5569	31.6173	32.4773	32.9256	32.2668	32.1601	31.6722	32.4574	4	4	0.0143332	1.84366	0.785269	FALSE
rpl10	Q7ZV96		13	13	2	48.8	24.611	215	33.139	32.8452	33.0678	32.9773	33.3042	33.8488	33.6665	33.7669	33.139	32.8452	33.0678	32.9773	33.3042	33.8488	33.6665	33.7669	33.0073	33.6466	4	4	0.00672553	2.17227	0.639287	FALSE
chmp1b	Q7ZVB1	Charged multivesicular body protein 1b	3	3	3	14.1	22.063	199	27.1955	26.6517	26.831	27.2208	27.0763	25.7438	27.3177	27.6343	27.1955	26.6517	26.831	27.2208	27.0763	25.7438	27.3177	27.6343	26.9748	26.943	4	4	0.946069	0.0240773	-0.0317474	FALSE
snrpd3l	Q7ZVB5;F1QL20		4	4	1	36.7	13.996	128	28.5158	28.8177	26.9547	27.0655	29.2419	29.5494	28.2136	27.5796	28.5158	28.8177	26.9547	27.0655	29.2419	29.5494	28.2136	27.5796	27.8384	28.6461	4	4	0.26969	0.569135	0.807678	FALSE
sf3a2	Q7ZVD4		4	4	4	16.9	31.347	278	25.9849	26.766	25.1203	25.1839	26.3819	27.8011	25.6059	25.4382	25.9849	26.766	25.1203	25.1839	26.3819	27.8011	25.6059	25.4382	25.7638	26.3068	4	4	0.447658	0.349054	0.542974	FALSE
sdha	Q7ZVF3;G8JL21	Succinate dehydrogenase [ubiquinone] flavoprotein subunit, mitochondrial	4	4	4	7.6	72.077	661	25.0134	NA	NA	NA	25.0979	25.2134	NA	NA	25.0134	23.9914	24.3287	23.6389	25.0979	25.2134	23.8422	23.2425	24.2431	24.349	1	2	0.858532	0.0662434	0.105902	FALSE
actbb	Q7ZVF9;F1QC15;E9QBT8	Actin, cytoplasmic 2;Actin, cytoplasmic 2, N-terminally processed	23	23	1	72.3	41.752	375	34.2833	34.3743	33.0557	33.4046	34.787	34.9186	33.7609	34.1003	34.2833	34.3743	33.0557	33.4046	34.787	34.9186	33.7609	34.1003	33.7795	34.3917	4	4	0.202955	0.692599	0.612208	FALSE
pcbp2	Q7ZVK5;E9QJ25		13	13	10	55.7	33.274	318	NA	24.708	NA	NA	31.6498	31.5378	29.506	31.1603	23.6503	24.708	23.7056	23.7425	31.6498	31.5378	29.506	31.1603	23.9516	30.9635	1	4	0.000119445	3.92283	7.01187	TRUE
serpine2	Q7ZVL5		3	3	3	7.8	43.776	395	25.4353	25.4153	25.8309	25.8506	26.028	25.5788	NA	25.5273	25.4353	25.4153	25.8309	25.8506	26.028	25.5788	23.8971	25.5273	25.633	25.2578	4	3	0.48737	0.312141	-0.375211	FALSE
tia1l	Q7ZVM6;E9QEY1		8	8	5	30.4	38.027	342	29.0158	29.0851	26.8323	27.0996	29.6294	30.0643	28.3391	27.9961	29.0158	29.0851	26.8323	27.0996	29.6294	30.0643	28.3391	27.9961	28.0082	29.0072	4	4	0.250783	0.600701	0.999038	FALSE
rbm17	Q7ZVN6;Q1LVD1;Q1LVD0;E9QJ56		4	4	4	11.7	46.18	418	25.7828	26.0013	24.7568	24.7157	26.5681	26.1627	25.3334	NA	25.7828	26.0013	24.7568	24.7157	26.5681	26.1627	25.3334	23.6889	25.3142	25.4383	4	3	0.870614	0.0601742	0.124159	FALSE
wdr75	Q7ZVR1	WD repeat-containing protein 75	17	17	17	28	93.935	832	29.6778	29.8605	29.6901	29.6387	29.8771	30.0849	29.4598	29.6462	29.6778	29.8605	29.6901	29.6387	29.8771	30.0849	29.4598	29.6462	29.7168	29.767	4	4	0.747024	0.126666	0.05021	FALSE
ppp1cab	Q7ZVR3	Serine/threonine-protein phosphatase	11	11	4	39.5	37.608	332	27.6222	28.0724	27.362	27.214	28.6013	28.8936	27.8582	27.5734	27.6222	28.0724	27.362	27.214	28.6013	28.8936	27.8582	27.5734	27.5677	28.2316	4	4	0.126635	0.897447	0.663992	FALSE
cwc25	Q7ZVW8		17	17	17	35.1	46.609	393	29.9258	29.8517	30.3223	30.42	29.3044	29.6483	29.3715	29.3407	29.9258	29.8517	30.3223	30.42	29.3044	29.6483	29.3715	29.3407	30.13	29.4162	4	4	0.00807178	2.09303	-0.713752	FALSE
arglu1b	Q7ZVW9	Arginine and glutamate-rich protein 1-B	12	4	4	24.2	32.555	269	28.4059	28.2807	28.527	28.4131	28.6719	26.3186	29.1592	29.1139	28.4059	28.2807	28.527	28.4131	28.6719	26.3186	29.1592	29.1139	28.4067	28.3159	4	4	0.90164	0.0449671	-0.0908202	FALSE
hnrpl	Q7ZW09;F1QMR5		39	39	27	93.3	59.168	536	37.6959	37.8211	37.9289	37.863	32.2465	32.5392	31.4984	31.4807	37.6959	37.8211	37.9289	37.863	32.2465	32.5392	31.4984	31.4807	37.8272	31.9412	4	4	0.00013995	3.85403	-5.88598	FALSE
kat7b;kat7a	Q7ZW29;E7FAT9	Histone acetyltransferase	2	2	2	5.6	65.578	568	25.2867	25.3229	25.1935	NA	NA	25.6633	NA	NA	25.2867	25.3229	25.1935	23.9373	23.5002	25.6633	23.2796	22.8923	24.9351	23.8338	3	1	0.184862	0.733153	-1.10128	FALSE
utp15	Q7ZW33	U3 small nucleolar RNA-associated protein 15 homolog	21	21	21	54	57.726	517	30.4751	30.7505	30.6358	30.5431	30.7116	30.9349	30.517	30.4764	30.4751	30.7505	30.6358	30.5431	30.7116	30.9349	30.517	30.4764	30.6011	30.66	4	4	0.647697	0.188628	0.0588701	FALSE
rpl4	Q7ZW95		23	23	23	53.9	42.552	375	32.0844	32.0196	32.3192	32.2357	32.2436	32.5885	32.3596	32.3006	32.0844	32.0196	32.3192	32.2357	32.2436	32.5885	32.3596	32.3006	32.1647	32.3731	4	4	0.0877105	1.05695	0.208361	FALSE
rbmx	Q7ZWA3;E9QBG3;Q7ZWA3-2;F8W5K3	RNA-binding motif protein, X chromosome	16	16	16	40.1	41.621	379	31.6037	31.5492	31.8277	31.8655	29.58	30.321	29.8511	29.444	31.6037	31.5492	31.8277	31.8655	29.58	30.321	29.8511	29.444	31.7115	29.799	4	4	0.000814079	3.08933	-1.91253	FALSE
nol12	Q7ZWE7	Nucleolar protein 12	4	4	4	14.9	26.515	228	26.8909	26.9454	27.2768	27.1298	27.173	27.7114	27.8099	27.5544	26.8909	26.9454	27.2768	27.1298	27.173	27.7114	27.8099	27.5544	27.0607	27.5622	4	4	0.0286377	1.54306	0.501454	FALSE
rae1	Q7ZWF0	mRNA export factor	3	3	3	10.1	41.051	368	25.0503	25.4652	NA	NA	25.9412	25.9288	25.0373	NA	25.0503	25.4652	23.946	23.5404	25.9412	25.9288	25.0373	22.9754	24.5005	24.9707	2	3	0.595736	0.224946	0.470209	FALSE
rpl18a	Q7ZWJ4;F8W484	60S ribosomal protein L18a	8	8	8	43.8	20.68	176	29.672	29.5909	29.7455	29.6171	29.9721	30.2231	29.7316	29.7149	29.672	29.5909	29.7455	29.6171	29.9721	30.2231	29.7316	29.7149	29.6564	29.9104	4	4	0.12095	0.917393	0.254087	FALSE
rpl34	Q7ZWJ7	60S ribosomal protein L34	7	7	7	37.6	13.369	117	31.4899	31.1965	31.4925	31.4346	31.8606	31.0382	32.1318	32.1137	31.4899	31.1965	31.4925	31.4346	31.8606	31.0382	32.1318	32.1137	31.4034	31.7861	4	4	0.234889	0.629138	0.38268	FALSE
matr3l1.1	Q800H4		31	31	31	36.9	104.41	928	32.1158	32.1473	32.2415	32.5051	30.8329	31.3491	31.0304	30.7105	32.1158	32.1473	32.2415	32.5051	30.8329	31.3491	31.0304	30.7105	32.2524	30.9807	4	4	0.000547992	3.26123	-1.27169	FALSE
matr3l1.1	Q800H6		43	43	32	44	127.53	1139	31.3913	31.4327	31.4041	31.5749	30.5705	30.9238	30.0612	29.9262	31.3913	31.4327	31.4041	31.5749	30.5705	30.9238	30.0612	29.9262	31.4507	30.3704	4	4	0.0166933	1.77746	-1.08029	FALSE
srsf3a	Q801U4;Q801U3		10	5	5	53.3	15.535	135	29.5433	29.3585	29.7314	29.7899	26.543	27.1729	NA	25.5582	29.5433	29.3585	29.7314	29.7899	26.543	27.1729	23.5832	25.5582	29.6058	25.7143	4	3	0.014933	1.82585	-3.89144	FALSE
tardbp	Q802C7		12	12	7	33.5	44.427	412	28.006	28.0956	27.7278	27.7376	28.5317	28.6322	27.2277	27.4133	28.006	28.0956	27.7278	27.7376	28.5317	28.6322	27.2277	27.4133	27.8918	27.9512	4	4	0.884082	0.0535075	0.0594491	FALSE
smarcd1	Q802C8		7	7	4	14.3	58.012	510	26.6958	27.2873	26.8663	26.843	26.92	NA	NA	NA	26.6958	27.2873	26.8663	26.843	26.92	24.1308	23.4387	22.9974	26.9231	24.3717	4	1	0.0611803	1.21339	-2.55135	FALSE
nol10	Q802W4;F1QFR4	Nucleolar protein 10	8	8	8	13.3	83.58	722	26.9408	27.1388	27.0584	27.0398	26.9198	27.1375	26.964	26.5931	26.9408	27.1388	27.0584	27.0398	26.9198	27.1375	26.964	26.5931	27.0444	26.9036	4	4	0.312092	0.505718	-0.140837	FALSE
srsf4	Q802Y1;F1QNQ3		5	4	4	10.4	41.581	366	27.31	27.3057	25.8069	26.07	27.7463	28.1209	26.4059	26.5779	27.31	27.3057	25.8069	26.07	27.7463	28.1209	26.4059	26.5779	26.6231	27.2127	4	4	0.350749	0.455003	0.589602	FALSE
nono	Q802Z5;A2BGU3		31	31	30	63.7	50.458	441	32.8073	32.9031	30.5067	30.8953	33.1637	32.544	32.3831	31.7429	32.8073	32.9031	30.5067	30.8953	33.1637	32.544	32.3831	31.7429	31.7781	32.4584	4	4	0.378109	0.422383	0.680345	FALSE
hspd1	Q803B0		41	41	41	75.5	61.196	575	31.8653	31.919	29.1812	29.3025	32.4982	32.7379	31.4674	30.8455	31.8653	31.919	29.1812	29.3025	32.4982	32.7379	31.4674	30.8455	30.567	31.8872	4	4	0.198065	0.703192	1.32027	FALSE
rpsa	Q803F6	40S ribosomal protein SA	8	8	8	42.9	34.012	308	27.4262	27.8407	27.8765	NA	28.3998	28.2331	NA	NA	27.4262	27.8407	27.8765	23.4776	28.3998	28.2331	23.8212	23.6692	26.6552	26.0308	3	2	0.725919	0.139112	-0.624408	FALSE
rbm39a	Q803H1;E9QHD4;E9QBR2;E9QGY4		18	12	12	44.9	58.323	523	29.3234	29.356	29.4641	29.651	28.769	29.1461	28.6082	28.6756	29.3234	29.356	29.4641	29.651	28.769	29.1461	28.6082	28.6756	29.4487	28.7997	4	4	0.00586309	2.23187	-0.64894	FALSE
rnf2	Q803I4	E3 ubiquitin-protein ligase RING2	4	4	4	17.6	37.539	336	25.8752	25.8934	25.8697	25.7631	25.651	24.739	24.4439	NA	25.8752	25.8934	25.8697	25.7631	25.651	24.739	24.4439	23.4601	25.8503	24.5735	4	3	0.0659326	1.1809	-1.27684	FALSE
psat1	Q803I7	Phosphoserine aminotransferase	4	4	4	12	40.523	368	24.6261	25.1981	NA	NA	25.6105	25.9662	NA	NA	24.6261	25.1981	24.1052	23.5957	25.6105	25.9662	22.913	24.0835	24.3813	24.6433	2	2	0.754347	0.122429	0.262005	FALSE
rab2a	Q803J3		6	6	6	39.2	23.514	212	26.4739	26.8039	NA	NA	27.3572	27.5668	NA	26.1757	26.4739	26.8039	23.7939	23.5677	27.3572	27.5668	22.7229	26.1757	25.1598	25.9556	2	3	0.594526	0.225829	0.795792	FALSE
sdcbp2	Q803J6;E9QBZ6		14	14	14	55.5	32.437	299	29.2468	29.3517	29.3594	29.3766	29.8538	30.2134	29.7435	29.6718	29.2468	29.3517	29.3594	29.3766	29.8538	30.2134	29.7435	29.6718	29.3336	29.8706	4	4	0.0178791	1.74765	0.537013	FALSE
creb1b	Q803K8;E9QD53;E7F9I0;Q7T351		4	4	4	16.7	33.906	318	26.4247	26.4911	26.6513	26.4958	NA	NA	NA	NA	26.4247	26.4911	26.6513	26.4958	23.6661	23.7139	23.9415	22.8696	26.5157	23.5478	4	0	0.000748799	3.12563	-2.96793	FALSE
tpm3;zgc:171719;tpm1	Q803M1;A7E2K1;Q6NYQ0;E7FBZ3;E9QC40;E9QBH4		14	14	7	43.5	28.844	248	27.7876	27.4363	25.2283	25.8155	27.2602	27.7084	27.5353	27.2586	27.7876	27.4363	25.2283	25.8155	27.2602	27.7084	27.5353	27.2586	26.5669	27.4406	4	4	0.253904	0.595331	0.873716	FALSE
tardbpl	Q803N5;Q6NYX2;E9QET0		12	7	7	46.2	34.369	303	27.9966	28.223	26.3428	26.2889	28.9273	27.6593	27.4875	27.3785	27.9966	28.223	26.3428	26.2889	28.9273	27.6593	27.4875	27.3785	27.2128	27.8631	4	4	0.347972	0.458456	0.650316	FALSE
csnk2a1;zgc:86598	Q803N7;Q6IQV0;E9QIP1;E9QHH7;E9QCX0;B0R0Q0;E7F3I3		6	6	6	21.5	45.607	395	26.9625	27.097	26.2309	25.8726	27.4092	27.4458	25.974	26.3605	26.9625	27.097	26.2309	25.8726	27.4092	27.4458	25.974	26.3605	26.5407	26.7974	4	4	0.60858	0.215682	0.256641	FALSE
tcp1	Q803P2		6	6	6	14.5	60.204	558	25.6603	26.0491	NA	NA	26.6016	26.6591	NA	NA	25.6603	26.0491	24.0097	24.1396	26.6016	26.6591	24.0765	23.1281	24.9647	25.1163	2	2	0.889518	0.0508455	0.151648	FALSE
aldoaa;aldoab	Q803Q7;Q6P043	Fructose-bisphosphate aldolase	6	6	6	24.7	39.74	364	26.5657	26.2636	NA	NA	27.7235	27.8552	25.7149	25.4989	26.5657	26.2636	23.8664	23.8442	27.7235	27.8552	25.7149	25.4989	25.135	26.6981	2	4	0.160988	0.793205	1.56315	FALSE
ahcy	Q803T5	Adenosylhomocysteinase	4	4	4	10.2	47.964	433	24.821	24.9683	NA	NA	25.6903	26.5051	24.7712	24.7233	24.821	24.9683	24.0799	23.6729	25.6903	26.5051	24.7712	24.7233	24.3855	25.4225	2	4	0.0995221	1.00208	1.03697	FALSE
ddx39ab	Q803W0		17	4	4	41.2	48.947	427	27.1227	27.7389	NA	25.1553	28.1399	28.838	26.72	26.5029	27.1227	27.7389	23.8458	25.1553	28.1399	28.838	26.72	26.5029	25.9656	27.5502	3	4	0.193872	0.712485	1.58459	FALSE
anxa4	Q804G7	Annexin	8	8	8	32.4	35.634	321	26.5703	27.0232	25.1705	NA	27.3421	27.6668	25.9269	NA	26.5703	27.0232	25.1705	24.0333	27.3421	27.6668	25.9269	23.5399	25.6993	26.119	3	3	0.731088	0.13603	0.419627	FALSE
anxa1a	Q804H2;A2BFV8	Annexin	13	13	13	40.6	37.754	340	29.3285	29.5128	26.8209	26.9167	30.3411	30.4692	28.5186	28.2663	29.3285	29.5128	26.8209	26.9167	30.3411	30.4692	28.5186	28.2663	28.1447	29.3988	4	4	0.23341	0.631881	1.25405	FALSE
ik	Q860B9		4	4	4	10	64.386	548	25.6385	25.6814	25.0689	25.3395	25.9646	26.9051	NA	NA	25.6385	25.6814	25.0689	25.3395	25.9646	26.9051	23.6561	23.4015	25.4321	24.9818	4	2	0.640233	0.193662	-0.450276	FALSE
psmd12	Q8AW07;E7FB49		4	4	4	10.5	52.813	456	24.8839	24.9434	NA	NA	25.9561	25.7268	NA	NA	24.8839	24.9434	24.2063	24.1532	25.9561	25.7268	23.3785	22.8476	24.5467	24.4772	2	2	0.93752	0.0280197	-0.0694743	FALSE
pa2g4a	Q8AW82		4	3	3	13.3	43.323	392	25.8073	25.586	NA	NA	25.9755	25.7268	NA	NA	25.8073	25.586	24.0384	24.0846	25.9755	25.7268	24.0752	23.4212	24.8791	24.7997	2	2	0.922853	0.0348676	-0.079356	FALSE
vdac2	Q8AWD0		7	7	6	31.4	30.284	283	27.4359	27.4839	NA	24.7728	28.3964	28.5294	26.4104	26.1539	27.4359	27.4839	24.1669	24.7728	28.3964	28.5294	26.4104	26.1539	25.9649	27.3725	3	4	0.24349	0.61352	1.40766	FALSE
kpna3	Q8JFT7	Importin subunit alpha	6	6	4	12.9	57.647	520	27.8335	27.8942	NA	NA	27.9692	28.255	27.0812	27.2829	27.8335	27.8942	23.8174	23.5546	27.9692	28.255	27.0812	27.2829	25.775	27.6471	2	4	0.219393	0.658777	1.87215	FALSE
csnk1a1	Q8JG73;Q8JHE0		4	4	4	11.3	38.88	337	25.2662	25.3951	24.6091	NA	25.2065	25.4016	24.9989	25.1816	25.2662	25.3951	24.6091	23.6553	25.2065	25.4016	24.9989	25.1816	24.7314	25.1972	3	4	0.32887	0.482975	0.465734	FALSE
ddx54	Q8JGR2;F1QN89		46	46	46	57.1	97.054	862	32.9136	32.9138	33.2637	33.3027	33.0028	33.4615	33.2535	33.3775	32.9136	32.9138	33.2637	33.3027	33.0028	33.4615	33.2535	33.3775	33.0985	33.2738	4	4	0.276304	0.558613	0.175357	FALSE
rps18	Q8JGS9;E9QJF2;E9QHH6	40S ribosomal protein S18	10	10	10	58.6	17.731	152	29.0048	28.9453	28.7227	28.7285	29.5041	29.6455	29.1653	29.1722	29.0048	28.9453	28.7227	28.7285	29.5041	29.6455	29.1653	29.1722	28.8503	29.3718	4	4	0.0143936	1.84183	0.521427	FALSE
taf7	Q8JHG4;E9QFJ9;E9QBB1		22	22	22	61.3	41.528	362	31.9379	31.888	32.2268	32.306	30.379	30.9864	30.6198	30.62	31.9379	31.888	32.2268	32.306	30.379	30.9864	30.6198	30.62	32.0897	30.6513	4	4	0.000140533	3.85222	-1.4384	FALSE
slc25a5	Q8JHI0;F1R1Y3;A2CEZ0		17	17	11	47	32.763	298	32.5968	32.7134	32.7511	32.7832	33.1736	33.4365	33.0005	33.1652	32.5968	32.7134	32.7511	32.7832	33.1736	33.4365	33.0005	33.1652	32.7111	33.194	4	4	0.00731132	2.136	0.482825	FALSE
rpl35	Q8JHJ1	60S ribosomal protein L35	9	9	9	45.5	14.43	123	34.0832	33.906	34.291	34.3091	34.357	34.7911	34.5439	34.6669	34.0832	33.906	34.291	34.3091	34.357	34.7911	34.5439	34.6669	34.1473	34.5897	4	4	0.015851	1.79994	0.442392	FALSE
ddx55	Q8JHJ2;F1QZG8	ATP-dependent RNA helicase DDX55	21	21	21	36.1	66.91	593	29.0381	29.1105	29.5904	29.5689	29.0628	29.4285	29.2816	29.2767	29.0381	29.1105	29.5904	29.5689	29.0628	29.4285	29.2816	29.2767	29.327	29.2624	4	4	0.713164	0.14681	-0.0645972	FALSE
vangl2	Q8UVJ6	Vang-like protein 2	6	6	6	14.6	60.081	526	25.3661	25.4885	25.8401	NA	26.1846	26.358	25.899	26.014	25.3661	25.4885	25.8401	23.9117	26.1846	26.358	25.899	26.014	25.1516	26.1139	3	4	0.105994	0.974718	0.962313	FALSE
supt6h	Q8UVK2	Transcription elongation factor SPT6	7	7	7	4.8	198.16	1726	26.008	26.2719	NA	NA	26.5568	27.4361	NA	NA	26.008	26.2719	23.9834	23.4806	26.5568	27.4361	23.4654	23.1641	24.936	25.1556	2	2	0.871207	0.0598785	0.21963	FALSE
pdia6	Q90WA5		7	7	7	22	48.008	440	27.0734	27.5007	NA	NA	28.0328	28.3043	26.3413	25.611	27.0734	27.5007	24.11	23.7157	28.0328	28.3043	26.3413	25.611	25.5999	27.0723	2	4	0.264601	0.577409	1.4724	FALSE
sf3a1	Q90X41;B0R0U8;E9QJK9		15	15	15	23.3	87.915	780	27.0564	27.362	25.1748	25.4855	28.5394	28.1843	26.4525	26.612	27.0564	27.362	25.1748	25.4855	28.5394	28.1843	26.4525	26.612	26.2697	27.447	4	4	0.175443	0.755863	1.17738	FALSE
ccdc80	Q90X49;Q90X49-2	Coiled-coil domain-containing protein 80	6	6	6	7.7	99.919	867	25.5057	25.5392	25.748	25.8571	NA	25.3407	NA	25.3683	25.5057	25.5392	25.748	25.8571	23.9797	25.3407	23.5971	25.3683	25.6625	24.5714	4	2	0.0958129	1.01858	-1.09106	FALSE
sec61al1;sec61al2	Q90ZM2;Q90YL4	Protein transport protein Sec61 subunit alpha-like 1;Protein transport protein Sec61 subunit alpha-like 2	2	2	2	4.2	52.297	476	24.7618	24.9523	24.2266	24.4025	25.3818	25.3927	24.8534	24.8162	24.7618	24.9523	24.2266	24.4025	25.3818	25.3927	24.8534	24.8162	24.5858	25.111	4	4	0.062421	1.20467	0.525216	FALSE
rpl13	Q90Z10;F8W4X6	60S ribosomal protein L13	18	18	18	57.8	24.364	211	32.9233	32.8046	33.0993	33.0256	33.2871	33.5945	33.3872	33.6068	32.9233	32.8046	33.0993	33.0256	33.2871	33.5945	33.3872	33.6068	32.9632	33.4689	4	4	0.00281139	2.55108	0.505669	FALSE
eef1a;eef1a1l1	Q92005;F1QI74;E7FD96;Q6P969;Q568F0;E9QGR4;Q6DHT2;F1QQW9	Elongation factor 1-alpha	15	15	15	54.5	50.047	462	31.7551	31.9353	30.0032	30.0953	32.723	32.7755	31.2648	31.0117	31.7551	31.9353	30.0032	30.0953	32.723	32.7755	31.2648	31.0117	30.9472	31.9438	4	4	0.204771	0.688733	0.996517	FALSE
erh	Q98874	Enhancer of rudimentary homolog	3	3	3	28.8	12.245	104	27.9985	27.6609	26.7219	27.6094	27.3619	26.1299	27.1907	27.0513	27.9985	27.6609	26.7219	27.6094	27.3619	26.1299	27.1907	27.0513	27.4977	26.9334	4	4	0.195512	0.708826	-0.564252	FALSE
cbfb	Q98U16		11	11	11	58.8	22.12	187	25.0617	25.0648	25.7088	25.1074	30.4126	31.0286	31.9438	31.4305	25.0617	25.0648	25.7088	25.1074	30.4126	31.0286	31.9438	31.4305	25.2357	31.2039	4	4	4.2249e-05	4.37418	5.9682	TRUE
tpt1	Q9DGK4;B8JHR2;E7F8Y5;E9QIY7	Translationally-controlled tumor protein homolog	4	4	4	25.1	19.024	171	25.7144	25.3064	NA	NA	NA	25.2926	NA	NA	25.7144	25.3064	23.6819	23.8042	23.7947	25.2926	23.7863	23.7726	24.6267	24.1615	2	1	0.497371	0.30332	-0.465168	FALSE
atp1b1a	Q9DGL3		2	2	2	9.2	35.177	306	25.0197	25.0208	NA	NA	25.3685	26.2515	NA	NA	25.0197	25.0208	24.1989	23.8857	25.3685	26.2515	23.129	23.9745	24.5313	24.6809	2	2	0.852736	0.0691852	0.149579	FALSE
atp1a1a.1	Q9DGL6;B8JKS7		19	19	11	23.5	113.38	1028	28.6031	28.5786	25.7798	25.7277	29.4906	29.4587	27.6167	27.5975	28.6031	28.5786	25.7798	25.7277	29.4906	29.4587	27.6167	27.5975	27.1723	28.5409	4	4	0.219609	0.65835	1.36859	FALSE
arntl1a	Q9I879		12	11	6	22.7	68.941	626	28.939	29.0419	29.182	29.3251	NA	NA	NA	NA	28.939	29.0419	29.182	29.3251	23.3594	24.3224	23.2718	22.72	29.122	23.4184	4	0	0.000232677	3.63325	-5.70358	FALSE
snrpb	Q9I9E5	Small nuclear ribonucleoprotein-associated protein	6	6	6	19.2	24.463	239	28.7234	28.306	27.0521	27.1299	29.1653	29.0822	27.86	27.0054	28.7234	28.306	27.0521	27.1299	29.1653	29.0822	27.86	27.0054	27.8028	28.2782	4	4	0.504157	0.297434	0.475379	FALSE
eif2s1b;eif2s1a	Q9I9E9;Q7ZWD3		6	6	6	22.9	36.139	315	25.8429	25.9595	NA	NA	26.7506	26.962	NA	NA	25.8429	25.9595	24.035	23.8744	26.7506	26.962	23.7961	23.8101	24.9279	25.3297	2	2	0.716671	0.14468	0.401739	FALSE
gbas	Q9PU58	Protein NipSnap homolog 2	3	3	3	6.6	33.572	286	26.2356	NA	NA	NA	26.0087	25.4067	NA	NA	26.2356	23.4203	24.2366	24.0622	26.0087	25.4067	23.5025	23.4314	24.4887	24.5873	1	2	0.915982	0.0381132	0.0986494	FALSE
kif23	Q9PUU5;F1QGV5;Q1LUF4	Kinesin-like protein	23	23	23	31.6	98.665	867	29.4445	29.4707	29.6071	29.7598	28.9183	29.3205	28.4911	28.5349	29.4445	29.4707	29.6071	29.7598	28.9183	29.3205	28.4911	28.5349	29.5705	28.8162	4	4	0.0235208	1.62855	-0.754325	FALSE
ctnna1	Q9PVF8;E9QEM4;E9QJM0;B8A6A9;B7ZC77;E9QGY0;F1Q548		11	11	11	14.2	100.52	907	26.01	25.6974	NA	NA	26.8746	27.4533	NA	NA	26.01	25.6974	24.009	23.8077	26.8746	27.4533	23.0008	23.5697	24.8811	25.2246	2	2	0.798311	0.0978281	0.343534	FALSE
ldhba	Q9PVK4;E9QGA6;Q6DGK2;E7FA49	L-lactate dehydrogenase B-A chain	4	4	4	15.6	36.246	334	24.9349	NA	NA	NA	25.7561	26.0067	NA	NA	24.9349	23.5666	24.127	23.598	25.7561	26.0067	23.5763	23.1478	24.0566	24.6217	1	2	0.518499	0.285252	0.565086	FALSE

## Sheet: 5dpf- Quantified proteins
my_label	Protein.IDs	Protein.names	Peptides	Razor...unique.peptides	Unique.peptides	Sequence.coverage....	Mol..weight..kDa.	Sequence.length	log2.LFQ.intensity.WT_1	log2.LFQ.intensity.WT_2	log2.LFQ.intensity.WT_3	log2.LFQ.intensity.WT_4	log2.LFQ.intensity.zMT_1	log2.LFQ.intensity.zMT_2	log2.LFQ.intensity.zMT_3	log2.LFQ.intensity.zMT_4	imputed.log2.LFQ.intensity.WT_1	imputed.log2.LFQ.intensity.WT_2	imputed.log2.LFQ.intensity.WT_3	imputed.log2.LFQ.intensity.WT_4	imputed.log2.LFQ.intensity.zMT_1	imputed.log2.LFQ.intensity.zMT_2	imputed.log2.LFQ.intensity.zMT_3	imputed.log2.LFQ.intensity.zMT_4	mean2_naimp_meas_WT	mean2_naimp_meas_zMT	value_count_WT	value_count_zMT	pvalue_zMT_WT	log10.pvalue_zMT_WT	difference_zMT_WT	enriched_zMT_WT
crygn2;crygnb	A0A0A0MPG3;Q6DGY7;A0A286YAZ7;Q5XTN8	Gamma-crystallin N-B	11	11	11	64.1	24.248	206	26.1987	26.2837	26.1086	26.4236	27.5396	27.6948	26.6652	26.2063	26.1987	26.2837	26.1086	26.4236	27.5396	27.6948	26.6652	26.2063	26.2536	27.0265	4	4	0.116005	0.935525	0.772855	FALSE
paics	Q7ZUN6;A0A0A0MPG9		19	19	19	49.2	47.077	425	23.7561	24.0541	23.9142	24.6806	25.81	26.6092	25.4541	24.8071	23.7561	24.0541	23.9142	24.6806	25.81	26.6092	25.4541	24.8071	24.1013	25.6701	4	4	0.016579	1.78044	1.56884	TRUE
igf2bp1	A0A0B4J1A6;Q08CK7;X1WC53	Insulin-like growth factor 2 mRNA-binding protein 1	63	63	55	73.1	65.589	598	32.9616	33.014	33.1001	33.2512	34.9103	34.8677	34.8053	34.4239	32.9616	33.014	33.1001	33.2512	34.9103	34.8677	34.8053	34.4239	33.0817	34.7518	4	4	6.67422e-05	4.1756	1.67005	TRUE
igf2bp2a	A9C3V8;A0A0B4J1B0;A0A2R8RHK1;A0A2R8Q8A4;A0A2R8RTZ0;A0A2R8QC11		22	20	15	36.1	66.453	606	20.8697	20.3731	NA	21.5994	24.7418	28.2589	27.9549	27.5019	20.8697	20.3731	22.0805	21.5994	24.7418	28.2589	27.9549	27.5019	21.2307	27.1143	3	4	0.00216448	2.66465	5.88367	TRUE
si:dkey-265e15.5;si:dkey-59l11.10;si:ch211-114l13.4;si:dkey-222h21.6;si:ch211-114l13.1;si:dkey-172k15.6;si:dkey-222h21.4;si:dkey-222h21.7;si:ch211-15j1.5;si:dkey-222h21.1;si:dkey-261p22.1;si:dkey-222h21.11;si:dkey-207m2.4;si:dkey-222h21.3;si:dkey-16p6.1;si:ch211-114l13.3;si:dkey-222h21.5;si:dkey-257e4.2;si:ch211-197f20.1;si:dkey-222h21.10;si:dkey-222h21.9;si:dkey-204l2.3;si:dkey-196n19.2;si:ch211…	A0A0G2KCB7;A0A2R8Q3K6;A0A0R4INA3;A0A0N4SU16;A0A2R8QHD0;A0A0R4IE62;A0A2R8QIT3;A0A0R4ISD0;A0A2R8QR12;A0A0R4ICF5;F1QZV8;A0A0R4IZ56;A0A2R8QAH2;A0A2R8PZB3;K7DY09;A0A0R4IJE7;A0A2R8QI47;A0A0A0MPM8;A0A0R4IRX1;A0A0R4IVV9;A0A0A0MPT9;F1R020;R4GDY0;F1R570;E9QI03;F6NI48;A0A0R4IIJ8;A0A2R8Q0X0;F6NKM9;E9QIY5;A0A0R4IE34;A0A2R8QNF4;A0A0R4IWJ2;A0A0A0MPV2;A0A0R4IYF3;F1R2P3;A0A2R8Q908;A0A0R4IX62;A0A0A0MPS3;F1QP35;F1Q…		3	3	2	6.7	99.893	870	NA	NA	22.7668	NA	23.5379	23.8833	23.4691	NA	21.6009	21.671	22.7668	21.7224	23.5379	23.8833	23.4691	21.9484	21.9403	23.2097	1	3	0.0545447	1.26325	1.26939	FALSE
A0A0G2KCR1	A0A0G2KCR1;A0A1L1QZL6		8	8	8	28	35.377	304	24.6493	24.5884	25.4042	24.9817	25.2805	25.3945	25.5823	25.4647	24.6493	24.5884	25.4042	24.9817	25.2805	25.3945	25.5823	25.4647	24.9059	25.4305	4	4	0.0619252	1.20813	0.524635	FALSE
A0A0G2KCW6	A0A0G2KCW6		3	3	3	4.6	127	1142	23.4117	NA	NA	23.7583	23.7999	24.3726	24.0641	NA	23.4117	21.6138	22.0151	23.7583	23.7999	24.3726	24.0641	21.5413	22.6997	23.4444	2	3	0.40564	0.391859	0.744705	FALSE
A0A0G2KFV1	A0A0G2KFV1		6	2	2	9.8	63.777	549	29.9262	30.0558	29.9463	29.9258	30.7668	30.7248	30.4831	30.132	29.9262	30.0558	29.9463	29.9258	30.7668	30.7248	30.4831	30.132	29.9635	30.5267	4	4	0.0278342	1.55542	0.563162	FALSE
LOC100334106;iqsec1b	F1QCJ4;A0A0G2KFX5;E7EZE5;X1WBR0;E9QDV4;A0A2R8Q8I6;F1R952;A0A2R8Q8B4;A0A2R8Q8W8;A0A2R8Q8B1;A0A2R8QUT2;A0A2R8QGT6;A0A0R4ITB4;A0A2R8Q8B8;A0A2R8Q462;A8DZA3;A0A2R8QNV2;A0A0R4IIU3;A0A2R8Q3P9;A0A2R8QKS7;A0A2R8RWG7;A0A2R8QKA7;A0A0G2L9N5		10	10	8	11.5	107.73	953	24.8738	24.5252	24.3782	24.5568	25.176	24.8018	24.4846	23.4898	24.8738	24.5252	24.3782	24.5568	25.176	24.8018	24.4846	23.4898	24.5835	24.4881	4	4	0.813982	0.0893852	-0.0954285	FALSE
A0A0G2KGQ1	A0A0G2KGQ1;A0A0G2KVT3		8	8	8	19.7	59.334	518	NA	NA	NA	NA	25.3212	25.4394	24.9861	24.7731	20.6824	21.6997	21.5124	21.4415	25.3212	25.4394	24.9861	24.7731	21.334	25.13	0	4	2.18495e-05	4.66056	3.79596	TRUE
A0A0G2KGS0	A0A0G2KGS0;A0A0G2KTI4		3	3	3	3.8	122.32	1120	23.1837	23.0722	22.8705	22.9118	NA	NA	NA	NA	23.1837	23.0722	22.8705	22.9118	22.7554	23.2607	22.1719	22.1003	23.0095	22.5721	4	0	0.207336	0.683326	-0.437464	FALSE
A0A0G2KGT5	A0A0G2KGT5;X1WHU3;A0A0G2L199;F1QQA8		6	6	4	21.4	35.71	308	24.7661	24.5409	24.3374	24.496	25.5558	25.3229	25.1024	24.5626	24.7661	24.5409	24.3374	24.496	25.5558	25.3229	25.1024	24.5626	24.5351	25.1359	4	4	0.0591314	1.22818	0.600837	FALSE
rnps1	A0A2U3TVS8;A0A0G2KGY0;Q6PG31	RNA-binding protein with serine-rich domain 1	6	6	6	30.1	27.609	249	25.2102	25.2233	24.9209	25.2044	27.0613	26.9988	27.0927	26.6088	25.2102	25.2233	24.9209	25.2044	27.0613	26.9988	27.0927	26.6088	25.1397	26.9404	4	4	3.27876e-05	4.48429	1.80069	TRUE
A0A0G2KGZ7	A0A0G2KGZ7		17	17	5	18.4	93.338	830	26.3295	26.1061	26.1633	26.4668	26.6655	26.766	26.5081	26.4757	26.3295	26.1061	26.1633	26.4668	26.6655	26.766	26.5081	26.4757	26.2664	26.6038	4	4	0.0202615	1.69333	0.337391	FALSE
A0A0G2KH95	A0A0G2KH95		4	4	4	16.4	40.112	348	24.006	23.5937	24.0262	24.1227	25.2574	25.2944	24.3487	24.247	24.006	23.5937	24.0262	24.1227	25.2574	25.2944	24.3487	24.247	23.9372	24.7869	4	4	0.0502217	1.29911	0.849716	FALSE
si:dkey-176f19.6	A0A0G2KHU9;F1QPF6;A0A0N4STU7;E9QIS6;A0A286Y8F8;H9GYZ1;H0WF55;A0A2R8QMU3;A0A0G2L7B1;E7FAN3;H0WEY7;A0A0G2KKU4;A0A2R8QEU7;K7DY25;Q58EF6;A0A0G2L9R8;H0WE67;A0A2R8Q187;E9QCQ3		5	2	1	15	43.936	380	NA	24.6752	24.4827	25.0008	25.2716	25.8188	25.7149	24.5563	21.6718	24.6752	24.4827	25.0008	25.2716	25.8188	25.7149	24.5563	23.9576	25.3404	3	4	0.170871	0.767332	1.38277	FALSE
A0A0G2KKS3	A0A0G2KKS3		4	3	2	8.2	49.913	427	23.3604	NA	NA	NA	24.2067	NA	24.1622	NA	23.3604	20.703	21.4377	22.0173	24.2067	23.377	24.1622	21.5243	21.8796	23.3175	1	2	0.13927	0.856143	1.43794	FALSE
A0A0G2KMQ4	A0A0G2KMQ4		9	9	2	28.8	45.532	393	24.8596	24.8137	24.9378	24.6892	25.2411	25.4165	25.2572	25.202	24.8596	24.8137	24.9378	24.6892	25.2411	25.4165	25.2572	25.202	24.8251	25.2792	4	4	0.000674852	3.17079	0.454172	FALSE
A0A0G2KPJ7	A0A0G2KPJ7		4	2	2	21	23.077	214	26.771	27.1799	27.6032	27.588	27.5203	27.7983	27.4807	27.1582	26.771	27.1799	27.6032	27.588	27.5203	27.7983	27.4807	27.1582	27.2855	27.4894	4	4	0.427665	0.368896	0.203834	FALSE
LOC101882810	A0A2R8QP84;A0A2R8QHT4;A0A2R8Q7L5;A0A2R8QSF8;A0A2R8RSI0;A0A0G2KPU4;A0A2R8RL29;F1R401;A0A0R4ILW4;A0A2R8RSH0		2	2	2	1.7	135.05	1224	NA	22.93	NA	24.3424	23.2489	NA	23.9077	23.7141	21.2122	22.93	21.5392	24.3424	23.2489	23.5762	23.9077	23.7141	22.506	23.6117	2	3	0.220794	0.656013	1.10572	FALSE
A0A0G2KSD8	A0A0G2KSD8		4	3	3	11	40.495	355	NA	NA	NA	NA	24.7101	NA	NA	23.6006	21.2042	21.336	21.5388	21.3558	24.7101	23.075	22.6662	23.6006	21.3587	23.513	0	2	0.0153386	1.81421	2.15429	TRUE
A0A0G2KUJ0	A0A0G2KUJ0		8	8	8	35.7	31.156	286	24.3674	24.8413	23.8418	25.0912	26.008	26.5958	25.4873	24.4915	24.3674	24.8413	23.8418	25.0912	26.008	26.5958	25.4873	24.4915	24.5354	25.6456	4	4	0.0879605	1.05571	1.1102	FALSE
A0A0G2L3H6	A0A0G2L3H6;A0A0G2KUM0;X1WER7;A6H8S5;F1R4L1;A0A2R8PZV7;A0A2R8Q796;F1R9N7;A0A2R8RLN8		6	6	6	26.2	34.47	302	25.2658	25.7446	25.8004	25.708	26.211	25.8126	26.0256	25.7449	25.2658	25.7446	25.8004	25.708	26.211	25.8126	26.0256	25.7449	25.6297	25.9486	4	4	0.097928	1.00909	0.318859	FALSE
si:dkey-1f12.3	A0A2R8Q0A8;A0A2R8QIQ0;A0A2R8Q590;A0A0G2KV24;A0A286Y8K5;X1WCH2		3	3	3	2.3	150.92	1365	23.7723	23.8095	23.8715	24.3133	NA	NA	NA	NA	23.7723	23.8095	23.8715	24.3133	22.9002	23.2317	22.415	21.447	23.9417	22.4985	4	0	0.0284381	1.5461	-1.4432	TRUE
A0A0G2KWF9	A0A0G2KWF9		5	5	5	10.7	60.047	515	23.5698	23.9597	23.9888	24.324	25.1126	24.7874	24.3305	24.3612	23.5698	23.9597	23.9888	24.324	25.1126	24.7874	24.3305	24.3612	23.9606	24.6479	4	4	0.0308166	1.51122	0.687332	FALSE
A0A0G2KZA4	A0A0G2KZA4		6	6	6	15.5	55.224	496	23.5784	23.2366	23.4111	23.4373	24.084	25.3738	22.8933	22.6136	23.5784	23.2366	23.4111	23.4373	24.084	25.3738	22.8933	22.6136	23.4159	23.7412	4	4	0.642757	0.191953	0.325328	FALSE
A0A0G2L009	A0A0G2L009		21	21	21	15	203.79	1765	23.0191	23.0642	NA	24.0962	25.2677	26.5717	24.9218	24.971	23.0191	23.0642	21.6595	24.0962	25.2677	26.5717	24.9218	24.971	22.9597	25.4331	3	4	0.00886806	2.05217	2.47332	TRUE
A0A0G2L0F1	A0A0G2L0F1		9	9	9	9.8	116.97	1025	24.4216	24.8919	24.8594	25.1614	24.516	25.3474	25.1641	24.4161	24.4216	24.8919	24.8594	25.1614	24.516	25.3474	25.1641	24.4161	24.8336	24.8609	4	4	0.925397	0.033672	0.0273075	FALSE
A0A0G2L1F5	A0A0G2L1F5;A0A140LGS5;F1QQE5;A0A140LG71		17	17	14	8.9	262.62	2272	NA	21.3376	22.464	22.9286	25.0227	25.6784	23.0038	22.1533	21.0205	21.3376	22.464	22.9286	25.0227	25.6784	23.0038	22.1533	21.9377	23.9646	3	4	0.0890974	1.05014	2.02687	FALSE
A0A0G2L2Q2	A0A0G2L2Q2		2	2	2	37.1	7.2222	62	24.6186	24.7479	24.9488	24.9675	25.4951	25.4538	25.0079	24.3989	24.6186	24.7479	24.9488	24.9675	25.4951	25.4538	25.0079	24.3989	24.8207	25.0889	4	4	0.379466	0.420827	0.268238	FALSE
A0A0G2L331	A0A0G2L331;F1RCW7		8	8	8	41.6	30.113	262	25.1587	25.1679	25.1823	25.4495	26.147	25.678	25.6706	25.2223	25.1587	25.1679	25.1823	25.4495	26.147	25.678	25.6706	25.2223	25.2396	25.6795	4	4	0.0976512	1.01032	0.439851	FALSE
A0A0G2L559	A0A0G2L559		4	2	2	10.5	46.32	410	24.0315	23.0991	24.5403	24.1796	NA	25.1211	23.7385	NA	24.0315	23.0991	24.5403	24.1796	22.6743	25.1211	23.7385	21.9164	23.9626	23.3626	4	2	0.472675	0.325438	-0.600013	FALSE
A0A0G2L677	A0A0G2L677		3	3	3	52.3	7.4378	65	24.8526	25.9077	25.2924	25.2003	25.9443	25.9776	25.6103	25.591	24.8526	25.9077	25.2924	25.2003	25.9443	25.9776	25.6103	25.591	25.3132	25.7808	4	4	0.121998	0.913646	0.467589	FALSE
A0A0G2L7Y1	A0A0G2L7Y1		9	9	3	13	80.295	716	NA	NA	NA	NA	26.6517	26.695	26.4219	NA	21.1113	21.8007	21.4139	22.1538	26.6517	26.695	26.4219	22.1854	21.6199	25.4885	0	3	0.0364712	1.43805	3.8686	TRUE
A0A0G2L833	A0A0G2L833		3	3	3	15.2	28.443	243	23.3876	23.3508	23.7731	24.019	25.8936	25.2036	25.6571	25.0307	23.3876	23.3508	23.7731	24.019	25.8936	25.2036	25.6571	25.0307	23.6326	25.4463	4	4	0.000480236	3.31855	1.81361	TRUE
A0A0G2L9F7	A0A0G2L9F7;A0A2R8PYX0;E7F5T6;A0A0G2KGP5		48	48	48	40.9	153.42	1385	27.1444	27.1763	27.1475	27.4225	27.985	28.0166	27.8321	27.4758	27.1444	27.1763	27.1475	27.4225	27.985	28.0166	27.8321	27.4758	27.2227	27.8274	4	4	0.00928936	2.03201	0.604683	FALSE
A0A0G2L9Z3	A0A0G2L9Z3;F1QWL7;A0A0H2UJM6;A0A2R8QAZ1;A0A2R8PX70;A0A2R8QIA8;A8DZC2		14	13	3	41.4	40.494	345	24.5136	24.6948	24.7176	24.8787	24.6941	24.9483	25.4155	24.6508	24.5136	24.6948	24.7176	24.8787	24.6941	24.9483	25.4155	24.6508	24.7012	24.9272	4	4	0.300864	0.521629	0.226005	FALSE
A0A0G2LAL1	A0A0G2LAL1		5	3	2	12.6	40.759	348	23.1441	NA	23.0941	23.2468	24.438	24.2014	24.1049	23.4725	23.1441	21.6485	23.0941	23.2468	24.438	24.2014	24.1049	23.4725	22.7834	24.0542	3	4	0.0353647	1.45143	1.27081	FALSE
stk10	A0A0H2UKI6;Q7SY52	Serine/threonine-protein kinase 10	24	24	21	23.5	99.974	854	26.6141	26.6589	26.6734	27.0376	27.96	27.9853	27.6885	27.2764	26.6141	26.6589	26.6734	27.0376	27.96	27.9853	27.6885	27.2764	26.746	27.7276	4	4	0.00395088	2.40331	0.981529	FALSE
c2cd5	A0A0H2UKM1;A0A0H2UKU7;B8JLR9;B8K0F7		13	13	13	16.2	111.17	1012	24.1698	24.1292	24.9043	24.9562	25.0197	24.4342	24.507	23.9976	24.1698	24.1292	24.9043	24.9562	25.0197	24.4342	24.507	23.9976	24.5399	24.4896	4	4	0.875736	0.057627	-0.0502664	FALSE
akap8l	A0A0H2UKW6;F1QML8;R4GEY4		18	18	6	25	69.464	645	27.0525	27.0246	27.2906	27.3363	27.3285	27.3476	27.288	27.1084	27.0525	27.0246	27.2906	27.3363	27.3285	27.3476	27.288	27.1084	27.176	27.2681	4	4	0.383459	0.416282	0.092127	FALSE
F6PEI4	F6PEI4;A0A0J9YIX2;E9QF72		11	11	10	18.5	66.617	606	25.6595	25.6606	25.8419	25.7603	26.2982	26.4576	26.0133	25.7866	25.6595	25.6606	25.8419	25.7603	26.2982	26.4576	26.0133	25.7866	25.7306	26.1389	4	4	0.0666049	1.17649	0.408372	FALSE
A0A0J9YJ67	A0A0J9YJ67		6	6	5	23.7	34.465	299	23.7301	NA	23.035	NA	24.1793	NA	23.6225	23.8567	23.7301	21.8679	23.035	22.1786	24.1793	23.4109	23.6225	23.8567	22.7029	23.7674	2	3	0.0803556	1.09498	1.06442	FALSE
CABZ01076801.1;kif3b	A0A0J9YJF3;E7F4J1;F1QN54;Q1LXY2;Q1LXY1;F1QW58;F1QYE9;A0A2R8QHL6;F1Q8U4;A0A2R8Q7J3;F1QV34;F1QPR6	Kinesin-like protein	3	3	3	4.1	84.833	739	NA	NA	NA	NA	23.575	NA	23.4911	NA	21.4997	21.4685	21.3604	21.764	23.575	23.4803	23.4911	21.929	21.5231	23.1188	0	2	0.0249605	1.60275	1.59571	TRUE
si:ch211-191d2.2	A0A0N4SU12;A0A2R8QL33;F8W2D9;A0A0R4ISU2;A0A2R8QSF9;R4GEB4		5	3	2	10.4	56.303	489	23.8478	23.06	NA	23.5849	NA	NA	23.0835	NA	23.8478	23.06	21.5525	23.5849	23.0387	23.4127	23.0835	21.4319	23.0113	22.7417	3	1	0.705325	0.151611	-0.269552	FALSE
A0A0N4SU18	A0A0N4SU18;F1R8R0;A0A2R9YJI9;X1WGB2		5	5	5	21.3	39.885	347	23.0105	NA	23.2738	24.0408	24.5601	25.3587	24.28	23.3586	23.0105	21.2081	23.2738	24.0408	24.5601	25.3587	24.28	23.3586	22.8833	24.3894	3	4	0.0899651	1.04593	1.50606	FALSE
A0A0N4SU43	A0A0N4SU43;A0A0N4STP0		3	3	3	4.6	102.96	914	23.2648	22.7767	22.7999	NA	23.7022	22.0727	22.8362	21.2243	23.2648	22.7767	22.7999	21.4772	23.7022	22.0727	22.8362	21.2243	22.5797	22.4588	3	4	0.860095	0.0654536	-0.120822	FALSE
cki	A0A0N4SUF2;F1Q7G3;Q1LXJ8;F1R5D5;F1QR21;A2BF93;I3IT59;I3ISA0;CON__Q99PS0;E7FCW1		30	10	9	64.4	47.164	430	27.7498	27.4387	27.1118	27.5129	28.855	29.4097	27.9971	26.1829	27.7498	27.4387	27.1118	27.5129	28.855	29.4097	27.9971	26.1829	27.4533	28.1112	4	4	0.422836	0.373828	0.657874	FALSE
si:ch211-226h8.8;zgc:172218	F6NMZ5;A0A0N4SUF7;A0A2R8QBZ0;A0A2R8PXR7;A3KQV6;A3KQV5;F1QP30		5	3	3	38.8	16.841	152	25.2198	25.1557	25.6007	25.2572	NA	NA	NA	NA	25.2198	25.1557	25.6007	25.2572	22.8522	23.3926	21.9879	21.3936	25.3084	22.4066	4	0	0.00584151	2.23347	-2.9018	TRUE
hoxb5a;hoxb5b	A0A0R4I9D0;P09014;P09013;E9QGR2;A2BE63;A2BE62;B3DHP5;Q8AWY9;P15861;P15862;P09074;Q9YGT6	Homeobox protein Hox-B5a;Homeobox protein Hox-B5b	3	3	3	9.8	30.93	276	25.7681	25.439	25.7015	25.8955	25.9703	25.6264	25.3201	25.204	25.7681	25.439	25.7015	25.8955	25.9703	25.6264	25.3201	25.204	25.701	25.5302	4	4	0.427226	0.369342	-0.170826	FALSE
ddost	A0A0R4I9F5;Q6NYS8	Dolichyl-diphosphooligosaccharide--protein glycosyltransferase 48 kDa subunit	9	9	9	27.2	48.533	441	24.943	24.9387	24.7324	25.313	25.8597	26.2527	25.4635	25.0676	24.943	24.9387	24.7324	25.313	25.8597	26.2527	25.4635	25.0676	24.9818	25.6609	4	4	0.0696672	1.15697	0.679091	FALSE
A0A0R4IPG4	A0A0R4IPG4;A0A0R4I9V4		5	4	4	3.6	189.57	1684	NA	NA	NA	NA	24.4198	23.9348	24.1902	23.64	21.0552	21.0141	21.3249	21.4275	24.4198	23.9348	24.1902	23.64	21.2054	24.0462	0	4	3.13991e-05	4.50308	2.84075	TRUE
znf236	F8W3Q1;A0A0R4IA21;F8W3Q2;A0A1D5NSE4;F1QI36		7	6	6	3.4	193.82	1748	NA	23.974	24.3038	24.5879	24.3964	24.5614	24.6378	NA	21.0857	23.974	24.3038	24.5879	24.3964	24.5614	24.6378	21.8507	23.4878	23.8616	3	3	0.735169	0.133613	0.373752	FALSE
qkia	F6NV62;A0A0R4IA73;A9JTF1;Q6P0D0;Q6P0D0-2	Protein quaking-A	2	2	2	9	37.29	334	23.866	23.5978	24.2962	23.8998	NA	NA	NA	NA	23.866	23.5978	24.2962	23.8998	22.5901	23.3635	21.7984	21.4004	23.915	22.2881	4	0	0.0277835	1.55621	-1.62684	TRUE
A0A0R4IA74	A0A0R4IA74		6	6	6	31.5	29.339	257	NA	23.7018	23.435	23.8644	27.1369	26.4843	26.9478	26.3072	21.5329	23.7018	23.435	23.8644	27.1369	26.4843	26.9478	26.3072	23.1335	26.7191	3	4	0.00412076	2.38502	3.58552	TRUE
mrps5	F1R6P0;A0A0R4IAB6		5	5	5	13.6	44.105	397	25.4362	25.6094	25.4134	25.561	26.0579	25.7313	25.2564	25.1098	25.4362	25.6094	25.4134	25.561	26.0579	25.7313	25.2564	25.1098	25.505	25.5388	4	4	0.888264	0.0514582	0.0338482	FALSE
A0A0R4IC05	A0A0R4IC05;A0A0R4IAE4		7	4	4	4.5	194.35	1693	NA	23.0457	23.6497	NA	NA	24.3458	NA	23.9314	21.2607	23.0457	23.6497	21.385	23.0904	24.3458	22.3375	23.9314	22.3353	23.4263	2	2	0.198076	0.703169	1.091	FALSE
A0A0R4IAG2	A0A0R4IAG2		4	4	4	6.6	93.798	837	23.6855	24.7347	24.7888	25.3688	24.4038	25.3541	24.7661	24.6866	23.6855	24.7347	24.7888	25.3688	24.4038	25.3541	24.7661	24.6866	24.6444	24.8027	4	4	0.711751	0.147672	0.158209	FALSE
zgc:113294;CR788316.4	A0A0R4IAJ8;F1R3A9;E7EZN1		3	2	2	11.7	38.576	333	23.3435	23.896	24.4294	23.7129	23.953	24.572	24.5057	23.4536	23.3435	23.896	24.4294	23.7129	23.953	24.572	24.5057	23.4536	23.8455	24.1211	4	4	0.456853	0.340224	0.275639	FALSE
pcbp2	A0A0R4IAP2;Q7ZVK5;A0A0R4IH93;A0A2R8PZ49		21	21	13	72	32.241	307	32.4726	32.447	32.3985	32.4273	32.8163	32.7475	32.8189	32.2064	32.4726	32.447	32.3985	32.4273	32.8163	32.7475	32.8189	32.2064	32.4364	32.6473	4	4	0.249272	0.603326	0.210892	FALSE
A0A286YAI4	A0A286YAI4;A0A0R4IAS2		12	12	12	7.1	206.89	1752	23.4175	NA	NA	NA	23.295	25.9401	NA	NA	23.4175	21.5959	21.8452	22.2733	23.295	25.9401	22.112	22.1328	22.283	23.37	1	2	0.330136	0.481307	1.08699	FALSE
dazap1	Q29R83;A8E5B6;A0A0R4IAW9;E9QES2;A0A2R8QDJ4;A0A2R8PYS4		4	4	4	15.6	40.927	384	24.9211	24.7867	25.0301	24.3211	25.5405	25.3394	24.9047	NA	24.9211	24.7867	25.0301	24.3211	25.5405	25.3394	24.9047	21.8987	24.7647	24.4208	4	3	0.716076	0.145041	-0.343901	FALSE
A0A0R4IAX2	A0A0R4IAX2		2	2	2	6	38.883	364	24.5006	24.1141	24.4301	24.8134	26.2532	26.5257	26.7094	25.6391	24.5006	24.1141	24.4301	24.8134	26.2532	26.5257	26.7094	25.6391	24.4646	26.2819	4	4	0.00120087	2.9205	1.81729	TRUE
A0A0R4IB13	A0A0R4IB13		16	16	16	28.6	81.883	727	25.3957	25.2178	25.5244	25.4758	25.9463	25.9797	25.7594	25.4428	25.3957	25.2178	25.5244	25.4758	25.9463	25.9797	25.7594	25.4428	25.4034	25.782	4	4	0.0461473	1.33585	0.378632	FALSE
A0A0R4IB27	A0A0R4IB27		5	5	5	18.5	35.634	308	NA	NA	NA	23.1921	24.7163	24.6801	24.1238	24.0492	21.6859	21.7335	21.0912	23.1921	24.7163	24.6801	24.1238	24.0492	21.9257	24.3924	1	4	0.00719388	2.14304	2.46669	TRUE
baiap2a	F1QB08;A0A2R8Q5K8;A0A0R4IB32		9	8	5	20	57.081	514	23.9327	23.9855	23.9908	23.5939	NA	24.4225	23.8794	NA	23.9327	23.9855	23.9908	23.5939	23.2064	24.4225	23.8794	21.533	23.8757	23.2604	4	2	0.400703	0.397177	-0.615359	FALSE
hnrnpl2	A0A0R4IW45;F1RC33;A0A0R4IVC0;A0A0R4IB42;F1Q577;A8KC22		6	2	2	14.4	53.044	478	23.9962	24.1041	NA	24.276	24.0584	24.9431	23.7716	23.7826	23.9962	24.1041	21.346	24.276	24.0584	24.9431	23.7716	23.7826	23.4306	24.1389	3	4	0.399415	0.398576	0.708332	FALSE
A0A0R4IB86	A0A0R4IB86		2	2	1	9.8	28.202	244	25.6116	25.6163	26.0541	26.1173	25.5623	25.2608	25.4604	25.057	25.6116	25.6163	26.0541	26.1173	25.5623	25.2608	25.4604	25.057	25.8498	25.3351	4	4	0.0281258	1.5509	-0.514696	FALSE
A0A0R4IBJ2	A0A0R4IBJ2		14	14	14	49.6	44.014	383	25.0086	24.5408	24.8153	25.0309	27.5601	27.3685	27.22	26.871	25.0086	24.5408	24.8153	25.0309	27.5601	27.3685	27.22	26.871	24.8489	27.2549	4	4	1.95072e-05	4.7098	2.40598	TRUE
tra2a	A0A0R4IBY2;Q7T2A0;I3ITA0		10	10	5	34.2	34.386	298	25.2894	25.1929	25.9596	25.4284	27.3914	26.9627	26.9187	26.1467	25.2894	25.1929	25.9596	25.4284	27.3914	26.9627	26.9187	26.1467	25.4676	26.8549	4	4	0.00599835	2.22197	1.38728	TRUE
kars	A0A0R4IKM7;A0A0R4IC11;Q6DHE6;A0A0R4ICR3	Lysine--tRNA ligase	8	8	8	21.1	59.156	516	22.8444	23.61	23.4822	24.0103	25.0691	25.3739	23.8866	21.1978	22.8444	23.61	23.4822	24.0103	25.0691	25.3739	23.8866	21.1978	23.4867	23.8818	4	4	0.711141	0.148044	0.395115	FALSE
elavl3	F1QGN3;A0A0R4IC33;Q6P105;F1R0S9;Q1MT20	ELAV-like protein	9	3	3	25.5	37.681	345	NA	24.1906	NA	NA	25.2533	25.2241	24.8116	24.4798	21.1469	24.1906	21.4772	21.7464	25.2533	25.2241	24.8116	24.4798	22.1403	24.9422	1	4	0.0235356	1.62828	2.80194	TRUE
A0A0R4ICI1	A0A0R4ICI1;A0A0R4ITK2		35	35	21	26.4	121.92	1068	30.4416	30.4709	30.4129	30.5569	31.2103	30.964	30.793	30.3628	30.4416	30.4709	30.4129	30.5569	31.2103	30.964	30.793	30.3628	30.4706	30.8325	4	4	0.134361	0.871726	0.361917	FALSE
ola1	A0A0R4ICN9;Q7ZU42;A0A2R8RWK0;E9QI77	Obg-like ATPase 1	3	3	3	9.8	39.411	348	NA	NA	NA	23.9558	NA	NA	23.5784	24.1275	20.8641	21.452	21.6097	23.9558	22.8762	23.468	23.5784	24.1275	21.9704	23.5126	1	2	0.104401	0.981293	1.54215	FALSE
srsf7a	A2BHA7;A2BHA8;A2BHA9;A2BHB0;A2BHB2;Q6P0K2;A0A0R4ID65;K7DYA2;A2BHA6;K7DY51		8	8	8	43.8	19.943	176	26.8812	27.1762	27.2346	27.0038	28.4336	28.484	28.1341	27.6512	26.8812	27.1762	27.2346	27.0038	28.4336	28.484	28.1341	27.6512	27.0739	28.1758	4	4	0.00588528	2.23023	1.10181	TRUE
A0A0R4ID68	A0A0R4ID68		15	15	9	24.1	85.019	779	24.5038	24.2868	24.542	24.9193	24.6994	25.2605	24.7876	23.9141	24.5038	24.2868	24.542	24.9193	24.6994	25.2605	24.7876	23.9141	24.563	24.6654	4	4	0.755528	0.121749	0.102431	FALSE
A0A0R4ID71	A0A0R4ID71		6	6	6	3.7	192.49	1668	NA	22.0141	NA	NA	22.9347	25.6006	NA	22.6167	21.7382	22.0141	21.0812	21.9005	22.9347	25.6006	22.9283	22.6167	21.6835	23.5201	1	3	0.0733707	1.13448	1.83657	FALSE
a2ml;si:dkey-105h12.2;sb:cb37	A0A0R4IDD1;F6NTZ9;E7F8T4;F1R8N2;X1WBT0		25	25	13	21.4	159.76	1442	24.4849	25.3265	24.6735	25.6804	26.2677	27.0155	25.4624	25.2996	24.4849	25.3265	24.6735	25.6804	26.2677	27.0155	25.4624	25.2996	25.0413	26.0113	4	4	0.0975425	1.01081	0.969983	FALSE
tln1	Q5U7N6;A0A0R4IDZ8		8	8	8	4.1	270.64	2538	NA	NA	NA	21.8454	22.8691	25.0063	NA	NA	21.4617	21.9378	21.3598	21.8454	22.8691	25.0063	22.7624	21.5691	21.6512	23.0517	1	2	0.143727	0.842463	1.40054	FALSE
casq1b	A0A0R4IEL5;Q08BX6;F6P0J3	Calsequestrin	2	2	2	5.4	38.938	332	NA	23.3448	23.5537	24.4129	NA	24.6278	24.2831	24.0265	21.0452	23.3448	23.5537	24.4129	22.8022	24.6278	24.2831	24.0265	23.0891	23.9349	3	3	0.353668	0.451404	0.845783	FALSE
tnika	B0UY93;A0A0R4IEP9		22	5	5	19.1	147.76	1303	28.1325	28.1206	28.3577	28.4181	29.0128	28.9125	29.2609	28.4762	28.1325	28.1206	28.3577	28.4181	29.0128	28.9125	29.2609	28.4762	28.2572	28.9156	4	4	0.0197339	1.70479	0.658363	FALSE
CR847973.1	A0A2R8RQR8;A0A0R4IER4;A0A2R8RZT9;A0A0R4INP3;E7EYE1;A0A0R4IPK3;A0A0R4IJB9;A0A140LH33		41	41	38	35.6	148.75	1351	25.3032	25.3232	25.4499	25.6918	26.5899	27.1642	26.3065	25.7288	25.3032	25.3232	25.4499	25.6918	26.5899	27.1642	26.3065	25.7288	25.442	26.4474	4	4	0.0383858	1.41583	1.00533	FALSE
elavl4	F1QGR7;A0A0R4IEW8	ELAV-like protein	16	16	1	42.4	44.491	403	24.0217	24.4671	23.911	24.281	25.4843	25.3633	24.9311	24.6834	24.0217	24.4671	23.911	24.281	25.4843	25.3633	24.9311	24.6834	24.1702	25.1155	4	4	0.00760466	2.11892	0.945289	FALSE
LOC570106	A0A0R4IEX8;E7F9M6	ATP-dependent 6-phosphofructokinase	8	3	3	10.3	84.391	778	23.8059	NA	23.597	24.2846	24.0701	24.1038	23.6422	NA	23.8059	22.0626	23.597	24.2846	24.0701	24.1038	23.6422	21.9721	23.4375	23.447	3	3	0.989512	0.00457878	0.00952826	FALSE
ppp3ccb;ppp3cca;ppp3cb	F1QF86;A0A0R4IF09;A0A2R8RS59;A3KGZ6;A0A0R4ICR2;A0A286YA34;E7F169;A0A0R4IZT7	Serine/threonine-protein phosphatase	8	8	4	15	57.513	506	NA	23.6073	23.4635	24.3246	24.3968	25.3477	24.2114	NA	21.957	23.6073	23.4635	24.3246	24.3968	25.3477	24.2114	21.7517	23.3381	23.9269	3	3	0.546977	0.262031	0.588812	FALSE
prdm10	A0A0R4IF41;A2BID7	PR domain zinc finger protein 10	13	13	13	11	132.01	1176	25.9697	26.0801	25.9658	26.0062	27.7916	27.4692	27.6642	27.2612	25.9697	26.0801	25.9658	26.0062	27.7916	27.4692	27.6642	27.2612	26.0055	27.5466	4	4	0.00059467	3.22572	1.54108	TRUE
A0A0R4IFJ4	A0A0R4IFJ4		54	54	34	52.2	129.87	1181	28.4472	28.4033	28.703	28.8198	29.1447	29.0951	28.8931	28.4879	28.4472	28.4033	28.703	28.8198	29.1447	29.0951	28.8931	28.4879	28.5933	28.9052	4	4	0.140779	0.851463	0.311881	FALSE
A0A0R4IFJ7	A0A0R4IFJ7;A0A2R9YJH5;Q7ZUU6;A0A2R8Q084		13	7	7	34.8	46.803	417	22.6806	22.9833	23.7016	23.6108	24.9242	26.3557	24.3732	23.0618	22.6806	22.9833	23.7016	23.6108	24.9242	26.3557	24.3732	23.0618	23.2441	24.6787	4	4	0.123289	0.909077	1.43467	FALSE
capn2a	A0A0R4IFK0;F1QMV0		5	5	4	10.5	78.302	698	NA	NA	NA	NA	23.6996	24.4647	22.8525	NA	21.14	21.9015	21.2189	21.5183	23.6996	24.4647	22.8525	21.4645	21.4447	23.1203	0	3	0.0758162	1.12024	1.67564	FALSE
A0A0R4IFK5	A0A0R4IFK5		6	6	6	18.3	48.165	420	23.5094	NA	NA	23.9048	24.9648	24.8544	25.4935	23.1017	23.5094	21.1504	21.9082	23.9048	24.9648	24.8544	25.4935	23.1017	22.6182	24.6036	2	4	0.0568369	1.24537	1.98538	FALSE
A0A0R4IFL5	A0A0R4IFL5		12	12	12	28.3	59.313	547	24.0288	23.964	24.0998	24.1534	25.2953	25.6086	24.4306	23.857	24.0288	23.964	24.0998	24.1534	25.2953	25.6086	24.4306	23.857	24.0615	24.7979	4	4	0.162933	0.787991	0.736356	FALSE
slit2	A0A0R4IFT2;A0A2R8RID6;A0A2R8RWP7;F1QQE4;A0A2R8RXU4;A0A2R8QLY5		26	21	21	23.1	162.74	1475	25.5946	25.6355	25.7219	25.8521	25.5631	25.6598	25.5315	24.9773	25.5946	25.6355	25.7219	25.8521	25.5631	25.6598	25.5315	24.9773	25.701	25.4329	4	4	0.182133	0.739611	-0.268083	FALSE
slc1a2b	D7RVR7;Q6PH15;A0A0R4IFU7;A0A0R4IGM0;D7RVR8	Amino acid transporter	4	4	4	12	57.274	523	24.6438	24.1315	24.8079	24.9858	25.3819	25.7211	25.298	24.991	24.6438	24.1315	24.8079	24.9858	25.3819	25.7211	25.298	24.991	24.6423	25.348	4	4	0.0261143	1.58312	0.70571	FALSE
creb1b;crema	Q803K8;A0A0R4IFU8;E9QD53;E7F9I0;Q567H4;A0A2R8PZM0		3	3	1	7.9	33.906	318	NA	25.1326	25.1381	25.1035	NA	NA	NA	25.0607	21.2329	25.1326	25.1381	25.1035	22.9365	23.3177	22.7144	25.0607	24.1518	23.5073	3	1	0.588269	0.230424	-0.644429	FALSE
A0A0R4IG37	A0A0R4IG37;A0A0R4IRP2;A0A2R8QQ37;A0A0H2UKN9;A0A0H2UKV9		41	41	1	39	129.79	1153	24.1605	24.3022	24.6644	23.3465	24.8591	24.9041	NA	23.5616	24.1605	24.3022	24.6644	23.3465	24.8591	24.9041	22.9665	23.5616	24.1184	24.0728	4	3	0.938086	0.0277574	-0.0455866	FALSE
A0A0R4IGN4	A0A0R4IGN4;A0A0R4IGB8		8	8	8	5.8	178.42	1616	24.9781	25.0478	24.9563	25.075	24.1595	24.3713	23.4179	24.229	24.9781	25.0478	24.9563	25.075	24.1595	24.3713	23.4179	24.229	25.0143	24.0444	4	4	0.0189875	1.72153	-0.969871	FALSE
tpi1b	A0A0R4IGG3;A0A2R8QNR8;Q90XG0;E9QBF0	Triosephosphate isomerase B;Triosephosphate isomerase	18	18	12	83.1	26.826	248	26.0775	26.1486	25.9578	26.5298	27.2151	27.5709	26.281	25.7437	26.0775	26.1486	25.9578	26.5298	27.2151	27.5709	26.281	25.7437	26.1784	26.7027	4	4	0.305309	0.515261	0.524262	FALSE
stom	O93423;A0A2R8Q993;F1QCQ7;A0A2R8RTR5;A0A2R8QIZ7;A0A2R8QD47;A0A0R4IGK4;E9QIN9;A0A2R8QHB2;F1R5A4;A5PLE0;A0A0R4IEC2;F1QP86		3	3	3	15.1	31.604	284	NA	23.0284	NA	NA	24.3562	24.6115	NA	NA	20.8133	23.0284	21.6105	21.8802	24.3562	24.6115	22.0658	21.7712	21.8331	23.2012	1	2	0.178644	0.748013	1.3681	FALSE
A0A0R4IGK9	A0A0R4IGK9;A0A0R4II89		14	14	2	33.3	57.123	504	24.2901	24.3268	24.5184	25.0349	NA	25.8468	25.0559	24.8532	24.2901	24.3268	24.5184	25.0349	23.2027	25.8468	25.0559	24.8532	24.5425	24.7396	4	3	0.753526	0.122902	0.197113	FALSE
A0A0R4IGL1	A0A0R4IGL1		6	6	6	19	36.841	321	24.8353	24.8487	24.8166	24.7098	25.5584	25.0877	25.1517	24.8255	24.8353	24.8487	24.8166	24.7098	25.5584	25.0877	25.1517	24.8255	24.8026	25.1558	4	4	0.0998135	1.00081	0.353212	FALSE
A0A0R4IGN3	A0A0R4IGN3;A0A0R4IBZ3		25	25	25	60.8	51.135	459	22.1307	25.4017	23.3534	25.4203	26.6676	27.4094	25.8395	24.3442	22.1307	25.4017	23.3534	25.4203	26.6676	27.4094	25.8395	24.3442	24.0765	26.0652	4	4	0.107245	0.969624	1.98866	FALSE
hdgfrp2	F1QIV9;A0A2R8Q113;A0A0R4IGP1;G8JL25;Q5XXA7	Hepatoma-derived growth factor-related protein 2	9	9	9	35.8	23.843	212	25.8198	25.9796	26.0452	26.1079	27.8767	27.5987	27.2846	27.1207	25.8198	25.9796	26.0452	26.1079	27.8767	27.5987	27.2846	27.1207	25.9881	27.4702	4	4	0.00144316	2.84068	1.48207	TRUE
A0A0R4IGP6	A0A0R4IGP6;A0A0R4IAV3;A0A0R4IAN1		22	2	2	46.6	58.113	532	23.9319	NA	23.3355	23.9567	24.9465	NA	24.0401	23.6297	23.9319	21.5098	23.3355	23.9567	24.9465	23.3971	24.0401	23.6297	23.1835	24.0033	3	3	0.27666	0.558054	0.819855	FALSE
A0A0R4IUZ8	A0A0R4IUZ8;A0A0R4IGQ8		18	15	15	16	161.64	1458	23.5883	23.2112	23.2338	23.5662	25.4755	25.6907	24.4733	23.9157	23.5883	23.2112	23.2338	23.5662	25.4755	25.6907	24.4733	23.9157	23.3999	24.8888	4	4	0.0343027	1.46467	1.48896	TRUE
A0A2R8QGK7	A0A2R8QGK7;A0A0R4IH35		7	7	7	15.5	78.016	711	23.7437	23.9537	23.9279	24.4669	24.857	25.1027	24.4065	24.5139	23.7437	23.9537	23.9279	24.4669	24.857	25.1027	24.4065	24.5139	24.023	24.72	4	4	0.0203341	1.69178	0.69702	FALSE
rab41;rab6bb;rab6ba;rab6a;rab42a	A0A0R4IH39;Q4V957;A0A2R8QLH1;Q5BJD1;F1RDG8;A9ULS4;A0A2R8PWM6;E9QE54;A8KBS0;Q6P977;A0A0R4IT88		2	2	2	6.7	23.473	208	25.2688	25.3054	25.0401	25.612	26.1112	26.9004	25.7862	25.0456	25.2688	25.3054	25.0401	25.612	26.1112	26.9004	25.7862	25.0456	25.3066	25.9608	4	4	0.18777	0.726374	0.654243	FALSE
mybbp1a	A0A0R4IH55;Q6DRL5	Myb-binding protein 1A-like protein	7	7	7	5.9	143.39	1264	24.7341	24.9393	24.9261	25.1832	26.3053	26.5992	26.237	26.6539	24.7341	24.9393	24.9261	25.1832	26.3053	26.5992	26.237	26.6539	24.9457	26.4488	4	4	4.08106e-05	4.38923	1.50317	TRUE
col2a1a	A0A0R4IHB0;B3DLK0;A0A0R4IMA3;Q2LDA1;A0A0H2UKU2		3	3	3	2.4	130.53	1353	24.8844	25.2507	25.5443	25.8807	25.5983	25.1492	25.3457	25.2429	24.8844	25.2507	25.5443	25.8807	25.5983	25.1492	25.3457	25.2429	25.39	25.334	4	4	0.821444	0.085422	-0.0559963	FALSE
uba2	A0A0R4IHE1;Q7SXG4-2;Q7SXG4;A0A0R4IV65	SUMO-activating enzyme subunit 2	4	4	4	8	72.023	652	NA	NA	NA	NA	23.4476	24.486	22.4176	22.4465	20.8976	21.5102	21.19	21.2546	23.4476	24.486	22.4176	22.4465	21.2131	23.1994	0	4	0.0235958	1.62716	1.98636	TRUE
parn	A0A0R4IHL6;A0A0R4IW61;Q7ZU92-2;Q7ZU92;A0A0R4IYB9	Poly(A)-specific ribonuclease PARN	11	11	11	22.1	73.669	647	25.0895	25.2194	25.4376	25.7449	24.4896	24.2406	24.5849	22.533	25.0895	25.2194	25.4376	25.7449	24.4896	24.2406	24.5849	22.533	25.3729	23.962	4	4	0.0560167	1.25168	-1.41086	FALSE
tfa	A0A0R4IHQ0;B8JL43;A0A2R8RRA6;Q6P3G0;E7FBJ1;X1WE71	Serotransferrin	44	44	44	70.8	72.687	665	25.4868	26.0349	25.6282	26.281	27.3729	27.8468	26.8453	26.1792	25.4868	26.0349	25.6282	26.281	27.3729	27.8468	26.8453	26.1792	25.8577	27.0611	4	4	0.0349967	1.45597	1.20334	FALSE
A0A2R8QA21	A0A2R8QA21;A0A0R4IT14;A0A2R8QQ92;A0A0R4IHR6		2	2	2	1.4	154.96	1383	25.5867	NA	NA	25.4222	NA	NA	NA	NA	25.5867	22.0799	21.1647	25.4222	22.5505	23.4307	21.8765	21.6427	23.5634	22.3751	2	0	0.383677	0.416034	-1.18826	FALSE
A0A0R4II73	A0A0R4II73;A0A0R4IHT0;A0A0R4IB76		13	13	13	24.5	72.862	660	21.3003	22.7188	23.5423	23.4077	24.7431	25.6282	24.5098	23.9349	21.3003	22.7188	23.5423	23.4077	24.7431	25.6282	24.5098	23.9349	22.7423	24.704	4	4	0.023325	1.63218	1.96176	TRUE
A0A0R4IHT5	A0A0R4IHT5;A0A2R8Q752;Q5VSE2;A0A2R8RWE1;F1QF05;F1R5Z9		16	16	14	28.4	69.022	603	25.4422	25.587	25.6262	25.9023	26.6132	26.4438	26.3557	25.9352	25.4422	25.587	25.6262	25.9023	26.6132	26.4438	26.3557	25.9352	25.6395	26.337	4	4	0.00919452	2.03647	0.697503	FALSE
A0A0R4IHV1	A0A0R4IHV1		26	26	21	61.1	58.34	530	24.788	25.0737	25.1328	25.5652	26.1587	27.179	25.7032	25.0758	24.788	25.0737	25.1328	25.5652	26.1587	27.179	25.7032	25.0758	25.1399	26.0292	4	4	0.136366	0.865293	0.889255	FALSE
A0A0R4IIE6	A0A0R4IIE6		4	4	4	13.4	34.662	299	NA	23.1559	23.2093	NA	24.3667	24.6182	23.5678	24.0756	22.0741	23.1559	23.2093	21.5446	24.3667	24.6182	23.5678	24.0756	22.496	24.1571	2	4	0.0185963	1.73057	1.6611	TRUE
adkb	A0A0R4IIH9;F8W3J8		2	2	2	9.6	38.337	345	NA	NA	NA	NA	NA	24.117	23.4466	NA	20.9935	21.0623	21.7904	21.3348	22.8334	24.117	23.4466	21.3767	21.2953	22.9434	0	2	0.061448	1.21149	1.64815	FALSE
emc1	E9QG66;A0A2R8QMP4;A0A2R8QSB2;A0A0R4IIK3		2	2	2	2.9	108.28	964	NA	NA	NA	NA	NA	23.9951	23.8937	NA	21.0781	21.1398	21.6274	21.3136	22.8302	23.9951	23.8937	21.4208	21.2897	23.035	0	2	0.0589967	1.22917	1.74524	FALSE
A0A0R4IIK5	A0A0R4IIK5		4	4	4	11.4	55.533	499	25.5465	25.6511	25.7815	25.4192	26.0673	NA	25.8065	25.7934	25.5465	25.6511	25.7815	25.4192	26.0673	23.0998	25.8065	25.7934	25.5996	25.1917	4	3	0.602302	0.220185	-0.407856	FALSE
A0A0R4IJH5	A0A0R4IJH5;A0A0R4IIN0		42	23	23	29.6	127.78	1120	25.867	25.8339	26.0356	26.3286	26.9381	26.7199	26.6668	26.2802	25.867	25.8339	26.0356	26.3286	26.9381	26.7199	26.6668	26.2802	26.0163	26.6513	4	4	0.0124103	1.90622	0.634992	FALSE
dnm2a	Q4V8Z7;T1SXK0;A0A0R4IIR1;Q5RHR9		11	6	3	17.2	86.082	755	NA	NA	NA	NA	24.2207	24.3194	24.4035	23.8462	21.3353	21.9192	21.2939	21.6043	24.2207	24.3194	24.4035	23.8462	21.5382	24.1975	0	4	1.00558e-05	4.99758	2.6593	TRUE
rbm14b	Q6NV05;A0A0R4IJ04		9	9	9	19.2	58.536	556	28.3315	28.2656	28.3652	28.7219	28.5026	28.4775	28.3375	27.8632	28.3315	28.2656	28.3652	28.7219	28.5026	28.4775	28.3375	27.8632	28.421	28.2952	4	4	0.514718	0.288431	-0.12583	FALSE
atp1a1b	B0R068;A0A0R4IJ10		25	5	4	28.9	112.74	1025	NA	NA	NA	23.6927	NA	25.094	23.5333	NA	21.0221	21.6112	21.7181	23.6927	23.1736	25.094	23.5333	22.3169	22.011	23.5295	1	2	0.114014	0.943042	1.51843	FALSE
oxct1a	Q6AZB2;A0A0R4IJ61	Succinyl-CoA:3-ketoacid-coenzyme A transferase	4	4	3	9.5	57.202	525	NA	NA	NA	NA	24.2802	24.7687	23.4833	NA	21.0323	21.0369	21.6595	21.8449	24.2802	24.7687	23.4833	22.1356	21.3934	23.667	0	3	0.0226698	1.64455	2.27355	TRUE
psmd4a	Q6IQC6;A0A0R4IJB5;A0A0G2KPH1		2	2	2	7	40.124	372	NA	NA	NA	NA	24.7432	24.7231	NA	24.3077	20.9273	21.7264	21.356	21.186	24.7432	24.7231	22.1207	24.3077	21.2989	23.9737	0	3	0.0198318	1.70264	2.67476	TRUE
vamp3;vamp2	Q6IQK3;A0A0R4IJN3;Q7SZZ5		2	2	2	23.5	11.355	102	24.493	24.3803	24.5732	NA	25.7164	26.0106	25.6302	25.1191	24.493	24.3803	24.5732	21.3674	25.7164	26.0106	25.6302	25.1191	23.7035	25.6191	3	4	0.0879603	1.05571	1.91562	FALSE
cct8	Q7ZU96;A0A0R4IJT8		14	14	14	30	59.3	546	24.0768	24.2813	NA	24.1784	25.1718	25.7799	24.9151	23.8104	24.0768	24.2813	21.4859	24.1784	25.1718	25.7799	24.9151	23.8104	23.5056	24.9193	3	4	0.134088	0.87261	1.41367	FALSE
A0A0R4IJV5	A0A0R4IJV5		28	28	28	49.2	68.511	608	26.0006	25.9928	25.8976	26.2755	28.0637	28.2088	28.0769	27.5707	26.0006	25.9928	25.8976	26.2755	28.0637	28.2088	28.0769	27.5707	26.0416	27.98	4	4	9.22833e-05	4.03488	1.93839	TRUE
A0A0R4IJY6	A0A0R4IJY6		14	4	4	7.3	227.48	1972	25.0914	24.9711	24.7328	25.7221	26.2251	NA	26.3918	26.0109	25.0914	24.9711	24.7328	25.7221	26.2251	23.1215	26.3918	26.0109	25.1293	25.4373	4	3	0.724162	0.140164	0.307972	FALSE
A0A0R4IK35	A0A0R4IK35		2	2	2	13.9	29.642	259	NA	NA	NA	23.1888	24.0632	24.2959	23.6231	22.9617	21.2349	21.0433	21.6287	23.1888	24.0632	24.2959	23.6231	22.9617	21.7739	23.736	1	4	0.0186851	1.72851	1.96205	TRUE
A0A0R4IK46	A0A0R4IK46		8	8	8	24.8	39.905	339	24.8709	24.0962	24.4544	24.4919	25.4035	25.1468	25.0666	24.5828	24.8709	24.0962	24.4544	24.4919	25.4035	25.1468	25.0666	24.5828	24.4784	25.0499	4	4	0.0501256	1.29994	0.571562	FALSE
casq1a	F1QNI9;F1QXT6;A0A0R4IKE0	Calsequestrin	2	2	2	6.7	32.575	282	23.7904	NA	23.9341	24.6873	24.8874	25.0091	24.4553	24.4164	23.7904	21.2656	23.9341	24.6873	24.8874	25.0091	24.4553	24.4164	23.4194	24.692	3	4	0.185445	0.731785	1.27268	FALSE
A0A0R4IKF0	A0A0R4IKF0		21	21	21	68.5	30.139	257	29.2491	29.2519	29.3177	29.9024	30.2195	30.6975	29.6166	29.4637	29.2491	29.2519	29.3177	29.9024	30.2195	30.6975	29.6166	29.4637	29.4303	29.9993	4	4	0.1444	0.840434	0.56905	FALSE
si:zfos-411a11.2	A0A0R4IKH1;E7F1Y3;A0A0R4IX54		3	3	3	5.9	56.901	491	NA	NA	22.9704	NA	NA	23.8343	23.8969	NA	20.7708	21.8954	22.9704	21.746	22.453	23.8343	23.8969	22.0832	21.8456	23.0669	1	2	0.108982	0.962646	1.22123	FALSE
atp2b4	A0A0R4IKR3;F1QKF2;F1R790;A0A2R8QLX3;A0A0R4IAQ9	Calcium-transporting ATPase	5	5	4	5.9	127.93	1166	NA	NA	22.1065	NA	23.6836	24.1288	23.0033	22.8923	21.1963	21.2288	22.1065	21.9972	23.6836	24.1288	23.0033	22.8923	21.6322	23.427	1	4	0.0035436	2.45056	1.79479	TRUE
eif4a3	A0A0R4IKW3;Q7ZVA6	Eukaryotic initiation factor 4A-III	13	10	10	32.5	46.477	406	23.5215	23.6224	23.693	24.1602	24.4703	26.0067	23.9902	22.8087	23.5215	23.6224	23.693	24.1602	24.4703	26.0067	23.9902	22.8087	23.7493	24.319	4	4	0.457114	0.339976	0.569716	FALSE
tsr1	A0A0R4IKX4;E7FCX4;F1Q594;F8W570		36	36	36	46.6	93.263	822	27.0865	27.1097	27.1612	27.2607	27.0606	27.1499	27.0589	26.5868	27.0865	27.1097	27.1612	27.2607	27.0606	27.1499	27.0589	26.5868	27.1545	26.964	4	4	0.234792	0.629316	-0.19046	FALSE
prpf3	A0A0R4IL44;Q6DRF8		17	17	17	22.4	78.492	692	27.5924	27.5119	27.611	27.7008	28.4387	28.2183	27.9797	27.4297	27.5924	27.5119	27.611	27.7008	28.4387	28.2183	27.9797	27.4297	27.604	28.0166	4	4	0.152363	0.817119	0.412567	FALSE
psmc3	F1QUQ7;A0A0R4ILA8		5	5	5	14.9	45.293	404	24.3283	24.2625	24.2364	24.567	25.593	25.4081	25.1118	24.8517	24.3283	24.2625	24.2364	24.567	25.593	25.4081	25.1118	24.8517	24.3486	25.2411	4	4	0.00668212	2.17509	0.892569	FALSE
A0A0R4ILE1	A0A0R4ILE1		6	6	6	3.9	275.07	2461	24.9232	24.7665	25.1105	24.9552	24.8338	25.0731	25.1545	24.3742	24.9232	24.7665	25.1105	24.9552	24.8338	25.0731	25.1545	24.3742	24.9389	24.8589	4	4	0.694219	0.158503	-0.0799579	FALSE
A0A0R4ILI0	A0A0R4ILI0;F1R971;A0A2R8QSF1;A0A2R8Q4W8		8	3	3	44.2	42.603	373	24.0702	23.748	NA	24.5723	NA	NA	24.0532	24.3742	24.0702	23.748	21.4915	24.5723	22.7358	23.6253	24.0532	24.3742	23.4705	23.6971	3	2	0.781057	0.107317	0.226622	FALSE
dip2bb	A0A0R4IWF1;A0A0R4ILM7;E7FEB0;A0A2R8RV73;A0A2R8QDN1;E7FAU4;A0A2R8QSH5		9	9	6	8.7	166.62	1534	23.7661	24.0052	23.6731	24.1403	NA	23.6178	23.8002	23.8168	23.7661	24.0052	23.6731	24.1403	22.6368	23.6178	23.8002	23.8168	23.8962	23.4679	4	3	0.229661	0.638913	-0.42829	FALSE
cratb	A0A0R4ILX2;A3KPZ2		10	10	10	18.7	68.292	599	23.6511	23.9599	23.4558	24.1011	24.6284	24.8283	24.2201	23.7319	23.6511	23.9599	23.4558	24.1011	24.6284	24.8283	24.2201	23.7319	23.792	24.3522	4	4	0.105561	0.976497	0.560229	FALSE
A0A0R4IM13	A0A0R4IM13		3	3	3	19.7	23.74	203	25.4348	25.691	25.5728	25.8507	26.7634	26.513	26.3192	26.2175	25.4348	25.691	25.5728	25.8507	26.7634	26.513	26.3192	26.2175	25.6373	26.4533	4	4	0.00204993	2.68826	0.815961	FALSE
A0A0R4IPY4	A0A0R4IPY4;A0A0R4IMB3;E9QG03		10	3	3	16.4	77.19	697	23.5409	23.5228	23.7479	23.9829	23.9343	24.4639	24.3308	23.8289	23.5409	23.5228	23.7479	23.9829	23.9343	24.4639	24.3308	23.8289	23.6986	24.1395	4	4	0.0612389	1.21297	0.440878	FALSE
opn1sw2	A0A0R4IMF0;Q9W6A8	Opsin-1, short-wave-sensitive 2	3	3	3	21.2	25.184	226	25.5624	24.9234	24.5022	25.1942	26.2243	26.3722	24.9736	24.7475	25.5624	24.9234	24.5022	25.1942	26.2243	26.3722	24.9736	24.7475	25.0456	25.5794	4	4	0.316122	0.500146	0.533836	FALSE
hspa8;si:dkey-4p15.3	A0A0R4IMF8;Q6NYR4;A0A2R8Q860;A0A2R8QEN9;Q90473;F1R9V3;Q6PGX4;Q1LY29;Q6PH56;B0UXS6;B0UXR9;B0S610;A5PMG2;Q1LY27;R4GEU2;A0A0R4IJ78	Heat shock cognate 71 kDa protein	37	37	35	59.6	70.145	634	26.6398	26.7441	26.6648	27.1566	28.065	28.6263	27.6108	27.1866	26.6398	26.7441	26.6648	27.1566	28.065	28.6263	27.6108	27.1866	26.8013	27.8722	4	4	0.0332263	1.47852	1.07084	FALSE
glyr1	A0A0R4IXQ1;A0A0R4IRW6;A0A0R4IMF9;Q5RKN4	Putative oxidoreductase GLYR1	2	2	2	5.1	30.289	274	22.7987	23.1233	NA	23.432	NA	NA	NA	NA	22.7987	23.1233	21.6736	23.432	22.5942	23.0334	22.6579	21.8794	22.7569	22.5412	3	0	0.653873	0.184506	-0.215663	FALSE
A0A0R4IMN0	A0A0R4IMN0		3	3	3	17.9	18.335	162	NA	23.4171	NA	NA	24.8607	24.9604	25.0448	24.6413	21.014	23.4171	21.4864	22.1789	24.8607	24.9604	25.0448	24.6413	22.0241	24.8768	1	4	0.0108881	1.96305	2.85267	TRUE
A0A0R4IMN7	A0A0R4IMN7		6	6	6	16.7	42.702	372	24.1261	24.007	24.3014	24.5964	24.9059	25.3183	25.1894	23.3828	24.1261	24.007	24.3014	24.5964	24.9059	25.3183	25.1894	23.3828	24.2577	24.6991	4	4	0.403614	0.394033	0.441381	FALSE
rpl24	A0A0R4IMS3;Q8JGR4	60S ribosomal protein L24	14	14	14	50.3	17.883	157	32.6283	32.6474	32.7965	32.6965	33.2063	32.9508	32.9792	32.6601	32.6283	32.6474	32.7965	32.6965	33.2063	32.9508	32.9792	32.6601	32.6921	32.9491	4	4	0.101471	0.993658	0.256975	FALSE
arr3b	A0A0R4IMS8;Q6PBM9;A0A0R4ID52		4	2	2	12.4	40.519	364	NA	NA	NA	22.8561	23.6704	24.7918	NA	NA	21.3914	21.9137	21.9588	22.8561	23.6704	24.7918	22.3024	21.7996	22.03	23.1411	1	2	0.206229	0.685651	1.11106	FALSE
A0A0R4IMS9	A0A0R4IMS9		31	31	31	20	216.82	1965	24.7535	24.6547	24.6375	24.6564	25.3021	25.1758	24.9722	24.5534	24.7535	24.6547	24.6375	24.6564	25.3021	25.1758	24.9722	24.5534	24.6756	25.0009	4	4	0.140391	0.852661	0.325317	FALSE
A0A0R4IMZ8	A0A0R4IMZ8		10	10	10	14.5	97.466	876	23.681	23.7267	23.4563	23.9278	24.713	25.4503	24.2699	23.7977	23.681	23.7267	23.4563	23.9278	24.713	25.4503	24.2699	23.7977	23.6979	24.5577	4	4	0.088052	1.05526	0.859776	FALSE
A0A0R4IN28	A0A0R4IN28;F1QYU5		26	23	14	17	214.53	1969	24.5194	24.4981	24.6468	24.5538	25.1467	25.0875	25.1576	24.4287	24.5194	24.4981	24.6468	24.5538	25.1467	25.0875	25.1576	24.4287	24.5545	24.9551	4	4	0.105633	0.976201	0.400604	FALSE
A0A2R8QKL9	A0A2R8QKL9;A0A0R4IN46		3	3	3	4.5	87.2	783	NA	NA	NA	23.7841	24.4415	25.0687	23.8929	23.7958	22.1293	21.6475	21.4701	23.7841	24.4415	25.0687	23.8929	23.7958	22.2578	24.2997	1	4	0.0216269	1.66501	2.04197	TRUE
A0A0R4INI3	A0A0R4INI3;A0A2R8Q7G9;A0A2R8Q8V2;E7F7P7		136	95	23	67.9	222.91	1938	26.673	26.7828	26.9885	27.0965	27.6407	27.6829	27.8313	27.0452	26.673	26.7828	26.9885	27.0965	27.6407	27.6829	27.8313	27.0452	26.8852	27.55	4	4	0.0222691	1.6523	0.664828	FALSE
ep300b	A0A2R8Q4T2;A0A0R4INM9;A0A2R8Q521;A0A0R4IPF2;A0A0R4IVZ7;A0A0R4IY90;F1R259;X1WG57;A0A0R4IPF3;A0A2R8QER3;A0A0R4IUG1		2	2	2	0.9	248.85	2267	23.7059	24.9256	24.6823	25.5924	NA	25.9949	25.6326	NA	23.7059	24.9256	24.6823	25.5924	22.5333	25.9949	25.6326	22.0189	24.7266	24.0449	4	2	0.570615	0.243657	-0.681626	FALSE
A0A0R4INN3	A0A0R4INN3		2	2	2	4.3	57.25	517	NA	23.5373	23.5225	NA	23.7878	24.0241	NA	23.4225	22.1184	23.5373	23.5225	22.2426	23.7878	24.0241	22.7323	23.4225	22.8552	23.4917	2	3	0.238851	0.621874	0.636471	FALSE
si:ch211-117n7.8	A0A0R4INT0;A8E7H1		27	27	27	39.1	92.623	824	25.8869	25.9297	26.0202	26.1905	26.6602	26.545	26.3558	25.9268	25.8869	25.9297	26.0202	26.1905	26.6602	26.545	26.3558	25.9268	26.0068	26.3719	4	4	0.104379	0.981387	0.365134	FALSE
postnb	A0A0R4INY2;Q75U66;A0A0R4IPF4;A0A0R4IS83;A0A0R4IRR6		6	6	6	10.4	82.911	756	24.0599	23.6972	24.0068	24.3402	24.887	24.9614	24.0785	22.6725	24.0599	23.6972	24.0068	24.3402	24.887	24.9614	24.0785	22.6725	24.0261	24.1498	4	4	0.834187	0.0787368	0.123786	FALSE
A0A2R8Q4A3	A0A2R8Q4A3;A0A0R4INZ8		3	3	3	9.2	51.004	466	23.99	23.0927	23.6075	23.2399	24.767	25.227	24.3182	NA	23.99	23.0927	23.6075	23.2399	24.767	25.227	24.3182	21.7314	23.4825	24.0109	4	3	0.554541	0.256067	0.528412	FALSE
A0A0R4IP12	A0A0R4IP12;F1RC71;E9QD11		5	5	3	4.5	159.79	1408	NA	NA	NA	22.7672	24.0641	24.8413	23.9512	NA	20.9605	20.8344	21.5591	22.7672	24.0641	24.8413	23.9512	22.0249	21.5303	23.7204	1	3	0.0285213	1.54483	2.19007	TRUE
A0A0R4ITC5	A0A0R4ITC5;A0A0R4IPE4;A0A2R8Q370		2	2	2	0.8	435.52	3841	NA	NA	22.7597	23.5658	NA	NA	NA	NA	21.7746	21.4801	22.7597	23.5658	23.1365	23.4557	22.6258	21.8662	22.3951	22.7711	2	0	0.54919	0.260278	0.375995	FALSE
A0A0R4IPH2	A0A0R4IPH2;A0A0R4IXC8;CON__ENSEMBL:ENSBTAP00000025008		28	28	3	81.6	49.788	445	24.5482	26.3032	26.1187	26.2575	28.1367	28.6851	27.9363	27.0137	24.5482	26.3032	26.1187	26.2575	28.1367	28.6851	27.9363	27.0137	25.8069	27.9429	4	4	0.00846903	2.07217	2.13604	TRUE
txnrd1	Q7T2C8;A0A0R4IPH8		2	2	2	5.8	65.91	600	NA	NA	NA	23.5041	NA	24.3327	22.9638	NA	21.4523	21.4735	21.3121	23.5041	22.9937	24.3327	22.9638	21.8121	21.9355	23.0256	1	2	0.188552	0.72457	1.09009	FALSE
h2afvb;h2afv	A0A0R4IPN8;Q0Z946;Q71PD7	Histone H2A;Histone H2A.V	5	4	4	31.2	13.564	128	27.0557	27.1854	27.1019	27.803	28.7273	28.6685	28.5352	28.2788	27.0557	27.1854	27.1019	27.803	28.7273	28.6685	28.5352	28.2788	27.2865	28.5524	4	4	0.00174599	2.75796	1.26596	TRUE
etf1b	A0A0R4IPP6;Q803E5;A0A2R8QI78		2	2	2	5.5	47.509	422	NA	22.9238	22.485	22.7411	23.7499	24.3784	23.1439	22.3464	21.1574	22.9238	22.485	22.7411	23.7499	24.3784	23.1439	22.3464	22.3268	23.4046	3	4	0.117771	0.928963	1.07781	FALSE
A0A0R4IPV5	A0A0R4IPV5		20	20	20	40.5	56.633	509	25.265	25.2709	25.3609	25.4584	26.1898	26.8989	26.0457	25.2838	25.265	25.2709	25.3609	25.4584	26.1898	26.8989	26.0457	25.2838	25.3388	26.1045	4	4	0.102609	0.988814	0.76575	FALSE
A0A0R4IQ11	A0A0R4IQ11;CON__Q3SX14		22	22	22	38.8	79.983	720	25.108	25.468	25.2186	25.8131	26.9799	27.2761	26.534	26.2	25.108	25.468	25.2186	25.8131	26.9799	27.2761	26.534	26.2	25.4019	26.7475	4	4	0.00474151	2.32408	1.34559	TRUE
A0A286Y8W6	A0A286Y8W6;A0A0R4IQB8		25	25	25	28.4	95.35	837	25.5585	25.7583	25.3654	25.8615	27.0263	26.9299	27.0985	26.924	25.5585	25.7583	25.3654	25.8615	27.0263	26.9299	27.0985	26.924	25.6359	26.9947	4	4	0.000395938	3.40237	1.35876	TRUE
stxbp1a	A0A0R4IQM9;F1QM13;F1RAZ4		18	18	17	44.4	68.714	603	24.7158	24.8998	24.9176	24.4151	25.7129	26.3523	25.4244	24.8673	24.7158	24.8998	24.9176	24.4151	25.7129	26.3523	25.4244	24.8673	24.7371	25.5892	4	4	0.063891	1.19456	0.852136	FALSE
naca	F1RE85;A0A2R8QLG5;A0A0R4IQN8;Q8JIU7	Nascent polypeptide-associated complex subunit alpha	4	4	4	20.2	23.774	218	29.4572	29.3817	29.284	29.3487	28.8284	28.8964	28.4075	28.3132	29.4572	29.3817	29.284	29.3487	28.8284	28.8964	28.4075	28.3132	29.3679	28.6114	4	4	0.0116585	1.93336	-0.756529	FALSE
A0A0R4IR75	A0A0R4IR75;A0A0R4IRD0		6	5	5	8	80.145	702	23.4118	23.1972	22.8864	23.8245	23.8908	24.5527	23.8544	23.3076	23.4118	23.1972	22.8864	23.8245	23.8908	24.5527	23.8544	23.3076	23.33	23.9014	4	4	0.129546	0.887578	0.571393	FALSE
chd2	Q1LVN0;A0A0R4IR86		15	15	12	9.7	194.63	1694	23.7598	23.4583	23.6535	24.2125	27.2989	27.3639	27.4129	27.1095	23.7598	23.4583	23.6535	24.2125	27.2989	27.3639	27.4129	27.1095	23.771	27.2963	4	4	3.38099e-05	4.47096	3.52527	TRUE
srl	A0A0R4IRI3;A0AUR2		16	16	13	38.7	53.835	470	25.9788	25.6439	25.8015	26.0492	26.6982	27.3288	26.462	25.9866	25.9788	25.6439	25.8015	26.0492	26.6982	27.3288	26.462	25.9866	25.8684	26.6189	4	4	0.0690634	1.16075	0.750524	FALSE
slc27a4	F1QLZ8;A0A0R4IRL6		4	4	4	8.4	72.873	643	23.5082	23.5312	23.3266	24.0071	NA	NA	NA	23.7359	23.5082	23.5312	23.3266	24.0071	22.9286	22.9604	22.52	23.7359	23.5933	23.0362	4	1	0.117944	0.928322	-0.557059	FALSE
kif5ba;kif5ab	B0UYK4;A0A286YA13;A0A0R4IRM1;F1R5M2;A0A2R8Q547;E7F8S2;B0S8J1;A0A0R4IWI7	Kinesin-like protein	3	3	3	4	97.012	850	27.7174	27.3299	27.7488	28.1467	28.4212	28.4151	28.3685	28.016	27.7174	27.3299	27.7488	28.1467	28.4212	28.4151	28.3685	28.016	27.7357	28.3052	4	4	0.0333294	1.47717	0.569493	FALSE
A0A0R4IRS1	A0A0R4IRS1		8	8	7	27	48.561	423	24.9148	25.1643	25.5286	25.5783	24.9357	25.2792	25.1298	24.5035	24.9148	25.1643	25.5286	25.5783	24.9357	25.2792	25.1298	24.5035	25.2965	24.9621	4	4	0.196774	0.706033	-0.334454	FALSE
A0A0R4IRS8	A0A0R4IRS8		5	5	5	17.3	30.314	271	23.4257	24.0134	24.2959	24.609	25.1862	25.7732	24.8491	24.245	23.4257	24.0134	24.2959	24.609	25.1862	25.7732	24.8491	24.245	24.086	25.0134	4	4	0.0651001	1.18642	0.927382	FALSE
A0A0R4IRZ1	A0A0R4IRZ1		13	13	13	69	19.282	171	27.4056	27.2719	27.3476	27.267	27.8907	28.0016	27.8754	27.2929	27.4056	27.2719	27.3476	27.267	27.8907	28.0016	27.8754	27.2929	27.323	27.7651	4	4	0.0670433	1.17364	0.44212	FALSE
A0A0R4IS89	A0A0R4IS89;A0A0G2L2X0		2	2	2	7.4	29.649	256	NA	22.9165	NA	24.2246	NA	NA	NA	NA	22.1605	22.9165	21.5471	24.2246	22.9843	23.0408	22.5925	22.0404	22.7122	22.6645	2	0	0.942542	0.0256992	-0.0476904	FALSE
A0A2R8RX36	A0A2R8RX36;A0A0R4ISB3;A2BHN0		3	3	3	10.4	38.078	345	NA	NA	NA	NA	23.7712	24.058	NA	NA	20.9674	21.994	21.2672	21.9423	23.7712	24.058	22.2834	21.3104	21.5428	22.8558	0	2	0.132972	0.876241	1.31299	FALSE
A0A0R4ISJ3	A0A0R4ISJ3;Q802V7		6	6	6	8.2	109.25	952	23.1504	23.583	23.8539	22.8812	24.2959	25.306	24.3411	24.0625	23.1504	23.583	23.8539	22.8812	24.2959	25.306	24.3411	24.0625	23.3671	24.5014	4	4	0.0191479	1.71788	1.13423	TRUE
sagb	F8W470;A0A0R4ISJ7;F8W5W2;F1QZZ4;F8W374		8	7	7	32	39.371	347	NA	NA	NA	22.7909	23.7218	25.5502	NA	NA	22.0489	21.5871	21.1411	22.7909	23.7218	25.5502	22.1783	21.1293	21.892	23.1449	1	2	0.29205	0.534543	1.25292	FALSE
khdrbs1a	A2CE73;Q6NW56;A0A0R4ISK8		18	18	16	28.5	40.219	369	32.8667	32.9949	33.0676	33.2237	33.0786	32.9669	32.5796	32.0195	32.8667	32.9949	33.0676	33.2237	33.0786	32.9669	32.5796	32.0195	33.0382	32.6612	4	4	0.214783	0.668	-0.377074	FALSE
pitx2;pitx3;pitx1	A0A0R4ISS1;A0A2R8PVD5;Q9W5Z2-2;Q6QU75;Q9W5Z2;Q1RLP1;B2LT56	Pituitary homeobox 2;Pituitary homeobox 3	3	3	3	12.1	30.994	280	25.4757	25.2938	NA	NA	25.8574	NA	NA	NA	25.4757	25.2938	21.8033	21.3224	25.8574	23.158	21.8138	21.9614	23.4738	23.1976	2	1	0.855469	0.0677955	-0.276184	FALSE
pdha1a	Q6P948;A0A0R4IT09;A0A2R8QAA8;A0A2R8Q5C3;F1QBT9;E7F9W7;E9QBJ0	Pyruvate dehydrogenase E1 component subunit alpha	11	11	11	27.2	43.741	393	23.3095	22.9219	22.9308	23.062	24.1193	26.4399	23.6127	23.1297	23.3095	22.9219	22.9308	23.062	24.1193	26.4399	23.6127	23.1297	23.0561	24.3254	4	4	0.181553	0.740998	1.26934	FALSE
add1	A0A0R4IT10;A1A5X4		2	2	2	3.9	67.44	608	NA	23.0895	23.3116	22.5518	24.4457	24.6929	24.2802	23.3414	22.0365	23.0895	23.3116	22.5518	24.4457	24.6929	24.2802	23.3414	22.7474	24.19	3	4	0.0126728	1.89713	1.44265	TRUE
sult2st1	A0A0R4IT32;F1QBS7;E7F734	Sulfotransferase	3	3	3	11.5	33.678	287	23.8586	24.1933	23.8722	23.7436	25.2001	25.4851	NA	NA	23.8586	24.1933	23.8722	23.7436	25.2001	25.4851	22.3939	21.6019	23.9169	23.6703	4	2	0.81823	0.0871249	-0.24666	FALSE
rbfox1l;rbfox1;rbfox3;rbfox3l	Q7ZT82;I3IS31;A0A286YA75;A0A2R8RXA1;A0A2R8Q4D1;A0A0R4IV43;U3JA78;A0A0R4IT73;I3ISM5;I3IT07;A0A2R8QN63;I3IRZ3;I3ISD3;A0A2R8Q9N3;I3IS43;Q642J5;I3ITF6	RNA binding protein fox-1 homolog 1-like;RNA binding protein fox-1 homolog 1	2	2	2	4.5	40.27	382	NA	NA	23.477	23.4449	23.9958	23.962	24.1881	NA	21.6287	21.1323	23.477	23.4449	23.9958	23.962	24.1881	21.152	22.4207	23.3245	2	3	0.378096	0.422397	0.903748	FALSE
pfkpa;pfkpb	A0A2R8QEU0;E7FDP2;A0A2R8RK99;A0A0R4ITA8;F1R2A3;A0A2R8QUB7;A0A2R8QDW4;X1WDM7;E9QFJ1	ATP-dependent 6-phosphofructokinase	8	5	5	13.1	83.301	761	24.1061	23.2018	NA	NA	23.3291	24.3868	23.3712	23.4345	24.1061	23.2018	21.754	21.5917	23.3291	24.3868	23.3712	23.4345	22.6634	23.6304	2	4	0.212203	0.673249	0.967009	FALSE
A0A0R4ITI5	A0A0R4ITI5;A0A0R4ITR2		58	51	1	63.9	70.517	631	27.8532	27.2705	28.906	29.0062	29.5918	29.9254	30.3419	29.6479	27.8532	27.2705	28.906	29.0062	29.5918	29.9254	30.3419	29.6479	28.259	29.8767	4	4	0.0237663	1.62404	1.61777	TRUE
btf3l4	Q6PC91;A0A0R4ITU6;A0A0R4IUA8	Transcription factor BTF3 homolog 4	9	9	9	49.4	17.36	158	27.7007	27.5923	27.8335	27.7574	26.6628	26.6464	26.7786	26.067	27.7007	27.5923	27.8335	27.7574	26.6628	26.6464	26.7786	26.067	27.721	26.5387	4	4	0.00315069	2.50159	-1.1823	TRUE
si:dkey-183i3.5	A0A0R4ITV7;F1QEW2		12	11	11	27.9	59.249	585	23.7504	23.3877	23.7212	24.4263	26.3723	26.7976	25.4798	25.3445	23.7504	23.3877	23.7212	24.4263	26.3723	26.7976	25.4798	25.3445	23.8214	25.9986	4	4	0.00322993	2.49081	2.17714	TRUE
A0A0R4IU05	A0A0R4IU05		2	2	2	2.4	91.093	819	22.8863	22.72	23.0818	23.312	23.4717	23.7173	23.0227	22.5617	22.8863	22.72	23.0818	23.312	23.4717	23.7173	23.0227	22.5617	23.0001	23.1934	4	4	0.531662	0.274365	0.19331	FALSE
A0A0R4IU19	A0A0R4IU19		3	3	3	4	104.95	962	NA	23.2173	23.4219	23.6208	NA	24.3605	24.0021	23.5145	21.4722	23.2173	23.4219	23.6208	23.1244	24.3605	24.0021	23.5145	22.933	23.7504	3	3	0.210715	0.676305	0.81734	FALSE
A0A0R4IU60	A0A0R4IU60;A0A2R8QDY6;A0A0R4IAZ7;A0A0R4IFC7		7	3	3	6.1	168.17	1531	23.2439	24.2218	NA	NA	NA	NA	NA	NA	23.2439	24.2218	21.3111	21.2205	22.713	23.3995	22.5561	21.9482	22.4993	22.6542	2	0	0.85563	0.0677142	0.154879	FALSE
stxbp6l	A0A2R8QL10;Q5VSD0;A0A2R8QHP8;A0A0R4IU85;Q5VSC9;A0A2R8RMM0;A0A2R8Q9L2		4	4	4	18.9	31.209	275	23.5305	23.0483	23.6863	23.4458	24.0746	24.1301	24.2812	24.0172	23.5305	23.0483	23.6863	23.4458	24.0746	24.1301	24.2812	24.0172	23.4278	24.1258	4	4	0.00896632	2.04739	0.698032	FALSE
ankhd1	A0A0R4IUB2;E9QEX9		7	7	7	2.9	272.4	2580	23.3164	23.6001	24.0538	24.6144	NA	22.7417	NA	NA	23.3164	23.6001	24.0538	24.6144	22.875	22.7417	22.5399	21.4782	23.8962	22.4087	4	1	0.0132014	1.87938	-1.48752	TRUE
A0A0R4IUB4	A0A0R4IUB4;F6PDL3		6	4	4	18.9	36.74	317	23.8609	24.4191	25.0288	24.7651	24.7954	24.4693	24.0021	24.2451	23.8609	24.4191	25.0288	24.7651	24.7954	24.4693	24.0021	24.2451	24.5185	24.378	4	4	0.661997	0.179144	-0.140493	FALSE
A0A0R4IUB5	A0A0R4IUB5		7	7	7	11.7	52.108	461	NA	NA	NA	NA	26.7397	26.5581	26.5468	26.7184	21.2538	21.5037	21.9421	21.6674	26.7397	26.5581	26.5468	26.7184	21.5917	26.6408	0	4	9.47803e-06	5.02328	5.04902	TRUE
A0A0R4IUF6	A0A0R4IUF6		21	20	20	70.6	35.824	303	30.6038	30.5802	30.7152	30.8339	31.4464	31.3543	31.2998	30.9229	30.6038	30.5802	30.7152	30.8339	31.4464	31.3543	31.2998	30.9229	30.6833	31.2559	4	4	0.00891407	2.04992	0.572562	FALSE
A0A0R4IUL8	A0A0R4IUL8		3	3	3	2.2	96.703	861	23.7494	23.9944	23.7453	23.4432	NA	NA	23.2374	NA	23.7494	23.9944	23.7453	23.4432	22.946	23.3166	23.2374	22.0337	23.7331	22.8834	4	1	0.0563642	1.249	-0.849622	FALSE
ilf3	A0A0R4IUQ9;Q6NXA4;A0A0R4IBR5;A0A0R4IPU4;A0A0R4IRK1;A0A0R4IHG8;F1QRI4	Interleukin enhancer-binding factor 3 homolog	46	46	26	53.5	90.432	833	28.1791	28.2309	28.2834	28.3053	29.2015	29.2562	28.8242	28.4663	28.1791	28.2309	28.2834	28.3053	29.2015	29.2562	28.8242	28.4663	28.2497	28.9371	4	4	0.0318622	1.49672	0.687383	FALSE
A0A0R4IUY2	A0A0R4IUY2;A0A2R8QNZ0;E7F5I9;Q800E7		6	6	6	10.4	98.258	852	NA	NA	22.2667	23.1618	23.6465	25.0125	NA	NA	22.2175	20.9397	22.2667	23.1618	23.6465	25.0125	22.4755	21.2967	22.1464	23.1078	2	2	0.34481	0.462421	0.961348	FALSE
A0A0R4IV41	A0A0R4IV41		37	37	36	31.4	155.76	1390	25.1285	24.9811	25.0587	25.2532	25.8349	25.6998	25.6546	25.1467	25.1285	24.9811	25.0587	25.2532	25.8349	25.6998	25.6546	25.1467	25.1054	25.584	4	4	0.0431768	1.36475	0.478591	FALSE
A0A0R4IV76	A0A0R4IV76		5	5	5	5.2	108.96	975	25.3015	25.9112	25.3441	25.6461	23.7752	24.2793	24.291	24.0388	25.3015	25.9112	25.3441	25.6461	23.7752	24.2793	24.291	24.0388	25.5507	24.0961	4	4	0.000270966	3.56708	-1.45465	TRUE
A0A0R4IVN8	A0A0R4IVN8;A0A0R4IDS6		9	9	9	5.3	271.97	2460	NA	NA	23.2616	23.0525	25.7144	25.5729	25.6025	25.4754	21.3956	21.3911	23.2616	23.0525	25.7144	25.5729	25.6025	25.4754	22.2752	25.5913	2	4	0.00711166	2.14803	3.31611	TRUE
A0A0R4IVV0	A0A0R4IVV0;Q502S3		5	5	5	7.8	96.987	884	22.8836	21.9532	21.9568	23.0372	24.4995	25.5522	23.0552	22.1862	22.8836	21.9532	21.9568	23.0372	24.4995	25.5522	23.0552	22.1862	22.4577	23.8233	4	4	0.166241	0.779262	1.36559	FALSE
A0A0R4IVY2	A0A0R4IVY2;A0A2R8RHU1;A0A0R4IC82;A0A0R4IFB2		22	16	16	52.3	47.233	436	NA	20.8283	20.866	20.603	26.9176	26.9992	26.8488	26.0143	20.8817	20.8283	20.866	20.603	26.9176	26.9992	26.8488	26.0143	20.7947	26.695	3	4	4.87713e-05	4.31184	5.90022	TRUE
myo5aa	A0A0R4IXQ5;A0A0R4IW90;Q1LXI2;F1QYX4;A0A2R8RZK3;A0A2R8QSJ9;F8W4K6;A0A0R4IX49;E7FCI5;A0A286YAD0;F1QKS0;A0A0R4IPW9;F8W2H6;F8W4A0;E7FB39		10	10	10	6.6	211.1	1824	22.7373	24.2686	24.2647	25.0714	25.4127	25.1008	24.8333	24.8832	22.7373	24.2686	24.2647	25.0714	25.4127	25.1008	24.8333	24.8832	24.0855	25.0575	4	4	0.138342	0.859046	0.971976	FALSE
apex1	A0A2R9YJQ0;A0A0R4IWF9;F1QTR9;A0MTA1;H0WFB7;H0WED1;H0WEZ7;H0WFG1;H0WEW8	DNA-(apurinic or apyrimidinic site) lyase	9	9	9	38.4	34.896	310	24.042	24.2078	23.926	24.1517	25.6685	25.1925	24.3171	22.9823	24.042	24.2078	23.926	24.1517	25.6685	25.1925	24.3171	22.9823	24.0819	24.5401	4	4	0.494948	0.30544	0.458242	FALSE
apc	F8W4Z3;A0A0R4IWH7		2	2	2	0.9	299.97	2745	23.1073	22.9612	NA	NA	23.217	NA	NA	NA	23.1073	22.9612	21.1837	21.7267	23.217	23.0156	21.9277	22.1007	22.2447	22.5652	2	1	0.596936	0.224072	0.320503	FALSE
zgc:171673	A0A0R4IWK7;F1QKI8		8	8	7	24.7	42.606	368	24.6935	24.4711	25.1519	24.8994	NA	23.591	NA	24.0395	24.6935	24.4711	25.1519	24.8994	22.5017	23.591	22.582	24.0395	24.804	23.1785	4	2	0.0172423	1.76341	-1.62543	TRUE
psmb2	A0A0R4IWP3;Q6DHI9	Proteasome subunit beta type	4	4	4	33.3	18.851	165	24.9419	24.6949	24.5961	24.1484	25.1458	25.1582	24.3042	24.1297	24.9419	24.6949	24.5961	24.1484	25.1458	25.1582	24.3042	24.1297	24.5953	24.6845	4	4	0.790887	0.101885	0.0892098	FALSE
A0A0R4IWP5	A0A0R4IWP5;A0A0R4IP53;A0A2R8QQ55		49	36	30	38.4	101.77	882	27.1372	27.1545	27.209	27.3889	27.8368	27.724	27.6048	27.1241	27.1372	27.1545	27.209	27.3889	27.8368	27.724	27.6048	27.1241	27.2224	27.5724	4	4	0.107908	0.966947	0.349997	FALSE
si:dkey-7i4.21	X1WGZ2;A0A2R8QM82;A0A2R8Q6F3;A0A0R4IX93		3	2	2	21.5	21.354	181	24.0741	24.0235	23.5932	24.6601	NA	NA	NA	NA	24.0741	24.0235	23.5932	24.6601	22.9227	23.4823	22.1945	21.6452	24.0877	22.5612	4	0	0.0234615	1.62964	-1.52655	TRUE
ela2	F1Q5I4;A0A0R4IXD6;A0A0R4I9L5;A5PKM4		6	6	6	31.6	28.799	266	25.7131	25.875	25.9486	26.1602	25.9008	26.4832	25.3991	24.7796	25.7131	25.875	25.9486	26.1602	25.9008	26.4832	25.3991	24.7796	25.9242	25.6407	4	4	0.497834	0.302915	-0.283553	FALSE
A0A0R4IXF1	A0A0R4IXF1		4	4	4	3.9	82.826	726	25.6744	26.1043	25.9546	26.3386	27.6374	27.2198	27.7238	27.4914	25.6744	26.1043	25.9546	26.3386	27.6374	27.2198	27.7238	27.4914	26.018	27.5181	4	4	0.000196152	3.70741	1.50015	TRUE
A0A0R4IXH2	A0A0R4IXH2;F1QRL0;A0A0R4IBB2		11	9	7	29.5	41.561	366	26.0885	25.8062	25.7237	26.2171	25.8119	25.9818	26.1605	25.3489	26.0885	25.8062	25.7237	26.2171	25.8119	25.9818	26.1605	25.3489	25.9589	25.8258	4	4	0.551781	0.258233	-0.133083	FALSE
A0A0R4IXH9	A0A0R4IXH9		5	2	1	21.8	28.2	243	NA	NA	NA	NA	22.6996	22.8458	NA	NA	21.5919	21.1197	21.4666	21.1184	22.6996	22.8458	21.9235	22.0031	21.3241	22.368	0	2	0.0137019	1.86322	1.04385	FALSE
polr2b	A0A0R4IXL0;Q6DRH1;A0A0R4ITC0;A0A0G2KQ58		24	24	24	26.3	133.88	1174	24.9765	24.8681	24.937	25.0127	25.4637	25.4594	25.1231	24.6751	24.9765	24.8681	24.937	25.0127	25.4637	25.4594	25.1231	24.6751	24.9486	25.1803	4	4	0.303313	0.518109	0.231718	FALSE
dmd	F1QVF5;F1QDK4;F1QXP9;A0A0R4IXX0;F1R0H8;A0A2R8QPD1;A0A140LGL3		5	5	5	16.9	41.723	362	23.7509	23.5393	23.8021	23.7255	24.7915	24.8116	24.6312	24.0106	23.7509	23.5393	23.8021	23.7255	24.7915	24.8116	24.6312	24.0106	23.7045	24.5612	4	4	0.0156074	1.80667	0.85675	FALSE
ank2b	A0A0R4IYL7;A2BIB9;A2BIB8;A0A2R8QKR8		27	27	17	17.8	192.07	1754	25.4736	25.3634	25.1316	25.3734	26.0245	26.018	25.5882	24.9057	25.4736	25.3634	25.1316	25.3734	26.0245	26.018	25.5882	24.9057	25.3355	25.6341	4	4	0.344683	0.46258	0.298609	FALSE
igf2bp3	Q9PW80;A0A0R4IYT0;E9QJD2	Insulin-like growth factor 2 mRNA-binding protein 3	53	46	45	56.5	63.351	582	28.4297	28.3947	28.3821	28.6088	33.1656	33.0939	32.976	32.6304	28.4297	28.3947	28.3821	28.6088	33.1656	33.0939	32.976	32.6304	28.4538	32.9665	4	4	2.91869e-06	5.53481	4.51266	TRUE
adka	A0A2R8Q0N1;A0A0R4IYX1;Q6P3J9;B8JIM5		6	6	6	22.2	37.458	334	NA	NA	NA	NA	NA	25.2429	21.2361	NA	21.384	21.143	21.6801	21.3204	22.6981	25.2429	21.2361	22.2959	21.3819	22.8682	0	2	0.178109	0.749314	1.48637	FALSE
A0A0R4IZG6	A0A0R4IZG6;Q5BLD6		20	20	18	52.3	55.401	512	26.4957	26.3472	26.5613	26.6698	28.0452	27.9226	27.7813	27.2197	26.4957	26.3472	26.5613	26.6698	28.0452	27.9226	27.7813	27.2197	26.5185	27.7422	4	4	0.00383799	2.4159	1.22371	TRUE
A0A0R4J8E6	A0A0R4J8E6;A0A286YA65		142	142	142	59.8	274.37	2342	29.436	29.3333	29.5458	29.6379	29.5438	29.4941	29.3426	28.8854	29.436	29.3333	29.5458	29.6379	29.5438	29.4941	29.3426	28.8854	29.4883	29.3165	4	4	0.351909	0.45357	-0.171791	FALSE
si:dkey-241l7.4;si:dkey-241l7.5	A0A140LFS0;Q5RG16;Q5RG15;Q5RG14;Q5RG08		3	3	3	32	17.279	153	25.9213	25.582	25.6758	25.8727	26.4742	26.4646	26.038	25.6744	25.9213	25.582	25.6758	25.8727	26.4742	26.4646	26.038	25.6744	25.7629	26.1628	4	4	0.126711	0.897185	0.399863	FALSE
rbms2a	A0A140LFZ6;E7F112		6	6	3	17.5	43.075	394	23.1833	NA	23.4359	23.5957	24.3847	NA	23.6596	23.8179	23.1833	21.6784	23.4359	23.5957	24.3847	23.3742	23.6596	23.8179	22.9733	23.8091	3	3	0.156889	0.804408	0.835755	FALSE
A0A140LG01	A0A140LG01;A0A140UHW3;A0A140LGF4;A0A140LGZ6		4	4	4	13.6	43.26	381	23.3889	NA	NA	23.431	23.9565	25.0592	NA	NA	23.3889	21.348	21.8626	23.431	23.9565	25.0592	22.4048	21.8426	22.5076	23.3158	2	2	0.409692	0.387542	0.808145	FALSE
aldh4a1	A0A140LG76;Q7SY23	Delta-1-pyrroline-5-carboxylate dehydrogenase, mitochondrial	9	9	9	21.9	61.506	556	NA	22.9793	22.8141	21.6766	25.4905	25.7812	25.021	24.638	21.3859	22.9793	22.8141	21.6766	25.4905	25.7812	25.021	24.638	22.214	25.2327	3	4	0.00133472	2.87461	3.01866	TRUE
A0A140LGM3	A0A140LGM3;E7F842;A0A2R8RQL8;Q4V9G2;X1WDS6;Q58EC4;E7F8K2;A0A2R8QHU6;F6NJU9		21	21	10	62.1	41.069	367	26.8527	26.9278	27.0565	27.0957	27.2042	27.2601	27.0569	26.9762	26.8527	26.9278	27.0565	27.0957	27.2042	27.2601	27.0569	26.9762	26.9832	27.1243	4	4	0.154183	0.811963	0.14115	FALSE
hp1bp3	A0A140LGU1;E7FAZ5;A0A0R4IWH8		35	35	35	44.9	66.831	610	31.9265	31.8432	31.8911	32.072	32.2472	32.1601	32.0854	31.6577	31.9265	31.8432	31.8911	32.072	32.2472	32.1601	32.0854	31.6577	31.9332	32.0376	4	4	0.4984	0.302422	0.104435	FALSE
A0A140LGX4	A0A140LGX4		2	2	2	1.5	112.46	1010	27.034	26.5577	26.8007	NA	27.9675	28.018	NA	27.3917	27.034	26.5577	26.8007	21.7332	27.9675	28.018	22.2266	27.3917	25.5314	26.401	3	3	0.661659	0.179366	0.869539	FALSE
gsr	A0A140LH37;E7FGA5;A0A2R8RQT4;A0A2R8Q1W8;F1QS99;A0A2R8RSR5		2	2	2	10	30.265	280	NA	NA	NA	22.2109	NA	24.4166	23.0387	NA	21.8576	21.5376	21.8844	22.2109	22.5043	24.4166	23.0387	21.4625	21.8726	22.8555	1	2	0.208384	0.681135	0.982925	FALSE
mdka	E9QIK2;Q9W767;A0A1D5NS41;A0A1D5NSV1		5	5	5	55.6	14.7	135	29.6494	29.8606	29.8327	29.8665	31.0135	30.756	30.5229	30.1569	29.6494	29.8606	29.8327	29.8665	31.0135	30.756	30.5229	30.1569	29.8023	30.6123	4	4	0.0172316	1.76367	0.81	FALSE
puf60b;puf60a	Q6IQE0;A0A1N8RFI4;Q6IQE0-3;Q6IQE0-2;A0A1D5NS44;A0A2R8RVR3;A0A1D5NSV9;A0A1N8PL29;A0A2U3TVF3;A0A2R8QFM1;B0S627;A0A1D5NSB3;E7FE61;F6NPA6;F6P3Y7;F6NQ93;F1QZ57;F6NTM3	Poly(U)-binding-splicing factor PUF60-B	2	2	2	7.4	55.419	516	NA	NA	22.685	NA	23.7558	24.3322	23.3391	22.442	21.7926	21.8851	22.685	22.1845	23.7558	24.3322	23.3391	22.442	22.1368	23.4673	1	4	0.0355458	1.44921	1.33049	FALSE
hmgb3a	F1QGP8;A0A1D5NS50;E7EZP6		7	7	7	36.6	24.557	213	25.8946	25.9823	26.0566	26.3081	26.333	26.5884	26.3927	25.8966	25.8946	25.9823	26.0566	26.3081	26.333	26.5884	26.3927	25.8966	26.0604	26.3027	4	4	0.215955	0.665636	0.24228	FALSE
tnnt3b	Q6P0T7;Q7ZZW4;A0A1D5NSI6;B7ZVL6;A8WGA6;E9QDI4;E9QIW4;A0A1D5NS25;E9QEG1;A0A1D5NSE8;A0A1D5NSK1		7	7	7	28.9	27.294	228	25.361	25.8633	26.2383	26.252	27.3173	27.2441	27.1424	26.4599	25.361	25.8633	26.2383	26.252	27.3173	27.2441	27.1424	26.4599	25.9286	27.0409	4	4	0.00834882	2.07838	1.11229	TRUE
znf280d	A0A1L1QZ96;A0A1L1QZQ0;A0A1L1QZL8;F1RCH6;A0A1L1QZN8;A0A1L1QZC1;A0A1L1QZ85		3	3	3	4.5	93.803	841	23.4822	NA	23.2029	NA	23.9326	23.568	23.678	23.7431	23.4822	21.3966	23.2029	21.5119	23.9326	23.568	23.678	23.7431	22.3984	23.7304	2	4	0.0922408	1.03508	1.33201	FALSE
A0A1L1QZD8	A0A1L1QZD8		5	5	4	24.8	58.789	509	NA	NA	24.6397	24.361	NA	NA	NA	23.6475	21.2782	21.6878	24.6397	24.361	22.6615	23.3739	22.5539	23.6475	22.9917	23.0592	2	1	0.945247	0.0244547	0.0675176	FALSE
A0A1L1QZF2	A0A1L1QZF2		11	11	11	53.5	31.914	286	24.7948	24.9986	25.0891	25.4486	25.8534	26.7705	25.4257	25.0503	24.7948	24.9986	25.0891	25.4486	25.8534	26.7705	25.4257	25.0503	25.0828	25.775	4	4	0.157963	0.801446	0.692203	FALSE
A0A1L1QZG0	A0A1L1QZG0		4	4	4	56.4	11.225	110	NA	21.9479	NA	22.0035	24.4259	25.1849	22.9134	21.9631	21.3775	21.9479	21.7241	22.0035	24.4259	25.1849	22.9134	21.9631	21.7632	23.6218	2	4	0.081069	1.09115	1.85856	FALSE
A0A1L1QZH2	A0A1L1QZH2;A0A1L1QZM8		2	2	2	7.6	26.939	236	NA	NA	21.9267	21.3952	NA	NA	NA	NA	20.9473	20.9007	21.9267	21.3952	23.2303	23.1601	22.6606	21.5107	21.2925	22.6404	2	0	0.0341666	1.4664	1.34796	TRUE
A0A1L1QZP5	A0A1L1QZP5;A0A1L1QZQ2		4	4	4	13.9	44.032	380	NA	NA	24.2165	NA	23.6298	23.6205	23.7301	NA	21.4435	21.7026	24.2165	22.2863	23.6298	23.6205	23.7301	21.456	22.4122	23.1091	1	3	0.436308	0.360207	0.696932	FALSE
A0A1L1QZQ7	A0A1L1QZQ7;A0A2R8QKE5		7	7	7	10.4	101.17	875	25.3773	25.569	25.5923	25.6828	NA	24.9105	25.4963	25.3115	25.3773	25.569	25.5923	25.6828	23.1495	24.9105	25.4963	25.3115	25.5553	24.717	4	3	0.216123	0.665298	-0.838388	FALSE
ctnnd1	F1R6C8;A0A286Y8C1		5	5	5	8.1	100.57	908	NA	23.9292	23.5801	23.7111	24.2497	24.5115	23.8613	23.787	21.5905	23.9292	23.5801	23.7111	24.2497	24.5115	23.8613	23.787	23.2027	24.1024	3	4	0.196689	0.70622	0.899618	FALSE
xpnpep1	A0A286Y8E9;Q6P1S3;A3KQQ1		2	2	2	3.2	69.979	625	NA	NA	NA	NA	23.6367	23.9824	NA	NA	22.1438	21.1941	21.1344	22.1319	23.6367	23.9824	22.219	21.2631	21.651	22.7753	0	2	0.177055	0.751893	1.12426	FALSE
A0A286Y8Y0	A0A286Y8Y0;A0A0R4IA79;B0V3D7		21	20	17	21.6	103.54	914	27.2251	27.2107	27.3591	27.6651	28.6621	28.689	28.2725	28.2253	27.2251	27.2107	27.3591	27.6651	28.6621	28.689	28.2725	28.2253	27.365	28.4622	4	4	0.000570933	3.24341	1.09725	TRUE
A0A286Y9D9	A0A286Y9D9		9	6	6	30.5	44.474	393	23.1777	23.2686	23.9043	24.073	24.7069	24.4271	24.5551	24.2084	23.1777	23.2686	23.9043	24.073	24.7069	24.4271	24.5551	24.2084	23.6059	24.4744	4	4	0.0223799	1.65014	0.868515	FALSE
A0A286Y9F4	A0A286Y9F4		4	2	2	16.9	42.388	367	26.5932	26.363	26.5296	27.0292	27.1699	27.1318	26.9456	26.9769	26.5932	26.363	26.5296	27.0292	27.1699	27.1318	26.9456	26.9769	26.6288	27.0561	4	4	0.0501734	1.29953	0.427304	FALSE
myo1c	R4GDM7;E7F5R7;A0A2R8Q9G7;A0A286Y9H2;R4GEN4;E7FGI1;B8JLK6;F1QKT3;F1QZR7		37	37	33	42.8	118.37	1028	25.6568	25.495	25.791	26.029	26.3942	26.6435	26.3521	25.8624	25.6568	25.495	25.791	26.029	26.3942	26.6435	26.3521	25.8624	25.7429	26.313	4	4	0.0324832	1.48834	0.570108	FALSE
stx1b	A0A286Y9I3;Q1MTI1;A0A2R8QH11;X1WC57		8	8	8	32.7	32.363	281	22.7083	22.9668	NA	24.0975	23.8056	25.9419	24.3283	23.3941	22.7083	22.9668	21.6181	24.0975	23.8056	25.9419	24.3283	23.3941	22.8477	24.3675	3	4	0.0913776	1.03916	1.51982	FALSE
A0A286Y9I8	A0A286Y9I8		5	4	4	18	37.027	323	24.7546	24.4454	24.7059	24.5931	25.5678	25.5128	25.3534	24.726	24.7546	24.4454	24.7059	24.5931	25.5678	25.5128	25.3534	24.726	24.6248	25.29	4	4	0.0348074	1.45833	0.665244	FALSE
A0A286Y9N9	A0A286Y9N9;H0WEA3;E7FC94;B7ZDD1;A0A286Y9Z9		5	5	3	15.8	57.303	545	NA	24.1022	24.3793	24.0297	24.3114	25.3515	24.3076	23.7966	21.2354	24.1022	24.3793	24.0297	24.3114	25.3515	24.3076	23.7966	23.4367	24.4418	3	4	0.278719	0.554833	1.0051	FALSE
si:dkey-240e12.6;si:ch211-226h8.14;si:ch211-12h2.6	A3KQR6;A0A286Y9Q9;E7EZV4;A8HAI7		8	8	1	48.2	15.342	137	23.6645	23.3793	23.7177	23.5052	26.4432	25.8497	25.8233	24.6531	23.6645	23.3793	23.7177	23.5052	26.4432	25.8497	25.8233	24.6531	23.5667	25.6923	4	4	0.0092494	2.03389	2.12564	TRUE
exoc1	U3JAQ0;A0A2R8PY61;A3KPP9;A0A286Y9W9		4	4	4	31.2	18.338	160	23.3934	23.2542	23.5187	23.8724	24.1828	NA	24.0802	23.2394	23.3934	23.2542	23.5187	23.8724	24.1828	23.1695	24.0802	23.2394	23.5097	23.668	4	3	0.622928	0.205562	0.158325	FALSE
A0A286YA18	A0A286YA18;A0A2R8QLA5;A4VCH2		5	2	1	18.5	36.301	314	NA	22.7074	NA	23.2898	NA	NA	NA	NA	20.9689	22.7074	20.99	23.2898	22.9701	23.0034	22.59	21.8361	21.989	22.5999	2	0	0.400744	0.397133	0.610872	FALSE
sept7b;sept15	F8W5J3;A0A286YA64;F8W5Z6;F1QMC3;F1REC2;A0A0R4IN26;A0JMF4;A0A0R4IPW8		4	4	4	9.9	44.5	382	23.6513	23.2693	23.4174	NA	25.1041	25.3595	NA	NA	23.6513	23.2693	23.4174	21.6407	25.1041	25.3595	22.6188	21.4618	22.9947	23.6361	3	2	0.574438	0.240757	0.641401	FALSE
sp3a	A4QP61;A0A286YA94		6	6	4	6.8	70.922	679	25.0203	24.6977	24.6689	24.4465	25.3086	24.7695	24.211	24.1301	25.0203	24.6977	24.6689	24.4465	25.3086	24.7695	24.211	24.1301	24.7084	24.6048	4	4	0.745873	0.127335	-0.10359	FALSE
si:dkeyp-98a7.9	A0A286YAC7;F1QIR8		6	2	1	58.6	14.704	128	NA	NA	NA	NA	24.9171	25.3192	24.7812	24.3359	21.8691	21.1139	21.8358	21.7151	24.9171	25.3192	24.7812	24.3359	21.6335	24.8383	0	4	2.40866e-05	4.61822	3.20484	TRUE
aars	Q1LVL2;A0A286YAH8;Q1LVL3;A0A2R8RMW6;F1QBG7;Q4V983	Alanine--tRNA ligase, cytoplasmic	12	12	12	14.3	106.94	966	NA	22.7266	22.7074	24.0291	24.6944	25.8003	23.5391	22.9776	21.9073	22.7266	22.7074	24.0291	24.6944	25.8003	23.5391	22.9776	22.8426	24.2528	3	4	0.120915	0.91752	1.41026	FALSE
mink1	A0A286YAI7;A0A2R8QM71;E9QD58;A2BG87		22	13	11	16.5	143.7	1256	28.8809	29.0104	28.9087	29.0135	29.5021	29.754	29.3497	29.173	28.8809	29.0104	28.9087	29.0135	29.5021	29.754	29.3497	29.173	28.9534	29.4447	4	4	0.0239737	1.62027	0.491321	FALSE
hsp90b1	Q7T3L3;A0A286YAP4		28	28	28	39.3	91.281	793	25.2896	25.4919	25.5473	25.8439	26.7304	27.3953	26.2193	25.8301	25.2896	25.4919	25.5473	25.8439	26.7304	27.3953	26.2193	25.8301	25.5432	26.5438	4	4	0.0536828	1.27016	1.00059	FALSE
rpl5b	A0A286YAR2;Q6IQB1		13	13	7	42.8	33.362	290	26.6442	26.8078	26.6822	26.5722	27.575	27.8703	26.9997	26.2947	26.6442	26.8078	26.6822	26.5722	27.575	27.8703	26.9997	26.2947	26.6766	27.1849	4	4	0.23996	0.619862	0.508318	FALSE
csnk1da;csnk1db;csnk1e	A0A286YAS3;Q7T2E3;Q6P3K7;Q6P109	Casein kinase I isoform delta-A;Casein kinase I isoform delta-B	4	3	3	11.6	45.862	398	24.0477	NA	23.3504	24.4873	NA	24.7915	23.6573	23.717	24.0477	20.9316	23.3504	24.4873	23.0373	24.7915	23.6573	23.717	23.2043	23.8008	3	3	0.529956	0.27576	0.596511	FALSE
A0A286YAW2	A0A286YAW2		12	11	11	38.8	38.812	338	25.9623	25.8629	25.9682	26.3095	27.0502	26.7243	26.5456	26.365	25.9623	25.8629	25.9682	26.3095	27.0502	26.7243	26.5456	26.365	26.0257	26.6713	4	4	0.0132527	1.8777	0.645541	FALSE
gsna	A0A286YAZ1;F1QUM3;A0A2R8Q7H5		10	10	10	17.8	81.495	738	24.7626	25.3046	25.1128	25.7085	25.9974	26.2176	25.7591	25.146	24.7626	25.3046	25.1128	25.7085	25.9974	26.2176	25.7591	25.146	25.2221	25.78	4	4	0.117173	0.931171	0.557921	FALSE
cltca;cltcb	F1R966;A0A286YAZ4;E9QD79;A0A2R8PXZ0;E7FBE5;Q5EAQ7	Clathrin heavy chain	52	52	14	36.2	191.82	1680	24.6026	24.7484	24.7523	24.9946	25.7559	26.404	25.6687	24.8971	24.6026	24.7484	24.7523	24.9946	25.7559	26.404	25.6687	24.8971	24.7745	25.6814	4	4	0.056321	1.24933	0.906938	FALSE
pcca	A0A2R8PV58;F1QPL7		17	17	17	32.5	76.056	693	24.3046	24.11	24.3512	24.2689	25.1931	25.219	24.8422	24.2695	24.3046	24.11	24.3512	24.2689	25.1931	25.219	24.8422	24.2695	24.2586	24.8809	4	4	0.0635605	1.19681	0.622293	FALSE
A0A2R8PV91	A0A2R8PV91;A0A2R9YJI1		6	3	3	52.6	15.767	137	24.823	24.5113	24.8522	24.4838	26.8937	26.8447	26.6377	26.3617	24.823	24.5113	24.8522	24.4838	26.8937	26.8447	26.6377	26.3617	24.6676	26.6844	4	4	1.79071e-05	4.74698	2.01685	TRUE
shprh	A0A2R8PVA3;X1WD98;A0A2R8QPQ7		4	4	4	2.4	184.15	1613	25.4428	25.2484	25.0502	25.0748	25.7289	25.9864	25.8281	25.3976	25.4428	25.2484	25.0502	25.0748	25.7289	25.9864	25.8281	25.3976	25.2041	25.7352	4	4	0.0157464	1.80282	0.531164	FALSE
A0A2R8PVJ3	A0A2R8PVJ3		13	13	13	33.8	66.838	606	25.356	25.5765	26.068	25.9296	26.3584	27.1133	26.0556	25.0189	25.356	25.5765	26.068	25.9296	26.3584	27.1133	26.0556	25.0189	25.7325	26.1366	4	4	0.434488	0.362022	0.404045	FALSE
tnpo2;LOC100005536;tnpo1	Q68EK8;A0A2R8PW20;E7F948;F1RDR1		2	2	2	2.2	100.68	889	NA	25.4624	25.4212	25.6906	NA	25.5049	25.6263	25.1893	21.6651	25.4624	25.4212	25.6906	22.9475	25.5049	25.6263	25.1893	24.5598	24.817	3	3	0.832182	0.0797817	0.25718	FALSE
prpf6	Q6NYK7;A0A2R8PWG5		19	19	19	26.3	106.84	944	21.3144	22.0708	22.3978	23.2699	26.058	26.2667	25.3013	25.5779	21.3144	22.0708	22.3978	23.2699	26.058	26.2667	25.3013	25.5779	22.2632	25.801	4	4	0.00083896	3.07626	3.53776	TRUE
ptpn4a	K7N7D5;A0A2R8PWP1;Q8JFS7;A0A2R8QJY8;F1QBE0	Tyrosine-protein phosphatase	5	5	1	4.6	100.13	882	NA	NA	23.328	NA	NA	NA	25.0252	23.4822	21.245	20.9287	23.328	21.8745	22.5796	23.4078	25.0252	23.4822	21.8441	23.6237	1	2	0.0523456	1.28112	1.77966	FALSE
bhmt	A0A2R8PWR1;F1QU55;Q32LQ4	Betaine--homocysteine S-methyltransferase 1	19	19	19	71.4	43.255	392	27.6638	27.697	27.593	27.9615	29.0512	29.6543	28.6005	27.8571	27.6638	27.697	27.593	27.9615	29.0512	29.6543	28.6005	27.8571	27.7288	28.7908	4	4	0.064674	1.18927	1.06194	FALSE
cyfip2;cyfip1	B3DIT1;A5A5E1;A0A2R8PX02;F1QE65;Q90YM8	Cytoplasmic FMR1-interacting protein 1 homolog	4	4	4	3.4	145.65	1252	NA	NA	24.6841	NA	25.1354	25.1902	NA	24.3467	21.5004	22.1037	24.6841	21.9907	25.1354	25.1902	22.0158	24.3467	22.5698	24.172	1	3	0.172008	0.76445	1.60229	FALSE
si:ch211-107o10.3;rdh12l;rdh12	F1QCW3;A0A2R8PX28;F1Q4M2;A0A2R8Q7Y2;B8A539		2	2	2	5.8	36.706	327	23.3952	23.5226	23.5218	23.5699	24.057	24.0765	23.5008	NA	23.3952	23.5226	23.5218	23.5699	24.057	24.0765	23.5008	21.8798	23.5024	23.3785	4	3	0.826426	0.082796	-0.123856	FALSE
LOC100330651	A0A2R8PX48;F1Q5Q9		14	14	14	42.1	32.863	290	26.6158	26.5025	26.6747	26.9801	27.6376	27.559	27.4712	27.1105	26.6158	26.5025	26.6747	26.9801	27.6376	27.559	27.4712	27.1105	26.6933	27.4446	4	4	0.0029818	2.52552	0.751319	FALSE
A0A2R8PXU7	A0A2R8PXU7;A0A0R4INE0;A0A0R4IBC7;A0A2R8RJZ1;A0A2R8QAI0;F1Q6G1;A0A0J9YJH4;H0WEI6;F1Q6E7		9	9	2	13.2	87.336	766	24.2238	24.1821	24.2351	24.498	25.0429	24.691	24.6967	24.6285	24.2238	24.1821	24.2351	24.498	25.0429	24.691	24.6967	24.6285	24.2847	24.7648	4	4	0.00767356	2.115	0.480028	FALSE
pot1	X1WGW8;A0A2R8PXW3;E7F0D5		5	5	5	6.6	83.031	737	25.4303	25.0212	25.2084	24.9618	25.0171	24.8194	24.371	24.1755	25.4303	25.0212	25.2084	24.9618	25.0171	24.8194	24.371	24.1755	25.1554	24.5958	4	4	0.0566034	1.24716	-0.559656	FALSE
idh3b	F8W2V6;A0A2R8PY75;A0A2R8QPC9	Isocitrate dehydrogenase [NAD] subunit, mitochondrial	4	4	4	13.8	41.987	383	24.0429	24.1687	24.2855	24.452	25.1534	25.7143	25.0194	24.5619	24.0429	24.1687	24.2855	24.452	25.1534	25.7143	25.0194	24.5619	24.2373	25.1122	4	4	0.0280513	1.55205	0.87498	FALSE
psmb5	B0R028;A0A2R8PYA0	Proteasome subunit beta type	7	7	7	29.7	29.601	269	24.8575	24.4795	24.9461	24.8992	25.3326	25.7253	24.7284	24.361	24.8575	24.4795	24.9461	24.8992	25.3326	25.7253	24.7284	24.361	24.7956	25.0368	4	4	0.499243	0.301688	0.241247	FALSE
si:ch211-216l23.1;znf423	Z4YIT3;A0A2R8PYF9;A0A2R8QTL6;A0A2U3TVM2;A0A2R8RI65;A0A2R8QQN4;A0A2R8QLR2;A1L1R6	Zinc finger protein 423	2	2	2	2.2	141.08	1275	22.9534	23.012	23.1789	23.3407	NA	NA	NA	NA	22.9534	23.012	23.1789	23.3407	22.8023	23.1661	22.5424	22.0113	23.1213	22.6306	4	0	0.134482	0.871335	-0.4907	FALSE
ddb2	Z4YIW2;A0A2R8PYM3;Z4YI04;Q2YDS1;Q2YDS1-2	DNA damage-binding protein 2	4	4	4	10.4	55.169	490	NA	NA	NA	22.7146	NA	23.2354	23.4944	NA	21.2323	20.9167	21.2194	22.7146	23.3078	23.2354	23.4944	21.8335	21.5207	22.9678	1	2	0.0407536	1.38983	1.44703	FALSE
A0A2R8QAE1	A0A2R8QAE1;A0A2R8PYX8;A0A2R8RUH9		10	10	10	40.2	28.142	241	26.9155	27.1045	27.1304	27.3381	28.7687	28.5518	28.3795	28.2649	26.9155	27.1045	27.1304	27.3381	28.7687	28.5518	28.3795	28.2649	27.1221	28.4912	4	4	8.9305e-05	4.04912	1.36912	TRUE
txlnbb	A0A2R8PZM4;F1QCZ3;A0A2R9YJL8;F1QP07;F1QZ20		22	22	20	46.7	60.17	520	31.1919	31.1965	31.3346	31.4608	31.6087	31.8469	31.5478	31.2312	31.1919	31.1965	31.3346	31.4608	31.6087	31.8469	31.5478	31.2312	31.2959	31.5587	4	4	0.131047	0.882571	0.262712	FALSE
pkp4	A0A2R8Q0L0;A0A2R8QT80;E7EXI3;A0A2R8QAD2;F8W355;F8W3H3;A0A2R8QHM8;E7FFJ4;A0A2R8RZM1;A0A0R4IF18;A2BGY1;F1R306;B0V2S9;F1RBK4;A0A286Y804		4	4	4	4.3	109.51	991	23.4948	23.47	NA	23.4978	24.4415	24.3646	24.2858	23.9849	23.4948	23.47	22.0021	23.4978	24.4415	24.3646	24.2858	23.9849	23.1162	24.2692	3	4	0.0486678	1.31276	1.15304	FALSE
cpt2	B2GQ15;A0A2R8Q0N5;Q5U3U3;B0S7W8	Carnitine O-palmitoyltransferase 2, mitochondrial	2	2	2	5.7	74.784	668	23.0389	23.2092	23.2788	23.6301	24.2324	24.6802	24.1563	23.9665	23.0389	23.2092	23.2788	23.6301	24.2324	24.6802	24.1563	23.9665	23.2893	24.2588	4	4	0.00284843	2.54539	0.969581	FALSE
rpn2	F1QFW5;F1QC34;A0A2R8Q108;A0A0J9YJ63;A0A0J9YJJ6;A0A0R4IV98;A0A0R4IAW5		12	12	12	31	63.724	584	24.2991	24.4289	24.3817	24.8104	25.4334	26.0661	25.2803	24.7504	24.2991	24.4289	24.3817	24.8104	25.4334	26.0661	25.2803	24.7504	24.48	25.3825	4	4	0.0368834	1.43317	0.902515	FALSE
hnrnpk	A0A2R8Q139;F1QAZ9;F1QWB4;E9QGT0;B0UXJ3		25	25	24	61.9	46.251	417	31.0499	31.1634	31.4218	31.3379	31.7992	31.5844	31.3552	31.26	31.0499	31.1634	31.4218	31.3379	31.7992	31.5844	31.3552	31.26	31.2432	31.4997	4	4	0.137997	0.86013	0.256467	FALSE
fdps	F1QN60;E9QE30;F1QEG3;A0A2R8Q157		2	2	2	7.7	35.582	312	NA	NA	NA	NA	NA	NA	24.1996	23.5992	21.5492	21.042	21.5898	21.3216	22.888	23.3757	24.1996	23.5992	21.3757	23.5156	0	2	0.00164579	2.78363	2.13995	TRUE
rpl36a	A0A2R8Q736;A0A2R8RI07;A0A2R8Q1C6;P61485;A0A2R8QT38	60S ribosomal protein L36a	13	13	13	45.3	14.847	128	30.7846	30.8808	30.9743	30.7656	31.158	31.4077	31.4527	31.1811	30.7846	30.8808	30.9743	30.7656	31.158	31.4077	31.4527	31.1811	30.8514	31.2999	4	4	0.00397844	2.40029	0.448537	FALSE
sfpq	A0A2R8Q1G3;I3ITB4;Q1L8R2;I3ITQ3		6	6	6	10.5	67.145	592	NA	NA	NA	22.6455	24.2235	24.8918	NA	NA	21.6373	21.1597	21.757	22.6455	24.2235	24.8918	22.4686	21.7069	21.7999	23.3227	1	2	0.131049	0.882565	1.52281	FALSE
myo10l1	A0A2R8Q1V8;I3ITL5		30	30	21	33.2	133.2	1176	25.7309	25.4961	25.7331	25.7681	26.3067	26.0497	26.3171	25.5447	25.7309	25.4961	25.7331	25.7681	26.3067	26.0497	26.3171	25.5447	25.682	26.0546	4	4	0.12898	0.889479	0.372538	FALSE
A0A2R8Q212	A0A2R8Q212		91	4	1	61.1	146.67	1338	26.7384	26.3595	NA	NA	28.4105	28.8287	NA	NA	26.7384	26.3595	21.9061	21.685	28.4105	28.8287	22.0017	21.4821	24.1722	25.1808	2	2	0.692989	0.159274	1.00852	FALSE
aldh1l1	I3ITN9;A0A2R8Q2N0	10-formyltetrahydrofolate dehydrogenase	8	8	7	13.1	100.18	903	NA	NA	23.5369	23.421	24.008	24.995	23.5453	22.8919	21.444	21.2515	23.5369	23.421	24.008	24.995	23.5453	22.8919	22.4134	23.86	2	4	0.110306	0.957401	1.44669	FALSE
epd	A0A2R8Q2Z0;P17561	Ependymin	2	2	2	16	23.37	206	NA	23.4945	23.992	24.5567	24.165	25.0328	23.9952	NA	21.3754	23.4945	23.992	24.5567	24.165	25.0328	23.9952	21.9469	23.3546	23.785	3	3	0.667703	0.175417	0.43033	FALSE
otpa;otpb;rx2;shox2;phox2ba;rx1;shox;alx4b;alx4a;uncx4.1;prrx1a;phox2bb;rx3;phox2a;prrx1b;drgx;uncx;arx;alx1	B3DGA5;Q6DGH9;A0A2R8Q301;Q6DGH9-2;F6NUE7;F1QNV0;A0A0R4IVX3;Q7SZN8;E9QBI3;B8A4X8;Q6P984;B0S5T0;I3ITE6;E7FGP3;A0A0G2KXF6;F1R1U2;Q7T373;Q5I7G4;A8E7H4;A0A2R8QU92;A0A0J9YJE3;F1RCT9;F1Q7Y7;B3DHJ6;A0A0A0MPW6;A0A0R4IJ70;Q6P295;Q50D79;O42115;O42358;O42357;Q1LVQ7;O42356	Homeobox protein orthopedia B;Homeobox protein unc-4 homolog;Aristaless-related homeobox protein;Retinal homeobox protein Rx3;Retinal homeobox protein Rx2;ALX homeobox protein 1;Retinal homeobox protein Rx1	2	2	2	5.7	35.68	332	NA	23.9623	24.0604	24.1366	NA	24.3264	24.2699	23.7191	21.1665	23.9623	24.0604	24.1366	22.8712	24.3264	24.2699	23.7191	23.3315	23.7966	3	3	0.589242	0.229706	0.465189	FALSE
sp2	F1Q4L6;A0A2R8Q3E9		4	4	4	6.1	64.73	610	25.7371	25.8987	26.1618	25.8107	26.4017	26.4773	26.4711	25.678	25.7371	25.8987	26.1618	25.8107	26.4017	26.4773	26.4711	25.678	25.9021	26.257	4	4	0.168695	0.772898	0.354948	FALSE
rrp9	F1R3Q7;A0A2R8Q3F9;A0A2R8RL46		2	2	2	4.3	52.325	468	24.6259	23.9247	NA	NA	NA	NA	NA	NA	24.6259	23.9247	21.0044	21.0986	23.1678	23.245	22.1378	21.9317	22.6634	22.6206	2	0	0.968079	0.0140892	-0.042804	FALSE
sgpl1	A0A2R8Q3N8;A4QNU7;F1R912		18	18	18	40.1	63.764	574	25.8695	25.5975	25.813	25.9507	26.3026	26.3443	26.0307	25.6403	25.8695	25.5975	25.813	25.9507	26.3026	26.3443	26.0307	25.6403	25.8077	26.0795	4	4	0.199138	0.700846	0.271774	FALSE
A0A2R8Q449	A0A2R8Q449		26	24	24	33.4	117.89	1093	24.7709	24.7896	24.7785	25.3059	26.1617	26.8702	25.6086	25.2949	24.7709	24.7896	24.7785	25.3059	26.1617	26.8702	25.6086	25.2949	24.9112	25.9839	4	4	0.0461186	1.33612	1.07265	FALSE
pip5k1ca	A0A2R8Q455;A0A2R8QI07;A0A2R8QSH8;E7F4U5;A0A2R8RYD9		14	14	7	25.8	70.397	639	25.1959	24.8923	25.2997	25.6266	25.6504	25.8121	25.8765	25.4587	25.1959	24.8923	25.2997	25.6266	25.6504	25.8121	25.8765	25.4587	25.2536	25.6994	4	4	0.0541364	1.26651	0.445791	FALSE
suclg2	A0A2R8Q4D3;F1R7X5;A0A2R8Q7E9	Succinyl-CoA ligase subunit beta	7	7	7	22.3	46.659	431	NA	NA	NA	NA	24.0642	NA	24.0578	23.228	21.4796	21.8265	21.0589	21.9312	24.0642	23.4255	24.0578	23.228	21.574	23.6939	0	3	0.00036169	3.44166	2.11982	TRUE
nap1l4a	F8W244;F1QYW8;A0A2R8RJ83;A0A2R8Q4J7		3	2	2	14.9	28.033	242	NA	22.9544	NA	NA	23.8599	24.7198	23.4569	NA	21.8496	22.9544	21.495	21.8315	23.8599	24.7198	23.4569	21.5266	22.0326	23.3908	1	3	0.138256	0.859316	1.35821	FALSE
srsf1a;srsf1b	A0A2R8Q4W3;Q7SXP4;A0A2R8Q2W1;E9QGF8;Q6NYA0;E9QIC5	Serine/arginine-rich splicing factor 1A;Serine/arginine-rich splicing factor 1B	5	5	5	25.4	27.488	244	22.2135	22.0108	NA	22.8688	25.4299	24.7895	24.4204	25.0697	22.2135	22.0108	21.554	22.8688	25.4299	24.7895	24.4204	25.0697	22.1618	24.9274	3	4	0.00027345	3.56312	2.76557	TRUE
vtg2	A0A2R8Q549;A0A2R8RIU9;Q1MTC4;F1R8J4;F1R876;REV__F1R8J4;REV__F1R876;REV__A0A2R8Q549;REV__A0A2R8RIU9;REV__Q1MTC4		83	70	70	56.3	172.35	1559	28.7949	28.9441	28.927	29.1409	30.5173	30.9929	30.0911	29.5862	28.7949	28.9441	28.927	29.1409	30.5173	30.9929	30.0911	29.5862	28.9517	30.2968	4	4	0.0178303	1.74884	1.34515	TRUE
msna	A0A2R8Q5G6;Q66I42;E7F638;A0A2R8RLT8;A0A2R8QLR0		30	30	23	47.2	67.068	570	25.9393	26.0002	26.1642	26.3625	26.0953	26.4455	25.6954	25.4543	25.9393	26.0002	26.1642	26.3625	26.0953	26.4455	25.6954	25.4543	26.1165	25.9226	4	4	0.460659	0.33662	-0.193916	FALSE
dpysl5a	Q52PJ7;F1Q5V8;A0A2R8Q5K7		8	8	5	22.9	61.29	564	NA	22.4278	22.5773	22.787	21.7984	26.4097	23.378	23.6243	21.7819	22.4278	22.5773	22.787	21.7984	26.4097	23.378	23.6243	22.3935	23.8026	3	4	0.239019	0.621567	1.4091	FALSE
A0A2R8Q5Q5	A0A2R8Q5Q5		3	3	3	12	37.586	325	NA	NA	NA	NA	NA	NA	23.2978	23.4997	21.4563	21.4002	22.0128	21.7767	22.6355	23.2978	23.2978	23.4997	21.6615	23.1827	0	2	0.000881951	3.05456	1.52119	TRUE
uqcrc1	Q6NSN3;F1QUE3;A0A2R8Q5U6;Q1L8E2		12	12	12	32.9	52.112	474	22.0763	22.7929	NA	NA	25.7369	26.9839	24.0068	23.7234	22.0763	22.7929	21.1795	21.874	25.7369	26.9839	24.0068	23.7234	21.9807	25.1127	2	4	0.0191648	1.7175	3.13208	TRUE
actn3a	A0A2R8Q5Z6;D1GJ56;E9QCQ2;A5PLJ3		50	50	18	62	102.52	885	24.6811	24.7335	24.7851	25.2003	25.7871	26.3546	25.3832	25.1712	24.6811	24.7335	24.7851	25.2003	25.7871	26.3546	25.3832	25.1712	24.85	25.674	4	4	0.0425226	1.37138	0.824062	FALSE
si:ch211-226h8.14	A0A2R8QE02;A0A2R8Q629;A0A2R8QBM5;F1QJD7		7	4	3	46.8	17.474	158	26.723	26.5959	26.6491	26.9681	27.965	27.8576	27.9088	27.5384	26.723	26.5959	26.6491	26.9681	27.965	27.8576	27.9088	27.5384	26.734	27.8175	4	4	0.000153816	3.813	1.08346	TRUE
ppip5k1b;ppip5k2	A0A2R8QRI4;A0A2R8QUA8;A0A2R8QKF6;X1WGR2;A0A2R8QQK6;A0A2R8QF43;E7F4I8;A0A2R8Q6G7;E9QG38;E7F712;A0A2R8QIJ2;A0A2R8Q2P9		10	3	3	8.6	125.14	1104	24.9443	24.743	24.5501	24.5695	24.3593	23.4083	23.5925	23.1975	24.9443	24.743	24.5501	24.5695	24.3593	23.4083	23.5925	23.1975	24.7017	23.6394	4	4	0.0188834	1.72392	-1.06231	FALSE
ap1b1	A5PMS9;A0A2R8QRX3;A0A2R8Q6M9;A5PMT0	AP complex subunit beta	19	2	2	16.2	104.25	947	NA	NA	NA	24.1894	24.0916	24.3642	NA	23.5945	21.3776	20.7359	21.7885	24.1894	24.0916	24.3642	22.5157	23.5945	22.0228	23.6415	1	3	0.122406	0.912198	1.61864	FALSE
hcfc1a;hcfc1b	A0A2R8Q6N1;F1Q750;A8WIP5		3	3	3	1.9	180.98	1764	NA	23.5522	23.4464	23.7193	24.7153	25.6155	24.088	23.5285	21.1089	23.5522	23.4464	23.7193	24.7153	25.6155	24.088	23.5285	22.9567	24.4868	3	4	0.0965274	1.01535	1.53013	FALSE
A0A2R8Q6T7	A0A2R8Q6T7;F8W3R8;B1H1J6		8	4	4	19	62.948	575	23.2696	24.3641	24.0261	24.7758	25.4279	25.9408	24.9171	24.3851	23.2696	24.3641	24.0261	24.7758	25.4279	25.9408	24.9171	24.3851	24.1089	25.1677	4	4	0.0618987	1.20832	1.05886	FALSE
plagl2	B3DK35;A0A2R8Q703		2	2	2	4.3	64.389	588	23.9842	24.2527	NA	23.1774	24.0004	23.4252	24.4745	NA	23.9842	24.2527	21.3792	23.1774	24.0004	23.4252	24.4745	21.5245	23.1984	23.3562	3	3	0.868874	0.0610432	0.157787	FALSE
psmd1	F1QY43;F1QK93;A0A2R8Q718		11	11	11	15.2	106.53	959	24.3307	24.2935	24.1951	24.2472	25.3147	26.3472	25.1819	24.3282	24.3307	24.2935	24.1951	24.2472	25.3147	26.3472	25.1819	24.3282	24.2666	25.293	4	4	0.0889016	1.05109	1.02638	FALSE
flna	A0A2R8Q720;E9QI62;F1R1U1;A0A0R4IUS4;E7F1L7		25	25	24	13	271.72	2545	20.0339	23.2437	22.9504	24.238	25.3179	26.6602	23.9941	22.6895	20.0339	23.2437	22.9504	24.238	25.3179	26.6602	23.9941	22.6895	22.6165	24.6654	4	4	0.150741	0.821769	2.04893	FALSE
stau1	F1QTC1;F1Q5V4;A0A2R8QEG8;A0A2R8Q731		9	8	8	11.8	69.785	636	22.7861	23.437	23.368	23.6622	25.9823	25.9059	25.7116	25.2511	22.7861	23.437	23.368	23.6622	25.9823	25.9059	25.7116	25.2511	23.3133	25.7127	4	4	7.79775e-05	4.10803	2.39943	TRUE
g6pd	E7FDY7;F6NHI0;A0A2R8Q740	Glucose-6-phosphate 1-dehydrogenase	2	2	2	6.6	58.659	513	NA	NA	NA	NA	23.8477	24.3506	NA	NA	22.2155	21.8722	21.1746	21.662	23.8477	24.3506	22.6411	21.7555	21.7311	23.1487	0	2	0.0895236	1.04806	1.41761	FALSE
cnp	E7FE19;A0A2R8Q784;A0A0R4ITR6;A0A0R4IAJ6;A0A0R4IPC8;A0A0R4IU23;A0A0R4IMW7;A0A0R4IRJ5		4	4	4	14.4	46.52	424	NA	NA	NA	22.9735	23.4401	24.9877	23.6667	22.9834	21.8155	21.0998	21.6603	22.9735	23.4401	24.9877	23.6667	22.9834	21.8873	23.7695	1	4	0.0181389	1.74139	1.8822	TRUE
zfr	A0A2R8Q7D1;E7EZB4;A2BGG2;Q6PCR6;A0A2R8PZ67	Zinc finger RNA-binding protein	5	5	5	6.9	111.08	1026	NA	22.4772	NA	23.3195	25.1947	25.3802	25.0787	24.8042	21.1743	22.4772	21.7992	23.3195	25.1947	25.3802	25.0787	24.8042	22.1925	25.1144	2	4	0.00592017	2.22767	2.92189	TRUE
rbm34	A0A2R8Q7F9;Q6DHU2;A0A0R4ILV0;A0A0R4IT18		9	9	9	32.2	45.946	410	25.6772	26.2788	26.2128	26.1635	26.5491	26.2478	26.2615	25.8675	25.6772	26.2788	26.2128	26.1635	26.5491	26.2478	26.2615	25.8675	26.0831	26.2315	4	4	0.477529	0.321	0.14841	FALSE
A0A2R8Q7Q6	A0A2R8Q7Q6		3	3	3	13.2	38.74	348	NA	22.3557	NA	NA	23.325	24.5073	NA	NA	20.8449	22.3557	22.0554	22.1468	23.325	24.5073	22.6236	21.9008	21.8507	23.0892	1	2	0.115874	0.936014	1.23846	FALSE
sfxn3	A0A2R8Q818;B8JJ32	Sideroflexin	2	2	2	16.4	18.998	171	NA	NA	NA	NA	24.0388	24.3075	NA	NA	21.1722	21.1685	21.8759	22.0641	24.0388	24.3075	22.3214	21.4509	21.5702	23.0296	0	2	0.120206	0.920074	1.45946	FALSE
A0A2R8Q894	A0A2R8Q894		24	14	2	22.4	141.14	1294	22.8468	22.3276	NA	22.9823	NA	23.7364	23.6893	23.4807	22.8468	22.3276	21.2673	22.9823	22.8421	23.7364	23.6893	23.4807	22.356	23.4372	3	3	0.0624323	1.20459	1.0812	FALSE
prdx6	Q6PBK9;A0A2R8QA71;A0A2R8Q8M1		5	5	5	24.3	25.009	222	23.7858	24.0678	NA	23.9751	24.4356	24.509	NA	23.9705	23.7858	24.0678	21.5689	23.9751	24.4356	24.509	22.3867	23.9705	23.3494	23.8255	3	3	0.562088	0.250196	0.476084	FALSE
tardbp	Q802C7;A0A2R8Q8T5		5	5	3	13.8	44.427	412	NA	NA	NA	NA	23.9531	23.9142	23.27	22.8276	21.5768	21.7213	21.9773	21.6182	23.9531	23.9142	23.27	22.8276	21.7234	23.4912	0	4	0.00464967	2.33258	1.76785	TRUE
hug	Q9PTK4;A0A2R8QLQ0;A0A2R8Q8X4;A0A2R8QTX4;A0A0R4IWC9	ELAV-like protein	6	4	2	18.6	35.572	322	23.2432	23.2623	23.2277	NA	25.1395	25.1103	24.695	24.1091	23.2432	23.2623	23.2277	21.6437	25.1395	25.1103	24.695	24.1091	22.8442	24.7635	3	4	0.00959366	2.01802	1.91927	TRUE
dhrs2	E9QCI4;F1Q8N0;A0A2R8Q976		8	8	8	43.6	25.607	241	25.7495	25.8489	26.223	26.5787	26.4853	26.2825	26.3577	26.1686	25.7495	25.8489	26.223	26.5787	26.4853	26.2825	26.3577	26.1686	26.1	26.3235	4	4	0.332005	0.478856	0.223489	FALSE
col6a3	A0A2R8Q996;F1Q4X1;F1QKE8		8	8	8	3.6	306.77	2822	23.48	23.1719	24.5013	25.0505	22.7287	NA	22.1646	21.3493	23.48	23.1719	24.5013	25.0505	22.7287	23.5489	22.1646	21.3493	24.0509	22.4479	4	3	0.0457782	1.33934	-1.60305	FALSE
pcloa	A0A2R8Q9B4;A0A2R8QV60;F6NYB5;A0A2R8QIB9;A0A2R8QC86;A0A2R8PWJ7;A0A2R8QAU5;A0A2R8RX97;A0A0R4IGI4		3	3	3	0.8	431.2	4012	NA	24.0068	24.2758	23.9406	24.4843	23.834	NA	23.0348	21.9233	24.0068	24.2758	23.9406	24.4843	23.834	21.9907	23.0348	23.5366	23.336	3	3	0.801553	0.0960677	-0.200668	FALSE
rpl7a	Q6PBZ1;A0A2R8Q9K6		22	22	22	62.4	30.01	266	28.7765	28.7852	28.7517	28.7849	29.4397	29.297	29.0022	28.5704	28.7765	28.7852	28.7517	28.7849	29.4397	29.297	29.0022	28.5704	28.7746	29.0773	4	4	0.212809	0.67201	0.302768	FALSE
micu1	E9QGA3;A0A2R8Q9T2;A4IG32;F1QD29	Calcium uptake protein 1, mitochondrial	5	5	5	15.1	55.348	485	25.1023	24.8958	24.8617	25.2594	25.3923	25.3263	25.5808	24.7722	25.1023	24.8958	24.8617	25.2594	25.3923	25.3263	25.5808	24.7722	25.0298	25.2679	4	4	0.285751	0.544012	0.238105	FALSE
rbm39a	Q803H1;A0A2R8QAM8;E9QHD4		3	3	2	6.9	58.323	523	NA	21.8245	NA	NA	23.2654	23.6967	23.1154	23.0858	21.5893	21.8245	21.9155	21.568	23.2654	23.6967	23.1154	23.0858	21.7243	23.2908	1	4	0.000227038	3.6439	1.56651	TRUE
A0A2R8RWL4	A0A2R8RWL4;A0A2R8QAU3		6	6	6	45	19.926	169	23.0384	23.0872	22.2018	22.6243	26.01	26.3621	25.9644	24.3737	23.0384	23.0872	22.2018	22.6243	26.01	26.3621	25.9644	24.3737	22.7379	25.6776	4	4	0.003192	2.49594	2.93965	TRUE
A0A2R8QAU9	A0A2R8QAU9;A0A0R4IL14		4	3	3	10.1	46.77	405	NA	NA	23.8297	23.9477	25.5232	24.6608	24.9915	24.6562	20.9554	21.5676	23.8297	23.9477	25.5232	24.6608	24.9915	24.6562	22.5751	24.9579	2	4	0.0490061	1.30975	2.38284	FALSE
vtg6	A0A2R8QKR3;A0A2R8QBG3;F1QV15;A0A2R8RSX9		85	27	11	57.9	147.82	1350	25.63	25.776	25.8141	25.821	27.3772	27.8856	26.9045	26.6649	25.63	25.776	25.8141	25.821	27.3772	27.8856	26.9045	26.6649	25.7603	27.2081	4	4	0.0115093	1.93895	1.44779	TRUE
rps15	A0A2R8QBN1;Q6Q421		8	8	8	72.7	16.329	139	28.5647	28.5049	28.8377	28.6631	29.1929	28.8933	28.5874	28.4941	28.5647	28.5049	28.8377	28.6631	29.1929	28.8933	28.5874	28.4941	28.6426	28.7919	4	4	0.437971	0.358555	0.149323	FALSE
si:ch73-209e20.4	A0A2R8QBP0;F1QJP9		12	12	12	41.1	30.833	270	26.4945	26.5042	26.6009	26.6688	27.3889	27.148	26.9498	26.926	26.4945	26.5042	26.6009	26.6688	27.3889	27.148	26.9498	26.926	26.5671	27.1032	4	4	0.0103764	1.98395	0.536085	FALSE
si:dkey-23o4.5	A0A2R8RXQ4;A0A2R8QJD8;A0A2R8QJ00;F1R5F8;A0A2R8QC80		7	7	7	6.6	150.79	1352	24.5599	24.7802	24.519	24.1151	23.7922	24.2528	23.0414	23.6017	24.5599	24.7802	24.519	24.1151	23.7922	24.2528	23.0414	23.6017	24.4936	23.672	4	4	0.037922	1.42111	-0.82154	FALSE
srpk1a	A8Y5S5;A0A2R8QCF9;I3IS69;A0A2R8RRB1;A0A2R8QK46		11	11	5	21.9	71.727	634	NA	22.6731	22.6206	NA	25.7287	25.5062	25.8099	25.0005	21.78	22.6731	22.6206	21.586	25.7287	25.5062	25.8099	25.0005	22.1649	25.5113	2	4	0.000147297	3.83181	3.34639	TRUE
kal1a	A0A2R8QCZ3;F1R469		2	2	2	5.5	41.012	362	24.9056	24.431	24.5254	25.0246	24.7901	25.2256	24.4902	NA	24.9056	24.431	24.5254	25.0246	24.7901	25.2256	24.4902	22.2472	24.7216	24.1883	4	3	0.485445	0.31386	-0.533363	FALSE
jupa	F1QTT3;A0A2R8QDB8		10	10	7	16.7	80.019	729	23.2943	NA	22.0822	22.1325	24.6466	26.3149	23.4586	NA	23.2943	21.4422	22.0822	22.1325	24.6466	26.3149	23.4586	21.3525	22.2378	23.9432	3	3	0.203642	0.691133	1.70535	FALSE
abcb5	F1R7A8;A0A2R8QDG3		4	4	4	3.7	146.93	1338	NA	NA	23.4414	23.7023	NA	23.8519	NA	23.695	21.2954	21.763	23.4414	23.7023	23.24	23.8519	22.0366	23.695	22.5505	23.2058	2	2	0.406356	0.391094	0.655334	FALSE
epb41l5	A0A2R8QDM4;Q6PNC5;F8W419;F1RAL6		17	17	1	27	85.784	773	NA	24.4242	24.778	24.5745	24.6766	25.0252	25.4609	25.3196	21.3186	24.4242	24.778	24.5745	24.6766	25.0252	25.4609	25.3196	23.7738	25.1206	3	4	0.199678	0.69967	1.34672	FALSE
uchl5	Q6NWL6;A0A2R8QDN8	Ubiquitin carboxyl-terminal hydrolase	6	6	6	21.6	37.592	329	NA	22.527	NA	NA	24.1214	24.8851	24.0113	23.4198	20.7417	22.527	21.3921	21.7035	24.1214	24.8851	24.0113	23.4198	21.5911	24.1094	1	4	0.00213214	2.67118	2.51833	TRUE
sp4	F1QVQ1;A0A2R8QDS9		4	4	4	4.2	74.622	714	23.8202	24.2291	24.5518	24.363	24.1122	NA	23.8579	23.7103	23.8202	24.2291	24.5518	24.363	24.1122	23.2719	23.8579	23.7103	24.241	23.7381	4	3	0.076604	1.11575	-0.502938	FALSE
A0A2R8QDV2	A0A2R8QDV2		3	3	3	32.7	11.195	101	24.6545	23.5953	23.954	24.1662	25.246	25.5443	24.9698	24.7389	24.6545	23.5953	23.954	24.1662	25.246	25.5443	24.9698	24.7389	24.0925	25.1248	4	4	0.0115563	1.93718	1.03225	FALSE
lgals2b	A0A2R8QE25;I3ISQ0;F8W2U6;F8W2I6	Galectin	6	6	6	76.5	13.333	119	25.4277	25.5087	25.3984	25.9356	26.0236	26.6425	25.7705	25.5132	25.4277	25.5087	25.3984	25.9356	26.0236	26.6425	25.7705	25.5132	25.5676	25.9875	4	4	0.190137	0.720933	0.419892	FALSE
ehbp1	A0A2R8QED9;A0A2R8QKB5;A0A2R8QEC4;A0A2R8RT75;E7FD42;A0A2R8RUX3;X1WCN4		3	3	3	2.9	117.45	1026	24.6316	24.9478	24.2354	24.4761	25.4864	25.1172	25.1186	24.7437	24.6316	24.9478	24.2354	24.4761	25.4864	25.1172	25.1186	24.7437	24.5727	25.1164	4	4	0.0431531	1.36499	0.54373	FALSE
dlst	A0A2R8QEC5;A0A2R8QC07;F1QFQ6		28	28	28	46.3	48.059	451	32.4957	32.4747	32.5812	32.6708	34.2963	34.1193	33.9796	33.6661	32.4957	32.4747	32.5812	32.6708	34.2963	34.1193	33.9796	33.6661	32.5556	34.0153	4	4	0.000749384	3.1253	1.45973	TRUE
zgc:113389	F1QND6;A0A2R8QEF6		4	2	2	12.7	40.097	354	NA	22.3915	NA	22.7552	23.1782	23.5689	22.9683	22.8091	21.8861	22.3915	21.2912	22.7552	23.1782	23.5689	22.9683	22.8091	22.081	23.1311	2	4	0.0369252	1.43268	1.05013	FALSE
tmed10	A0A2R8QEQ4;Q6NWI7		3	3	3	15.5	24.283	207	23.859	23.7962	NA	NA	24.7849	24.9255	NA	NA	23.859	23.7962	21.4025	21.7996	24.7849	24.9255	22.3732	21.2923	22.7143	23.344	2	2	0.592894	0.227023	0.629661	FALSE
spon1b	A0A2R8QPZ7;A0A2R8QJ71;F1R2Z9;A0A2R8QEU8;A2BFS0;Q1LUZ8		8	8	8	17.5	87.251	770	NA	NA	NA	23.2548	24.5282	24.8306	24.8167	25.0926	21.1781	21.7143	21.7648	23.2548	24.5282	24.8306	24.8167	25.0926	21.978	24.817	1	4	0.00590044	2.22912	2.83905	TRUE
ube2na	A0A2R8QEX8;Q803J2;A0A2R8QIN6		2	2	1	20.7	16.839	150	NA	NA	NA	24.1836	NA	25.7272	NA	23.6121	21.3102	22.0695	21.5686	24.1836	23.2637	25.7272	22.6098	23.6121	22.283	23.8032	1	2	0.156421	0.805706	1.52023	FALSE
A0A2R8QFF9	A0A2R8QFF9		3	3	3	4.2	52.329	479	26.2751	26.1625	26.2008	26.203	26.4627	26.7987	26.8642	26.2711	26.2751	26.1625	26.2008	26.203	26.4627	26.7987	26.8642	26.2711	26.2104	26.5992	4	4	0.0675707	1.17024	0.388823	FALSE
ela2l	Q561U9;F1Q657;A0A2R8QFG3		5	5	5	36	28.509	267	25.209	24.8416	24.4377	24.8797	24.8131	25.0389	NA	23.4913	25.209	24.8416	24.4377	24.8797	24.8131	25.0389	22.6734	23.4913	24.842	24.0042	4	3	0.233316	0.632056	-0.837847	FALSE
dpysl2b	A8DZ95;A0A2R8QFM8		13	13	8	36.4	58.284	536	23.9823	23.9981	23.855	24.2957	26.1029	26.8605	25.5472	NA	23.9823	23.9981	23.855	24.2957	26.1029	26.8605	25.5472	21.887	24.0328	25.0994	4	3	0.405846	0.391639	1.06663	FALSE
ddx23	Q6P9Z2;A0A2R8QG06;A0A2R8QME2		4	4	4	5.1	94.264	807	NA	NA	NA	22.8157	24.3212	24.9193	24.5169	23.3242	22.0575	21.5082	21.4902	22.8157	24.3212	24.9193	24.5169	23.3242	21.9679	24.2704	1	4	0.00250565	2.60108	2.30251	TRUE
tbc1d10a	A0A2R8QG95;B8A5W2;F1Q602;A0A2R8PW52;A0A2R8PZS9		17	15	14	35.5	54.124	476	26.055	26.192	26.3533	26.6803	26.7095	26.9615	26.7568	26.4502	26.055	26.192	26.3533	26.6803	26.7095	26.9615	26.7568	26.4502	26.3201	26.7195	4	4	0.0605023	1.21823	0.399354	FALSE
rbm19	F1QF98;A0A2R8QGL1		14	14	14	23.3	104.56	927	23.1073	22.7286	22.9557	22.5976	26.3534	25.6904	25.5125	25.1992	23.1073	22.7286	22.9557	22.5976	26.3534	25.6904	25.5125	25.1992	22.8473	25.6889	4	4	0.000328526	3.48343	2.84155	TRUE
rpl39	A0A2R8QGN2;Q6IMW8		3	3	3	24	6.2594	50	30.9714	31.0652	31.026	31.1763	31.7107	31.1521	31.1526	30.8817	30.9714	31.0652	31.026	31.1763	31.7107	31.1521	31.1526	30.8817	31.0597	31.2242	4	4	0.420298	0.376443	0.16451	FALSE
acin1a	B0R0I0;F1QQ73;F1RAV6;A0A2R8QGR5		7	7	7	13.5	62.074	548	22.0061	21.8625	20.417	22.3307	26.4515	26.3794	25.8925	24.6325	22.0061	21.8625	20.417	22.3307	26.4515	26.3794	25.8925	24.6325	21.6541	25.839	4	4	0.000421555	3.37515	4.18489	TRUE
si:ch211-266d19.4	E9QG35;A0A2R8QGS5		24	24	24	25.9	119.85	1055	26.2626	25.9802	26.0983	26.3019	26.4211	26.4218	26.1868	25.799	26.2626	25.9802	26.0983	26.3019	26.4211	26.4218	26.1868	25.799	26.1607	26.2072	4	4	0.790702	0.101987	0.0464225	FALSE
ech1	F1Q8H6;A0A2R8QGS9		2	2	2	6.8	33.757	308	NA	23.3302	NA	NA	24.0668	24.5809	NA	NA	21.4171	23.3302	21.8508	21.0803	24.0668	24.5809	22.2671	21.1186	21.9196	23.0083	1	2	0.300304	0.522439	1.08877	FALSE
ndnf	F1QPX0;A0A2R8QGW8		2	2	2	3.5	64.816	574	24.1092	23.7338	23.835	24.005	24.6006	24.4373	24.0471	23.8237	24.1092	23.7338	23.835	24.005	24.6006	24.4373	24.0471	23.8237	23.9208	24.2272	4	4	0.189462	0.722477	0.306412	FALSE
aldob	A0A2R8QH08;Q8JH71;E9QF34;E9QBQ4;A0A0R4IU94	Fructose-bisphosphate aldolase B;Fructose-bisphosphate aldolase	21	20	19	62.2	39.694	368	25.6928	26.1066	25.6326	26.4098	27.5029	28.276	27.1451	26.1804	25.6928	26.1066	25.6326	26.4098	27.5029	28.276	27.1451	26.1804	25.9605	27.2761	4	4	0.0489473	1.31027	1.31567	FALSE
rpa2	Q504I6;A0A2R8QH82;F8W2T2		8	8	8	39.5	29.228	271	26.9874	26.9066	26.8708	27.3522	27.6625	27.4436	27.1974	26.9866	26.9874	26.9066	26.8708	27.3522	27.6625	27.4436	27.1974	26.9866	27.0292	27.3225	4	4	0.165252	0.781852	0.293286	FALSE
sfmbt1	F1QE28;A0A2R8QHE3		7	7	7	10	97.6	867	23.6737	23.368	23.0409	23.5588	24.9032	24.7176	25.2922	24.7591	23.6737	23.368	23.0409	23.5588	24.9032	24.7176	25.2922	24.7591	23.4104	24.918	4	4	0.00021909	3.65938	1.50765	TRUE
hnrnpd	A0A2R8QHK1;F1Q8A5		30	28	1	56.5	35.162	310	29.012	29.2717	29.428	29.705	30.3838	30.5218	30.4526	29.9492	29.012	29.2717	29.428	29.705	30.3838	30.5218	30.4526	29.9492	29.3542	30.3268	4	4	0.00252085	2.59845	0.972672	FALSE
MLC3SM;zgc:153867;myl6	Q6TNS5;A0A2R8QHK5;E9QG86;E9QF73;A0A0R4IXM2;A0A2R8QGT1;F1QWU4;A0A2R8RYI8;A0A2R8QJ29;A0A2R8QES8;Q5XJ62;E9QB41;E9QCD6;A0A2R8Q1L3;E9QIL0;A0A2R8QAG2;E9QC87		7	5	5	55.6	16.937	151	25.8718	25.607	25.9988	26.2991	26.6628	26.3241	26.2365	26.01	25.8718	25.607	25.9988	26.2991	26.6628	26.3241	26.2365	26.01	25.9442	26.3083	4	4	0.114888	0.939724	0.364159	FALSE
hmces	A5PLB0;A0A2R8RUC1;A0A2R8QHP5;E9QII3		15	15	15	46.5	40.037	353	25.5214	25.6126	25.5451	25.9267	26.0894	26.2524	25.9111	25.6009	25.5214	25.6126	25.5451	25.9267	26.0894	26.2524	25.9111	25.6009	25.6514	25.9635	4	4	0.119757	0.921698	0.31203	FALSE
ebna1bp2	A0A2R8QHQ4;Q6DRD0;X1WHE2		11	11	11	39	35.517	308	26.3362	26.5306	26.8126	26.7136	28.2327	27.8529	27.8968	27.7662	26.3362	26.5306	26.8126	26.7136	28.2327	27.8529	27.8968	27.7662	26.5983	27.9371	4	4	9.72109e-05	4.01229	1.33888	TRUE
rtn4a	F1QT89;A0A2R8QI05;Q4G5V9;Q4G5W0;Q4G5W2;A0A2R8PZU6	Reticulon	4	4	4	26.5	22.051	196	NA	24.7378	NA	NA	25.2996	25.4653	25.0906	24.7679	21.7106	24.7378	21.1455	21.5449	25.2996	25.4653	25.0906	24.7679	22.2847	25.1559	1	4	0.0379701	1.42056	2.87114	TRUE
A0A2R8QI77	A0A2R8QI77		2	2	2	0.6	445.33	4197	NA	NA	NA	NA	25.0743	25.0203	25.1747	24.4003	21.658	22.2106	21.6095	21.9872	25.0743	25.0203	25.1747	24.4003	21.8663	24.9174	0	4	1.40688e-05	4.85174	3.05114	TRUE
ruvbl2	A0A2R8QIK4;P83571	RuvB-like 2	14	14	14	40.5	50.348	454	NA	NA	NA	NA	24.9397	24.9842	24.5988	23.9525	22.1331	21.3016	21.8714	21.3027	24.9397	24.9842	24.5988	23.9525	21.6522	24.6188	0	4	9.2938e-05	4.03181	2.96658	TRUE
prkca	F1R444;A0A2R8QIY5;A0A2R8QMW2;Q7SY24;A0A0R4IUK0;A0A0R4IPY3;A0A0J9YJ54	Protein kinase C	18	18	16	39.7	72.516	634	24.9646	24.9458	25.0232	25.1629	25.8394	25.8376	25.6935	25.2539	24.9646	24.9458	25.0232	25.1629	25.8394	25.8376	25.6935	25.2539	25.0241	25.6561	4	4	0.0145397	1.83745	0.631961	FALSE
idh1	A0A2R8QMB7;A0A2R8QIZ6;B0UXL2;A0A2R8RLN3;A0A2R8Q9X5;F6NIA7	Isocitrate dehydrogenase [NADP]	13	13	13	38.2	47.639	422	25.4269	25.5215	25.3744	25.6405	26.6972	27.3437	26.08	25.4835	25.4269	25.5215	25.3744	25.6405	26.6972	27.3437	26.08	25.4835	25.4908	26.4011	4	4	0.106186	0.973932	0.910296	FALSE
acaca	A0A2R8RIG4;A0A2R8QJA0;A0A2R8QPK9;F6P055;F1QH12		30	30	19	19.2	263.71	2338	24.285	24.5401	24.4623	24.4874	25.0275	24.8792	24.7921	24.2846	24.285	24.5401	24.4623	24.4874	25.0275	24.8792	24.7921	24.2846	24.4437	24.7459	4	4	0.156852	0.80451	0.302164	FALSE
F1QTN8	F1QTN8;A0A2R8QJF6		39	39	39	60.3	67.359	599	29.3606	29.2616	29.3843	29.6482	29.9184	29.7524	29.5877	29.1993	29.3606	29.2616	29.3843	29.6482	29.9184	29.7524	29.5877	29.1993	29.4137	29.6144	4	4	0.306786	0.513165	0.200782	FALSE
zc3h7b	A0A2R8QJT0;E7F4T4		15	15	15	16.3	99.161	892	25.2947	25.411	25.3489	25.499	26.5403	26.5669	25.9938	25.6238	25.2947	25.411	25.3489	25.499	26.5403	26.5669	25.9938	25.6238	25.3884	26.1812	4	4	0.0376458	1.42428	0.792828	FALSE
vcanb	F1QFM9;A0A2R8QK78		5	5	5	6	172.54	1569	24.7221	24.8007	23.4391	24.5676	25.3439	26.2091	24.9268	23.8869	24.7221	24.8007	23.4391	24.5676	25.3439	26.2091	24.9268	23.8869	24.3824	25.0917	4	4	0.272278	0.564987	0.709273	FALSE
ssrp1b;ssrp1a	A0A2R8QK93;E7FB41;A0A2R8QBX6;F6NLJ7;F1QEB4		4	4	4	3.7	88.129	774	24.2798	24.0563	24.2947	25.1831	24.587	24.0814	24.2382	24.214	24.2798	24.0563	24.2947	25.1831	24.587	24.0814	24.2382	24.214	24.4535	24.2802	4	4	0.557432	0.253808	-0.173301	FALSE
ttll7	F1QFE3;A0A2R8QKN0;E7F887		8	8	8	18.2	58.76	505	24.4919	24.8024	25.0432	25.3652	25.189	25.3764	25.1722	25.1211	24.4919	24.8024	25.0432	25.3652	25.189	25.3764	25.1722	25.1211	24.9257	25.2147	4	4	0.217791	0.66196	0.289037	FALSE
neb	A0A2R8QKU1;B0UY61		108	108	108	28.9	704.39	6131	25.4539	25.3641	25.6116	25.8782	27.2236	27.2165	26.9015	26.3052	25.4539	25.3641	25.6116	25.8782	27.2236	27.2165	26.9015	26.3052	25.5769	26.9117	4	4	0.00373326	2.42791	1.33477	TRUE
zgc:171717	A0A2R8QKW9;F1QA36;A0A2R8Q5V8		7	2	1	46.3	16.505	149	26.5461	26.5339	26.7558	26.5906	27.2331	27.0108	26.9663	26.4783	26.5461	26.5339	26.7558	26.5906	27.2331	27.0108	26.9663	26.4783	26.6066	26.9221	4	4	0.139535	0.855317	0.315499	FALSE
im:7155308	A0A2R8QKY7;E7FEE9		27	27	4	30.7	98.285	869	27.4277	27.459	27.1233	27.086	28.2733	28.0133	27.7225	27.8108	27.4277	27.459	27.1233	27.086	28.2733	28.0133	27.7225	27.8108	27.274	27.955	4	4	0.005422	2.26584	0.680962	FALSE
col1a1a	A0A2R8QL73;F1QSC5;F1QJC9		2	2	2	1.6	114.32	1217	NA	23.6633	23.4576	23.8225	24.1978	NA	23.4501	23.1863	21.7072	23.6633	23.4576	23.8225	24.1978	23.3183	23.4501	23.1863	23.1627	23.5381	3	3	0.523642	0.280965	0.375476	FALSE
ttll4	B3DHW8;A0A2R8QLA1;F1Q6C4;F1QFD9;E9QFB5		17	17	17	22.1	98.075	872	25.0125	25.1879	25.3652	25.2871	25.8661	25.9006	25.7874	25.2975	25.0125	25.1879	25.3652	25.2871	25.8661	25.9006	25.7874	25.2975	25.2132	25.7129	4	4	0.0289658	1.53811	0.499739	FALSE
esyt2a	A0A2R8QLK0;E9QCP7;E7FF26		4	4	4	5.7	95.72	858	26.1374	26.1517	26.2306	27.0537	27.4185	26.5734	26.2938	26.428	26.1374	26.1517	26.2306	27.0537	27.4185	26.5734	26.2938	26.428	26.3933	26.6784	4	4	0.429498	0.367038	0.285074	FALSE
hyou1	A0A2R8QLL5;F1QUW4;Q7ZUW2	Hypoxia up-regulated protein 1	6	6	6	9.6	113.13	1003	NA	22.6329	22.7839	22.8404	NA	24.8484	23.8927	22.0537	21.6339	22.6329	22.7839	22.8404	22.6235	24.8484	23.8927	22.0537	22.4728	23.3546	3	3	0.267659	0.572417	0.881809	FALSE
cngb1a	F1QZH8;A0A2R8QM30		5	5	5	9	70.489	613	23.6308	NA	23.8223	23.9624	24.4598	NA	24.548	24.3854	23.6308	21.8694	23.8223	23.9624	24.4598	23.266	24.548	24.3854	23.3212	24.1648	3	3	0.20179	0.695101	0.843571	FALSE
snrpd2	Q567V5;A0A2R8QME3		8	8	8	61.9	13.557	118	25.5549	25.5898	25.658	26.0141	26.5738	26.5312	26.2956	26.1079	25.5549	25.5898	25.658	26.0141	26.5738	26.5312	26.2956	26.1079	25.7042	26.3771	4	4	0.00436488	2.36003	0.672882	FALSE
pip5k1ab	A0A2R8QMJ9;F1QTD5;Q503I3		10	9	9	21.3	65.232	592	24.9142	25.2383	25.2252	25.2612	25.7162	25.1598	24.5293	25.0812	24.9142	25.2383	25.2252	25.2612	25.7162	25.1598	24.5293	25.0812	25.1597	25.1216	4	4	0.889596	0.0508071	-0.0381124	FALSE
si:dkey-46g23.3;si:dkey-46g23.4;zgc:171445;si:dkey-46g23.2;si:dkey-46g23.5	F1RED5;A0A2R8QML3;A0A2R8QN17;B7ZVK0;A0A2R8RLB3;F1RCB4;E7F2C7;E7FFZ3;F1QS86;F1R2I8;E7FCS3		3	2	1	3	158.28	1453	NA	NA	NA	NA	23.9893	24.1932	NA	NA	21.2901	21.6619	21.67	21.6275	23.9893	24.1932	22.1462	21.8685	21.5624	23.0493	0	2	0.0898034	1.04671	1.48695	FALSE
srp68	A7YYE9;A0A2R8QMV9	Signal recognition particle subunit SRP68	5	5	5	11.8	67.899	593	25.461	25.2292	25.4405	25.3924	25.9997	26.1146	25.5866	25.5812	25.461	25.2292	25.4405	25.3924	25.9997	26.1146	25.5866	25.5812	25.3808	25.8205	4	4	0.0434108	1.3624	0.439757	FALSE
rcc2	A0A2R8QNE6;Q6NYE2;E9QCP1;E9QGE3	Protein RCC2 homolog	4	4	4	11	56.674	516	NA	NA	NA	NA	23.6965	NA	NA	23.2333	21.5271	21.3463	21.2589	22.0906	23.6965	23.187	22.8304	23.2333	21.5557	23.2368	0	2	0.000627683	3.20226	1.68103	TRUE
rpf1	F1QQ11;A0A2R8QNF3;Q6IQU6;A0A2R8QH88;A0A2R8QE46;A0A2R8Q9P0;A0A0R4IWG2	Ribosome production factor 1	14	14	14	46.3	41.08	352	27.0257	27.12	26.8785	27.1531	28.0898	27.659	27.6976	27.1687	27.0257	27.12	26.8785	27.1531	28.0898	27.659	27.6976	27.1687	27.0443	27.6538	4	4	0.0423882	1.37276	0.609475	FALSE
A0A2R8QNG1	A0A2R8QNG1		9	9	9	16.2	54.833	470	24.2288	23.9612	23.2852	23.7705	26.1746	25.9425	25.2968	24.7471	24.2288	23.9612	23.2852	23.7705	26.1746	25.9425	25.2968	24.7471	23.8114	25.5402	4	4	0.0061087	2.21405	1.72883	TRUE
vtg4	A0A2R8RN02;A0A2R8QNH7;E9QFD8;A0A2R8RUJ6;F1R743		80	2	2	57.2	146.33	1335	NA	NA	NA	NA	24.3723	24.9918	NA	NA	22.047	20.9099	21.0501	21.2417	24.3723	24.9918	22.01	21.4775	21.3122	23.2129	0	2	0.112074	0.950493	1.90073	FALSE
sltm	F1Q6F9;A0A2R8QNZ9;REV__A0A0J9YJA0		2	2	2	1.4	110.87	983	NA	23.5496	NA	23.4561	24.3235	23.7173	NA	NA	21.3571	23.5496	21.5321	23.4561	24.3235	23.7173	22.5802	21.3235	22.4737	22.9861	2	2	0.586016	0.23209	0.512399	FALSE
nom1	A0A2R8QP10;Q1LY17		4	4	4	4	95.074	829	22.043	NA	23.0956	NA	NA	23.4859	23.625	24.4385	22.043	21.2747	23.0956	21.3864	23.0275	23.4859	23.625	24.4385	21.9499	23.6442	2	3	0.0188705	1.72422	1.69432	TRUE
[truncated: 1,290 more rows]
