# Supplementary material for: Zbtb48 is a regulator of Mtfp1 expression in zebrafish
Source: Commun Biol. 2025 Feb 22;8:277. doi: 10.1038/s42003-025-07666-z (PMC11846949; doi:10.1038/s42003-025-07666-z)
Supplement: Supplementary file 3 — Supplementary Dataset 2 [file 42003_2025_7666_MOESM3_ESM.xlsx]

## Sheet: Description
Supplementary Data 2. Transcriptomic (RNA-seq) analysis of 5 dpf lavae.
This DESeq2 analysis was performed using a FC filter of 1 and a filter for the adjusted p-value of 0.01 .
Tab names:	DESeq2
	Count_RPKM
	GO-BP (Upregulated)

## Sheet: DESeq2
gene_id	gene_name	chr	start	end	strand	mean of normalized counts for all samples	log2 fold change (MLE): group MT vs WT	BH adjusted p-values	WT_1.robustFPKM	WT_2.robustFPKM	WT_3.robustFPKM	WT_4.robustFPKM	MT_1.robustFPKM	MT_2.robustFPKM	MT_3.robustFPKM	MT_4.robustFPKM
ENSDARG00000036876	zgc:153284	23	31426493	31436524	-	175.127	7.35161	4.14295e-44	0.19904	0.191006	0.0563842	0.109526	18.5632	20.1616	24.2447	25.2542
ENSDARG00000070857	si:dkey-32e6.6	23	20068880	20100436	-	39.8219	-3.06052	5.19334e-14	4.06378	2.51317	2.53262	3.16792	0.63167	0.334665	0.287314	0.207699
ENSDARG00000087693	atox1	14	25982962	25985762	-	433.836	-1.16915	1.16218e-12	75.3845	58.6312	72.2581	60.1135	27.2759	24.4284	31.148	35.798
ENSDARG00000103253	zgc:112023	6	9163007	9173106	+	56.3325	-1.90939	2.74453e-12	1.87941	1.82727	2.29072	2.40855	0.518921	0.526948	0.651893	0.540316
ENSDARG00000015829	mov10a	6	48348415	48376245	+	170.19	-1.18902	1.61075e-11	5.56188	4.93539	5.3398	5.18626	2.27889	1.74639	2.64426	2.5691
ENSDARG00000068589	vimr1	21	547098	551014	-	917.262	0.873068	2.15829e-11	81.725	69.8803	62.7475	64.7579	139.448	122.608	114.969	133.907
ENSDARG00000019444	ssr4	23	18569291	18572685	-	1926.3	0.784789	5.66562e-11	92.4563	87.4911	79.3204	106.292	147.062	156.654	160.772	165.433
ENSDARG00000004745	lmbr1l	23	27703749	27727512	+	105.846	-1.31617	9.84934e-11	4.25771	3.97075	4.48475	4.60328	1.61791	1.55564	2.20772	1.55162
ENSDARG00000003244	gbp3	2	43894368	43918874	+	63.8643	-1.62167	2.52341e-10	2.2052	2.11619	2.26971	2.42691	1.00384	0.590217	0.668187	0.676245
ENSDARG00000056499	ca6	23	22634442	22650992	-	778.783	0.804727	3.14108e-10	14.7105	16.0638	16.1898	14.1193	24.9497	27.5449	30.5867	23.5277
ENSDARG00000016649	akr7a3	11	41838036	41850086	+	162.144	-1.02324	2.17543e-09	2.983	2.58516	2.45691	2.8852	1.16867	1.4488	1.30204	1.45073
ENSDARG00000056075	rca2.1	23	26094481	26120281	-	393.425	-0.704514	4.64049e-09	15.2461	15.8723	17.2955	16.7116	10.4127	10.367	9.44059	9.77158
ENSDARG00000037533	mep1b	20	6493648	6516539	+	350.596	0.796449	2.01312e-08	9.29289	7.79062	7.51582	9.21017	14.7056	13.2185	15.356	15.4538
ENSDARG00000071029	si:dkey-147f3.8	23	16928506	16945441	+	63.7305	2.39502	2.91964e-08	0.363125	0.647153	0.793539	2.18371	5.54646	5.76729	5.18706	4.77237
ENSDARG00000039263	zbtb48	23	24941299	24955155	-	46.9647	1.68688	6.59057e-08	0.705881	0.677387	0.599887	0.534084	2.38056	2.04368	2.19232	1.42055
ENSDARG00000037517	slc35c2	23	20431140	20511954	+	264.806	0.723166	1.00969e-07	1.27627	1.24429	1.35001	1.31119	2.00115	2.15101	2.30178	2.10002
ENSDARG00000004836	dnajc5ab	23	17472702	17509656	-	620.464	-0.596594	1.07726e-06	10.0891	9.50077	11.4116	10.4125	6.58565	6.48258	7.24456	7.09487
ENSDARG00000053526	enpp7.1	12	32413524	32421046	-	972.432	0.870187	1.32544e-06	36.4061	32.889	23.7618	23.8123	58.0995	50.6557	51.6003	53.0609
ENSDARG00000093182	eif2ak1	12	17591786	17602958	-	117.483	-0.980966	1.32544e-06	3.80963	3.51702	3.09414	3.94056	1.8552	1.56371	1.95068	1.9132
ENSDARG00000054321	ngs	4	5776347	5784895	+	1595.08	0.692893	1.79749e-06	43.9331	37.5862	38.7053	36.0964	69.4219	53.7003	58.241	71.3634
ENSDARG00000095863	afp4	16	45912647	45917683	-	1835.26	0.964053	3.71975e-06	40.3883	32.3728	30.7168	26.692	48.1834	79.4544	70.1167	56.0493
ENSDARG00000001057	bysl	22	550828	557965	-	1158	0.709389	3.82225e-06	44.4431	49.1437	35.0071	50.3629	75.4541	78.3516	68.8825	69.8602
ENSDARG00000001889	tuba1a	23	35708730	35711398	+	1905.27	0.739985	5.11399e-06	77.331	76.061	62.4398	68.4778	96.5522	130.439	109.116	138.699
ENSDARG00000102883	sptbn1	11	43135198	43226255	-	470.37	-0.952291	5.11399e-06	4.85559	6.81891	5.08262	6.63898	2.58376	3.72138	3.3283	2.44007
ENSDARG00000112931	ndufaf3	22	85597	94519	-	833.866	0.827986	9.01747e-06	8.7214	9.17704	7.33781	8.08504	10.7304	16.7115	14.7741	16.9214
ENSDARG00000070083	atp5f1b	11	13207898	13213059	+	25253.8	0.330254	1.1302e-05	954.804	902.949	903.015	910.906	1157.52	1124.31	1151.81	1182.51
ENSDARG00000100252	capzb	22	396840	410544	+	3062.48	0.346129	4.07501e-05	254.578	249.916	255.462	244.575	322.198	306.862	319.869	328.077
ENSDARG00000071558	fblim1	22	158112	164944	-	303.788	1.14235	5.48705e-05	8.19429	9.31773	12.926	10.1454	13.7404	20.5394	29.0806	26.3333
ENSDARG00000053574	fancd2	6	42291308	42336995	-	54.1056	-1.4849	5.74613e-05	1.56511	1.36113	0.845167	1.19765	0.260657	0.589076	0.414957	0.506203
ENSDARG00000074121	dnmbp	12	31638045	31710590	+	145.788	-0.798282	6.68684e-05	1.48615	1.27889	1.33849	1.61334	0.750586	0.912926	0.873698	0.743053
ENSDARG00000025566	slc25a3b	25	3306620	3321365	+	9650.05	0.339492	6.86552e-05	289.621	273.618	276.443	285.211	353.017	347.286	346.994	376.138
ENSDARG00000086746	prodha	21	5888641	5920826	+	138.743	-0.952558	7.08607e-05	5.37356	7.78553	5.90982	5.50797	2.52684	3.6769	3.54376	2.90797
ENSDARG00000018264	trim101	23	17454691	17470146	-	444.608	0.741474	8.3825e-05	13.8275	10.6493	14.1089	17.3381	23.894	22.6433	21.6162	25.523
ENSDARG00000021059	alas1	11	260763	270210	-	2209.66	0.605768	9.33192e-05	75.3325	70.8905	55.1336	62.8964	94.0852	91.5103	111.99	104.419
ENSDARG00000010149	atp5fa1	21	5080789	5092539	+	17143	0.33883	9.36356e-05	618.821	594.274	572.121	587.088	772.505	728.554	721.91	777.378
ENSDARG00000101200	zgc:112964	12	43669294	43685802	-	76.0738	-1.03654	0.000107826	4.64008	3.6027	4.69615	3.5514	1.72819	1.87589	2.33902	2.08587
ENSDARG00000035660	si:ch211-193k19.1	19	43669122	43707261	+	33.3965	-1.90269	0.000110418	0.859693	0.787491	0.913254	1.38693	0.156191	0.325833	0.444019	0.112343
ENSDARG00000055216	tuba1c	23	35690657	35694461	-	2150.96	0.569528	0.000117835	72.7093	66.3031	62.7585	67.1264	83.3357	108.331	94.0609	113.339
ENSDARG00000014556	serpinb1l3	24	42148140	42157913	+	1860.54	0.474716	0.000134069	68.8003	69.7603	78	69.368	103.339	90.1558	94.3134	109.748
ENSDARG00000035882	rida	19	32822269	32884513	+	1349.56	0.660969	0.00014313	63.3719	52.2501	56.0641	53.9392	91.2617	68.0268	95.856	101.649
ENSDARG00000078187	slc12a5b	8	37280532	37391372	-	53.2592	-1.24631	0.000161054	0.600771	0.693778	0.744206	0.882496	0.284898	0.386788	0.351731	0.199064
ENSDARG00000058560	adrm1	23	9560797	9567306	+	720.246	0.399957	0.000168335	22.1444	21.8977	22.2582	22.577	29.616	28.3268	29.3939	29.9897
ENSDARG00000023290	fabp3	19	42955280	42993306	+	6055.21	0.444373	0.000229737	440.856	502.182	501.664	436.376	624.677	670.952	583.797	680.376
ENSDARG00000013838	sulf2b	23	15203822	15330230	-	829.741	-0.477839	0.000246583	14.2273	14.7821	15.1302	12.97	10.2564	9.43771	10.0057	11.3406
ENSDARG00000099752	si:dkey-19b23.7	7	20587506	20600570	+	50.8262	-1.34748	0.000246583	2.93509	2.40775	3.62085	4.22007	1.84488	0.964905	1.24795	1.14323
ENSDARG00000037071	rps26	23	27675581	27677516	+	6708.14	0.433325	0.000291621	1020.59	978.683	1090.26	919.019	1327.13	1320.56	1266.77	1498.97
ENSDARG00000026348	csad	23	36424768	36441693	-	84.548	-0.937636	0.000371746	4.52442	3.95413	4.97795	3.70113	1.77612	2.61984	2.31343	2.22983
ENSDARG00000090462	mrpl20	22	9165	10826	-	317.793	0.90787	0.000371746	30.8257	30.173	23.6821	19.5407	34.1293	58.3749	50.2137	52.464
ENSDARG00000018404	krt18a.1	23	10347851	10351754	+	3627.42	-0.327797	0.000387192	168.088	167.369	164.485	167.939	128.632	136.954	126.817	139.818
ENSDARG00000087981	slc6a11b	11	1094844	1131569	-	114.66	-0.977768	0.000411305	4.6503	6.71328	5.32663	6.80894	2.14157	2.88473	3.78609	3.11562
ENSDARG00000009524	rnf150b	23	43770149	43787147	+	97.52	-0.892549	0.000447613	1.94696	2.2493	2.5542	2.40275	1.54885	1.05076	1.2887	1.04339
ENSDARG00000070681	c1qtnf12	23	24705424	24750935	+	75.1349	0.860993	0.000473869	0.994378	0.992408	1.03098	1.03416	1.70905	1.80568	1.95243	1.89822
ENSDARG00000104441	hspb7	23	24258323	24263474	-	80.6131	-0.912848	0.000514481	6.96929	8.14188	7.53225	7.8784	3.17925	4.84264	4.54481	3.57167
ENSDARG00000063899	mt-nd2	MT	4993	6039	+	2906.03	0.935341	0.000522924	186.55	137.222	139.217	120.681	416.956	216.024	229.906	253.172
ENSDARG00000091792	akap12a	17	7763630	7783588	+	161.069	-0.829769	0.000553614	1.7118	1.46979	1.58237	1.15885	0.937784	0.92513	0.832625	0.621638
ENSDARG00000019404	atp5f1d	22	18766061	18779232	-	2514.4	0.452093	0.000616442	178.966	155.038	146.646	161.237	213.696	224.667	199.218	240.561
ENSDARG00000030408	rps26l	6	49520124	49526510	-	8375.02	0.355999	0.000703125	408.943	369.495	404.006	374.306	489.832	496.55	471.362	534.821
ENSDARG00000022456	eno1a	23	22656477	22678882	+	9347.3	0.315181	0.000873531	171.682	177.588	167.112	163.611	214.533	207.162	201.958	222.394
ENSDARG00000005791	rpl28	16	51883725	51889734	-	15734.6	0.306548	0.000961532	506.705	482.526	503.899	475.713	617.525	595.422	581.605	640.49
ENSDARG00000002731	sdc2	19	47191005	47276297	-	393.365	-0.452962	0.000981772	24.831	26.122	26.2046	24.104	18.2889	17.8209	19.6575	18.1652
ENSDARG00000069912	hmga2	4	12819272	12862087	-	93.7109	-0.784423	0.00102971	5.43753	6.84867	6.49833	6.87249	3.96189	3.77829	3.70709	3.45217
ENSDARG00000076043	si:dkeyp-73d8.9	2	32642338	32643738	-	80.5795	-3.44528	0.00102971	15.6005	0.993324	13.5722	11.5342	0.886569	1.0275	1.14255	0.76522
ENSDARG00000076904	loxl5b	2	56012016	56041890	+	42.2803	1.54616	0.0010932	0.59481	0.278082	0.194421	0.201419	0.975367	1.13041	0.693194	0.859402
ENSDARG00000038475	acy1	22	36755263	36774243	-	995.707	0.468314	0.00111476	25.7117	19.4286	21.0925	22.7878	31.9623	29.6344	30.3434	31.2032
ENSDARG00000054378	pcbp3	9	42040557	42127228	+	118.587	-0.739464	0.00111476	2.44441	3.00325	2.39211	2.65959	1.83193	1.56125	1.48133	1.4055
ENSDARG00000010042	dnm1a	5	1278092	1421927	+	46.6535	-1.49635	0.00122828	0.552325	0.687606	1.25593	1.42928	0.328163	0.290432	0.434224	0.343328
ENSDARG00000101982	spryd3	23	36497518	36592436	-	63.4277	-0.929925	0.00122828	3.73024	4.34674	4.3023	4.57445	2.23647	2.66603	2.13139	1.83843
ENSDARG00000015343	pgd	23	29381441	29394505	-	608.934	0.529241	0.00140029	23.5332	19.6498	17.8643	18.7677	27.0722	27.7773	32.6209	27.544
ENSDARG00000063917	mt-nd4	MT	11299	12679	+	7973.85	0.769373	0.00141518	372.471	295.338	363.15	276.446	780.686	435.791	484.186	527.838
ENSDARG00000036875	rps12	23	31431956	31435922	+	23558.5	0.362024	0.00151797	2579.63	2526.82	2597.59	2348.56	3204.62	3191.02	2971.15	3553.4
ENSDARG00000070675	fam3a	23	25135858	25150288	+	224.502	0.50952	0.0015413	8.03726	8.14613	7.86647	7.90116	11.5505	11.0021	11.1642	11.7869
ENSDARG00000007955	iars1	11	1337620	1392468	-	755.67	0.44499	0.00165713	12.7668	12.3098	11.7969	12.662	15.5314	15.4516	17.4262	19.0625
ENSDARG00000035544	etnppl	7	60079302	60092321	+	764.338	0.395437	0.00175425	13.8308	14.902	13.1971	14.4405	17.1248	19.4174	18.9499	18.6286
ENSDARG00000009447	atp5mc3b	6	10830844	10835922	-	16069.2	0.314106	0.00181688	1047.46	1027.95	1095.88	1046.63	1227.71	1297.8	1307.88	1410.77
ENSDARG00000063924	mt-cyb	MT	15308	16448	+	11546.3	0.725478	0.00185079	643.774	493.286	668.108	530.272	1293.81	741.757	842.905	983.136
ENSDARG00000063914	mt-nd3	MT	10590	10940	+	2355.37	0.686857	0.00191084	479.054	340.077	411.584	343.961	820.262	516.392	578.894	619.17
ENSDARG00000070843	arid3a	11	5681762	5810958	+	28.1556	-1.34734	0.00194259	1.05625	1.3822	1.11525	1.40022	0.54372	0.504119	0.552811	0.331269
ENSDARG00000041619	rack1	14	6946482	6953765	+	48421.1	0.314046	0.00197136	2533.51	2467.59	2536.47	2393.9	3019.53	3035.48	2932.47	3359.4
ENSDARG00000006427	fabp2	1	25848231	25851575	+	11184.5	0.459115	0.00218938	630.265	500.587	515.299	511.218	673.22	824.901	763.803	703.554
ENSDARG00000004282	zgc:77375	11	457423	472547	-	31.5084	-1.27802	0.00235024	2.27221	2.2796	2.28211	2.00336	1.08365	0.956879	1.07968	0.475085
ENSDARG00000039007	eno3	23	44611864	44625579	+	19671	0.369148	0.00235024	297.244	339.494	339.8	299.345	407.937	382.083	416.173	441.773
ENSDARG00000059700	agmat	23	37482727	37490249	+	84.0131	-1.28087	0.00241571	5.25737	7.24569	3.94508	9.00206	3.91212	2.7463	2.18615	1.60793
ENSDARG00000039265	arhgap4a	23	24989387	25015393	+	22.1208	-1.52918	0.0024654	0.589118	0.950795	0.887529	0.928316	0.240822	0.347328	0.243417	0.338734
ENSDARG00000068993	zgc:153631	8	22355909	22369796	+	38.2581	-1.20676	0.0024654	1.65552	1.96251	1.57245	1.44686	0.746049	1.02253	0.560648	0.522613
ENSDARG00000070721	vdrb	6	38954733	39006449	-	24.6063	-1.54842	0.00282878	0.75326	1.62642	1.53636	1.36784	0.526887	0.453618	0.513543	0.303179
ENSDARG00000103007	rps3	18	3037998	3052284	+	29814	0.330128	0.00299844	563.654	553.604	535.607	501.879	683.596	668.403	629.531	727.266
ENSDARG00000001929	pink1	23	37466967	37480785	+	130.783	0.631236	0.00300866	1.77882	2.12898	1.95334	1.96316	2.97579	2.79609	2.99776	3.37867
ENSDARG00000077875	slc2a5	23	22616063	22633136	+	63.8227	1.10855	0.00300866	1.54709	1.37601	1.7958	1.12125	2.48857	2.48212	4.59629	2.99411
ENSDARG00000098724	rgrb	12	48965049	48970299	-	1102.8	0.360622	0.00319373	88.3176	85.105	84.1844	81.2332	113.938	104.194	115.583	101.035
ENSDARG00000099455	ogt.1	14	14687726	14705750	-	149.891	0.647539	0.00319373	2.11688	2.22574	1.81465	2.05116	2.9982	2.84805	3.19597	3.83145
ENSDARG00000040853	shoc2	22	29596646	29640181	-	51.0268	-0.955466	0.00340071	2.40478	2.63223	2.42687	2.20202	1.53941	1.25323	1.02468	1.16666
ENSDARG00000078622	scpp5	1	43909933	43915567	-	357.144	0.788328	0.00340071	27.8405	17.0825	18.6412	20.8906	42.4881	25.7153	41.1821	36.3815
ENSDARG00000095751	C20H20H6orf58	20	1398564	1406308	+	145.307	0.643931	0.00340071	5.62129	6.50663	6.69794	6.26617	8.57038	11.4361	9.11342	10.1297
ENSDARG00000077530	ahctf1	17	12220781	12249990	-	186.094	-0.554385	0.00341242	1.85414	1.7711	1.69191	1.91831	1.28924	1.25867	1.30486	1.06119
ENSDARG00000104094	grk3	10	44057177	44198211	+	102.835	-0.787308	0.00342503	4.18702	3.85982	4.59498	3.78254	2.60257	1.9854	2.9969	1.89565
ENSDARG00000099197	actc1b	17	117024	125091	-	265488	0.409712	0.00350101	10328.8	9510.06	10007.3	9536.15	14934.2	11477.9	12206.3	13697.9
ENSDARG00000062024	kif1ab	2	22694382	22758590	+	185.681	-0.596148	0.00360909	2.71271	3.23679	2.96405	3.34085	1.96488	1.78188	2.34847	2.01367
ENSDARG00000079111	actc1c	25	14087045	14125498	+	4147.34	0.447668	0.00376615	184.278	182.187	193.843	172.035	286.773	218.054	225.02	269.086
ENSDARG00000053858	crip1	17	37385811	37395496	-	1511.06	0.390403	0.00389359	92.9457	87.0921	75.8482	86.1522	107.512	120.797	105.829	114.047
ENSDARG00000012640	cideb	7	24015507	24022340	-	87.4272	0.910183	0.00396924	5.04755	4.45106	3.01432	3.37805	5.52087	8.65768	8.12252	7.37332
ENSDARG00000025073	rpl18a	4	391297	398451	+	20483.2	0.336605	0.00428206	1143.02	1130.92	1082.88	970.665	1396.74	1361.67	1283.18	1423
ENSDARG00000018000	ubp1	19	42806812	42841889	+	36.5396	-1.29222	0.0044098	1.82297	1.19695	1.1959	2.13824	0.543286	0.6815	0.872163	0.478118
ENSDARG00000102983	zgc:195050	17	443264	445920	+	38.8687	-1.3993	0.0044098	8.80595	8.08307	5.96523	4.7403	3.06064	3.78363	2.43622	1.02733
ENSDARG00000057481	RNF157	12	31729075	31765822	+	145.119	-0.722598	0.00461949	2.70514	3.07933	3.42463	3.68033	1.60323	2.05684	2.44206	1.69487
ENSDARG00000063895	mt-nd1	MT	3803	4777	+	4235.18	0.812431	0.00472199	313.683	221.269	226.132	204.092	625.58	315.522	364.049	389.746
ENSDARG00000063912	mt-co3	MT	9735	10520	+	27448	0.778138	0.00477049	2175.28	1659.86	2319.28	1722.52	4973.12	2579.33	2834.2	3121.7
ENSDARG00000071065	g6pd	23	13842982	13877898	-	215.578	-0.540574	0.00483751	2.82721	2.74645	2.94427	2.7831	1.67885	1.78201	2.08547	2.23854
ENSDARG00000062487	si:dkey-6n6.1	8	14130245	14151051	-	380.525	0.519693	0.00512089	13.8197	10.3472	10.7766	10.4354	17.717	15.1251	15.3578	16.8091
ENSDARG00000034897	rps10	6	54174696	54180699	-	22012.4	0.336907	0.00549068	1397.87	1402.59	1401.3	1298.27	1707.41	1733.27	1580	1926.31
ENSDARG00000099380	rpl13	7	67467702	67477495	+	20376.5	0.346858	0.00556535	736.211	719.858	658.065	636.36	892.183	867.732	800.891	937.218
ENSDARG00000009285	rpl15	19	17385561	17395587	+	24503.5	0.321617	0.00575523	468.381	475.825	497.308	470.699	586.805	591.625	549.46	661.971
ENSDARG00000036109	mtx1b	19	24448584	24484758	-	53.4997	1.22722	0.00575523	1.71064	2.24959	1.66915	2.09181	4.87485	2.46534	3.9163	6.92159
ENSDARG00000062590	pleca	19	22407819	22621991	-	471.424	-0.447275	0.00575523	1.90943	2.28255	2.07036	2.28936	1.44334	1.53266	1.74319	1.5522
ENSDARG00000006811	sult1st6	12	15197857	15205087	-	187.568	-0.837069	0.00585686	15.278	11.5848	8.55659	10.6259	4.45483	6.35798	7.55867	7.37332
ENSDARG00000077403	col8a1a	9	30090656	30102778	+	192.507	0.887329	0.00590792	6.92759	4.2956	2.77762	4.36919	9.58485	8.031	7.97655	8.29335
ENSDARG00000053365	rpl31	9	56225410	56232296	-	19104.8	0.330084	0.00596397	1098.3	1032.92	1106.21	983.576	1322.87	1316.13	1223.28	1444.04
ENSDARG00000010294	fmodb	8	37489495	37495786	+	85.6879	-0.708365	0.00630496	6.62371	7.27447	8.25602	7.71488	4.19187	4.56842	4.81684	4.73951
ENSDARG00000098803	cyp2aa4	23	42362337	42372651	+	108.086	-2.92722	0.00639655	8.53275	5.4728	15.6499	2.12008	1.26155	0.282334	1.58294	1.05133
ENSDARG00000030440	rsrp1	13	45468403	45475289	-	377.918	0.595133	0.00642901	7.45256	7.6155	8.30056	5.87845	12.759	9.04902	10.312	12.0802
ENSDARG00000026764	ahsg1	22	37874691	37881714	+	268.961	0.841725	0.00660044	7.74086	12.1785	6.489	12.344	20.3637	19.3197	13.9774	15.8052
ENSDARG00000045019	aamp	6	59913147	59922078	+	1684.73	0.374375	0.00668763	58.1402	56.4593	51.2836	62.952	75.9662	69.7903	71.0732	79.9121
ENSDARG00000051756	pdhx	25	37428187	37435076	-	827.296	0.417379	0.00668763	23.9729	30.256	27.2314	25.6321	38.7784	35.5876	36.0318	32.5722
ENSDARG00000067605	napaa	5	61931337	61942482	-	102.738	-0.700708	0.00668763	3.79828	3.46118	4.17733	4.05721	2.8386	1.89257	2.40818	2.42254
ENSDARG00000042905	rpl10a	8	23738122	23742985	+	27597.3	0.27722	0.00688622	1441.46	1379.29	1436.4	1390.01	1701.77	1645.38	1647.23	1849.39
ENSDARG00000075132	fh	12	47638430	47648538	-	3242.15	0.296375	0.0069219	134.606	131.426	122.179	123.644	162.98	149.446	153.66	162.469
ENSDARG00000074919	BFSP1	13	985442	992458	-	147.989	-0.678519	0.0069294	9.53678	12.364	10.7884	11.3123	5.74302	6.72907	8.84131	6.10086
ENSDARG00000046157	RPS17	25	192116	196950	+	13090.7	0.335386	0.00712743	1943.26	1957.9	1872.29	1751.88	2393.76	2344.43	2152.54	2604.34
ENSDARG00000105243	ogt.1	14	14721300	14746767	-	334.258	0.485822	0.00719631	2.59936	2.37802	2.10595	2.13837	3.52382	2.90593	3.04021	3.43756
ENSDARG00000041182	rpl4	18	19451070	19456269	-	43320.6	0.257001	0.00746023	1262.03	1185.4	1167.82	1178.93	1451.85	1445.93	1361.9	1469.33
ENSDARG00000010516	rpl21	24	21621654	21627293	+	14686.3	0.311592	0.00748802	444.252	408.551	430.092	399.723	541.299	507.199	482.765	557.057
ENSDARG00000054890	rgra	13	29446226	29455859	-	844.338	0.387197	0.00755281	49.4139	50.8889	42.3354	44.5998	66.5048	58.4974	59.2819	60.4434
ENSDARG00000029011	xpnpep1	22	27092469	27115241	-	1034.93	0.326401	0.00838206	31.0987	27.8322	29.7901	29.8821	36.3785	39.7419	35.6131	36.9677
ENSDARG00000038028	ndufa6	3	1182315	1186100	+	1515.31	0.390612	0.00838206	131.608	130.666	118.105	105.27	151.264	166.375	151.171	167.616
ENSDARG00000014794	uqcrc2a	3	58167288	58185030	+	3311.24	0.375521	0.00859328	105.215	106.683	119.783	96.9974	132.83	127.952	150.875	144.494
ENSDARG00000099420	nme2b.2	19	48111285	48114444	+	42814.7	0.284748	0.00859328	3866.22	3618.83	3684.02	3405.64	4530.19	4160.78	4504.59	4559.23
ENSDARG00000057556	rpl17	21	18997503	19067517	+	19108.7	0.349773	0.00865387	588.464	572.489	561.714	549.887	737.548	715.743	633.392	809.469
ENSDARG00000011553	atp5pb	8	25329032	25338709	-	5263.35	0.31513	0.0086804	116.43	112.241	104.463	100.94	130.356	139.509	128.25	141.885
ENSDARG00000012035	zgc:100832	23	16814968	16823262	+	103.032	0.667343	0.0086804	2.41688	1.84548	1.78894	1.8662	3.01234	3.44303	2.85844	3.22762
ENSDARG00000076174	trim2b	1	10003193	10033113	+	30.9322	-1.20753	0.00884291	0.764237	0.582949	0.932587	0.954294	0.274136	0.326789	0.480948	0.315484
ENSDARG00000025953	rhoq	12	25110016	25150279	-	124.676	-0.619551	0.00914765	5.09645	5.3262	5.4288	4.32188	3.24393	3.20171	3.74427	2.89024
ENSDARG00000070844	gamt	11	5855923	5865744	-	7608.31	0.396324	0.00963906	430.679	366.302	347.846	329.023	450.774	512.379	508.435	467.922
ENSDARG00000104587	srl	3	12128117	12187245	-	2422.48	0.302297	0.00963906	27.5913	30.6793	29.4019	27.5353	34.9182	33.5211	36.6169	37.02
ENSDARG00000004939	mtdhb	16	41717313	41732459	+	79.1146	-1.13897	0.00975639	4.57262	4.80266	1.59112	4.01201	1.65498	1.60116	1.83282	1.69759
ENSDARG00000068680	ctrl	15	37820258	37829160	-	13602.2	0.536198	0.00975639	462.793	523.84	369.815	501.393	613.08	758.525	765.452	556.927
ENSDARG00000100400	FO704610.1	11	31625171	31671413	+	62.06	-0.853097	0.00993183	0.994599	1.16813	1.07233	1.29881	0.786182	0.701416	0.539764	0.477989
ENSDARG00000115271	zgc:171772	11	44898714	44906703	-	18734.2	0.356507	0.00993183	407.588	392.498	396.707	367.588	496.956	493.94	443.177	568.905
ENSDARG00000071644	si:dkey-19a16.7	22	6487048	6499077	-	105.578	0.805725	0.00993958	1.03093	0.989314	1.10179	1.4569	1.42037	1.99708	2.48481	2.1196
ENSDARG00000102012	ppp1cbl	7	74150839	74154192	+	2025.18	0.309998	0.0100496	206.902	210.203	191.854	190.06	244.767	238.727	239.905	267.19
ENSDARG00000015915	slc25a36b	15	41767675	41807371	-	135.226	-0.632212	0.0100792	2.86955	2.75372	3.39367	3.59422	2.00518	2.21237	2.24365	1.66149
ENSDARG00000061951	golgb1	4	22312856	22338906	-	183.556	-0.533225	0.0103623	1.22075	1.51905	1.39656	1.42284	1.08579	0.857564	0.932862	0.971879
ENSDARG00000071469	znf618	5	70262153	70320071	+	39.4191	-0.94504	0.0103623	0.817651	0.931767	0.810686	0.815496	0.425541	0.410329	0.449051	0.470137
ENSDARG00000088030	rpl35a	18	45781115	45791224	+	19604.3	0.329302	0.0106983	390.935	382.901	372.806	342.04	455.356	465.717	431.257	518.082
ENSDARG00000001788	atp5po	9	33145522	33148873	+	7577.3	0.27477	0.0108625	377.202	373.594	379.302	359.106	425.425	456.477	435.681	484.168
ENSDARG00000008292	eif2s3	24	16983269	17002950	+	7127.16	0.275074	0.0108625	234.066	224.83	231.675	217.379	274.688	268.679	260.669	294.721
ENSDARG00000015862	rpl5b	6	29086594	29097393	+	22971.3	0.275519	0.0108625	1516.51	1510.3	1543.7	1433.22	1796.66	1792.04	1715.04	1963.58
ENSDARG00000059474	mlxip	5	67315816	67349916	-	93.956	-0.69265	0.0108625	1.17462	1.62818	1.17974	1.28292	0.865482	0.835424	0.787327	0.764075
ENSDARG00000056765	ela2l	8	21366771	21372485	-	20875.9	0.714982	0.0112104	904.002	927.422	502.442	1105.94	1274.05	1547.98	1337.69	1486.59
ENSDARG00000036316	rpl39	14	33331773	33348221	-	19328.9	0.286686	0.01129	1093.53	1062.73	1185.47	1061.35	1335.48	1301.13	1293.28	1441.4
ENSDARG00000025581	rpl10	23	19712557	19715859	-	24973.6	0.296533	0.0113312	826.881	793.432	802.519	735.757	960.194	953.955	911.17	1054.08
ENSDARG00000038141	atf4b	3	24197934	24200819	+	857.781	0.354299	0.0115031	30.9502	30.2444	27.2311	28.0176	36.3847	40.9314	35.4895	35.9175
ENSDARG00000059738	ptprsa	22	3389347	3595439	-	60.3735	-0.75978	0.0115031	0.864807	0.911719	0.838462	0.91489	0.547706	0.507815	0.487174	0.546276
ENSDARG00000104011	rps17	7	54092291	54098631	-	13825.3	0.309902	0.0115031	1318.85	1273.29	1270.28	1171.21	1494.35	1545.88	1477.27	1722.45
ENSDARG00000070835	tnnc2	23	20422661	20427299	+	57535.4	0.346231	0.0115239	2430	2356.18	2783.97	2562.4	3244.74	3030.15	3020.02	3586.25
ENSDARG00000019426	trioa	19	41841147	42045372	-	47.9025	-0.933968	0.0116077	0.451338	0.403755	0.533091	0.45462	0.214034	0.304755	0.271197	0.167144
ENSDARG00000055754	smc1a	23	28693278	28713982	+	39.0021	-1.15839	0.0118702	1.02725	1.23223	1.07306	1.07753	0.25662	0.396549	0.797608	0.516821
ENSDARG00000006314	itgav	9	11597500	11655031	-	582.849	-0.546964	0.0119263	9.70653	12.9669	10.7631	8.85655	6.00811	7.57057	8.30008	7.04305
ENSDARG00000104256	bco1	7	65261354	65290474	+	1205.74	0.443437	0.0119263	34.9518	30.4053	38.1278	39.7891	54.8464	47.7565	42.4179	49.9464
ENSDARG00000041232	rps29	20	54079341	54085949	+	12817.8	0.360201	0.0123186	2670.1	2424.72	2659.52	2180.01	3249.53	3191.2	2889.55	3421.61
ENSDARG00000075584	itfg1	7	41981366	42206720	-	53.8763	-0.863175	0.0123621	3.11682	2.86282	2.83801	3.01366	1.15681	1.48508	2.06422	1.79213
ENSDARG00000004948	bccip	12	45186533	45197038	-	1768.66	0.321202	0.0124177	27.82	30.5161	26.9277	29.1553	37.1607	38.1413	34.2377	33.3718
ENSDARG00000041400	ndufa3	16	5717760	5721386	-	1200.8	0.322764	0.0128316	71.6117	67.8554	74.7169	68.6164	82.0976	89.1689	86.6056	95.9968
ENSDARG00000020850	eef1a1l1	19	43119014	43137740	+	205530	0.271489	0.0129787	2520.26	2445.29	2442.95	2318.29	2848.95	2952.09	2774.7	3165.02
ENSDARG00000041811	rps25	10	39125637	39130935	-	19565	0.305909	0.0129787	2485.39	2315.94	2368	2181.22	2880.19	2850.28	2675.41	3153.45
ENSDARG00000019181	rpsa	6	7709662	7720332	-	61032	0.307736	0.0130764	925.987	870.444	870.116	778.601	1039.97	1057.69	1019.09	1147.52
ENSDARG00000117001	CABZ01086812.1	14	69716	83154	-	296.541	0.483089	0.0130764	14.6649	14.746	13.384	17.4725	21.1526	23.688	20.5175	18.8439
ENSDARG00000063313	plbd1	3	3641429	3670604	+	33.2972	-1.26055	0.0142683	1.22726	1.60301	1.27475	2.02597	0.54504	0.442175	1.08461	0.470437
ENSDARG00000036878	sh3bgrl2	23	31405497	31423729	+	206.052	0.55009	0.0143172	5.56991	4.9146	6.16313	7.18926	9.41318	7.75786	8.73305	9.11348
ENSDARG00000043257	ckbb	20	20816747	20821789	-	16554.1	0.296711	0.0143172	587.012	608.347	540.024	572.76	699.408	745.477	647.597	742.709
ENSDARG00000063007	apc2	11	7281240	7320211	-	120.808	-0.770886	0.0143172	1.18046	2.20599	1.64736	2.19486	1.09266	1.00156	1.11823	1.02884
ENSDARG00000102020	pnpla3	4	8780179	8795250	-	770.448	0.481113	0.0143172	24.2433	28.064	21.1072	30.7154	32.6954	39.3455	35.5605	37.7732
ENSDARG00000034470	aldoab	12	4052180	4070058	-	13073.4	0.378996	0.0143974	510.359	612.257	583.69	474.266	745.168	649.163	704.627	736.754
ENSDARG00000045367	tuba1b	23	35713557	35716519	+	353.447	-0.640781	0.0143974	23.3237	20.7869	19.9071	18.8357	17.6181	11.9011	9.47889	14.1928
ENSDARG00000019230	rpl7a	5	33284144	33287691	-	44151	0.320968	0.0145731	2153.34	2092.07	2033.18	1854.76	2551.83	2492.58	2326.86	2788.69
ENSDARG00000024295	slc11a2	11	281833	287670	-	1048.74	0.388176	0.0145731	47.2303	41.0689	37.5989	41.3708	53.4072	54.6522	49.8987	60.964
ENSDARG00000059978	cplx4a	21	10739846	10749542	+	539.912	-0.383992	0.0150804	18.3311	18.7231	18.5046	18.9461	14.2398	13.9115	16.2865	12.5748
ENSDARG00000014690	rps4x	7	51633815	51639699	-	30172.1	0.278593	0.0151069	1304.92	1267.31	1235.65	1194.65	1554.81	1498.78	1394.32	1620.29
ENSDARG00000018782	kdm4aa	6	3280939	3319142	+	125.206	-0.592363	0.0151069	1.51716	1.51324	2.02032	1.81432	1.11016	1.16212	1.15108	1.14023
ENSDARG00000018903	aimp2	3	61108356	61116295	-	1133.15	0.338237	0.0151069	50.3311	53.7594	51.1887	53.8711	67.6227	70.4017	57.9854	68.5115
ENSDARG00000038577	cox6c	6	52235441	52241529	+	2889.51	0.441229	0.0151069	534.377	422.551	431.322	420.514	584.537	729.477	586.524	554.554
ENSDARG00000042535	actc1a	20	29476852	29483514	-	2079.4	0.406595	0.0151069	86.5586	84.8432	85.0124	85.7516	127.488	108.364	92.7986	125.058
ENSDARG00000052330	slc4a2b	24	33301129	33366188	-	42.9639	-0.993044	0.0151069	0.860314	1.13931	0.745753	1.02255	0.515801	0.621704	0.40666	0.336374
ENSDARG00000053217	cox7a2a	17	49983157	49995366	-	2253.08	0.308222	0.0151069	249.884	238.519	228.721	214.25	268.448	302.624	286.907	294.877
ENSDARG00000071060	naa10	23	13832347	13840433	-	880.643	0.353903	0.0151069	65.0062	54.5646	60.0701	63.3689	72.851	73.9489	81.0826	82.7984
ENSDARG00000089372	clk4a	14	6933400	6943934	-	361.549	0.504456	0.0151069	10.8297	9.81164	8.43184	9.32757	14.0143	12.1212	12.0151	16.3602
ENSDARG00000095512	rca2.2	23	26125676	26128664	-	45.6222	-0.964782	0.0151069	4.08565	4.77022	3.58789	3.31611	1.76912	2.58658	2.29025	1.33121
ENSDARG00000103590	cyp2aa6	23	42316065	42330488	+	129.228	-0.654515	0.0151069	5.198	6.48036	7.3247	7.77414	4.4394	3.4575	4.44236	4.75138
ENSDARG00000103983	slc30a10	13	51966573	51973562	-	342.034	0.518361	0.0151069	9.65485	8.29768	11.0719	12.5778	15.6531	15.0879	13.4289	15.5617
ENSDARG00000103791	nme2b.1	19	48117388	48120285	+	17982.9	0.31594	0.0156171	2023.9	1972.92	2010.61	1829.05	2368.32	2427.25	2230.56	2729.22
ENSDARG00000014867	rpl8	9	33323104	33329787	-	28532	0.30433	0.0161049	1237.97	1141.84	1155.79	1055.27	1430.93	1372.15	1329.22	1536.74
ENSDARG00000058105	rpl36a	5	22510639	22515186	+	21825	0.297386	0.0161049	1568.55	1582.15	1663.2	1491.27	1903.56	1923.18	1788.2	2133.88
ENSDARG00000074169	gpam	12	31494830	31534090	+	150.544	-0.653472	0.0161049	2.60818	3.66554	2.70275	2.87503	1.95046	1.79282	2.30969	1.45129
ENSDARG00000098544	ncdn	19	47460748	47474725	-	221.639	0.441309	0.0161626	6.95442	6.56429	6.52378	7.24584	9.83522	9.5766	8.56707	9.08991
ENSDARG00000017299	fabp11a	19	32166702	32169161	+	760.436	0.423736	0.0161931	78.9577	76.227	71.7502	68.1166	97.9102	104.55	81.8264	111.584
ENSDARG00000075622	zgc:174938	16	46567408	46573211	-	222.584	-0.857763	0.0162246	11.656	10.939	6.22178	6.41393	3.94658	4.73011	6.56743	4.13568
ENSDARG00000043453	rps5	15	39964943	39971756	-	23429.4	0.285178	0.0165136	2160.99	2099.76	2042.84	1976.98	2466.69	2499.44	2352.71	2771.72
ENSDARG00000011201	rplp2l	7	12959846	12968701	-	16436	0.352901	0.0165883	2393.77	2234.09	2095.02	2029.8	2790.35	2821.06	2456.28	3110.66
ENSDARG00000032277	rars2	20	2681992	2713190	-	75.6504	0.757498	0.0167712	2.43652	1.77134	1.75692	1.98065	3.43071	2.6336	4.06053	3.26892
ENSDARG00000052178	eif2s1b	20	51104367	51123265	+	2617.72	0.385624	0.0167712	149.449	118.884	133.743	114.699	169.581	172.136	153.564	179.81
ENSDARG00000040874	add3a	22	30046365	30270469	+	336.649	-0.424069	0.0172953	4.43233	4.81636	5.15162	4.82056	3.17846	3.86487	3.91055	3.35805
ENSDARG00000063407	LO018340.1	16	1254390	1321591	+	94.9183	-0.611499	0.0172953	1.92413	2.011	2.25044	2.17	1.42774	1.46496	1.3854	1.18303
ENSDARG00000101915	pin1	1	59062603	59065948	+	768.832	0.318944	0.0172953	72.1645	73.9097	67.1954	68.7356	87.7397	92.8423	81.7777	89.3134
ENSDARG00000029500	rpl34	7	59649399	59664545	+	17071.4	0.295166	0.0173257	808.892	761.735	827.448	752.375	944.594	954.386	899.486	1067.4
ENSDARG00000099663	cox5ab	18	808911	812753	+	2361.3	0.348428	0.0173257	272.714	229.706	233.383	209.568	293.334	310.366	292.934	306.628
ENSDARG00000019692	colq	16	20198064	20238985	+	53.1393	-0.881042	0.0174478	0.636182	0.737209	0.80588	0.98086	0.383822	0.567163	0.403718	0.358893
ENSDARG00000063908	mt-co2	MT	8130	8820	+	77033.3	0.443603	0.0174478	7459.46	6266.46	8589.52	6612.29	11459.9	8862.64	9278.9	9740.3
ENSDARG00000025350	prdx2	1	51721851	51729862	+	11305.6	0.276769	0.017454	802.335	734.438	782.085	756.347	903.14	931.163	876.833	1014.65
ENSDARG00000091511	gpx7	23	42219613	42232124	-	60.8141	-0.815819	0.017454	7.6094	5.7148	6.18562	4.98371	2.97536	3.60158	3.0826	4.28018
ENSDARG00000053457	rpl23	3	33423986	33427803	-	25171.1	0.308849	0.0175913	1111.28	1036.74	1112.22	984.717	1257	1291.38	1246.12	1463.92
ENSDARG00000088383	cox5aa	25	29075145	29080125	-	4001.4	0.255343	0.0175913	417.461	419.67	379.947	401.907	466.709	489.214	475.773	500.638
ENSDARG00000098600	pithd1	19	43878049	43880951	+	76.9332	0.79101	0.0175913	8.46172	11.1844	7.46248	7.37968	17.3894	17.3062	12.9165	11.7503
ENSDARG00000002131	celf2	4	23886726	24031924	-	201.328	-0.476286	0.0176348	4.1101	4.75742	4.95132	5.1412	3.21787	3.51346	3.6591	3.24032
ENSDARG00000070038	rbp2a	15	5803458	5815006	-	5582.37	0.466281	0.0183063	468.901	490.786	631.946	553.851	599.035	781.94	747.822	835.698
ENSDARG00000094045	si:dkeyp-73d8.8	2	32636508	32637592	-	221.895	0.639387	0.0183701	15.0985	26.9082	17.1727	16.1167	29.834	30.0802	27.7591	29.5037
ENSDARG00000100371	eef2b	2	57149002	57174954	+	82614.1	0.267743	0.0183701	2111.43	2116.35	1890.43	1950.47	2478.55	2399.01	2298.01	2538.48
ENSDARG00000042055	niban1a	20	34400715	34419523	+	93.7514	-0.758429	0.0184137	2.77344	2.08212	1.71563	1.93104	1.07461	1.57317	1.06332	1.30179
ENSDARG00000089314	mapta	12	4733892	4781821	-	259.672	-0.464704	0.0186932	7.59051	9.4265	10.4621	9.18726	6.53314	6.61873	6.63897	6.82171
ENSDARG00000052190	fdx2	6	149405	152955	+	189.115	0.498196	0.0189525	11.8423	8.86141	11.5018	10.0074	15.9187	14.8246	13.9045	14.9963
ENSDARG00000102051	mtbl	7	29148714	29149228	+	511.433	0.365654	0.0192106	102.821	100.825	95.7767	84.1281	118.672	126.876	120.404	127.794
ENSDARG00000010789	homer3b	11	13423776	13505942	+	202.855	-0.460528	0.0192146	3.92302	4.13943	4.23909	3.64834	2.97997	2.84516	3.14655	2.5925
ENSDARG00000014230	dlst	17	52524355	52553447	+	3188.86	0.346175	0.0192146	83.3515	78.0573	81.6758	93.9012	110.005	98.0348	101.728	118.758
ENSDARG00000030602	rps19	16	24188114	24195361	-	18183.9	0.304436	0.0194141	373.347	352.044	348.82	317.94	434.2	423.78	395.317	465.931
ENSDARG00000102367	ndfip1l	21	37637679	37661570	-	135.904	-0.549083	0.0196848	7.88583	8.45781	7.57775	7.9129	4.48074	6.11221	5.99704	5.09731
ENSDARG00000092383	snorc	2	48182604	48196092	-	316.913	0.534531	0.0198561	24.6807	16.9892	26.0886	18.5	31.9824	32.6426	29.8078	30.4882
ENSDARG00000017772	mdh1aa	1	50968908	50990889	+	14746	0.282733	0.0198721	364.819	385.859	421.709	393.311	469.963	447.635	476.271	510.954
ENSDARG00000070849	rps15	11	5926850	5931622	+	20306.3	0.293535	0.0198721	2891.58	2845.89	2911.55	2592.9	3427.46	3432.86	3161.78	3756.76
ENSDARG00000060036	aimp1a	1	50293938	50319654	+	785.55	0.369497	0.0198944	49.3575	46.5876	39.7655	41.1858	57.5518	59.6157	52.3547	58.8561
ENSDARG00000099022	faua	20	54201459	54208344	-	13523	0.30579	0.0198993	2079.22	1988.6	2014.88	1780.25	2473.85	2387.47	2229.57	2628.6
ENSDARG00000099104	rpl24	1	6408	12027	-	15726.2	0.340623	0.0198993	672.434	650.914	586.76	556.22	795.197	796.235	694.974	836.666
ENSDARG00000026294	erbb2	12	9360316	9438227	-	50.2623	-0.846502	0.0205185	1.27124	1.25746	1.09697	1.19457	0.449486	0.688542	0.675568	0.877134
ENSDARG00000039346	ndufa5	4	4930406	4932619	-	1436.08	0.349163	0.0206479	163.948	154.992	136.121	132.91	172.832	193.647	188.226	193.858
ENSDARG00000000086	itsn1	1	46999441	47089818	-	184.636	-0.503021	0.0213485	2.38023	3.04553	2.55795	2.44282	2.00091	1.82018	1.91181	1.60756
ENSDARG00000070228	cdk6	19	40248697	40328549	+	27.1443	-1.05472	0.0222336	0.407044	0.546858	0.472761	0.470366	0.244043	0.213698	0.209671	0.249647
ENSDARG00000052712	suclg1	1	43652480	43684584	-	4884.78	0.258868	0.0225662	229.674	211.905	209.98	203.361	254.488	258.327	243.718	266.374
ENSDARG00000042777	ndufa11	11	6411169	6429705	-	966.363	0.300884	0.0227581	137.717	127.825	136.087	131.775	151.15	164.643	165.352	176.173
ENSDARG00000055539	epdl2	21	28513057	28523548	-	3239.43	0.330404	0.0227581	262.386	230.094	290.044	263.512	326.64	332.728	305.469	350.781
ENSDARG00000011841	atp5l	5	30699260	30701891	+	4085.27	0.352965	0.0227863	601.491	542.414	517.652	471.81	627.942	707.358	648.76	740.374
ENSDARG00000036044	rps20	7	58745987	58750400	+	30955.9	0.290023	0.0232781	4274.91	4063.08	4174.24	3795.42	4951.6	4880.59	4612.97	5493.86
ENSDARG00000055172	si:ch211-256m1.8	3	25154078	25165189	+	355.417	-0.561256	0.02389	7.66077	5.47424	6.44698	4.60992	4.07373	4.39961	4.31671	3.57195
ENSDARG00000090600	si:ch211-213a13.1	22	8979955	8996337	+	69.0743	1.09691	0.02389	2.08457	1.67199	0.687467	0.821783	2.70479	2.82487	3.4787	2.14674
ENSDARG00000069559	muc13a	1	45121393	45135878	+	49.1987	-0.813198	0.0240398	0.534998	0.730611	0.664509	0.535003	0.349544	0.314554	0.383446	0.354942
ENSDARG00000035692	rps3a	1	24355515	24359653	+	42256.1	0.273756	0.0243142	1604.86	1517.14	1621.39	1507.69	1885.5	1851.95	1749.02	2070.94
ENSDARG00000101406	rplp2	6	49508805	49510553	-	14426.3	0.291918	0.0243291	2467.43	2431.68	2524.45	2216.79	3073.82	2998.09	2649.12	3081.54
ENSDARG00000083519	NC_002333.24	MT	8049	8117	+	37.1922	1.28263	0.024746	13.9386	21.1786	29.614	30.6799	91.6935	35.5127	38.0111	69.4588
ENSDARG00000076780	acadsb	12	49156997	49166761	-	743.023	0.342081	0.0258298	14.6029	12.409	13.8131	12.1756	17.9968	16.8429	16.0061	16.3062
ENSDARG00000044254	anxa3b	10	9247593	9269733	-	192.557	-0.859982	0.0260515	12.5122	4.74509	12.0585	11.4633	5.06987	6.1347	5.39375	5.88402
ENSDARG00000103034	CABZ01068499.1	16	49005321	49017878	+	361.296	0.561621	0.0266579	34.2954	27.4259	46.8865	29.846	53.8878	47.5455	49.6993	53.4423
ENSDARG00000059846	epg5	5	41582643	41638039	-	28.3347	-1.18114	0.0267788	0.263676	0.597156	0.349569	0.374339	0.221321	0.175887	0.143811	0.157674
ENSDARG00000036629	rps14	21	33454147	33458430	+	30058.5	0.2858	0.0268533	4251.42	4018.06	4216.37	3875.01	4886.4	4935.61	4592.29	5531.44
ENSDARG00000095897	atp5f1e	6	49893488	49902140	-	2460.7	0.288524	0.026878	163.94	157.672	154.693	140.975	181.525	194.317	178.524	199.512
ENSDARG00000035871	rpl30	19	32855139	32860780	+	23565.5	0.281849	0.0270068	2376.63	2378.39	2592.06	2216.68	2819.97	2882.92	2769.55	3155.04
ENSDARG00000099265	slc7a5	25	12750340	12788370	-	53.1665	-1.11069	0.0270068	2.34622	4.59308	2.83136	3.29219	0.890895	1.65202	2.43133	1.02527
ENSDARG00000035350	ins	5	37854685	37857696	+	354.89	0.493728	0.0273069	53.3762	37.425	55.4728	39.8285	66.5463	65.6802	64.5928	65.1817
ENSDARG00000058771	nav1b	6	54888493	55022544	+	67.1467	-0.696514	0.0273438	0.676138	0.865127	0.707853	0.857352	0.450421	0.426694	0.525544	0.518359
ENSDARG00000108475	otos	24	26302781	26304386	-	623.202	0.302874	0.0277639	56.3137	55.4573	59.6877	53.3581	72.0781	67.317	69.3078	68.6398
ENSDARG00000097746	si:rp71-77l1.1	16	45087810	45094599	-	62.7667	1.29975	0.0280493	2.69925	2.09216	7.76408	1.79951	7.78045	9.04127	10.8527	7.76013
ENSDARG00000017445	eif3i	19	29822500	29832876	-	6811.55	0.24484	0.0284137	323.608	312.844	309.005	295.005	362.862	365.721	350.356	391.004
ENSDARG00000056950	epyc	4	16317296	16334362	-	2048.57	0.278154	0.0288884	23.4832	20.3593	21.5048	19.9904	26.5871	25.6117	25.776	25.4793
ENSDARG00000079372	si:ch211-264f5.6	19	5731849	5769728	-	133.579	-0.530792	0.0291314	5.79038	6.51469	5.53178	6.22971	3.59133	4.47669	3.84783	4.77594
ENSDARG00000017047	slc27a4	10	10738880	10782810	+	36.4612	-1.00951	0.0295915	1.3032	1.96969	1.02445	1.77485	0.781334	0.87535	0.710777	0.636923
ENSDARG00000039117	tefa	12	19144833	19153177	-	1449.31	-0.313618	0.030273	43.7364	39.269	40.8626	43.8617	37.9401	31.9352	32.2529	32.8492
ENSDARG00000041119	ceacam1	16	11724230	11760596	+	805.953	-0.277509	0.0303431	17.8339	16.9518	18.2806	18.2084	14.5056	14.6041	14.4057	15.3327
ENSDARG00000035023	khdc4	16	54785264	54800202	-	133.947	0.527983	0.0305557	2.81546	2.62462	2.98518	2.78867	4.17984	3.94994	3.4124	4.68695
ENSDARG00000037655	pls3	14	13453130	13525458	+	563.34	-0.358666	0.0305557	14.4297	14.1614	14.4095	13.5705	9.32437	11.5487	11.9263	11.2956
ENSDARG00000057408	CABZ01067232.1	15	45668851	45674213	-	319.812	-0.484587	0.0317539	15.9157	20.3461	20.0472	24.6316	13.9726	13.7449	14.881	15.3611
ENSDARG00000035860	rps28	2	24507597	24509698	+	13940.2	0.294183	0.0321811	619.05	602.22	623.657	533.907	726.991	724.251	673.499	792.22
ENSDARG00000056184	dvl2	7	20260172	20295432	+	135.876	-0.538306	0.032539	2.51286	2.12586	2.72561	2.79734	1.48676	1.8686	1.87847	1.76805
ENSDARG00000104359	anxa1c	5	65009764	65021736	-	1896.38	-0.707518	0.0326144	97.002	87.3064	148.773	103.48	51.2555	75.5589	91.5761	48.8762
ENSDARG00000041644	si:dkey-194e6.1	23	40872688	40895168	-	130.975	0.642921	0.0328478	4.03438	3.59214	3.99412	4.6002	4.6132	5.74147	7.10777	7.93961
ENSDARG00000043509	rpl11	19	43780970	43786940	+	28984.2	0.346106	0.0337561	2985.5	3177.8	3642.72	2984.81	3970.91	4231.5	3582.88	4473.92
ENSDARG00000062788	irg1l	14	11427052	11430610	-	35.6255	-1.67395	0.0337561	3.41798	0.735703	0.705825	1.76656	0.223439	0.503115	0.754971	0.58775
ENSDARG00000076509	polr2d	2	1124512	1129721	+	363.42	0.383347	0.0337799	37.5239	44.6665	37.3339	38.095	51.475	56.2052	47.5398	50.218
ENSDARG00000052061	col4a6	7	50920437	51102479	-	1122.39	-0.33007	0.0337938	11.4685	11.2966	10.2619	12.2356	8.11665	8.86023	9.15853	9.88588
ENSDARG00000055996	rps8a	2	26498446	26501868	+	32751.4	0.264615	0.0341686	1361.04	1290.37	1393.37	1280.19	1581.09	1588.93	1480	1747.12
ENSDARG00000101317	grinaa	19	46259619	46303622	+	161.688	-0.492397	0.0343905	8.13471	8.10494	8.31096	7.595	5.64116	5.35385	6.86927	4.90737
ENSDARG00000103785	sult2st2	12	648334	656540	-	961.049	0.425888	0.0343905	62.7036	64.1545	68.1774	45.7937	78.8582	82.8681	77.3251	84.3902
ENSDARG00000036298	rps13	7	27041315	27044013	+	20061.9	0.261915	0.0345394	1811.2	1741.12	1743.32	1584.59	2054.74	2045.82	1939.53	2209.84
ENSDARG00000101422	hdac12	15	33691455	33704021	+	22.1141	1.15261	0.0345394	0.518621	0.459403	0.644166	0.461	0.916872	1.29362	0.979132	1.46806
ENSDARG00000056744	ela2	8	21376290	21381734	+	18536.7	0.691047	0.034762	1277.04	1505.48	651.657	1444.38	1757.86	2291.27	1866.39	1960.56
ENSDARG00000098215	BICD2	8	53344726	53378098	+	26.025	-1.09071	0.034762	0.998326	1.1676	1.2196	0.849773	0.342917	0.606979	0.623901	0.39464
ENSDARG00000103433	rpl14	19	48364312	48371092	-	19997.8	0.30043	0.034762	1374.93	1278.46	1333.22	1142.29	1582.87	1575.57	1451.17	1706.72
ENSDARG00000074636	cep170b	17	1544903	1620346	+	33.9511	-0.926967	0.0348116	0.522181	0.668137	0.806856	0.692229	0.379483	0.395825	0.330831	0.309345
ENSDARG00000100446	si:ch211-286o17.1	6	47424266	47462413	+	233.852	-0.584089	0.0348116	2.9846	3.2098	3.89212	3.69526	1.85112	1.85933	2.93524	2.55936
ENSDARG00000005713	ethe1	16	54303491	54320489	+	395.189	0.426471	0.0349702	16.7308	18.3176	20.9613	18.0807	22.9804	25.4615	29.0582	22.0168
ENSDARG00000055607	cgna	16	22520712	22585309	-	27.2735	-1.04081	0.0353158	0.330055	0.380079	0.288509	0.319131	0.160192	0.122315	0.137154	0.227732
ENSDARG00000055009	col4a1	9	8634229	8670158	-	157.774	-0.596943	0.0354112	2.46302	2.70486	1.89169	2.51134	1.42142	2.05006	1.47266	1.36319
ENSDARG00000057427	sv2ba	7	15266093	15306015	+	288.298	-0.382222	0.0354112	5.07902	5.28016	4.92065	5.82722	3.92483	4.10953	4.27833	3.87434
ENSDARG00000016667	gabbr1b	19	27040533	27261102	-	25.9132	-1.04384	0.0354318	0.489964	0.669111	0.624588	0.731065	0.28246	0.314265	0.359734	0.260051
ENSDARG00000011941	bmpr2a	6	12797648	12868401	-	56.3417	-0.756707	0.0354888	0.934519	1.15519	0.955723	1.24201	0.775544	0.601661	0.662315	0.491797
ENSDARG00000101778	ca5a	25	12798270	12809361	-	232.575	-0.415076	0.0354888	10.866	9.89462	9.2344	10.2782	6.93478	7.12778	8.11099	8.02637
ENSDARG00000045944	slc6a1a	23	4834447	4855122	-	134.773	-0.614476	0.0355902	3.9265	6.30112	5.97278	4.35758	3.42899	3.36267	3.47927	3.14937
ENSDARG00000035741	slc25a11	5	68076913	68093169	-	1334.24	0.26146	0.0356337	56.4442	56.611	53.362	56.4706	64.8093	67.3051	63.7642	71.3779
ENSDARG00000005476	nav3	4	20812900	20987564	+	58.3589	-0.746616	0.0359308	0.639856	0.660545	0.85686	0.552147	0.358438	0.41317	0.440636	0.401354
ENSDARG00000041735	tmem237a	9	13714379	13728937	+	430.335	0.448294	0.0359308	20.225	18.8924	14.2624	21.4444	24.1335	26.9108	25.328	25.6705
ENSDARG00000013266	colec11	17	36516695	36529449	-	27.7994	-1.10313	0.0361968	0.800135	0.618535	0.944428	0.862235	0.222093	0.35006	0.565705	0.357829
ENSDARG00000002549	eif3eb	19	22622355	22664398	-	205.275	0.54078	0.0365042	2.54774	2.94881	3.47089	3.4353	4.66412	3.47755	4.95009	5.00978
ENSDARG00000038207	aldh4a1	11	41936435	41960276	+	174.772	-0.469653	0.0365042	8.81862	7.085	8.19158	7.71904	6.55777	5.32013	5.70459	5.37716
ENSDARG00000079204	adam11	12	13811631	13886952	-	41.7074	-0.9286	0.0365042	1.10579	1.39277	1.11595	1.21697	0.460401	0.704333	0.921416	0.423876
ENSDARG00000101979	eps8l3a	22	1186866	1203405	+	466.579	0.361409	0.0365042	11.9733	14.2333	13.8054	12.4645	18.753	16.6082	15.8978	16.1668
ENSDARG00000009901	slc38a5a	8	25615781	25625800	+	69.0878	-0.756619	0.0375796	1.6906	1.20174	2.03982	1.98116	0.959373	0.850825	1.21424	1.08008
ENSDARG00000015128	rpl27	3	29893966	29899230	-	21142.4	0.277898	0.0375796	2082.48	2012.04	2112.71	1954.53	2427.18	2425.42	2270.38	2772.96
ENSDARG00000029832	slc26a1	21	20324562	20329541	-	110.681	-0.530565	0.0375796	3.26305	3.13133	3.46061	3.62821	2.10187	2.62337	2.42685	2.17081
ENSDARG00000054456	clip3	15	28989573	29006189	+	85.9269	-0.629389	0.0375796	2.14356	2.85847	2.95728	3.125	1.5856	1.90857	1.74608	1.95282
ENSDARG00000097489	si:ch73-390p7.2	23	17878969	17881328	+	59.8443	-0.866331	0.0375796	7.18379	7.05992	7.50263	3.78633	3.54596	3.20751	2.91104	4.3794
ENSDARG00000063157	mapk8ip2	18	8255265	8313686	-	79.0972	-0.658461	0.0376194	1.18327	1.69569	1.47487	1.48455	1.0405	0.774695	1.04693	0.834578
ENSDARG00000053862	crygmx	12	30838167	30841679	-	8287.53	0.230697	0.0377778	678.508	721.409	690.76	663.018	856.116	772.135	794.528	808.413
ENSDARG00000069438	neurl1aa	1	47701924	47771742	-	47.7064	-0.831535	0.0379303	1.18168	1.37271	0.986622	1.30048	0.435029	0.787482	0.753799	0.739048
ENSDARG00000042469	ndufa12	4	25829841	25836684	-	1085.91	0.280075	0.0380124	163.376	156.003	146.427	142.351	178.169	193.15	180.662	186.012
ENSDARG00000079589	si:dkeyp-73d8.6	2	32621677	32624577	-	247.253	-0.563603	0.0380124	13.5922	9.53524	15.6937	13.9271	9.2732	8.207	7.75412	10.5641
ENSDARG00000015654	ca15a	12	4320041	4331117	-	310.171	-0.761728	0.0381347	22.1727	15.6942	22.4516	17.8256	5.81402	14.0835	12.8651	13.3216
ENSDARG00000036329	ndufa1	14	33413980	33415439	+	1515.76	0.272177	0.0385382	90.4088	81.9601	85.5541	82.7724	97.2853	102.355	100.367	111.511
ENSDARG00000030213	sap30l	21	45875792	45878872	-	798.438	0.270635	0.038573	36.1055	37.2706	37.8748	34.0962	43.7458	44.2601	43.9994	43.2729
ENSDARG00000093156	si:ch73-21g5.7	23	21473103	21474476	+	25.5856	1.02494	0.0387518	1.7904	2.1224	1.25305	1.65167	3.68336	3.80539	3.25501	3.02781
ENSDARG00000003902	ctsl.1	17	27456804	27461321	+	4737.84	0.439568	0.0392042	178.704	146.881	113.845	148.64	207.484	187.372	182.137	220.513
ENSDARG00000097826	si:dkey-239b22.2	12	39034225	39061186	+	326.922	-0.488024	0.0392042	6.60197	7.30502	5.68465	5.80875	3.69015	4.06693	5.06705	5.28841
ENSDARG00000045487	rps16	4	21648010	21652812	-	18014.8	0.254201	0.0396932	492.278	471.81	524.498	460.743	586.703	573.978	546.622	617.705
ENSDARG00000099368	slc25a42	2	57076079	57110477	-	26.7283	-1.17062	0.0399709	1.08562	1.54004	1.8452	2.2207	0.70748	0.830873	1.02975	0.379956
ENSDARG00000014488	ca2	24	32650227	32665283	-	229.803	-0.499432	0.040034	14.4771	17.0093	11.3676	13.8123	9.07577	11.3727	10.1076	9.43187
ENSDARG00000076118	cdip1	3	46387860	46410387	-	75.4915	-0.645238	0.040034	3.17215	4.00742	3.10531	3.8446	2.2068	1.93447	2.62802	2.2626
ENSDARG00000005085	ggctb	16	53685812	53709101	+	643.456	0.382005	0.0400565	21.6983	17.7084	24.4539	19.5879	26.6044	26.2243	28.9642	26.9756
ENSDARG00000098438	slc6a6b	22	31493953	31517300	-	32.4757	-1.10262	0.0400565	1.06862	2.14015	2.17169	2.49274	0.64998	1.0331	1.2248	0.748018
ENSDARG00000045408	tagln	15	543744	551181	-	996.055	0.346069	0.0408735	89.7996	87.5782	75.9011	73.5576	113.408	93.9464	103.255	104.612
ENSDARG00000052537	cptp	23	37086159	37093123	+	83.474	0.700423	0.0410575	3.00609	2.35217	2.75121	3.13017	3.2349	4.49893	5.84351	4.68012
ENSDARG00000055885	tex10	16	27508381	27543092	-	356.838	0.378981	0.0410575	7.75863	7.19972	7.28996	8.07369	10.3627	9.94005	8.47256	10.7184
ENSDARG00000017844	copz1	23	36340520	36354106	+	881.768	0.321187	0.0413529	67.9197	58.8949	54.1679	55.4101	72.1254	76.0079	72.5678	74.3863
ENSDARG00000018334	rpl35	21	5873227	5881344	-	20377.9	0.23483	0.0413529	2016.67	1932.25	1967.15	1831.02	2291.78	2288.12	2132.57	2404.18
ENSDARG00000022261	pdzk1	9	5862040	5892075	+	1832.07	0.307674	0.0413529	53.2347	54.78	49.4852	59.4266	60.8535	70.1411	65.73	71.8268
ENSDARG00000045414	elovl2	24	8861272	8887825	-	372.848	0.726668	0.0413529	7.01285	5.62817	3.35239	6.40863	7.98782	11.6215	6.79218	10.6568
ENSDARG00000092807	si:dkey-151g10.6	23	25305431	25306603	+	52215.5	0.297881	0.0413529	7954.88	7477.28	8301.11	7379.93	9375.88	9358.4	8679.35	10835.7
ENSDARG00000096003	atp5md	1	49432137	49434892	-	2047.73	0.293368	0.0413529	166.631	160.761	150.711	149.398	172.035	198.369	190.087	208.452
ENSDARG00000006290	ndufs5	19	35357196	35361556	-	1218.74	0.288587	0.0415929	168.279	159.216	151.681	140.851	180.269	194.951	185.363	196.406
ENSDARG00000010113	ndufb8	12	48469755	48477031	-	2912.88	0.295053	0.0415929	210.909	195.478	195.773	172.549	224.77	238.919	230.049	256.711
ENSDARG00000021172	cyp2ad2	20	25534669	25542183	-	1471.6	0.515095	0.0415929	55.4545	39.4266	38.5302	57.7012	66.7596	72.4176	55.889	78.1112
ENSDARG00000078890	wdfy3	5	40052930	40190949	-	85.6127	-0.614616	0.0415929	0.636748	0.894744	0.689303	0.782105	0.477203	0.484585	0.558141	0.435858
ENSDARG00000096533	rltgr	12	6158225	6159545	-	268.796	0.482492	0.0415929	15.0465	14.3227	10.2606	12.4194	20.7947	16.6945	18.255	16.8146
ENSDARG00000068088	tcnba	5	30617915	30620625	-	2048.79	0.569085	0.0416502	209.973	203.963	156.086	201.188	348.958	268.788	191.091	335.458
ENSDARG00000030547	rnd1a	23	17800717	17815253	+	392.262	0.411292	0.0421896	6.18392	5.71957	6.81121	7.43808	10.0617	8.42423	8.37644	7.95345
ENSDARG00000052336	ociad2	20	23238833	23244193	+	283.375	0.453579	0.0429465	14.3756	12.7581	9.87465	12.4456	15.1209	18.3256	17.8329	16.283
ENSDARG00000059900	tbc1d9	1	53321878	53361108	+	54.6178	-0.775519	0.0430962	1.04317	1.45437	1.60579	1.08848	0.786707	0.747644	0.876689	0.611124
ENSDARG00000015970	phip	23	31276162	31346387	-	52.2816	-0.7694	0.0433599	0.603213	0.823272	1.03666	0.907274	0.522392	0.496764	0.487404	0.477866
ENSDARG00000021984	ndufa2	21	44005521	44009169	-	939.441	0.379778	0.0437771	175.44	184.709	160.537	135.606	200.953	210.093	204.605	238.036
ENSDARG00000003795	idh2	18	26096814	26101800	-	10547.9	0.229566	0.0438514	802.126	779.371	739.872	728.164	878.654	897.291	857.369	942.178
ENSDARG00000007320	rpl7	2	30177476	30182353	-	38327.7	0.240993	0.0438514	2650.4	2597.08	2663.72	2442.72	3047	3057.41	2847.78	3284.29
ENSDARG00000013307	rpl19	3	16229911	16232442	+	27907.5	0.251948	0.0438514	2103.14	2041.04	2018.7	1837.98	2288.76	2337.51	2332.25	2569.03
ENSDARG00000057374	sfxn3	13	18677428	18695289	-	34.1619	-0.984296	0.0438514	1.63746	1.95358	1.54202	2.55701	0.751781	1.27105	1.12641	0.712496
ENSDARG00000035579	si:dkey-174n20.1	5	20922100	20928198	+	55.7059	0.76444	0.045122	3.32335	2.89253	2.69296	3.25345	5.71497	3.58022	5.12863	6.31034
ENSDARG00000019260	dhrs9	9	48706038	48736388	-	801.859	0.343288	0.0461239	43.8998	36.2071	38.8204	41.2297	48.3129	51.0598	46.4307	57.5103
ENSDARG00000074168	tasor2	8	11173794	11202500	-	185.953	-0.473822	0.0461857	1.44202	1.49077	1.46821	1.357	0.793559	1.16173	1.12717	1.05745
ENSDARG00000006760	slc24a3	13	27073901	27210001	+	48.8708	-0.873467	0.0465984	2.17909	3.63856	2.18522	2.55405	1.48067	1.33245	1.90159	1.00235
ENSDARG00000040553	tmem97	15	23790057	23793641	-	81.9457	1.02561	0.0466874	3.22336	2.41168	2.60005	3.02133	3.43931	8.50351	3.0294	7.97897
ENSDARG00000106062	fzd1	16	53917415	53919115	-	32.9656	-0.870372	0.0467537	1.74335	1.85384	1.88199	2.1779	0.988725	0.916714	1.11359	1.19204
ENSDARG00000076836	gpx4b	2	56642138	56655769	-	3343.97	0.321755	0.0470439	296.598	235.357	259.629	240.463	292.289	339.867	324.542	333.032
ENSDARG00000104172	diabloa	15	14854666	14858189	+	874.977	0.487284	0.0474338	19.0579	16.1614	23.9763	20.9344	33.5996	28.0852	28.6028	22.0484
ENSDARG00000087402	tpm1	25	33192404	33250323	+	3839.08	0.240009	0.0476356	31.0237	30.9305	27.2493	29.3838	35.0881	36.1754	34.5	34.257
ENSDARG00000000370	triob	16	8751815	8927425	-	173.701	-0.521907	0.0476505	1.74466	1.86312	1.53591	1.86837	1.09965	1.30139	1.50459	0.956852
ENSDARG00000014506	tmem126a	10	29269998	29272757	-	316.047	0.388499	0.0476505	22.2484	24.1242	19.3543	25.883	30.7218	30.8377	29.1419	29.2112
ENSDARG00000017314	cela1.6	22	7439186	7447391	+	32964.3	0.496361	0.0476505	373.397	452.511	311.128	527.453	489.18	631.106	631.335	596.398
ENSDARG00000028012	tpmt.2	19	47299166	47309383	+	55.895	0.692596	0.0476505	3.30919	3.09815	3.29243	3.46424	4.43582	4.86052	6.16293	5.84742
ENSDARG00000028889	ndufb10	3	18405136	18410968	-	1625.8	0.287463	0.0476505	164.995	158.44	144.587	143.769	170.553	192.878	185.268	197.787
ENSDARG00000071048	ccn6	20	276753	284865	-	135.178	0.483455	0.0476505	5.6991	4.77926	5.49784	6.14495	7.84963	8.27685	7.93421	6.84902
ENSDARG00000090697	eif3ea	16	38556836	38631969	-	8408.78	0.209187	0.0476505	340.68	333.556	333.471	328.769	384.255	381.574	369.736	409.566
ENSDARG00000095002	si:rp71-17i16.4	23	20408227	20420243	+	231.489	0.471535	0.0476505	31.0915	25.4604	24.5439	21.4429	30.3777	35.3346	38.1859	37.979
ENSDARG00000103320	lclat1	13	51956397	51963460	+	333.738	0.341326	0.0476505	8.70724	7.66635	7.7661	8.18321	9.73446	10.4898	9.92642	10.8062
ENSDARG00000104478	cap2	19	46158078	46210904	+	395.664	0.418566	0.0476505	7.42186	7.27662	6.58079	8.43989	10.5389	11.0061	8.1878	10.0147
ENSDARG00000011618	slc26a2	14	25438015	25452503	-	115.569	-0.625772	0.0478314	2.41512	2.22554	2.02529	1.91424	0.926967	1.42254	1.75921	1.43464
ENSDARG00000099970	CR383676.2	14	45631236	45638712	-	24357.5	0.922632	0.0478314	107.459	159.337	255.978	166.185	391.49	276.855	290.785	346.86
ENSDARG00000042518	hipk2	18	12464461	12654011	-	58.8036	-0.762493	0.0493788	0.942277	1.43314	1.20873	1.43812	0.515199	0.889465	0.743415	0.817804
ENSDARG00000020197	rpl5a	2	10687276	10703621	-	24763.9	0.268737	0.0494321	1680.38	1610.33	1774.72	1554.64	2033.54	1930.67	1835.53	2176.07
ENSDARG00000070866	tmem11	3	15828426	15836140	+	549.264	0.304101	0.0494716	29.7757	27.0089	29.3082	27.3189	32.5296	35.9239	34.3136	37.2972
ENSDARG00000077717	rpl29	11	1396170	1400634	-	12238	0.283515	0.0494716	802.76	725.049	805.76	692.51	916.23	924.417	843.21	999.474
ENSDARG00000030053	eef1db	20	52546186	52582645	+	3417.94	0.280654	0.0500712	130.064	120.624	125.969	108.987	152.807	139.884	140.206	157.052
ENSDARG00000002311	fabp11b	16	16148761	16152199	-	128.008	0.522765	0.0502164	13.3578	13.907	12.9584	10.4015	15.7403	20.198	16.8391	19.8535
ENSDARG00000027799	ucmaa	4	7841627	7850489	+	118.805	0.605623	0.0502164	16.8585	11.2715	11.5086	10.1512	19.4694	17.7953	16.4551	21.9293
ENSDARG00000043835	rab3ab	11	6819050	6850593	+	41.825	-0.824781	0.0502164	3.7415	5.85814	5.02055	5.52634	2.75483	3.10151	3.31158	2.15131
ENSDARG00000070441	zdhhc17	4	2482046	2508577	+	48.587	-0.73251	0.0502164	2.08983	2.25176	1.93182	2.23942	1.53872	1.25681	1.33311	0.96973
ENSDARG00000076564	hspg2	23	26543716	26725637	-	185.254	-0.452733	0.0502164	1.34328	1.78378	1.4316	1.37845	1.06657	1.03597	1.06926	1.16899
ENSDARG00000098103	tefb	3	5052822	5067585	-	273.594	-0.516389	0.0502164	10.7844	15.6573	11.2957	11.2336	6.68052	9.1066	9.18823	9.24411
ENSDARG00000103198	mrps2	21	7121942	7128064	+	400.553	0.343298	0.0502164	22.926	22.1211	19.27	20.4786	28.3065	28.1652	24.8939	26.0753
ENSDARG00000105548	si:dkey-1h4.4	7	30926289	30930493	+	23.9734	-1.10072	0.0502164	2.42072	1.212	1.56528	1.38996	0.841358	0.731325	0.813217	0.66568
ENSDARG00000042566	rps7	20	30372352	30377221	-	39047.6	0.267736	0.0506267	4062.4	3875.68	4118.02	3668.26	4611.49	4718.13	4361.78	5239.73
ENSDARG00000090428	ctrb1	7	35075847	35079299	+	38043	0.395473	0.0506267	1305.79	1409.55	1058.72	1472	1473.67	1831.68	1926.17	1668.94
ENSDARG00000044093	rpl13a	17	24615091	24618279	+	36289.1	0.280069	0.0520823	1010.46	992.173	1080.31	990.183	1180.3	1224.31	1135.75	1405.58
ENSDARG00000022165	mgst1.2	4	12718965	12725513	-	644.986	0.554798	0.0524366	15.1347	15.0961	22.0493	22.0614	23.1693	28.8036	22.9746	34.4231
ENSDARG00000032929	cryba1l1	14	46313135	46321016	+	23194.1	0.256517	0.0524366	854.503	899.413	892.981	790.259	1104.63	989.118	962.278	1050
ENSDARG00000013871	slc5a1	10	17135631	17159761	-	662.994	0.518171	0.0524879	13.2871	20.0214	11.6043	14.0008	20.2547	20.2463	24.7475	19.051
ENSDARG00000018096	scap	16	41060161	41103782	+	44.4424	-0.863981	0.0524879	0.91376	1.55889	0.983631	1.00563	0.507264	0.771322	0.664497	0.490371
ENSDARG00000078954	rxrba	19	7249041	7274844	-	163.826	-0.480821	0.0541185	4.52823	4.69201	5.78422	5.25101	4.275	3.60331	3.51016	3.13079
ENSDARG00000019778	rps6	1	45043767	45049603	-	36910.6	0.300732	0.0552234	1716.66	1649.91	1500.29	1447.42	1910.85	1962.36	1744.42	2160.11
ENSDARG00000029533	rpl18	16	16969086	16991808	+	25312.5	0.230174	0.0552234	2464.22	2446.31	2327.51	2337.13	2718.44	2773.9	2678.9	3060.42
ENSDARG00000103900	sept9b	6	18935815	19035749	-	177.468	-0.501181	0.0552234	3.16228	3.1375	4.12985	3.77515	2.3744	2.89666	2.69592	2.05454
ENSDARG00000006316	rpl23a	21	26071874	26074640	+	24342.7	0.243337	0.0554461	1308.8	1294.89	1357.73	1241.59	1530.26	1525.88	1423.72	1679.3
ENSDARG00000004647	spice1	24	21330753	21343982	-	49.0606	-1.04541	0.0556429	1.15504	1.84736	2.01773	3.07198	1.5389	0.921485	0.699965	0.774818
ENSDARG00000030411	crygn2	24	41305391	41312459	-	15621.3	0.278336	0.0556429	1112.99	1177.67	1117.08	999.182	1468.91	1289.64	1230.95	1355.16
ENSDARG00000035891	acana	7	48761646	48787379	+	663.596	0.427931	0.0562471	5.82863	6.37123	8.34316	7.25363	10.6585	9.15507	8.01179	9.61763
ENSDARG00000008723	prkcba	1	9004719	9064912	+	134.192	-0.543191	0.0565625	3.52498	4.95958	3.37858	4.26585	3.0986	2.82381	2.74651	2.37731
ENSDARG00000100693	ddr2a	6	34960025	35032792	-	73.7634	-0.765332	0.0582032	0.695974	1.28889	1.08954	1.2497	0.475835	0.701362	0.566056	0.81439
ENSDARG00000058451	rpl6	8	2493794	2506384	-	34839.8	0.287812	0.0583011	2608.87	2474.31	2386.22	2353.8	3139.27	2943.73	2609.29	3299.9
ENSDARG00000036846	anks4b	3	60812851	60827402	-	276.101	0.346182	0.0584081	2.74409	2.78413	2.81489	2.87364	3.50304	3.3599	3.51636	3.9063
ENSDARG00000070723	ndufa9a	25	16772392	16782394	-	1487.49	0.272467	0.0584081	62.5341	58.0465	52.9929	55.4339	74.3091	67.6608	66.9115	67.616
ENSDARG00000007385	cct7	7	60148452	60156409	-	4966.78	0.275209	0.0598813	158.241	156.484	138.55	164.938	182.804	196.242	171.762	197.375
ENSDARG00000102452	eif3ha	16	48282321	48400639	-	2173.95	0.264435	0.0599258	127.578	133.587	115.4	119.185	147.045	147.838	140.514	160.083
ENSDARG00000010070	adam9	8	45850139	45939691	-	100.983	-0.580854	0.0602176	1.8868	2.63548	2.69028	2.49179	1.69684	1.78691	1.73418	1.25364
ENSDARG00000005371	gprc6a	16	32152612	32159033	+	34.5066	-0.843818	0.0602398	1.27926	1.22762	1.13773	1.39969	0.713468	0.909568	0.594953	0.5816
ENSDARG00000100857	FP101914.1	23	29841211	29844314	-	75.935	0.671746	0.0610326	1.78162	0.966351	1.29466	1.7263	2.1931	2.15298	2.25324	2.61297
ENSDARG00000009212	ppiaa	8	45754871	45760087	-	29616	0.27672	0.0610345	1142.28	1117.4	1208.04	1050.8	1261.58	1355.67	1317.32	1539.46
ENSDARG00000039455	tspan15	13	22924024	22961610	-	97.9809	-0.598454	0.0611364	2.69049	2.43976	2.4543	3.52466	2.09651	1.76087	1.52575	1.98696
ENSDARG00000092553	slc25a5	14	32881625	32884138	-	93928.9	0.221265	0.0611364	4729.34	4552.35	4906.38	4581.66	5296.42	5173.05	5577.58	5834.04
ENSDARG00000044566	fabp6	21	30043054	30047353	+	3968.75	0.50116	0.0613248	682.353	423.62	433.477	441.458	831.767	607.624	662.576	701.409
ENSDARG00000022727	epha2b	23	24351304	24394719	-	73.306	-0.617057	0.0614169	1.82648	2.6422	2.29357	2.47513	1.63442	1.31333	1.61073	1.47341
ENSDARG00000026376	aco1	7	71463106	71486162	-	37.6911	-0.871728	0.0614169	1.05603	1.28008	1.11001	1.72036	0.638695	0.875392	0.555757	0.766989
ENSDARG00000024278	adh8b	13	12633223	12646752	-	2603.13	0.27714	0.0630767	88.939	76.7722	81.8828	79.1084	91.6315	101.99	94.2223	108.085
ENSDARG00000043371	mdh2	10	33382858	33394568	+	10716	0.205611	0.0631457	186.443	184.881	186.216	185.604	210.499	202.501	216.148	227.888
ENSDARG00000040401	slc25a20	22	105376	109686	+	711.564	0.391278	0.0632986	39.211	35.1454	27.8507	33.0768	40.7328	49.7511	40.6084	46.2155
ENSDARG00000069833	rhbdl2	16	33142734	33154518	+	95.2679	-0.512488	0.063591	2.04474	1.79449	1.88623	1.75986	1.30975	1.23055	1.42977	1.26613
ENSDARG00000057903	si:ch211-266g18.10	17	15449401	15498275	-	133.668	-0.538582	0.0636534	1.50145	1.98773	1.46227	1.68256	0.876103	1.22859	1.29511	1.15949
ENSDARG00000020820	srp68	6	23026170	23057363	+	225.416	-0.436958	0.0637138	2.62357	3.09145	2.97628	3.40437	2.20702	2.24977	2.58452	1.88038
ENSDARG00000027423	igf1ra	18	20881462	21047580	-	55.866	-0.772166	0.0643872	0.533485	0.892937	1.04382	0.870442	0.545483	0.505754	0.518779	0.385216
ENSDARG00000040988	tpi1b	16	12236339	12254994	+	6363.01	0.24294	0.0644705	216.364	235.683	232.803	219.171	274.502	245.97	262.853	286.631
ENSDARG00000029069	tnni2a.4	25	31276842	31288658	+	46588.1	0.268326	0.0646096	2285.39	2176.87	2399.28	2169.91	2756.15	2545.67	2529.48	3046.51
ENSDARG00000038985	cdyl	2	23622788	23677422	-	25.2656	-0.993925	0.0647048	0.524891	0.581196	0.857835	0.633208	0.322768	0.336667	0.385377	0.255373
ENSDARG00000067717	tomm7	19	2685779	2695427	+	463.95	0.282139	0.0647474	55.3068	54.2596	55.516	54.4861	63.6306	69.8037	66.7419	66.7576
ENSDARG00000041435	uba52	2	56339058	56348727	-	18217	0.273829	0.065114	2612.85	2673.77	2629.05	2266.03	3030.22	3046.35	2854.99	3378.38
ENSDARG00000087401	slc25a34	22	184670	188112	-	177.296	0.525088	0.065114	3.02942	4.10569	2.98103	4.62812	5.04525	5.81031	4.80706	5.59233
ENSDARG00000021252	cct6a	21	41819288	41839684	-	5823.27	0.244377	0.0651804	98.8263	97.1506	96.2475	94.4044	125.233	111.539	104.433	116.813
ENSDARG00000014239	esyt1b	6	52263236	52336619	+	59.0693	-0.806582	0.0664727	0.738608	1.11597	1.33553	1.3101	0.800868	0.422228	0.62855	0.740946
ENSDARG00000058381	zgc:171775	23	10146542	10165033	+	279.262	-0.422449	0.0675279	5.32311	5.45391	6.7857	6.85486	4.73922	4.2828	4.12934	5.13187
ENSDARG00000094975	si:ch211-214p16.2	17	25587625	25588430	-	124.642	0.556204	0.0678995	16.5008	10.4308	11.1294	12.5389	16.2267	19.6554	21.0707	17.1683
ENSDARG00000003533	col8a1b	22	28647130	28668442	-	37.508	-0.888904	0.0679061	0.581355	1.19273	0.93701	1.00935	0.560888	0.427173	0.437347	0.599382
ENSDARG00000056119	eef1g	14	26719691	26729289	+	37430.3	0.223926	0.069094	1758.96	1686.29	1817.43	1693.31	2036.79	1983.21	1911.33	2192.83
ENSDARG00000075709	ndufb3	9	707086	712308	-	685.454	0.371855	0.0699484	32.5884	35.1626	27.6031	28.0584	34.454	41.2076	39.1047	44.8713
ENSDARG00000042010	pklr	16	54450407	54455573	-	3440.25	0.357	0.0699609	151.817	132.863	102.607	129.679	163.893	173.896	159.245	164.94
ENSDARG00000043093	mpeg1.2	8	19356072	19359834	+	137.366	-0.807282	0.0699609	5.95481	3.5861	3.56311	7.19715	2.39835	4.25031	2.45795	2.4806
ENSDARG00000011233	pcyt1aa	2	9755422	9779959	+	79.4256	-0.553552	0.0701696	3.60507	4.13458	4.18462	3.95542	3.03126	2.60683	2.83746	2.32565
ENSDARG00000020764	slmapb	23	19590006	19604413	+	182.809	0.415504	0.0701696	4.39812	4.84797	3.78822	4.75854	6.2359	6.16717	5.53771	5.77536
ENSDARG00000101082	eif3s6ip	13	43223491	43238578	-	4112.28	0.20493	0.0708109	141.499	145.786	151.481	146.1	173.708	163.693	162.83	174.056
ENSDARG00000095774	emd	23	19813677	19822223	+	109.122	-0.568043	0.0713379	5.32882	3.36338	4.98456	4.13275	2.82323	3.37969	2.76334	3.04343
ENSDARG00000038153	lgals2b	6	603278	609887	-	13779.2	0.272221	0.0721825	1509.02	1462.69	1447.51	1243.39	1680.99	1733.58	1588.77	1835.14
ENSDARG00000099185	chia.2	11	24001993	24008739	+	19149.3	0.284596	0.0722036	377.927	461.321	404.349	460.176	514.383	525.879	481.456	553.682
ENSDARG00000021838	rps23	11	42556395	42561215	+	23423	0.268716	0.0724998	2882.26	2730.76	2961.71	2603.75	3305.99	3296.9	3088.19	3776.45
ENSDARG00000025977	blmh	15	28634580	28785512	-	804.418	0.308558	0.0725586	25.6773	26.8635	25.7584	31.2804	33.3994	32.5947	32.8155	37.0595
ENSDARG00000061713	tpd52	19	31904836	31939039	+	123.734	-0.501423	0.0725586	11.0035	11.4155	10.4253	8.40727	6.4634	8.26573	7.29898	7.01081
ENSDARG00000014196	myl1	9	38994232	39005317	-	18910.8	0.358086	0.0735223	1361.55	1028.43	1065.84	1133.16	1611.51	1412.97	1262.38	1595
ENSDARG00000077291	rps2	3	18398876	18403179	+	87217.8	0.233075	0.0735223	4200.68	4110.51	4420.63	4166.22	4721.21	4931.11	4731.74	5477.09
ENSDARG00000095427	FP101887.1	19	27463934	27469262	-	30.4165	0.884426	0.0735223	0.787813	1.05842	1.20513	1.21383	2.46663	1.65441	1.76646	2.05351
ENSDARG00000104537	cox7c	5	47726197	47727819	-	2814.48	0.280517	0.0735223	565.998	506.385	481.537	457.263	572.61	615.904	600.91	653.025
ENSDARG00000033537	p4ha1a	12	9542124	9585670	+	77.3177	-0.771326	0.0735793	3.22669	2.7302	2.94858	3.98067	1.24811	1.89653	1.51386	2.95252
ENSDARG00000044276	spp1	10	15120711	15128771	-	206.763	-0.448411	0.0736929	14.9842	11.7696	11.0121	10.8715	8.89853	9.53492	7.8526	9.3209
ENSDARG00000067805	ggcx	10	7703251	7723457	+	188.423	-0.394545	0.0736929	4.28368	3.72538	3.88423	3.75675	2.6944	3.02968	3.23335	2.92487
ENSDARG00000068989	gabra1	21	42050351	42100471	-	48.0052	-0.721731	0.0738449	1.73854	2.43581	1.71388	2.0664	1.28556	1.353	1.20107	0.959651
ENSDARG00000030236	tmem30aa	17	49998159	50010121	-	164.552	-0.681383	0.073924	7.80554	6.45112	5.01478	9.61785	5.52323	3.80611	3.32701	5.41145
ENSDARG00000069377	si:dkey-242g16.2	10	17987288	17988779	-	346.658	-0.458979	0.073924	19.2817	20.6212	29.614	19.5105	16.2495	16.5726	16.1547	15.8286
ENSDARG00000057575	pnp4a	11	24251141	24299538	+	303.34	-0.540023	0.074131	7.61785	6.18829	6.2933	4.25524	4.12472	4.92399	4.23536	3.42263
ENSDARG00000018743	scamp5a	25	31837228	31863374	-	75.053	-0.665914	0.0743429	3.47721	5.68905	5.57105	5.31675	2.79108	2.90467	3.98991	2.94985
ENSDARG00000052419	ankrd12	2	54696042	54786748	+	283.93	-0.363643	0.0744481	3.225	3.8244	4.08506	3.82589	2.6957	3.05604	2.88699	3.00359
ENSDARG00000013475	cct4	1	53701801	53714885	-	4442.74	0.291009	0.0748499	162.639	181.791	138.537	156.363	199.003	200.571	184.839	197.72
ENSDARG00000035763	stx18	14	20351	25513	+	129.011	0.463126	0.0748499	6.6123	7.25187	7.96597	8.21672	11.4721	10.1653	9.24719	10.6957
ENSDARG00000061255	dusp3a	12	27285994	27305823	+	64.9131	-0.653038	0.0748499	1.52968	1.81942	1.79435	1.40487	1.16255	0.998035	1.23383	0.743278
ENSDARG00000089936	selenow2b	3	20103746	20106233	-	408.957	-0.348089	0.0748499	28.3693	34.8013	30.5228	28.6646	22.2037	25.7655	25.5976	22.4189
ENSDARG00000014572	chpt1	4	17707008	17725008	-	1448.88	0.259554	0.0749747	40.9334	36.5203	38.4277	41.6589	43.5275	47.9477	47.1864	49.9849
ENSDARG00000029874	khk	17	12408188	12423175	+	85.3658	1.07945	0.0749747	3.50002	1.11958	1.5323	1.28397	4.76917	4.84762	4.17782	1.82951
ENSDARG00000032865	pacsin1a	23	3653386	3703569	-	328.895	-0.44478	0.0754399	5.57792	8.56807	6.32585	7.11819	5.11718	4.95613	5.62417	4.55359
ENSDARG00000057571	pgam2	21	19001669	19006641	-	2342.05	0.387573	0.0754399	128.761	144.627	183.581	142.131	188.517	168.127	213.927	213.396
ENSDARG00000087999	BX664625.3	22	9782369	9789804	+	27.6226	-1.08373	0.0761569	0.836315	1.42677	1.93478	2.45439	0.882115	0.774823	0.802457	0.694588
ENSDARG00000071863	itgb1a	24	1110138	1151483	-	487.593	-0.304698	0.076621	6.46238	6.71299	6.66967	7.57769	5.35243	5.27122	5.91074	5.68475
ENSDARG00000092166	si:dkey-147f3.8	23	16889152	16918191	+	50.0962	0.75591	0.0780915	0.882498	0.975189	0.659076	1.28025	1.33612	1.58567	1.5801	1.93743
ENSDARG00000042409	RALGDS	8	30949968	30979494	-	22.4563	-1.11819	0.0783512	0.984605	0.566916	0.836758	1.46286	0.491933	0.425698	0.44751	0.415164
ENSDARG00000023759	zgc:73226	5	6350328	6377865	-	165.369	-0.473407	0.0791187	4.9482	6.82173	7.19619	6.58659	4.6311	4.48751	4.14955	5.20941
ENSDARG00000032951	nrbp2a	2	32676002	32738535	-	86.0657	-0.517103	0.0793065	2.23555	2.46482	2.18282	2.33599	1.68729	1.6305	1.70787	1.3948
ENSDARG00000115843	si:rp71-1k13.6	23	16760845	16773279	+	24.9656	-1.0358	0.0794868	0.568619	0.368325	0.591964	0.293338	0.227277	0.184383	0.232597	0.245211
ENSDARG00000004537	kmt2a	15	23382199	23420170	-	123.969	-0.540041	0.0798716	0.590918	0.935933	0.838603	0.852372	0.596208	0.467741	0.604949	0.547589
ENSDARG00000019976	idi1	24	3469373	3477103	-	274.914	-0.491056	0.0798716	8.12729	5.77894	6.61566	9.5169	5.84628	5.60192	4.89555	5.03904
ENSDARG00000024548	cryba4	10	44042033	44051808	+	23989.4	0.237131	0.0798716	941.005	981.464	938.342	870.833	1182.91	1071.89	1016.14	1127.37
ENSDARG00000045095	elac1	5	6854345	6864127	+	224.542	0.371931	0.0798716	8.89995	10.0399	8.00609	8.47922	11.0693	11.842	11.0164	11.8679
ENSDARG00000073742	prss59.2	16	26017360	26018694	+	60604.4	0.406921	0.0798716	4130.62	4671.05	3937.41	5414.36	4692.14	6615.35	6546.56	6214.79
ENSDARG00000103388	znf609a	25	821725	998096	-	60.6834	-0.639444	0.0798716	1.10492	1.04495	1.10231	1.26888	0.560047	0.682453	0.887939	0.773425
ENSDARG00000060734	hesx1	11	42600731	42635440	+	33.7347	-0.891053	0.0799341	0.579331	0.677559	0.861595	0.911535	0.416082	0.57028	0.296224	0.353926
ENSDARG00000096110	zgc:123278	25	25381548	25384045	-	62.7877	0.853364	0.0799341	1.60294	3.07647	3.85969	2.86665	6.6739	5.94031	4.79627	3.22583
ENSDARG00000021184	rbfox1l	16	31900127	31919568	-	809.39	0.339144	0.0805943	22.5144	26.1541	26.1829	23.1775	31.0372	35.0976	26.276	31.6306
ENSDARG00000037067	dnajc22	23	27696694	27702561	-	63.0467	0.656251	0.0809197	2.40762	3.08057	2.22797	2.29639	4.54431	4.31247	2.96671	3.93769
ENSDARG00000070607	mrpl36	19	28284120	28290213	+	390.27	0.337489	0.0809799	12.4828	11.6971	11.4196	12.7277	14.3811	15.4766	13.8167	17.4791
ENSDARG00000016774	plekho2	7	13527396	13572981	+	59.1346	-0.672558	0.0817171	0.480631	0.442275	0.346911	0.559748	0.328952	0.292794	0.281292	0.242284
ENSDARG00000019496	esd	9	25171662	25181697	-	1089.98	0.254576	0.0831447	39.024	35.6211	38.0199	34.9376	42.1019	45.5174	41.8685	46.6196
ENSDARG00000035771	MEPCE	23	44236281	44251006	+	324.59	0.336797	0.0837699	3.13931	3.26175	3.00893	3.51663	4.32806	4.19871	3.63683	4.18013
ENSDARG00000067916	lyn	2	27577470	27609189	-	31.5939	-0.840477	0.0837699	1.19006	0.792423	0.887522	0.902094	0.485374	0.562529	0.596084	0.446868
ENSDARG00000101291	txndc11	1	59304096	59313486	-	104.233	0.502692	0.0837699	1.91265	1.9239	1.70378	2.05422	2.46385	2.3698	3.14209	2.78248
ENSDARG00000074807	tbrg4	16	27658977	27677930	-	181.583	0.421635	0.0843519	3.01904	3.18871	2.33979	2.72701	4.09826	3.78218	3.52105	3.66832
ENSDARG00000100349	prkacaa	3	49459828	49504023	-	124.036	-0.449072	0.0843804	5.06613	5.10646	4.98684	4.81336	3.82406	3.95075	3.77691	3.01773
ENSDARG00000038056	fgfbp2b	1	22685961	22691182	-	985.705	0.460389	0.0844026	53.2566	40.6621	56.1418	34.494	68.5129	60.3953	69.1511	55.755
ENSDARG00000075676	fndc7b	23	1580294	1587955	-	64.2023	-0.703717	0.0855412	2.70905	3.62976	3.82262	5.3581	2.19626	2.55721	2.50903	2.29241
ENSDARG00000015025	l1camb	23	597082	637347	-	37.9672	-0.857437	0.085968	0.695602	1.13967	0.720916	0.616164	0.356017	0.377242	0.508934	0.507267
ENSDARG00000074481	ulk1b	21	14839589	14878220	-	40.1842	-0.772227	0.0866571	1.01298	0.738787	0.946958	1.22073	0.485865	0.656947	0.552487	0.605745
ENSDARG00000057465	gfpt1	8	49975160	50037559	+	96.0534	-0.684289	0.0868724	3.33307	5.77205	4.59073	3.66817	2.14381	3.26546	3.27358	2.07066
ENSDARG00000058358	krt8	23	10249626	10254288	-	15513.8	-0.387355	0.0869251	438.46	479.227	572.898	364.734	363.04	320.99	381.596	352.818
ENSDARG00000013075	mrpl11	14	30557361	30620537	+	306.222	0.406493	0.0874261	14.9484	12.7096	10.883	10.5299	16.8348	17.5484	15.5801	14.8945
ENSDARG00000100514	cfap20	19	1393360	1405363	-	187.49	0.391849	0.0874261	17.2908	18.1582	15.6187	16.3364	24.6672	21.9638	19.8695	21.8849
ENSDARG00000062943	taco1	12	9305832	9315802	+	208.196	0.386378	0.0879511	10.5854	11.261	11.2064	8.68734	14.2041	13.6179	13.3063	13.3554
ENSDARG00000067975	atp5if1a	19	84052	85593	-	1016.54	0.395173	0.0879511	161.795	116.664	117.729	107.531	176.821	171.173	149.393	164.657
ENSDARG00000090730	cfbl	21	27448856	27461206	+	28.8902	-0.994921	0.0879511	1.80525	0.776584	0.978698	1.02763	0.55983	0.663238	0.594155	0.465307
ENSDARG00000058041	ndufa8	10	9410304	9419994	+	1203.11	0.27391	0.0886086	114.296	109.301	92.734	98.1209	125.751	128.122	121.093	125.827
ENSDARG00000070142	cart4	19	42241530	42244358	-	44.3555	0.756907	0.0886792	3.19706	2.96221	4.96553	2.72986	5.17755	6.0261	5.71213	6.59238
ENSDARG00000103394	kif5ba	12	41510492	41551599	+	94.8959	-0.52168	0.0890191	2.55814	2.64555	2.53283	2.87	1.43943	2.09393	1.78355	2.08496
ENSDARG00000052437	mia	5	57653459	57655092	-	592.634	0.393862	0.0890267	99.1508	70.5684	87.9138	65.8808	106.012	105.946	105.452	107.369
ENSDARG00000091090	xirp2b	9	49448752	49531762	-	99.3933	-0.579074	0.0890267	0.521945	0.636983	0.568927	0.852265	0.385496	0.467799	0.464141	0.411021
ENSDARG00000098983	CABZ01112656.1	12	49003489	49032899	-	186.789	0.387249	0.0892585	26.7156	26.2904	25.1624	27.1075	37.7479	36.8904	31.2455	31.7006
ENSDARG00000024503	c6ast3	7	38642114	38644560	-	386.609	0.478886	0.0893484	22.9987	32.6038	20.7298	31.1353	32.47	35.8355	38.0903	43.4785
ENSDARG00000093799	setbp1	5	52039067	52132978	+	29.5713	-0.963105	0.0902249	0.440973	0.755666	0.468447	0.688964	0.299007	0.204275	0.429483	0.271664
ENSDARG00000021987	plecb	16	5251768	5497474	+	733.444	-0.326542	0.0905384	3.77145	4.28874	3.26733	3.8902	2.80818	3.07376	3.33073	2.91194
ENSDARG00000016570	prlra	21	11105007	11135942	+	106.358	-0.488075	0.0909617	1.52903	1.40617	1.49435	1.61966	1.00586	1.31036	1.00769	0.981742
ENSDARG00000051816	aass	25	28279577	28336106	+	153.826	-0.553761	0.0910744	2.06513	2.00536	1.61923	2.90183	1.49856	1.63996	1.31854	1.39946
ENSDARG00000018907	kat6a	5	14394323	14443124	-	231.668	-0.472134	0.0910778	2.12807	3.03858	2.35894	3.05481	1.72583	2.15256	2.08397	1.65512
ENSDARG00000098280	rbm5	6	53263854	53282595	-	232.999	0.396347	0.0921656	4.14763	4.19483	3.92224	3.38991	5.72919	5.33075	5.15638	4.32542
ENSDARG00000086856	stk35	23	41739721	41762956	-	66.9548	-0.992245	0.0923802	4.26622	5.20694	1.7952	2.87178	1.32443	2.45594	2.22141	1.04789
ENSDARG00000019521	mpx	10	7778870	7785945	-	93.8326	-0.9374	0.0928858	4.78234	1.47513	1.85068	1.95606	1.08802	1.54283	1.26147	1.35033
ENSDARG00000021557	wdr45b	12	42592	46985	-	912.283	0.313024	0.0928858	29.5624	28.8511	31.9871	29.6638	35.6413	32.58	37.6217	43.4613
ENSDARG00000025850	rps21	23	9220436	9228578	+	15644.3	0.250555	0.0928858	1498.22	1436.2	1574.33	1348.22	1734.14	1690.94	1626.31	1916.74
ENSDARG00000029473	gstm.2	8	25299069	25301802	+	35.3115	-1.22343	0.0928858	2.22774	2.53555	2.72977	2.30917	1.96722	1.43996	0.470942	0.297888
ENSDARG00000095273	cox8a	21	28496194	28500704	+	3412.49	0.334923	0.0928858	436.593	429.37	324.755	352.193	480.253	474.158	458.291	533.15
ENSDARG00000022438	cox6a1	8	39760258	39765996	+	4035.19	0.281778	0.0932272	288.529	273.321	227.545	243.359	303.217	328.848	298.434	324.802
ENSDARG00000053652	ndufaf6	16	40487732	40508624	-	110.649	0.504871	0.0932272	6.07612	5.76143	6.08583	7.28406	10.047	8.04193	7.62738	10.2315
ENSDARG00000060222	scn1ba	16	41873708	41897745	+	91.5744	-0.541907	0.0932272	4.95437	5.2172	4.32221	3.72747	3.37346	2.8028	3.50723	2.77306
ENSDARG00000077178	zgc:152977	12	10478666	10512911	-	23.9495	0.960795	0.0932272	0.219781	0.492122	0.456571	0.34266	0.80526	0.633488	0.732542	0.786308
ENSDARG00000095462	cela1.2	22	7472420	7476352	+	260.04	1.33664	0.0932272	16.3937	17.147	4.27544	11.0972	30.5092	41.2253	20.9733	30.7222
ENSDARG00000101560	psma1	25	37483308	37489917	-	1168.77	0.251652	0.0932272	33.2094	29.5028	30.2922	31.0794	36.4694	38.6921	33.9786	38.6098
ENSDARG00000038901	tmem256	7	22293894	22309032	+	158.037	0.466008	0.0933619	14.7614	10.715	11.8211	10.7002	15.885	14.202	17.461	18.7162
ENSDARG00000046022	tmed7	8	1239	9428	+	791.879	0.323891	0.0935039	13.713	15.4884	11.4862	12.361	15.6349	17.2747	17.0209	16.4048
ENSDARG00000025325	ccsapa	1	53954230	53963933	+	71.5206	-0.659657	0.0938512	2.09132	2.6562	3.24095	2.31004	1.96683	1.33919	1.929	1.27321
ENSDARG00000103824	hint1	10	7636811	7640797	+	795.2	0.29457	0.0943813	106.578	93.2758	88.7631	99.2304	107.918	128.496	114.966	124.196
ENSDARG00000096989	fam110c	23	35486037	35491587	-	57.4444	0.736461	0.0944746	0.851858	0.401808	0.588972	0.536284	0.764655	1.05676	0.958096	1.17885
ENSDARG00000034076	lrp11	20	1278184	1287799	+	36.2882	-0.75555	0.0944851	1.91535	1.83804	1.91712	1.7566	1.31848	0.985845	1.2381	0.832093
ENSDARG00000011600	epha4b	2	40294313	40514151	+	44.1017	-0.678658	0.0948346	1.28293	1.2776	1.152	1.31868	0.725643	0.829777	0.902157	0.668075
ENSDARG00000062568	mrpl2	13	51893676	51903150	-	892.894	0.266026	0.0956552	37.1096	41.9214	39.0301	36.2221	49.6747	43.6109	44.7814	47.4867
ENSDARG00000051886	ankrd11	7	56253914	56405541	+	124.745	-0.52625	0.0957465	0.996828	1.5824	1.20342	1.46102	0.865753	1.00985	0.956943	0.803497
ENSDARG00000034291	rpl37	21	5194602	5205653	-	24551.2	0.280369	0.0962277	1359.35	1357.44	1380.66	1239.96	1469.89	1686.12	1477.6	1848.84
ENSDARG00000006691	rpl12	5	32882688	32887020	+	27235.3	0.286497	0.0962346	1352.59	1112.23	1209.97	1111.25	1299.75	1568.36	1540.44	1428.7
ENSDARG00000035327	ckma	5	36832079	36837846	-	136687	0.295774	0.0962492	5248.86	5595.42	6699.76	6179.05	7199.97	6861.78	6915.67	8143.99
ENSDARG00000016490	rab11fip3	24	37722048	37794593	+	66.273	-0.61605	0.0967466	0.655598	0.786418	0.704636	0.8117	0.472062	0.63419	0.429433	0.388046
ENSDARG00000030224	ppp2ca	14	49118860	49133426	-	187.433	-0.437144	0.0967466	6.5738	9.2426	6.98336	8.67536	5.80505	5.38225	6.18414	5.88951
ENSDARG00000043451	cab39	15	39977461	40002930	+	27.3804	-0.92767	0.0968517	1.59474	1.74899	1.20038	1.73	0.591886	1.01313	1.07687	0.576368
ENSDARG00000115383	gnb4b	11	44226200	44447359	+	99.8845	-0.466936	0.0975449	1.89309	2.26634	2.05483	2.08857	1.42343	1.54551	1.5675	1.4657
ENSDARG00000074255	micu3b	14	30453342	30490763	-	211.877	-0.454753	0.0977915	3.29371	3.17625	4.10264	4.53107	2.48456	2.60277	3.1995	2.74791
ENSDARG00000077388	obsl1b	9	41744865	41784805	-	144.059	-0.487547	0.0977915	0.982984	1.20174	1.08142	1.05032	0.760232	0.717338	0.618139	0.99878
ENSDARG00000079274	prss59.1	16	26012569	26013851	+	36551.9	0.426783	0.0977915	2644.38	2968.34	2180.55	3440.3	3006.08	4169.92	4070.01	3854.51
ENSDARG00000022101	obscnb	24	35933869	36002202	+	69.2936	-0.57935	0.0980001	0.386833	0.498824	0.482846	0.543796	0.320105	0.319191	0.28021	0.368388
ENSDARG00000006413	rpl38	12	38556462	38561842	+	8653.03	0.28046	0.0987923	558.457	525.394	622.005	551.321	672.88	667.654	619.677	781.676
ENSDARG00000005749	cand2	22	31045277	31060579	-	756.772	0.446539	0.0990263	9.19583	8.27211	10.2755	12.4921	16.9149	12.4518	11.5592	13.9612
ENSDARG00000018010	crtap	19	42609132	42617723	+	248.781	0.356638	0.0990263	12.281	12.1439	10.3461	9.78421	13.9792	14.3462	13.8817	14.7368
ENSDARG00000039181	trpm3	5	25945246	26063332	+	27.8161	-0.919	0.0990263	0.400119	0.723631	0.588526	0.431878	0.26142	0.299411	0.335736	0.230062
ENSDARG00000068457	tnnt3b	7	39444843	39460363	+	52453.6	0.238812	0.0996585	1375.68	1294.63	1401.39	1207.64	1592.35	1472.33	1488.13	1676.96
ENSDARG00000088178	tp53inp2	11	25257022	25266235	+	170.977	0.419844	0.0999203	5.18703	4.80482	4.89795	5.23282	5.79504	7.84254	6.09032	7.20763
ENSDARG00000102333	fcf1	17	49457158	49481672	-	221.71	0.351541	0.0999203	14.5522	14.1051	12.4292	13.3997	18.268	18.2247	16.4189	16.4823
ENSDARG00000114870	CABZ01078594.1	14	51098036	51115196	+	2014.29	0.273659	0.0999203	284.02	271.754	323.674	283.633	361.558	331.512	326.784	386.907
ENSDARG00000042824	nfe2l2a	9	1654284	1683368	+	913.553	-0.300753	0.100658	15.1026	15.2233	16.2555	18.58	13.3337	13.5847	14.1282	11.8441
ENSDARG00000016866	fam102ab	5	31723404	31773209	-	102.006	-0.615366	0.100719	2.78688	4.82619	3.78401	3.72808	1.92055	2.96778	2.85362	2.09972
ENSDARG00000034423	sncga	13	22659153	22673166	+	1266.25	0.261624	0.101894	68.6003	67.4903	70.9982	64.5227	79.2847	74.5399	80.6565	91.3144
ENSDARG00000037539	tnnc1b	23	20110086	20112596	+	2711.78	0.302319	0.101894	217.79	208.735	245.017	179.311	270.682	244.511	265.328	268.696
ENSDARG00000032639	cd36	4	22658472	22671469	-	3610.48	0.248675	0.102462	127.851	121.79	139.05	148.705	165.03	158.224	153.15	162.272
ENSDARG00000041576	nudt18	8	45941942	45952598	+	50.6937	-1.03261	0.102501	4.03314	2.2952	1.47463	4.37411	1.87447	0.955871	1.10838	2.04934
ENSDARG00000025549	ndufaf1	13	33246150	33251757	+	715.271	0.236547	0.103028	24.8913	25.8706	24.4611	26.4681	29.6933	29.3335	29.8863	30.9553
ENSDARG00000042993	prss1	16	25080764	25085327	-	41841.7	0.508933	0.103028	2735.39	3577.85	2044.69	3783.36	3426.63	4832.3	4650.15	4367.91
ENSDARG00000101181	s100w	16	23403602	23406155	+	393.441	-0.476737	0.103501	20.511	25.6864	18.5206	24.9716	11.99	15.0123	19.2974	18.162
ENSDARG00000039255	klhl21	23	24926407	24939148	+	350.78	-0.385297	0.103543	5.97965	6.88593	8.43071	8.4472	5.62253	5.99407	5.59598	5.59131
ENSDARG00000003373	commd2	22	38037530	38045244	+	241.87	0.395639	0.104106	20.6067	19.1858	14.6061	15.706	22.6942	24.2909	22.4781	22.487
ENSDARG00000005425	wdfy1	15	43208593	43238220	-	35.3072	-0.963569	0.104106	1.92102	1.75774	2.24003	2.06499	0.714263	1.90394	0.730983	0.719248
ENSDARG00000038030	rbx1	3	25101960	25107802	-	891.273	0.290456	0.104106	115.677	107.624	92.7754	99.5102	118.978	136.572	121.548	130.842
ENSDARG00000044098	egr2a	17	43663504	43677471	-	32.0529	1.49348	0.104106	0.482605	0.463124	0.439433	0.825141	3.68571	1.02199	1.12807	0.396415
ENSDARG00000001857	aff4	21	43178817	43246873	+	42.0563	-0.801975	0.105092	1.10622	1.01994	0.995414	1.32486	0.628556	0.703352	0.867552	0.324266
ENSDARG00000115557	cox7b	21	37442458	37445458	+	3033.78	0.330383	0.105223	93.3593	89.5598	68.0847	80.7388	101.424	104.033	95.3189	116.313
ENSDARG00000089271	nexmifa	5	23118470	23132395	+	233.219	-0.378875	0.105376	2.71544	2.82203	3.48673	2.90688	2.10911	2.2631	2.26357	2.56359
ENSDARG00000103095	tbk1	4	134412	149334	-	447.903	0.301727	0.106661	9.37917	11.1109	10.1999	9.90663	12.3903	13.1079	11.2955	13.2842
ENSDARG00000051824	tmeff2a	9	24249184	24413008	-	307.643	0.354362	0.106822	12.1167	10.376	11.4414	9.48027	14.9243	12.2392	13.9973	14.3209
ENSDARG00000095826	smdt1a	3	1186540	1190132	-	322.763	0.385015	0.107346	44.7262	39.8961	42.8571	33.0768	49.9417	57.4285	45.4318	56.7842
ENSDARG00000044053	vsnl1b	17	6715575	6759149	-	494.558	-0.26087	0.107582	16.8115	17.8969	16.4742	17.6833	14.4276	14.6774	14.6439	13.6828
ENSDARG00000058231	nt5c2b	1	31809173	31856676	-	59.8945	-0.58831	0.108446	1.8109	1.90597	1.93613	2.36263	1.48849	1.24478	1.27443	1.34353
ENSDARG00000103464	pggt1b	8	411977	419003	-	422.272	0.322176	0.108913	18.0782	17.4449	16.2598	20.186	24.2368	22.7972	20.0396	22.9839
ENSDARG00000001760	tnxba	16	16621242	16649764	-	217.175	0.385086	0.108998	2.59636	1.98357	2.46356	2.02861	2.79592	3.12943	2.82986	3.08719
ENSDARG00000053232	itgb1b.1	2	43619555	43635777	-	322.474	-0.343125	0.108998	9.5483	11.9557	12.2274	11.309	8.92031	8.21003	9.601	8.79925
ENSDARG00000069293	ahsg2	2	10134345	10141741	+	581.614	0.997164	0.108998	21.114	15.403	17.5773	25.7857	53.2297	47.257	19.046	39.9512
ENSDARG00000004452	tardbpl	23	29357790	29362845	+	1012.41	0.231048	0.109021	23.7179	22.1204	20.7234	21.3918	25.5024	25.4761	26.3885	25.7975
ENSDARG00000031649	cort	23	28731379	28732313	+	287.019	0.355292	0.109021	21.9774	22.1544	25.7884	26.9607	34.1502	27.7401	31.2496	31.07
ENSDARG00000061355	aoc1	24	40001290	40009446	-	661.527	0.307592	0.109021	16.2784	18.4774	16.2086	17.6476	18.1781	21.4123	23.5487	21.7581
ENSDARG00000063075	soga1	23	9400425	9492266	-	46.8128	-0.727979	0.109021	0.434129	0.64093	0.624361	0.78098	0.344818	0.319704	0.46546	0.371226
ENSDARG00000077353	rerea	23	22785375	22926495	+	173.63	-0.428495	0.109021	3.02625	3.70038	3.08344	2.59189	2.32489	2.42689	2.41074	2.0207
ENSDARG00000062942	kcna1a	25	19954576	19958278	+	24.0393	-1.04177	0.109395	0.56909	0.568873	0.947121	0.841599	0.189554	0.285592	0.517311	0.436291
ENSDARG00000036965	rnf24	1	41770842	41817784	-	47.2446	-0.708931	0.109995	1.60607	2.44343	2.69652	2.03699	1.29172	1.56056	1.42433	1.08113
ENSDARG00000071524	insrb	22	10927370	11054244	-	99.4488	-0.489582	0.110356	1.29223	1.62163	1.61712	1.75816	1.12099	0.999874	1.12303	1.25741
ENSDARG00000008575	lyst	13	49867268	50002852	-	28.5724	-0.979561	0.110366	0.290496	0.480638	0.306466	0.380335	0.200192	0.232014	0.227642	0.0691162
ENSDARG00000009280	smyd1a	5	72106837	72126424	-	6017.13	0.428451	0.110366	58.342	51.4886	63.3896	57.0189	88.774	60.0931	64.3112	96.7194
ENSDARG00000012244	ube2e3	9	43797902	43883267	+	1212.92	0.237772	0.110366	15.4822	15.976	17.028	17.5905	19.0897	19.7876	18.4963	20.6105
ENSDARG00000015174	atp6v0a1b	24	7596009	7632187	-	358.484	-0.328645	0.110366	9.07976	11.0385	9.93396	10.5714	7.52975	8.56016	8.81033	7.41006
ENSDARG00000030237	pgrmc2	17	26803470	26813630	+	502.279	0.277146	0.110366	15.7006	13.8756	14.1698	14.4547	17.0968	16.4732	17.9621	19.0197
ENSDARG00000036903	irak1bp1	23	31245395	31248952	+	73.5061	-0.604538	0.110366	4.57982	4.39495	6.78341	6.37234	3.59573	4.12184	3.21155	3.68666
ENSDARG00000043646	slc6a8	8	9052123	9118958	-	23.8289	-1.08642	0.110366	0.829366	1.77266	1.02521	1.05796	0.715733	0.663604	0.582563	0.21676
ENSDARG00000061165	slc6a4a	15	28609025	28618502	-	70.4561	-0.551549	0.110366	2.42676	2.42073	2.63222	2.74102	1.46773	1.65666	2.11888	1.72583
ENSDARG00000070537	stmn2b	19	31771270	31790551	+	1031.22	0.288664	0.110366	43.6365	39.6378	37.8318	34.9285	50.285	46.4596	43.185	50.6359
ENSDARG00000079588	castor1	5	11982364	12031921	-	73.3018	0.692268	0.110366	0.666981	0.686607	0.515298	0.720693	1.26025	0.820174	0.727555	1.39456
ENSDARG00000094217	si:dkey-17e16.15	21	25660613	25663451	+	99.0871	0.474686	0.110366	13.5932	14.908	15.6028	11.8027	19.2279	17.991	19.4172	21.113
ENSDARG00000099323	dlg2	10	29431529	29705509	+	45.0444	-0.725736	0.110366	1.43735	1.2414	1.97887	1.51859	0.861766	1.01207	1.14979	0.694224
ENSDARG00000101081	ptprub	16	34916162	35330001	-	92.0876	-0.508063	0.110366	1.45448	1.84498	1.67652	1.91809	1.13598	1.05325	1.27655	1.40345
ENSDARG00000104210	si:ch73-173h19.3	22	35068046	35083781	+	179.935	-0.454703	0.110366	5.87672	6.95422	8.02761	7.73726	4.79152	4.94357	4.68656	6.55074
ENSDARG00000110357	txndc15	21	45838165	45840341	-	364.996	0.322568	0.110366	29.1124	28.1897	25.4862	25.839	33.9098	33.0649	30.5288	38.4195
ENSDARG00000040898	gpa33b	9	34307140	34308113	-	23.1927	-0.914582	0.111106	3.90167	5.92828	4.28291	4.6965	2.76161	2.10863	2.51223	2.6173
ENSDARG00000089641	ppm1lb	15	1630815	1651766	-	30.0142	-0.825667	0.111328	1.91493	2.01691	1.62739	1.31074	1.07342	1.08179	0.934034	0.751941
ENSDARG00000017084	bud31	3	40284598	40287841	+	453.088	0.315297	0.112018	29.8944	24.8584	26.5551	23.1119	30.683	34.7144	32.8307	31.4999
ENSDARG00000019332	ndufb4	24	23971056	23977285	-	1233.09	0.237296	0.112018	114.614	105.305	117.255	111.656	123.139	134.369	129.855	141.951
ENSDARG00000096655	BX901920.1	20	14657141	14661432	+	82.8086	0.666968	0.112018	2.47608	2.75131	2.5842	2.79674	2.99511	3.05869	5.52827	5.2952
ENSDARG00000096749	NDUFAF8	12	34825062	34827477	-	56.3669	0.644051	0.112018	6.62869	5.78283	5.76136	7.08788	7.67749	8.65364	10.8186	12.4737
ENSDARG00000011407	col2a1b	11	32007	55224	-	5193.78	0.296068	0.112206	81.8405	69.5605	62.3547	63.0498	82.3692	84.5613	81.0187	91.8806
ENSDARG00000060196	lhpp	12	46950584	46959990	-	59.139	0.775182	0.113245	2.44554	3.20021	1.32257	2.33969	3.88771	4.78891	4.44606	2.68446
ENSDARG00000021864	rplp1	19	1852078	1855368	-	33745.3	0.325104	0.113763	2242.28	1638.56	1881.11	1744.84	2556.68	2275.31	2081.49	2490.68
ENSDARG00000099374	sp9	9	2591968	2594464	-	96.722	0.469368	0.113763	2.53568	2.15611	2.70048	2.54335	3.65634	3.06293	3.55958	3.50653
ENSDARG00000056101	kcnd3	8	28065803	28232817	+	44.694	-0.654715	0.114181	1.12077	1.41878	1.27672	1.16128	0.881645	0.79534	0.693648	0.795248
ENSDARG00000008243	cct8	10	25325808	25343521	-	4439.47	0.272418	0.114408	49.5073	51.1857	45.608	47.3343	54.6212	61.6427	51.8885	65.7442
ENSDARG00000015978	COX5B	10	42374770	42378524	+	5192.53	0.230673	0.114408	637.062	559.075	548.816	530.566	653.025	658.238	662.49	696.051
ENSDARG00000031616	g6pca.1	12	6023490	6033854	-	79.7934	0.741274	0.114408	2.51189	5.26946	2.58151	2.98945	7.29653	5.89917	4.56669	4.50084
ENSDARG00000040565	ckmb	15	23643718	23647078	-	120124	0.279129	0.114408	4355.82	4290.11	5315.48	4814.82	5629.69	5424.64	5353.13	6377.04
ENSDARG00000078227	cspg4	25	6507141	6629281	-	34.9217	-0.760131	0.114408	0.440802	0.585704	0.393823	0.475791	0.248471	0.240846	0.318502	0.311944
ENSDARG00000095963	asgrl2	23	44881020	44894125	+	108.694	-0.545787	0.115876	3.78427	4.35782	5.78885	5.65528	3.42319	2.6941	3.43996	3.93952
ENSDARG00000015337	comta	8	8459192	8480579	+	234.319	-0.34879	0.116598	14.45	14.6191	11.9946	15.1169	11.1931	11.3119	10.6406	10.9492
ENSDARG00000058454	dynll1	8	2487250	2491471	+	1763.69	0.224898	0.116598	136.25	121.674	121.308	118.878	139.751	151.626	143.014	147.559
ENSDARG00000098355	atp5pd	3	48549294	48559906	-	4714.34	0.238884	0.116598	174.716	157.403	152.664	150.687	174.162	197.108	180.668	197.91
ENSDARG00000102724	zgc:153039	15	46853252	46913075	+	26.1131	1.64494	0.116598	0.259146	0.384332	0.260276	0.233346	0.353116	1.37507	0.128491	1.70679
ENSDARG00000105237	mcc	5	1668478	1827575	-	36.6571	-0.877573	0.116598	1.04715	1.39137	1.16372	1.2854	0.375616	0.995026	0.829836	0.432272
ENSDARG00000036542	pknox1.2	1	46963993	46984142	-	31.9499	-0.822449	0.116794	2.16756	2.23226	1.61744	2.22548	1.16221	0.734701	1.48977	1.27671
ENSDARG00000092499	si:ch211-183d21.1	24	37406535	37429066	+	53.178	-0.655534	0.116794	1.49979	1.8685	1.27459	1.88948	1.23574	0.853212	0.980644	1.0893
ENSDARG00000105018	lrrc20	12	48216662	48240513	+	344.243	0.380572	0.116794	21.2344	18.3892	17.0005	17.3666	27.8816	24.1715	19.5966	24.6423
ENSDARG00000038489	b3gnt7	22	36656680	36661461	+	55.4926	-0.620369	0.11696	1.97198	2.73719	2.21454	2.1218	1.23156	1.33761	1.69653	1.6198
ENSDARG00000035325	srsf7a	5	36895545	36899144	+	630.932	0.297807	0.116997	20.6601	20.3389	16.2258	19.8167	24.382	22.2761	23.2811	24.7416
ENSDARG00000055475	rps27.2	16	23788616	23800484	-	15879.6	0.226622	0.117356	1005.72	988.228	1079.07	982.186	1118.03	1190.82	1125.13	1311.27
ENSDARG00000037008	bscl2	21	26678484	26691959	-	127.055	-0.436713	0.117885	4.77786	4.45584	4.43215	5.13787	3.05957	3.49136	4.09846	3.21151
ENSDARG00000044975	krt94	11	11468566	11471857	-	1872.29	0.283039	0.117891	73.0265	69.3059	68.6524	62.5153	92.0299	76.3742	74.7425	89.6808
ENSDARG00000010816	slc7a14a	2	25860344	25990784	+	208.194	0.580649	0.118413	1.57449	3.39297	1.94841	1.89238	3.56064	3.007	3.40231	3.19239
ENSDARG00000079470	cdk17	4	7718854	7811925	-	76.0329	-0.563007	0.12098	3.15384	3.93449	3.45084	3.15637	2.12724	2.84889	2.50852	1.72274
ENSDARG00000051783	rplp0	5	1950660	1963498	-	81616.8	0.23827	0.121404	4746.98	4969.29	5105.68	4727.41	5695.45	5608.28	5253.67	6502.88
ENSDARG00000025375	idh1	9	28103735	28129476	+	3177.2	0.223211	0.12153	55.0755	51.7312	47.7825	53.128	56.5907	62.3993	60.0099	63.4631
ENSDARG00000057456	ppp3ccb	10	20180163	20234383	+	136.833	-0.43114	0.122168	5.74272	5.75201	5.12442	4.97707	4.19622	4.28963	4.30668	3.13688
ENSDARG00000036161	hnrnpa0l	14	38849432	38850933	+	4263.82	0.249849	0.122361	215.468	216.039	179.486	183.222	229.756	240.213	232.534	241.707
ENSDARG00000036548	s1pr2	3	54616015	54669185	-	81.6641	-0.501359	0.122361	2.70538	3.50483	3.0751	3.07042	1.95993	2.13049	2.24405	2.41111
ENSDARG00000038900	acadm	2	26470070	26476150	-	2659.69	0.177698	0.122361	90.3334	94.581	90.1955	91.441	102.327	102.744	103.289	106.268
ENSDARG00000063905	mt-co1	MT	6425	7975	+	23314.9	0.79558	0.122361	985.688	727.661	907.327	744.196	2246.46	1084.27	1273.67	1236.26
ENSDARG00000090949	dlg5b.1	12	48841182	48887804	+	81.1379	-0.525412	0.122361	0.947683	1.01936	1.01779	0.8252	0.541127	0.607847	0.766792	0.73053
ENSDARG00000097008	opn1mw1	6	41181869	41183823	+	11237.3	0.341374	0.122474	495.19	532.518	367.26	533.642	575.77	648.612	583.902	635.152
ENSDARG00000111235	nrsn1	16	221739	229482	+	582.349	0.272064	0.122474	7.36469	7.7451	6.90797	7.05432	9.38978	8.7326	9.07899	7.85595
ENSDARG00000007276	ela3l	5	26111596	26118855	-	13019.3	0.556486	0.122657	791.255	868.951	508.496	1147.79	1070.59	1473.25	1016.6	1317.14
ENSDARG00000076501	asxl2	17	37162571	37195354	-	34.5258	-0.762058	0.122657	0.50766	0.624184	0.781968	0.720199	0.44387	0.411541	0.403787	0.291897
ENSDARG00000112165	rabepk	5	2693601	2709671	+	77.3976	0.738732	0.122657	3.15765	2.8649	2.00043	4.69141	3.55686	5.5318	6.47133	5.67788
ENSDARG00000007264	nipsnap2	15	404891	413541	+	866.751	0.28171	0.122682	61.4928	70.9746	77.9904	69.558	84.0209	82.8516	80.7792	93.1367
ENSDARG00000033683	tpma	7	29951997	29962080	+	144927	0.23937	0.122682	2988.43	2978.77	3357.75	2979.33	3728.54	3361.49	3440.31	3994.7
ENSDARG00000100394	lnpep	5	52190513	52216277	-	147.587	-0.426913	0.122682	1.96433	1.95118	1.70842	1.82048	1.26266	1.61768	1.49322	1.13606
ENSDARG00000063911	mt-atp6	MT	9052	9735	+	9485.69	0.82158	0.123199	959.77	700.188	785.679	623.236	2071.6	1055.19	1027.74	1269.18
ENSDARG00000104023	mag	15	33891808	33933820	-	160.381	-0.399923	0.123417	4.70271	5.44848	4.9957	4.87572	3.86823	4.01157	4.17057	3.06672
ENSDARG00000002968	a1cf	12	6160446	6177894	-	188.858	0.380236	0.123586	5.02469	5.44692	3.98024	5.01784	6.60158	6.35066	6.34377	5.99225
ENSDARG00000039929	ckmt2b	5	51594209	51609006	+	6855.25	0.363065	0.124351	199.885	236.878	292.867	274.82	346.02	276.502	315.571	353.994
ENSDARG00000014717	dync1h1	17	918005	945883	-	54.2866	-0.703121	0.126531	0.681135	1.2637	0.84899	1.09944	0.680624	0.532889	0.701716	0.469971
ENSDARG00000029439	atp2a2a	8	11687254	11744994	+	1104.66	0.474266	0.126762	16.5002	14.1824	16.7464	22.4377	29.4765	17.7799	22.9301	26.9378
ENSDARG00000010160	rps15a	3	26345732	26351656	+	20445.9	0.263541	0.126856	1074.7	1010.73	1205.71	1035.87	1259.52	1275.64	1191.05	1468.29
ENSDARG00000103994	ppiab	10	45345574	45352279	+	8519.03	0.262702	0.126856	756.818	727.165	667.785	612.422	829.337	839.899	752.237	894.702
ENSDARG00000105465	BX005228.2	14	24278047	24283719	+	38.8639	0.807894	0.12693	1.27607	1.36585	1.293	1.33684	1.7165	1.90977	2.00763	3.6686
ENSDARG00000032795	pgap6	1	9919909	9940494	-	47.2119	-0.706439	0.126945	1.33922	2.17488	2.13033	2.04073	0.89214	1.49526	1.24858	1.06619
ENSDARG00000068760	tnks1bp1	5	6515741	6567464	-	185.736	0.458202	0.126945	2.64714	2.50834	2.40529	2.39109	4.50842	3.11576	2.73924	3.31217
ENSDARG00000070029	ehhadh	9	12428226	12443726	-	226.724	0.359877	0.126945	7.07749	5.42723	6.53657	5.49501	7.75033	8.26373	7.66737	7.76726
ENSDARG00000103566	tomm20b	11	44637516	44647315	-	2158.55	0.277615	0.126945	145.692	163.293	155.792	133.433	160.574	181.732	199.822	182.857
ENSDARG00000104653	btbd2b	2	57206248	57227542	-	48.0272	-0.625186	0.126945	2.67156	2.34646	2.53977	2.54149	1.71938	1.4683	1.97572	1.35386
ENSDARG00000001897	man2b1	11	31258116	31276080	-	354.57	0.288513	0.127092	7.38345	6.69177	6.33286	7.3922	8.40262	8.38179	8.74173	8.41212
ENSDARG00000007526	ndufs2	7	19043750	19068539	-	2556.73	0.192454	0.127092	122.107	113.122	109.501	114.035	132.824	132.706	129.611	128.964
ENSDARG00000019717	pbx2	16	48616220	48643191	+	428.985	-0.338815	0.127092	8.89089	9.27391	9.08892	12.036	7.96147	7.66016	7.65247	7.82872
ENSDARG00000023151	ucp1	1	53374454	53388914	+	10908.4	0.401878	0.127092	162.105	225.248	270.931	270.615	314.996	290.256	312.725	309.403
ENSDARG00000044380	rbmx2	21	38638979	38647743	+	55.8003	0.607173	0.127092	2.1576	2.87851	1.74417	2.12838	3.31285	3.65662	3.10936	3.44944
ENSDARG00000055014	si:dkey-33m11.8	11	3575963	3584553	+	123.668	-0.476545	0.127092	6.79294	7.22219	5.31607	7.54312	4.59034	5.70487	4.17582	4.83312
ENSDARG00000079378	phldb1b	15	17948397	18091157	-	49.543	-0.671894	0.127092	0.809426	1.06639	0.699543	0.622808	0.479808	0.546545	0.511305	0.457519
ENSDARG00000101535	col10a1b	20	484256	487783	-	24.6454	-1.01234	0.127092	1.32671	0.91406	0.693842	1.34778	0.611868	0.724889	0.278307	0.508559
ENSDARG00000077533	eif3f	1	10297027	10304044	+	6413.87	0.238419	0.127613	504.844	499.452	524.532	488.929	564.195	614.153	538.456	663.846
ENSDARG00000042249	FRMD4A	18	8503370	8579907	-	46.7011	-0.653833	0.127638	1.33046	1.37889	1.4925	1.60332	0.717909	0.838191	1.18522	0.948593
ENSDARG00000074552	ndufs7	11	5842632	5852715	+	2239.25	0.237059	0.128648	119.056	106.272	109.187	100.786	121.459	128.481	124.397	138.696
ENSDARG00000090814	si:dkey-18a10.3	10	33561567	33572441	-	27.0739	-0.82477	0.129108	2.33304	2.63396	1.9244	2.20889	1.30278	1.14432	1.62177	1.02583
ENSDARG00000035054	pdcd10a	18	5086318	5111449	-	476.981	0.264958	0.129434	13.5385	12.8731	12.1112	12.7858	15.4168	16.5901	14.5597	15.0345
ENSDARG00000056767	itgb3a	3	19621034	19649535	+	52.0722	-0.612133	0.130861	1.58081	1.97209	2.01515	2.03549	1.16892	1.08378	1.52319	1.1998
ENSDARG00000051805	CU469568.1	25	29373572	29375149	-	35.5992	-0.705047	0.132459	1.98082	2.29078	2.15818	2.13804	1.01504	1.41167	1.47741	1.34336
ENSDARG00000099226	CABZ01076667.1	5	1624359	1660722	+	505.928	0.288691	0.132459	32.046	25.4334	27.1257	26.2932	32.2766	34.2937	33.6475	35.1669
ENSDARG00000013371	isoc2	16	12793911	12809886	-	403.038	0.3246	0.132716	22.7854	26.5859	24.7736	24.718	26.4547	29.4201	33.6657	34.3545
ENSDARG00000030340	guk1a	2	3026802	3045863	-	377.997	-0.271794	0.132716	8.85098	8.40855	8.61534	9.15494	7.66953	6.86432	7.15843	7.34679
ENSDARG00000003081	mybphb	6	55032439	55082533	+	12493	0.281374	0.133377	136.256	129.037	153.718	140.224	188.188	150.744	155.714	185.079
ENSDARG00000067607	srebf1	3	62064805	62087346	-	47.9395	-0.770923	0.134391	1.0777	2.23169	1.32561	1.91953	0.736821	0.972184	1.21167	0.913185
ENSDARG00000037259	ndufb6	1	26099250	26103232	+	765.395	0.28187	0.134491	83.7693	74.8476	67.8235	72.4139	83.1409	96.6978	86.7465	96.5926
ENSDARG00000029751	wbp1lb	1	31674297	31699955	+	75.5077	-0.542844	0.135445	4.16618	4.74763	3.67336	5.24414	2.65395	3.08788	3.59776	2.87459
ENSDARG00000053956	sptbn2	5	37649206	37709139	+	405.109	-0.371394	0.135445	4.73827	5.47476	4.15318	4.20037	3.22725	3.89774	4.06572	3.1276
ENSDARG00000099960	elovl1a	2	19163965	19215112	+	100.344	-0.49406	0.135445	4.82172	3.97128	4.61394	3.63516	3.37647	2.53258	3.45119	2.70693
ENSDARG00000102418	enc2	25	11376854	11378623	-	30.5474	-0.775893	0.135445	1.67539	1.60776	1.46229	1.94349	0.814442	1.09073	1.19366	0.781072
ENSDARG00000104811	cyp2aa2	23	42454292	42466916	+	38.7896	0.66606	0.135445	1.18704	1.26569	1.41978	1.16123	2.06477	1.75146	2.15807	2.0223
ENSDARG00000036990	dctd	1	39813229	39859626	-	59.0759	0.553307	0.135561	2.50929	1.97456	2.34575	2.36115	3.15934	3.71967	3.4671	3.11646
ENSDARG00000045483	lrtm2a	4	20255160	20265726	+	73.8244	-0.527877	0.135652	3.6309	4.66286	4.35627	5.11247	2.93456	2.7703	3.39762	3.25438
ENSDARG00000086300	FAM107A	11	4205567	4235811	-	29.4516	-0.783435	0.136046	2.09079	2.43199	1.93837	2.56247	1.01296	1.58486	1.32463	1.31146
ENSDARG00000100184	ly97.2	2	51774062	51777238	-	29.2267	1.04263	0.136046	3.61774	9.07985	3.07451	4.594	11.1232	5.92999	14.1662	10.5607
ENSDARG00000040984	hspa13	15	29549115	29556757	-	48.389	0.922864	0.137312	2.12511	0.764746	1.3545	0.626454	2.04767	2.88296	2.48368	1.74558
ENSDARG00000056836	si:ch211-125o16.4	17	22544648	22552678	-	719.038	-0.263893	0.137312	11.2395	11.8946	11.2734	10.59	8.27708	9.77353	10.0941	9.30121
ENSDARG00000071691	uqcrc2b	12	10424676	10441661	-	1732.51	0.254924	0.137312	65.977	66.9763	55.6215	56.569	71.2423	74.3291	76.7668	69.9886
ENSDARG00000104071	hikeshi	1	36552	39191	+	268.743	0.331513	0.137312	16.1932	14.2093	12.5301	14.4061	17.5662	19.4975	17.0109	17.9696
ENSDARG00000045928	psma4	25	6211677	6223567	-	1040.84	0.290781	0.138055	55.9035	49.3446	46.6624	46.143	56.5806	69.0232	55.7479	60.7866
ENSDARG00000039347	rps24	13	30225262	30235220	+	26045	0.229436	0.138196	511.422	493.084	562.054	490.563	593.504	600.834	557.096	660.376
ENSDARG00000039661	slc36a4	15	41169211	41235027	-	189.011	0.404495	0.138196	2.00547	2.00519	1.8268	1.62559	2.06397	2.48106	2.37973	2.95529
ENSDARG00000015551	fth1a	7	12927944	12936708	+	14805.1	0.278683	0.138688	1019.35	975.316	983.143	766.994	1072.75	1112.38	1163.28	1194.2
ENSDARG00000005775	scn8aa	23	27251626	27345425	-	165.305	-0.373467	0.13911	1.96369	2.17781	2.26841	1.97995	1.53923	1.66679	1.79571	1.46038
ENSDARG00000006859	nkain1	19	43017628	43035187	+	555.509	0.259308	0.139828	6.02635	5.64457	5.95968	5.59967	7.35601	6.69767	6.38558	7.3866
ENSDARG00000032816	tm7sf2	10	26972755	26978376	+	150.972	0.410709	0.139828	5.14962	6.91845	5.76884	5.33247	7.62508	7.89381	6.80885	8.50602
ENSDARG00000099727	ssbp2	10	42930353	43029001	-	39.435	-0.700367	0.139917	1.14324	1.21257	1.71303	1.53961	0.721502	0.947684	0.957175	0.830329
ENSDARG00000102879	myt1b	23	7762033	7826849	-	68.8259	-0.571869	0.140238	1.26699	1.95273	1.30514	1.50529	0.978305	1.03155	0.907412	1.14794
ENSDARG00000013044	ndufv2	2	54641644	54690184	+	1218.72	0.322083	0.140805	93.2554	105.701	92.0373	73.1247	112.79	109.71	107.883	124.743
ENSDARG00000057606	arl4ca	22	13977772	13979393	+	100.768	-0.457454	0.140805	4.84241	5.78497	6.08894	5.26129	4.29565	3.98279	3.41366	4.37535
ENSDARG00000104883	PCMTD2	23	7743481	7755373	-	24.4641	-1.08688	0.141114	0.939221	1.75254	2.30588	1.59354	0.886377	0.386739	0.569177	1.32009
ENSDARG00000019338	adprhl2	17	31611854	31619266	+	165.601	0.344389	0.141177	7.04697	6.953	6.62143	7.04546	8.87649	8.50586	8.84181	8.90277
ENSDARG00000005578	ugp2a	1	50997156	51015627	+	96.4616	-0.596587	0.141418	3.39643	5.54509	4.91067	5.71608	2.38012	3.10583	4.21009	3.24637
ENSDARG00000059936	herc4	13	50387365	50446872	-	48.3138	-0.631526	0.141488	1.05485	1.37079	1.34469	1.16091	0.61487	0.773689	0.958877	0.833972
ENSDARG00000030402	twist1a	19	2229162	2231188	-	106.486	0.455977	0.141515	6.30914	6.05446	6.24558	5.20759	9.62981	8.41458	7.3737	7.17559
ENSDARG00000038583	abraa	6	52064304	52072829	+	332.105	-0.37301	0.141902	5.4767	5.73633	5.50573	7.16664	5.27238	4.1149	4.14361	4.95395
ENSDARG00000005335	slc22a4	21	45897814	45903536	+	67.7869	0.611097	0.142563	1.79404	2.20817	1.49151	2.47875	2.49419	2.81839	3.01345	3.90194
ENSDARG00000007755	wdr61	25	6280991	6292560	-	178.589	0.369724	0.142563	10.269	9.32969	8.00408	8.62655	11.2328	12.8917	11.1022	11.4597
ENSDARG00000010673	trim16	12	46634736	46679477	+	62.5311	-0.634591	0.142563	3.12681	2.75916	2.26022	2.28423	1.22105	1.4984	1.66618	2.35583
ENSDARG00000011312	stk3	19	32807236	32820107	+	163.149	-0.388221	0.142563	4.71137	4.80377	4.23141	5.19241	3.53088	4.11695	3.67437	3.10916
ENSDARG00000036571	sema3e	18	9493720	9576778	+	120.142	-0.421689	0.142563	3.13321	3.61313	3.73677	3.3468	2.23633	2.46374	2.8242	2.81586
ENSDARG00000076052	sez6l2	3	15232181	15264732	-	234.28	-0.391758	0.143111	5.6265	5.91809	5.95094	7.46306	4.27195	4.52989	5.67293	4.54899
ENSDARG00000098984	pid1	18	46634371	46684352	-	31.6474	-0.758454	0.144055	1.47251	1.69569	1.78772	1.4585	0.840806	1.20833	1.03259	0.677339
ENSDARG00000041875	ube2v1	11	2416064	2429303	+	696.628	0.24414	0.144157	43.9428	39.9734	41.0617	38.9923	49.4238	49.3779	44.6548	50.7651
ENSDARG00000093078	plscr3a	5	24234466	24238733	-	161.629	0.400334	0.144181	13.1913	13.1383	11.805	15.0124	14.7791	17.9616	17.5324	19.9962
ENSDARG00000005897	dera	4	12755136	12766418	-	63.0712	-0.557444	0.144366	3.44121	4.95345	3.77352	3.75664	2.82855	2.82823	2.42176	2.74457
ENSDARG00000017891	tcp1	23	2421313	2443881	+	3258.07	0.307474	0.144366	108.036	105.997	84.1652	97.6301	116.949	143.531	111.206	118.061
ENSDARG00000100596	si:ch73-43g23.1	14	7120620	7128980	-	323.245	-0.32195	0.144366	3.35099	3.08292	3.24263	3.87555	2.91386	2.65585	2.46204	2.83047
ENSDARG00000091609	spink4	1	12135129	12138612	+	813.943	0.372712	0.144596	185.076	205.182	155.493	169.083	182.303	273.811	243.728	224.959
ENSDARG00000017781	hsd17b10	23	18372048	18381361	-	637.355	0.312195	0.144783	38.923	35.6345	28.1356	36.242	41.3845	46.0089	43.6896	41.2324
ENSDARG00000043467	ndufb11	8	14180064	14184423	-	296.203	0.370256	0.144783	25.8316	29.2189	22.1197	19.8623	31.3084	31.1211	29.2847	33.5459
ENSDARG00000055100	cxcl12b	22	26929554	26945493	-	379.58	0.377333	0.144783	11.3851	7.30174	8.52599	8.35061	12.1088	11.2791	10.7591	12.0231
ENSDARG00000063435	trpm4b.2	12	4487561	4532066	-	63.4687	-0.528862	0.144783	1.32574	1.54209	1.41687	1.47561	0.943378	0.986329	1.15034	0.900875
ENSDARG00000070824	ndufb5	6	29402997	29410091	+	1739.38	0.214331	0.144783	150.953	139.66	147.894	136.162	159.987	169.97	159.38	177.458
ENSDARG00000087206	cct2	4	78008298	78009682	+	759.226	0.280435	0.144783	160.051	172.702	164.708	138.722	178.375	191.935	188.76	213.659
ENSDARG00000099833	fbxo7	4	686157	700697	+	213.072	0.359165	0.144783	7.1252	8.75926	9.41934	7.88	10.6565	11.3473	9.65187	10.9786
ENSDARG00000077096	fndc7a	2	45548890	45567702	+	32.1575	-0.806777	0.144783	0.686803	1.40412	1.26885	1.30631	0.566933	0.691634	0.760034	0.652445
ENSDARG00000104642	si:dkey-31i7.2	12	44162747	44171241	-	123.743	0.723612	0.144783	4.95882	7.7328	3.42404	6.03722	9.9102	10.5667	10.9874	4.98968
ENSDARG00000061829	unc13a	22	20195280	20241232	+	61.4896	-0.623501	0.145597	0.950871	1.16135	1.22438	0.772961	0.647835	0.54726	0.851259	0.613007
ENSDARG00000020364	fbp1b	5	35458190	35462126	+	3804.23	0.273177	0.145741	149.275	150.551	178.637	171.787	201.007	203.534	170.234	211.267
ENSDARG00000042277	efnb3b	7	20965880	21089475	+	27.9874	-0.830781	0.145741	1.06372	1.33486	1.80798	1.38453	0.981155	0.568559	0.855364	0.752764
ENSDARG00000061794	jam3b	21	24984970	25046991	+	475.498	-0.315649	0.145741	8.00645	7.09832	8.91828	9.16495	6.23903	6.80724	7.36783	6.25179
ENSDARG00000056665	nsun2	19	27858866	27902509	+	140.444	-0.428621	0.146168	3.43558	4.54828	3.51643	3.93278	2.38055	2.88094	2.98622	3.22986
ENSDARG00000070437	rpl22	11	29650011	29658396	-	14095.6	0.234288	0.146368	278.712	261.358	290.897	243.31	311.323	308.519	298.029	345.874
ENSDARG00000089486	cplx3b	18	5677508	5692292	-	83.1757	-0.549083	0.146549	8.66813	14.9728	13.0331	13.649	9.0614	9.51339	7.87946	7.97447
ENSDARG00000023797	ryr1b	18	35491473	35736591	-	667.193	-0.321343	0.146638	3.48213	3.80091	3.24088	4.36769	3.23774	3.10914	2.64891	2.92765
ENSDARG00000045399	cct5	24	16905188	16912897	+	4462.4	0.228085	0.146638	175.936	173.031	150.697	160.698	184.418	206.789	182.901	199.275
ENSDARG00000010244	rpl22l1	24	26475182	26479841	-	4654.17	0.249744	0.146941	406.03	428.829	385.392	434.075	433.914	496.283	485.544	551.476
ENSDARG00000010965	psma8	20	18306122	18313864	-	1505.05	0.259278	0.147148	82.4708	82.2869	76.0628	71.1212	83.0044	95.6743	91.9215	102.719
ENSDARG00000041538	mrps28	22	26290209	26290863	+	146.742	0.405776	0.147148	18.1095	14.7952	13.5184	12.7257	19.3186	20.519	19.3538	18.8554
ENSDARG00000056292	vsx1	17	21063403	21066105	-	373.62	0.268525	0.147148	15.1344	16.6465	16.2803	17.0157	18.7405	19.0992	20.3847	20.2373
ENSDARG00000076994	adgra2	8	38026683	38159805	-	52.7275	-0.682125	0.147148	0.871526	1.30277	0.797633	1.18971	0.502426	0.854028	0.578937	0.655303
ENSDARG00000024465	mrps18a	4	5642696	5645166	+	269.719	0.358552	0.147523	19.9148	20.359	16.579	16.5719	25.9916	23.1196	20.024	24.9579
ENSDARG00000017235	eif5a	24	26481300	26485345	-	17044.9	0.193472	0.14856	550.997	491.72	540.427	533.11	611.91	588.448	579.481	640.239
ENSDARG00000077960	si:ch211-186e20.7	5	28797771	28802250	+	103.633	-0.489935	0.148925	3.00423	2.73637	3.05077	3.00507	1.62819	2.288	2.66146	1.78595
ENSDARG00000099109	CU929444.1	7	72644051	72741530	-	58.1278	-0.657021	0.148925	0.64544	1.10412	1.06127	0.99601	0.476707	0.740978	0.497432	0.709966
ENSDARG00000101762	fah	7	10592152	10632375	+	144.778	-0.459294	0.148925	12.6508	11.5586	14.0988	10.2544	10.2947	10.0362	7.85013	7.05622
ENSDARG00000018896	mmp24	6	52362395	52428826	-	31.3175	-0.735443	0.148984	0.64102	0.745629	0.874925	0.641334	0.465846	0.395924	0.459094	0.424422
ENSDARG00000063661	nuak2	22	508290	535454	+	132.617	0.422735	0.148984	2.88541	3.12242	4.14777	3.11639	4.72362	4.3227	4.40867	4.37711
ENSDARG00000009299	dusp8a	25	22979743	23052707	-	158.012	-0.370971	0.149062	3.64625	4.06343	4.31823	3.99989	2.98533	3.42173	3.20757	2.75931
ENSDARG00000012387	pdha1a	5	24031314	24044877	-	2620.05	0.17443	0.149062	73.73	73.0402	75.1042	76.8514	82.8166	84.3191	82.7015	87.381
ENSDARG00000014313	atp5pf	1	610082	614638	-	3135.61	0.393228	0.149062	165.283	149.783	115.375	107.896	178.507	178.7	148.119	201.607
ENSDARG00000042210	sema3ab	18	9323211	9439922	+	34.5888	-0.766766	0.149062	0.828391	1.16759	1.078	1.23931	0.517356	0.527643	0.917743	0.565621
ENSDARG00000063254	r3hdm4	11	5666325	5674923	+	100.193	-0.466965	0.149062	3.93657	4.83881	5.26253	5.58581	3.18226	3.44223	3.90006	3.71311
ENSDARG00000079415	dnajc30b	15	2589949	2596125	-	57.0776	0.639988	0.149062	1.95364	1.46324	2.14622	2.51714	3.14252	2.42804	3.07532	4.05489
ENSDARG00000102015	CABZ01037298.1	5	6401427	6433577	-	25.4328	-0.804462	0.149062	3.14301	3.98562	3.43422	3.33547	2.24333	2.18394	1.93871	1.54902
ENSDARG00000069589	tmem222a	16	54930747	54942534	-	77.1557	-0.48221	0.149079	2.06814	2.37669	2.03967	2.29715	1.42875	1.67952	1.69429	1.46809
ENSDARG00000007708	nsa2	21	3789839	3796461	-	9040.67	0.225098	0.149168	520.127	545.861	612.306	518.412	668.194	598.695	635.002	665.947
ENSDARG00000101844	mibp2	18	5490668	5497405	+	11601.8	0.247935	0.149346	398.681	338.757	375.55	346.704	424.37	435.812	391.451	481.834
ENSDARG00000013931	eif3m	18	45645357	45658076	+	6375.1	0.180543	0.149578	356.229	356.387	371.705	350.899	396.539	407.552	389.815	432.857
ENSDARG00000045978	chchd6b	6	1494817	1514767	-	482.278	0.321215	0.149666	41.5544	37.4526	33.0936	30.7039	47.5298	45.2787	40.2285	45.1816
ENSDARG00000059323	rpn1	11	3892386	3907937	-	1023.53	0.299119	0.15044	27.3955	25.9987	20.1666	23.1128	31.5886	30.4625	27.5335	29.2854
ENSDARG00000078210	tulp1b	6	54538948	54562508	+	22.2635	-1.02413	0.15044	0.703043	1.2428	0.943381	1.3133	0.776464	0.239971	0.437263	0.638272
ENSDARG00000022260	si:ch211-57i17.1	20	46741074	46759519	+	32.4576	-0.919034	0.150624	1.45178	1.63903	1.30636	2.53759	0.853349	1.50327	0.659845	0.63834
ENSDARG00000054211	st8sia7.1	23	44797665	44819100	-	112.929	0.527753	0.15302	4.98799	3.67131	4.36247	4.11711	7.54896	7.35808	5.06241	4.67794
ENSDARG00000007438	ube2ib	24	37257596	37272116	-	1110.86	0.214358	0.153216	65.5514	60.4481	63.9775	61.5038	75.9289	71.4663	68.4322	76.0447
ENSDARG00000012987	gpia	25	35913614	35938996	+	2875.77	0.220734	0.153216	87.718	81.1685	79.8751	89.6914	89.6185	103.238	99.3831	102.177
ENSDARG00000053480	aqp9b	7	30371893	30390376	+	524.194	-0.590286	0.153323	12.9917	14.5753	25.3887	22.5606	12.198	9.50705	17.1725	11.2953
ENSDARG00000039266	rbm25a	13	32997020	33022372	-	41.2702	0.689061	0.155587	0.70822	0.543705	0.882749	0.701481	1.34461	0.940476	0.965673	1.35739
ENSDARG00000079276	ube2ql1	19	27957119	27966780	-	37.3421	-0.782571	0.155587	3.53716	4.22228	3.44593	4.41499	3.01726	2.39786	2.58795	0.992104
ENSDARG00000087205	akt3b	1	53735195	53756851	-	80.9744	-0.507968	0.155795	2.46497	3.37925	3.14226	3.77854	2.18163	2.15323	2.17668	2.51069
ENSDARG00000070625	enpp5	20	18721311	18736281	-	47.6509	-0.681559	0.156945	0.829838	1.00006	1.03324	1.46548	0.732795	0.607905	0.824505	0.532626
ENSDARG00000005162	tpm3	19	10985369	11031394	-	7027.28	0.21168	0.157002	71.0919	69.2061	78.3921	67.9317	85.785	77.5625	81.5256	87.0792
ENSDARG00000045514	atp5f1c	4	25173299	25181552	-	8445.97	0.258464	0.15883	562.802	527.944	635.232	540.562	627.976	690.511	629.537	763.5
ENSDARG00000059473	kank4	6	32410848	32507298	+	66.8868	-0.58361	0.15883	0.853073	1.03336	1.35487	1.03888	0.572947	0.63487	0.839017	0.820187
ENSDARG00000075793	prex1	8	25423133	25569920	-	151.414	-0.372857	0.159125	1.5437	1.42971	1.55598	1.33344	1.19278	1.23895	1.03612	1.05274
ENSDARG00000042708	tuba8l	8	28345352	28349859	-	2527.56	0.381143	0.160591	101.128	108.052	69.2832	94.4055	128.281	103.453	113.868	140.013
ENSDARG00000103498	epd	5	37837245	37839310	+	4345.81	0.28617	0.161099	373.989	272.907	374.999	325.416	419.241	410.065	407.168	406.465
ENSDARG00000053685	gtf2a2	7	29351499	29356084	-	130.35	0.395135	0.161543	12.6548	11.4355	10.8442	10.4453	14.2259	15.7301	13.3247	16.3717
ENSDARG00000087452	peli3	7	18121722	18168493	-	326.919	0.394231	0.161543	10.1067	9.05016	7.57091	6.46576	12.3092	9.87584	10.723	10.6332
ENSDARG00000032725	rps27a	6	6270686	6273519	+	30409.4	0.18299	0.161834	2075.56	2038.56	2094.62	1964.95	2285.96	2271.39	2216.5	2505.43
ENSDARG00000003695	vdac3	8	2412583	2434287	-	5957.68	0.207466	0.162254	216.7	253.053	230.453	228.653	258.228	262.841	286.623	264.77
ENSDARG00000076544	aldh5a1	16	36934183	36945900	-	132.73	-0.388232	0.162255	3.53748	3.9907	4.26848	3.72225	2.61739	3.02719	3.11743	3.10534
ENSDARG00000019451	pcsk2	13	912123	977652	+	56.8031	-0.586804	0.164076	2.02329	2.97186	2.66694	3.10148	1.69168	1.75975	2.13947	1.56697
ENSDARG00000030560	helz	3	60957512	61034549	+	145.162	-0.440197	0.164076	1.79281	2.39014	1.65653	1.85719	1.46683	1.52721	1.52031	1.13461
ENSDARG00000055046	ponzr5	7	22657566	22663971	+	533.245	0.263648	0.164076	25.6553	23.4688	25.3925	22.0368	27.7203	27.0541	30.4312	30.7022
ENSDARG00000035532	zgc:110329	5	28134688	28149767	-	25.7581	-0.819243	0.164262	0.997162	1.27588	1.34176	1.61183	0.74731	0.846855	0.830898	0.525574
ENSDARG00000103108	acvr2bb	2	51818039	51854668	+	40.1311	-0.703959	0.164262	1.62159	2.33419	2.34275	1.40539	1.3368	1.23944	1.03183	1.11886
ENSDARG00000014171	bloc1s1	22	10123729	10127944	-	131.108	0.403238	0.165005	15.0898	14.6173	17.5422	14.1002	23.329	19.2559	18.3754	20.2995
ENSDARG00000037962	psmb7	21	8341774	8352095	+	1202.18	0.206956	0.165005	72.52	70.2749	66.3544	66.527	78.4075	84.2541	76.7324	78.6388
ENSDARG00000078315	C5H12orf49	5	11943792	11960218	+	245.359	0.459355	0.165005	9.22843	11.0699	10.0591	9.1903	16.5887	10.3621	11.0331	16.4954
ENSDARG00000104484	itgb1b	2	43577294	43583896	-	119.436	-0.417663	0.165005	7.43525	6.98749	6.40594	5.96779	4.20161	5.2258	5.50023	5.07122
ENSDARG00000032087	sgsh	22	11520249	11532760	+	165.133	0.408204	0.167129	5.2118	4.92266	5.85911	6.19872	8.20141	6.53951	6.30437	8.5418
ENSDARG00000096739	si:dkey-219e21.2	12	22607761	22618080	+	172.554	0.413453	0.167354	5.11841	5.11147	6.64854	6.59475	7.94215	8.44319	6.39275	8.61369
ENSDARG00000075139	hdac5	3	22905341	22976456	+	27.7369	-0.806418	0.167389	0.492882	0.80202	0.855955	0.742901	0.364031	0.476495	0.486996	0.320365
ENSDARG00000102272	coro6	21	40484088	40529184	+	36.4941	0.753939	0.167404	1.15395	1.51005	1.06982	1.68847	2.98753	1.79803	1.76415	2.65401
ENSDARG00000078392	chpfa	9	11245962	11263228	-	23.5386	-0.887362	0.167767	1.10503	0.998042	0.635271	1.04622	0.487146	0.361332	0.502242	0.710123
ENSDARG00000006712	wipf2b	19	5604241	5621298	+	303.178	0.321352	0.168597	7.24521	6.01388	7.19099	6.76595	9.06294	7.22695	8.86947	8.87912
ENSDARG00000098024	si:dkey-262k9.2	15	36445350	36502227	+	336.988	-0.287376	0.168597	3.22142	3.17426	2.77439	3.05105	2.60627	2.25642	2.51223	2.64184
ENSDARG00000002986	gda	5	25708369	25723079	-	459.053	0.388908	0.168707	15.0767	15.5016	12.0384	20.2734	19.5768	22.2953	19.4656	21.053
ENSDARG00000022978	tmpob	25	3294150	3302666	+	120.181	-0.455238	0.168707	4.18873	6.10125	4.19543	5.37131	3.25131	3.88074	3.56964	3.78472
ENSDARG00000024443	gnpda2	14	4276387	4293280	+	86.2526	-0.456111	0.168707	1.5699	1.45945	1.40366	1.79523	1.19289	1.06055	1.12976	1.16595
ENSDARG00000025468	bnip3la	8	5202589	5220125	-	76.8773	-0.746826	0.168707	5.98111	10.9495	10.4006	6.60776	3.49403	6.47909	6.85888	3.28032
ENSDARG00000033440	metap1	13	12606821	12633160	+	2143.1	0.253311	0.168707	59.3809	62.0825	63.833	74.0645	77.1026	81.8465	70.2978	80.0267
ENSDARG00000045065	vti1a	12	31161564	31422536	-	38.9937	-0.703822	0.168707	4.01492	3.63477	2.57513	3.81415	2.27089	2.45641	2.41013	1.39382
ENSDARG00000054797	zgc:153441	19	42418227	42424599	-	131.952	-0.427069	0.168707	8.35221	7.0818	8.75102	8.87714	5.25909	5.45906	7.38427	6.51284
ENSDARG00000055715	capn8	22	26400519	26435494	+	141.08	-0.553805	0.168707	3.62903	6.40657	6.63373	5.28437	4.27631	3.01329	4.51257	3.14965
ENSDARG00000101507	ATG2A	14	8819064	8890437	-	108.968	-0.458824	0.168707	1.3338	1.76153	1.77323	1.50423	1.26682	1.21126	1.24846	0.896
ENSDARG00000060962	btr04	7	16185376	16195144	-	54.0673	0.627985	0.170195	2.30971	1.46287	2.00214	1.7158	2.12334	2.73905	3.06536	3.66541
ENSDARG00000001710	flot1a	19	6938289	6957404	+	506.26	-0.449424	0.171027	9.77555	9.27965	13.6009	14.482	7.13101	8.23521	10.767	8.40084
ENSDARG00000026834	cdr2l	3	59951010	59981476	-	291.837	0.357016	0.171027	6.76388	10.0788	8.63678	7.74317	10.4948	11.305	9.82519	10.9443
ENSDARG00000102874	immt	14	16093889	16123580	+	1606.76	0.210434	0.171027	38.9052	41.1151	35.8801	38.7503	47.129	45.685	42.4039	43.6775
ENSDARG00000060168	fam160b1	13	43610350	43637371	-	41.982	-0.626803	0.171032	1.40448	1.43568	1.50495	1.61289	0.884768	1.13149	1.08241	0.737332
ENSDARG00000078136	wdr47a	2	45382433	45419686	+	36.7353	-0.654472	0.171032	1.00151	1.13359	1.02572	1.25058	0.692836	0.689959	0.793675	0.620153
ENSDARG00000069142	aars1	18	18636273	18821929	-	1960.05	0.255713	0.171427	30.1156	33.1833	30.0418	29.0152	37.1326	38.0653	31.1885	39.7237
ENSDARG00000100635	chia.1	11	23993298	24000171	+	4241.14	0.374939	0.171642	108.869	102.613	87.2368	103.68	152.678	114.79	100.026	154.387
ENSDARG00000056510	gstk1	16	32009203	32013929	-	807.23	0.310226	0.172548	34.555	31.5763	42.8221	32.9916	41.6925	42.5741	42.1938	49.7011
ENSDARG00000059333	si:ch211-285f17.1	24	9372292	9598456	+	81.2601	-0.471632	0.172548	0.759094	0.829882	0.930917	0.943805	0.614501	0.721084	0.55901	0.60774
ENSDARG00000068507	crybb1	10	44021147	44027391	-	28465.9	0.213924	0.172548	2046.52	2227.09	1845.37	1872.28	2381.75	2330.25	2248.25	2308.09
ENSDARG00000103505	fbxl3a	9	16867458	16877567	-	45.379	-0.668761	0.172548	1.65821	1.62916	2.88554	2.21598	1.3019	1.38997	1.292	1.31666
ENSDARG00000093535	BX005309.1	10	41982998	41986326	-	33.978	0.72832	0.172885	0.850433	0.642991	0.459921	0.574324	1.28757	0.907281	0.960464	1.00761
ENSDARG00000062592	myl10	10	33171501	33179988	+	11171	0.285621	0.17291	602.369	677.406	826.636	678.448	871.766	783.79	807.259	932.072
ENSDARG00000037867	atp5mf	3	40296785	40301467	-	3192.1	0.288405	0.172984	253.222	210.523	220.254	198.66	242.349	269.459	253.201	313.015
ENSDARG00000029718	p2rx3b	1	44746154	44758388	+	47.6718	-0.607761	0.173023	1.36141	1.40323	1.4998	1.29019	1.15885	0.817516	0.985452	0.666823
ENSDARG00000076867	mrtfbb	3	46271911	46365456	+	37.2195	-0.777112	0.173023	0.426455	0.601072	0.611582	0.758995	0.359551	0.493873	0.339197	0.199229
ENSDARG00000053129	carhsp1	3	27798094	27831815	+	396.853	0.29619	0.173033	16.4826	16.1633	20.1797	17.2186	23.3157	19.8042	20.9293	22.0939
ENSDARG00000098671	prelid1a	14	16034447	16044793	+	610.671	0.274101	0.173033	24.0785	23.2303	19.6955	23.8494	28.4858	25.5347	29.7438	26.0084
ENSDARG00000012539	dnase1	3	27778975	27784457	-	34.9184	0.712247	0.174084	1.28578	1.29263	1.76915	1.81935	2.08018	2.15557	3.11678	2.81639
ENSDARG00000013655	tpd52l2b	23	17431345	17451264	-	963.624	0.215007	0.174084	19.7888	19.5703	21.5459	21.4854	23.3274	23.5111	23.4639	25.4272
ENSDARG00000089429	si:dkey-205h13.2	23	26523998	26536055	-	4205.62	-0.289888	0.174084	66.984	73.9967	93.5262	74.0499	63.6368	66.7007	57.8267	64.2616
ENSDARG00000100588	rpl36	22	3153876	3159456	+	20368.7	0.245477	0.174086	1082.38	1231.93	1308.98	1124.89	1373	1377.22	1302.84	1576.11
ENSDARG00000021405	chd3	7	20673287	20758828	-	119.246	-0.446623	0.174132	1.29055	1.95343	1.96738	1.77903	1.27628	1.36822	1.29407	1.19339
ENSDARG00000038787	tmub1	2	32561183	32574944	-	325.074	0.275852	0.174132	13.662	14.3411	12.826	14.6148	17.4466	17.3183	16.8126	15.484
ENSDARG00000004880	acsm3	2	44725550	44746723	-	98.7045	0.608566	0.174361	1.20538	2.06992	1.59947	1.43129	2.87383	1.54777	2.22985	2.99116
ENSDARG00000039116	nr5a5	3	53457192	53465249	-	428.31	0.508827	0.174615	9.22634	10.1695	13.1627	17.433	20.7344	17.3019	13.5066	19.7287
ENSDARG00000039987	hivep2a	20	37511067	37629084	-	209.174	-0.34769	0.175091	1.74654	2.0187	1.60303	1.58256	1.50478	1.37361	1.25599	1.32113
ENSDARG00000062208	prrt1	19	26858039	26869103	-	25.1947	-0.857674	0.175091	1.70677	2.86627	2.53834	1.70227	1.06593	1.51538	0.905027	1.39027
ENSDARG00000042953	cyp2n13	20	25515259	25522911	-	2206.45	0.31632	0.175571	75.6748	74.8079	77.0174	101.691	90.6014	114.468	101.55	103.36
ENSDARG00000100157	tamm41	11	779754	790304	+	160.568	0.424405	0.175571	10.2843	8.71212	7.77563	10.3621	10.3475	13.7994	11.2183	14.5183
ENSDARG00000035326	nccrp1	5	36850650	36854555	+	539.59	0.370188	0.176083	22.9058	19.6084	20.4971	20.8318	29.4615	21.4377	23.9598	33.637
ENSDARG00000099195	ier2a	3	33761549	33762726	+	416.322	0.607364	0.176448	19.3904	21.611	25.0361	19.7113	55.4081	24.268	24.2437	26.758
ENSDARG00000078447	tctn1	10	8416117	8434816	-	38.8552	0.699761	0.176729	1.01844	1.78469	0.978406	1.24266	2.34508	2.21531	1.93206	1.62946
ENSDARG00000088877	smarcd2	12	10134366	10160941	+	92.1177	-0.471466	0.176729	2.57211	2.24614	2.99466	2.67502	1.85053	1.71575	1.68342	2.36628
ENSDARG00000015325	u2af1	9	9230446	9242777	-	736.587	0.315477	0.177083	55.4802	55.9218	46.4031	42.4332	59.6662	67.4497	55.0038	66.9217
ENSDARG00000091348	rtn3	7	17716601	17757529	+	1750.53	0.203781	0.177112	23.9277	21.4075	23.0503	23.141	28.3239	25.156	25.7662	26.1785
ENSDARG00000019973	stk38a	8	25590841	25605537	-	71.4598	-0.491905	0.177118	2.70041	2.49174	2.58914	3.25767	1.83352	1.86035	2.14001	2.03045
ENSDARG00000076923	kazna	8	26714532	26792912	-	43.3772	-0.693551	0.17774	1.79022	1.21579	1.19372	1.45492	1.18341	0.944121	0.776115	0.570102
ENSDARG00000102687	CABZ01085139.1	22	56644	57177	-	77.9479	-0.537071	0.17774	10.8063	12.9626	16.4541	12.6361	8.99851	6.95261	10.9146	9.6654
ENSDARG00000038378	sagb	15	45640906	45663081	+	1721.84	-0.25498	0.178294	82.9547	88.4933	102.524	78.5955	73.6877	71.4242	73.9294	76.475
ENSDARG00000029457	cacna1sa	22	912450	968484	-	50.8466	-0.645044	0.178389	0.865302	0.871212	0.952364	0.66739	0.453589	0.367984	0.631837	0.701444
ENSDARG00000112749	FP015810.1	9	4429593	4435542	+	30.0141	0.705724	0.178734	2.21212	1.71459	1.73534	1.75567	3.14566	2.83773	2.78426	3.3266
ENSDARG00000059070	gars1	24	20536056	20554969	+	2020.75	0.269397	0.179031	57.1299	55.9091	46.7329	54.2449	63.4707	70.4307	55.8497	68.1934
ENSDARG00000096791	si:ch73-344o19.1	2	6181383	6197262	+	22.8182	-0.81686	0.179031	0.966521	1.21289	0.884573	1.07392	0.482898	0.61993	0.64204	0.598484
ENSDARG00000059870	clk2b	16	54474621	54498109	-	106.132	0.406306	0.17941	4.06178	3.73709	3.34511	3.49086	4.47716	5.15975	5.06252	4.62277
ENSDARG00000091211	adh8a	13	12653975	12660318	-	65.4395	0.572162	0.179688	2.214	2.63454	1.91918	2.11984	3.80523	2.66657	2.65658	4.12458
ENSDARG00000110608	CABZ01115113.1	20	53169969	53176675	-	177.681	0.421986	0.180673	5.54941	4.77672	5.2306	3.96977	6.11657	7.85227	5.31964	6.84577
ENSDARG00000100011	strn	11	44804685	44855209	+	62.7811	-0.51447	0.180944	0.867305	1.00884	0.882252	0.954503	0.564639	0.645262	0.776448	0.60447
ENSDARG00000029931	atp13a1	3	52899801	52952026	+	286.755	0.349867	0.182338	5.24105	5.38739	3.6867	4.61763	6.1394	5.78318	6.35226	5.80132
ENSDARG00000093954	si:dkey-9i23.16	1	44941031	44946224	+	92.8584	-0.447345	0.182338	8.70949	9.01528	11.3936	10.9044	6.64945	7.70644	7.73914	7.3148
ENSDARG00000022817	pvalb3	12	17705218	17707517	-	439.8	0.533741	0.182586	42.014	27.4684	40.1581	23.5462	58.3683	39.1945	36.9565	58.3572
ENSDARG00000043757	ptbp3	10	11146321	11261565	-	32.911	-0.698028	0.182586	1.46387	1.36576	1.58963	1.91312	1.05645	0.979502	1.1089	0.748181
ENSDARG00000044521	eef1b2	6	13189563	13206255	-	19361.6	0.244053	0.182586	244.519	235.773	239.214	236.296	275.615	275.925	249.443	331.046
ENSDARG00000044253	paqr3b	10	9222476	9235446	+	109.38	0.472631	0.183375	2.4014	3.4279	2.16836	2.52721	3.89936	4.14375	3.27437	3.24481
ENSDARG00000037144	cpb2	1	29759678	29764060	+	91.2169	-0.528858	0.183428	5.5376	5.97833	4.24388	4.65238	2.86554	3.7104	4.62926	2.84289
ENSDARG00000077881	chl1a	23	11285662	11452312	+	98.319	-0.489838	0.183678	0.915799	0.888083	1.17152	1.24923	0.597231	0.723426	0.876289	0.820342
ENSDARG00000055835	slc26a6	8	26268100	26288506	+	57.3455	-0.692909	0.183839	1.47536	1.58237	0.866613	1.95201	1.12737	0.723643	1.00584	0.77346
ENSDARG00000060783	acap2	22	37733107	37797695	-	38.8601	-0.762739	0.184438	0.931148	1.06791	0.984335	1.27471	0.431184	0.862683	0.825783	0.365636
ENSDARG00000057026	ran	14	21685537	21693914	+	8952.1	0.196421	0.184721	419.274	392.904	424.473	423.271	452.368	484.411	447.969	517.486
ENSDARG00000009311	pvalb6	3	24297482	24434905	+	615.219	0.2298	0.185121	26.6652	27.1368	28.0159	27.1687	31.531	31.663	29.875	34.8957
ENSDARG00000099116	nagk	7	59200481	59210934	-	104.69	-0.40699	0.185121	2.44302	2.06081	2.26036	2.22789	1.83089	1.80706	1.61183	1.51798
ENSDARG00000054849	bcat2	3	29949984	29968055	-	546.742	-0.279578	0.185127	13.4689	12.2415	12.97	13.963	12.2415	9.43345	11.3659	10.3347
ENSDARG00000008029	mep1a.2	20	35484070	35496459	+	531.865	0.317452	0.185727	14.6793	11.6259	11.899	15.109	18.4385	15.8667	14.9514	17.2198
ENSDARG00000053205	ppfia4	11	22374419	22584452	+	57.6624	-0.568729	0.186209	0.662465	0.701489	0.98038	0.659933	0.570662	0.455026	0.529512	0.472851
ENSDARG00000022413	ing5a	22	2949111	3092136	-	98.3005	-0.48923	0.186476	5.12835	7.69747	8.60481	7.38055	5.1245	4.56853	5.73753	5.14136
ENSDARG00000009250	etfb	16	50214819	50229274	-	2458.47	0.185318	0.187428	135.233	127.059	123.024	122.251	141.767	141.072	142.613	151.663
ENSDARG00000029402	sort1a	11	36280523	36341189	-	265.99	-0.294452	0.187548	3.0647	3.64007	3.69328	3.65965	2.93689	2.85099	2.92286	2.75878
ENSDARG00000077368	slc30a6	13	269822	280827	-	100.942	0.443388	0.187701	3.40525	4.64122	3.77469	4.27717	6.06568	4.89234	4.93474	6.07255
ENSDARG00000013623	vdac2	13	17714296	17729474	-	19519.6	0.207291	0.187736	693.122	694.484	805.093	742.74	850.233	784.615	870.132	884.213
ENSDARG00000039077	tyr	15	43799258	43818697	+	56.894	-0.68003	0.187736	2.79773	3.51393	1.88812	2.85262	1.48004	2.05837	2.20658	1.08821
ENSDARG00000071692	prex2	24	18948665	19207056	+	62.7511	-0.566483	0.187736	0.792357	1.2166	0.864168	0.90472	0.488253	0.697391	0.624229	0.744135
ENSDARG00000053773	vgll2b	17	27434626	27447527	+	134.461	0.444807	0.189182	5.99422	4.16543	5.18197	7.12292	7.02244	8.18659	7.7505	7.66568
ENSDARG00000093448	mpc1	13	281214	285151	+	1675.75	0.207798	0.189817	160.807	148.407	156.893	143.573	169.915	171.991	171.083	191.296
ENSDARG00000016154	zfp36l1a	17	37792617	37795865	-	253.427	-0.393172	0.190053	8.77859	12.1503	12.3742	13.0287	8.13941	7.85941	8.86226	10.5319
ENSDARG00000068787	slc6a17	8	24854600	24890992	+	41.2037	-0.747552	0.190346	0.594708	1.17945	0.977122	1.16174	0.732924	0.716275	0.468519	0.410338
ENSDARG00000017441	mylz3	1	7538909	7554463	+	144213	0.238725	0.190484	6681.52	6622.67	7752.46	7233.79	8178.08	8188.87	7582.28	9432.39
ENSDARG00000051986	ndufs8a	1	44814322	44823071	+	1874.74	0.198358	0.190484	88.6959	80.8183	87.443	82.4924	95.4431	91.4619	102.922	99.6568
ENSDARG00000016256	nudt3a	23	3710946	3721444	-	142.404	-0.404785	0.190892	3.23761	3.27152	3.13411	3.6634	2.42103	2.32416	3.15743	2.12047
ENSDARG00000059227	fabp1b.1	8	999421	1006174	+	6408.97	0.440676	0.191452	1127.2	913.846	668.973	626.934	973.881	1272.88	1254.44	1027.13
ENSDARG00000060532	adam22	16	43152727	43284939	+	89.6515	-0.462036	0.192415	1.3072	1.68607	1.15869	1.42702	1.08149	0.898547	1.03494	1.03449
ENSDARG00000074311	mast2	6	33663666	33871055	-	156.8	-0.369702	0.192568	1.31444	1.60317	1.36931	1.44892	1.12703	1.14708	1.23339	0.916691
ENSDARG00000116835	park7	11	41459408	41475995	+	386.386	0.411627	0.192745	7.66931	10.211	5.8055	8.51025	9.7444	12.3286	10.6881	10.0168
ENSDARG00000105362	faim2b	11	1925804	1935883	-	23.4295	-0.936918	0.192789	0.808981	1.82991	1.91519	2.24169	0.866115	1.17778	0.840429	0.664502
ENSDARG00000030844	klf11a	20	29502065	29505863	-	143.976	0.400188	0.192956	5.28868	3.99299	4.89112	4.26901	5.32357	6.88136	5.51447	6.61846
ENSDARG00000000068	slc9a3r1a	12	33484458	33537126	+	435.881	0.28829	0.193406	12.338	14.439	10.599	12.7781	14.7678	15.7367	15.1667	15.5341
ENSDARG00000041317	rangap1a	3	4502066	4530195	+	646.888	0.263468	0.193406	26.4202	24.5842	20.552	23.3053	29.6477	29.6781	27.0472	27.3733
ENSDARG00000042559	tnni1c	18	6625348	6634424	-	382.485	0.306788	0.193406	36.9443	34.0969	28.9948	31.827	42.0607	39.3714	35.9686	45.735
ENSDARG00000016439	slc7a1a	10	24445698	24493323	+	24.2028	-0.986754	0.193518	0.747132	0.945101	1.32761	1.14928	0.339351	0.251708	0.895248	0.624858
ENSDARG00000055154	slc8a4a	21	27047333	27185915	-	44.5729	-0.645028	0.193518	1.02706	0.778108	0.980031	0.966723	0.468133	0.567588	0.851718	0.497301
ENSDARG00000075697	si:ch73-380l3.2	15	38018301	38021883	+	81.8799	-0.704754	0.19367	5.57668	5.76323	10.39	6.01933	4.71519	3.37818	6.17413	2.7132
ENSDARG00000060854	kctd3	17	29345606	29370314	+	54.621	-0.569168	0.193895	1.06757	1.55569	1.02487	1.28913	0.849465	0.860861	0.898553	0.704776
ENSDARG00000061093	phldb1a	5	30427198	30491172	-	58.9065	-0.550282	0.193895	0.747932	0.931804	0.836347	0.985589	0.498248	0.680782	0.500965	0.724295
ENSDARG00000090568	mrpl52	7	24114694	24117202	+	167.366	0.402238	0.193895	18.2204	18.5916	12.7404	14.0874	23.6227	20.0859	20.2316	19.892
ENSDARG00000031647	stat2	6	39123544	39160422	-	124.334	-0.408288	0.195568	1.65913	1.40621	1.52321	1.96921	1.11332	1.25664	1.31002	1.26732
ENSDARG00000029114	si:dkey-40m6.8	16	32059785	32080875	+	305.298	-0.305856	0.195761	2.50434	2.50275	2.73153	2.54108	2.12789	1.71429	2.29098	2.19204
ENSDARG00000043003	pcyt2	22	11596432	11614973	-	323.07	-0.266568	0.195761	6.73644	6.48243	5.85178	6.09937	4.97862	5.25568	5.44502	5.21454
ENSDARG00000044847	zgc:171599	17	49631844	49637023	-	39.965	-0.629462	0.195761	1.61227	2.3615	1.80286	2.10122	1.27189	1.21856	1.46558	1.1222
ENSDARG00000053058	rps11	3	37787229	37789244	+	29500.1	0.229441	0.195761	2206.76	2088.23	2524.34	2151.38	2529.08	2594.16	2484.84	2909.36
ENSDARG00000054833	nucb1	3	30140580	30153242	-	298.551	-0.351162	0.195761	10.5744	11.4073	11.5586	13.1224	9.3641	9.49287	10.5735	7.0865
ENSDARG00000055575	pcolce2b	24	5871589	5910811	-	218.373	0.456053	0.195761	7.79843	5.56556	4.59464	5.13867	7.07226	7.61967	9.79934	7.08393
ENSDARG00000055678	akap12b	20	26407758	26467454	-	856.168	-0.21691	0.195761	6.8116	6.75273	7.00531	7.69999	5.78592	6.13194	6.13336	6.2887
ENSDARG00000057062	si:dkey-157g16.6	23	27134942	27235654	-	45.6145	-0.574505	0.195761	1.44609	1.46778	1.46529	1.42315	1.08376	0.798705	1.11229	0.895441
ENSDARG00000058270	COLGALT1	1	58013076	58036509	-	53.7154	-0.583553	0.195761	1.23439	1.73453	1.0865	1.36455	0.925095	0.755608	0.88163	1.06463
ENSDARG00000075163	cxcl20	5	42895592	42904329	-	53.8993	-0.563466	0.195761	2.53946	2.10464	2.35433	2.47719	1.80705	1.56849	1.8887	1.10617
ENSDARG00000088232	shisa2b	24	21346796	21361501	+	32.2288	-0.741145	0.195761	3.35077	3.21552	4.07903	3.36374	2.26234	2.60098	2.38733	1.04143
ENSDARG00000089204	smim13	19	3717988	3726768	-	843.457	0.225116	0.195832	47.0987	50.9579	47.8747	49.9827	54.6436	55.8584	54.9858	63.72
ENSDARG00000045373	pabpn1	24	14559328	14577559	-	1612.75	0.267593	0.196209	27.5318	28.4394	23.151	22.3057	30.429	31.0861	27.912	32.641
ENSDARG00000076292	tns2a	23	10469955	10587257	+	43.8074	-0.614323	0.197391	0.543983	0.8165	0.794207	0.667753	0.543575	0.400604	0.46913	0.433083
ENSDARG00000008032	sart3	5	20453874	20481389	+	265.86	-0.329324	0.197642	4.75419	4.85349	4.05463	5.41307	3.41978	4.23281	3.81591	3.70294
ENSDARG00000054911	tmsb	21	26389391	26393520	+	426.401	0.316058	0.197642	17.0444	15.22	14.1256	14.9762	18.0459	20.4933	15.955	21.9351
ENSDARG00000076381	slc25a1b	10	3268581	3295197	-	97.1232	-0.50963	0.198019	4.03952	4.11659	3.06839	4.39647	2.92913	3.21259	2.95708	1.8088
ENSDARG00000116628	ly97.3	2	51790494	51794472	-	458.822	0.433814	0.198177	104.05	138.441	94.162	82.866	163.546	107.342	148.01	147.466
ENSDARG00000069093	col2a1a	8	21195420	21219473	+	18058.5	0.278448	0.19893	254.129	210.215	188.091	189.335	244.712	278.367	241.033	256.815
ENSDARG00000098334	exosc3	14	52476520	52480661	-	371.61	0.296281	0.19893	18.1441	21.9147	18.0782	21.5864	27.0082	24.9831	22.4081	23.5273
ENSDARG00000104387	si:ch211-48m9.1	10	44811700	44901444	+	162.351	-0.414231	0.200949	1.7912	2.32347	2.3096	2.33495	1.32079	1.72816	2.01002	1.5058
ENSDARG00000071585	stard15	14	26546175	26562231	+	60.2906	-0.534214	0.201054	1.4391	1.21104	1.78747	1.58988	0.951307	0.943557	1.20754	1.06933
ENSDARG00000103317	capn5a	18	3475688	3527988	-	127.773	-0.378818	0.201054	2.77415	2.87015	3.07591	3.23791	2.01408	2.2489	2.62025	2.31787
ENSDARG00000010144	plppr3a	2	26179096	26209425	+	241.644	0.299321	0.201681	4.42696	4.16773	4.54675	4.2082	5.74444	4.97617	4.90148	5.76644
ENSDARG00000029075	pfkfb4b	6	39993605	40029423	-	320.419	-0.591963	0.201681	8.99234	15.3773	5.48718	8.6306	5.56376	6.58742	6.86725	6.49314
ENSDARG00000042245	myl13	2	2470687	2481947	+	8168.36	0.290889	0.201681	437.184	458.527	574.096	486.43	666.183	505.636	592.15	629.537
ENSDARG00000059006	otud5a	8	8860902	8922631	+	236.13	0.30358	0.202394	6.55096	6.8104	6.58214	7.60386	9.03491	9.07231	7.93989	7.96501
ENSDARG00000030176	zgc:92429	7	23727768	23745984	-	371.104	0.355449	0.202519	7.21292	10.8403	8.8908	10.1112	10.7815	10.8523	12.8695	12.9561
ENSDARG00000056036	stxbp1b	5	28972935	29002322	+	371.313	-0.335654	0.202519	4.99676	5.45493	6.68784	7.02527	4.51967	4.50195	5.00051	5.16624
ENSDARG00000110291	CABZ01044731.2	2	48748254	48753873	-	62.0743	0.595691	0.202519	13.5187	19.7685	16.139	11.4241	29.9119	22.6638	18.1405	21.0984
ENSDARG00000057529	itpa	20	14941264	14949443	+	113.803	0.46497	0.202583	9.59205	12.2731	7.33655	9.76469	11.1823	14.8113	12.8852	14.83
ENSDARG00000112728	KLHL12	8	28350921	28357177	-	129.424	0.367436	0.202583	5.65743	5.22798	6.18796	5.53442	7.48523	6.50328	7.85688	7.34922
ENSDARG00000032482	si:dkey-40c11.2	5	43530388	43608280	+	132.794	-0.365865	0.202739	4.12499	4.32088	4.02402	4.14809	2.84469	3.60638	3.4328	2.97311
ENSDARG00000089856	cita	5	2409554	2636078	-	123.338	-0.363691	0.203139	1.54939	1.49778	1.59751	1.40112	1.14979	1.16104	1.25308	1.1267
ENSDARG00000013561	pgm1	6	32010183	32025225	-	2087.24	0.186604	0.204217	71.8049	73.4261	77.6777	74.7522	79.7677	83.4616	85.5172	90.1469
ENSDARG00000001950	ak1	5	71699893	71722257	-	19158.3	0.211	0.205361	1451.33	1568.27	1624.59	1371.15	1733.65	1744.88	1618.2	1866.17
ENSDARG00000038018	prph2a	12	34896956	34901874	+	1616.75	0.203161	0.205729	47.2363	47.8066	42.9677	47.2716	54.6163	48.9047	55.0516	54.7285
ENSDARG00000112909	ZNF462	21	349091	370877	+	28.0688	-0.894125	0.205954	0.377957	1.0881	0.693124	0.607516	0.298164	0.331737	0.343569	0.526143
ENSDARG00000002193	rho	8	54076195	54077740	-	18566.4	0.239803	0.207321	845.949	831.899	936.828	757.557	964.667	1044.02	890.467	1082.99
ENSDARG00000015860	mtmr9	20	18943406	18983769	+	58.6076	-0.599333	0.207321	1.64101	2.14168	2.4266	2.65481	1.27903	1.52035	1.93921	1.09452
ENSDARG00000023724	cdc42se1	16	38311887	38333976	-	108.334	-0.421044	0.207321	3.97392	4.74015	4.16627	4.72088	4.04516	2.99355	3.24099	2.86152
ENSDARG00000042124	si:dkey-4e7.3	9	7072504	7081557	+	327.326	0.335626	0.207673	14.3373	15.3629	11.2803	15.0957	16.3008	18.6808	19.8025	15.8466
ENSDARG00000104696	apooa	5	4382378	4418555	-	244.214	0.331689	0.2077	20.7653	15.8193	20.124	18.4929	21.4778	25.145	21.9392	26.1837
ENSDARG00000021346	pdhb	22	10201826	10212502	+	2342.41	0.168259	0.207896	104.266	107.483	107.57	104.104	121.762	114.383	116.293	123.486
ENSDARG00000023536	nnt	21	19763546	19828423	-	5510.74	0.186395	0.208033	83.3297	77.1229	85.2768	87.6877	89.0022	95.4602	96.2008	98.786
ENSDARG00000031216	ssu72	22	359273	367569	-	420.366	0.26403	0.208384	32.4656	29.0468	29.5959	27.7375	39.271	35.2046	35.6507	32.3752
ENSDARG00000036998	arf3b	6	7444899	7452559	+	29.1408	-0.781981	0.208384	3.35499	5.36593	3.48481	5.33331	2.60748	2.41757	3.38859	1.71473
ENSDARG00000068344	mmab	5	19489581	19494048	-	107.499	0.473563	0.208384	6.86973	5.77855	9.22577	7.21039	11.78	8.40758	9.17429	11.216
ENSDARG00000098583	wbp1	5	72383890	72390259	-	255.662	0.322868	0.208384	9.45002	8.8119	10.4934	9.86049	12.1155	10.8201	11.224	14.3017
ENSDARG00000038075	cyc1	6	50381347	50390089	+	2968.34	0.196115	0.2092	103.828	104.136	98.0004	107.052	116.596	109.589	118.251	128.835
ENSDARG00000027734	srsf5b	20	28869969	28884829	-	236.021	-0.301402	0.209437	3.8465	4.27922	4.32481	4.49546	3.0953	3.65829	3.66671	3.32731
ENSDARG00000003599	rpl3	3	29867213	29871364	-	60917.4	0.183586	0.209438	2560.97	2668.4	2443.77	2613.81	2830.35	2893.58	2773.37	3185.77
ENSDARG00000005513	naca	23	17865554	17876777	+	22431.5	0.175106	0.209793	252.955	250.552	251.012	224.551	277.727	270.75	269.374	287.562
ENSDARG00000044094	gfpt2	21	32390707	32436679	-	100.99	-0.41854	0.209793	4.2745	3.85442	3.94581	4.19733	2.35658	3.31155	3.31614	3.17815
ENSDARG00000060394	mtfr2	23	31901350	31913289	-	45.293	0.614949	0.209793	1.99923	1.49219	1.39698	1.21013	2.2197	2.88125	1.97887	2.19687
ENSDARG00000062688	gpnmb	19	20247435	20270207	-	1593.14	-0.314859	0.209793	22.063	18.3343	25.2068	17.8942	16.8408	14.7659	18.4471	17.0758
ENSDARG00000063690	nrm	19	816208	822275	+	46.1337	-0.577153	0.209793	1.04087	1.05878	0.97303	1.32307	0.70726	0.694321	0.870471	0.670302
ENSDARG00000073756	slc12a7a	2	24027744	24069434	-	76.981	-0.491244	0.209793	0.853953	0.67216	0.856192	0.91077	0.479389	0.51559	0.671592	0.684104
ENSDARG00000114425	med8	6	2421028	2454691	-	251.622	0.346669	0.209793	4.18764	4.6214	5.77322	5.08874	5.9513	7.22062	5.62535	6.26037
ENSDARG00000063153	bcl11ab	6	6491013	6541519	+	78.8167	-0.644166	0.209929	3.90735	3.12961	1.69953	2.59027	1.4142	2.28035	1.98567	1.52137
ENSDARG00000069018	cyp7a1	2	22150134	22152797	-	667.164	0.390418	0.209929	18.0704	29.0306	24.1666	17.7453	29.3826	30.7554	30.9092	25.558
ENSDARG00000069850	mrpl30	9	21824763	21825913	-	442.959	0.270238	0.209967	36.9227	36.6606	40.0807	37.3028	44.274	39.4074	48.7786	49.8197
ENSDARG00000057058	minpp1a	17	23710659	23727978	-	116.98	-0.440082	0.210225	3.39406	4.2245	4.82639	4.79856	3.05572	2.80203	2.99361	3.94171
ENSDARG00000016496	cdk8	24	21514283	21539344	+	86.9115	0.476299	0.210273	2.32142	2.17202	1.52895	2.05981	2.37767	3.25297	2.95428	2.60282
ENSDARG00000044852	wbp2nl	3	1223824	1228130	+	991.556	0.225796	0.210273	59.4968	59.7766	64.8108	53.8904	68.6458	65.1615	70.8103	73.7489
ENSDARG00000056090	capza1b	8	27807266	27827660	+	3329.44	0.244481	0.210273	84.7047	79.5246	94.7483	85.599	98.1861	92.0769	101.238	116.842
ENSDARG00000061699	sipa1l3	18	37015185	37201550	+	22.2466	-0.802756	0.210273	0.38812	0.359152	0.294501	0.457652	0.207766	0.218318	0.239405	0.191283
ENSDARG00000101289	slc29a1a	13	46830736	46917098	-	540.012	-0.312639	0.210273	7.98634	7.40377	5.93873	6.84628	6.52714	4.94417	5.5232	5.68334
ENSDARG00000105651	BX323060.3	7	38036841	38039046	-	40.9715	-0.853749	0.210273	4.4526	3.76012	4.31377	5.43929	4.36028	2.88765	1.53804	1.12648
ENSDARG00000004336	exoc4	4	15605844	15816540	+	111.215	-0.406649	0.210411	2.68706	3.37201	2.98622	3.47615	2.19451	2.70493	2.39561	2.13926
ENSDARG00000013685	vsig8b	8	6576940	6609288	+	65.4072	-0.499086	0.210411	3.81652	4.8642	4.71312	4.08538	3.15818	3.64639	2.9814	2.53732
ENSDARG00000018106	eif2b3	2	34008798	34072218	-	149.34	0.370888	0.210411	5.03057	4.1707	3.66444	4.1805	5.33456	6.05571	4.94615	5.66694
ENSDARG00000036832	cyt1l	19	5356421	5358455	-	31981	-0.374861	0.210411	1493.32	2089.87	2157.6	1342.82	1368.91	1248.66	1546.05	1299.07
ENSDARG00000045132	vdac1	21	45190582	45210092	-	3260.9	0.216628	0.210411	115.352	110.173	116.664	106.559	132.116	126.715	117.424	145.326
ENSDARG00000074424	ibtk	16	4838808	4895521	+	101.052	-0.431206	0.210411	1.73352	1.99003	1.63844	1.83203	1.06847	1.45596	1.56107	1.22963
ENSDARG00000077870	taf9	21	38724046	38730641	-	358.475	0.284672	0.210411	18.1187	15.4032	16.4616	17.1559	19.0294	20.6681	18.7948	23.4014
ENSDARG00000087164	crygm2d4	9	22244537	22245572	-	5328.79	0.196107	0.210411	457.638	443.515	500.964	428.048	555.692	504.05	509.983	527.046
ENSDARG00000111939	atf4a	6	269204	272554	+	1555.21	0.24773	0.210411	71.6534	74.5047	80.4653	82.9507	103.327	87.6153	81.6117	95.2474
ENSDARG00000003835	stom	21	17541634	17570251	+	766.406	-0.360624	0.211912	14.4474	10.7761	16.8265	13.7004	9.17308	10.2311	12.4401	11.589
ENSDARG00000100357	si:ch73-44m9.3	22	8157374	8174244	-	137.879	-0.442311	0.212486	15.8348	10.5265	13.006	14.3844	8.92799	9.50711	12.4641	8.54524
ENSDARG00000002240	psmb6	23	44536926	44546152	-	1066.02	0.206846	0.213284	63.9138	60.5397	59.402	56.8532	71.372	70.1253	64.0589	72.2544
ENSDARG00000032976	cmlc1	5	64167620	64168415	-	274.964	0.321733	0.213284	25.4738	22.03	23.5312	22.9377	26.3602	32.1829	25.4442	33.5782
ENSDARG00000054786	faah2b	7	24508123	24520866	-	301.376	0.301024	0.213284	10.796	10.448	13.6458	12.2716	14.7649	13.859	15.5107	14.0459
ENSDARG00000056467	tmub2	3	20012891	20021596	+	89.4828	-0.411806	0.213284	7.49625	6.85751	6.19201	6.82353	5.46046	4.99785	5.15842	4.91447
ENSDARG00000070472	arf5	18	7543347	7553756	+	1194.98	0.216758	0.213284	40.2737	36.4815	37.8779	39.103	45.5923	40.0788	44.9177	48.156
ENSDARG00000075461	kmt5c	3	30868326	30888415	-	195.02	-0.344038	0.213284	2.16482	2.54167	2.92922	2.4457	2.0061	1.92722	2.19872	1.808
ENSDARG00000087299	armc9	22	36547670	36637357	+	48.4257	0.767965	0.213284	0.94152	0.367053	0.375067	0.339996	0.823212	0.790514	0.909346	0.896627
ENSDARG00000104015	fgfr1bl	22	6969477	6991514	-	32.6247	0.922105	0.213284	1.05272	0.606134	0.477143	0.897881	0.631157	1.8856	1.94577	1.25095
ENSDARG00000104442	aatkb	12	35702809	35787801	-	150.502	-0.348318	0.213284	2.54588	2.72144	2.43747	2.68657	2.04484	1.98548	2.32889	1.77885
ENSDARG00000005423	pgam1a	13	31393192	31397987	-	1650.75	0.248328	0.213456	67.271	70.7986	56.9777	65.445	71.5996	85.8063	72.6083	79.3338
ENSDARG00000008785	dldh	25	26877705	26893006	-	3512.86	0.166382	0.213456	141.744	139.514	147.425	132.6	160.839	153.976	158.134	156.928
ENSDARG00000022684	fkbp1aa	8	49169768	49172500	-	4186.22	0.23594	0.213456	314.221	273.647	266.338	246.067	306.949	340.249	306.875	341.533
ENSDARG00000054164	mrps17	21	37411547	37418838	+	129.798	0.355629	0.213456	14.6505	11.9325	12.7645	14.2266	17.592	16.8811	17.3464	16.7061
ENSDARG00000059841	exosc1	1	54700657	54706039	-	175.97	-0.373242	0.213456	20.8225	24.3805	26.9332	27.0235	17.2736	18.8061	17.4994	23.3428
ENSDARG00000062023	fndc3bb	24	26753956	26885897	-	47.3714	-0.544226	0.213456	0.943126	0.97746	1.10608	1.02757	0.716238	0.733975	0.737291	0.585666
ENSDARG00000079964	dlx2a	9	3397407	3400729	-	83.733	0.439672	0.213456	3.10428	2.79843	3.71739	3.14462	4.88792	4.22689	4.31826	3.89436
ENSDARG00000117652	CABZ01087560.1	15	47609322	47614730	+	162.639	0.392462	0.213456	4.6951	4.85758	5.54872	4.57171	6.26766	6.69474	5.10149	7.84575
ENSDARG00000004748	zgc:100868	3	39472342	39488639	-	152.066	-0.517604	0.214216	2.73458	2.20303	2.38134	4.22168	1.63614	2.09562	2.22492	2.11587
ENSDARG00000053019	rnft2	5	11916928	11944398	-	81.1113	0.52043	0.214216	2.54264	2.23381	2.19127	2.12826	3.5785	2.78701	2.40896	4.32417
ENSDARG00000063008	si:dkeyp-27e10.3	4	9784301	9810999	-	81.661	-0.437733	0.215336	0.863181	0.942591	0.902203	0.859882	0.575023	0.735368	0.730531	0.581888
ENSDARG00000001676	gpm6bb	9	54751201	54840209	-	266.672	-0.30455	0.215379	8.78922	8.82222	10.9895	9.31153	7.36933	8.42375	7.59158	7.3191
ENSDARG00000013732	vta1	20	37300296	37379578	+	562.991	0.271192	0.215379	7.58057	6.89585	8.94373	8.60512	10.1382	9.29315	9.16289	10.1168
ENSDARG00000068219	b3gnt2l	18	44703343	44709050	+	78.2857	-0.514749	0.216445	4.38149	4.34636	4.35114	4.26666	2.06612	4.15055	2.99832	2.88728
ENSDARG00000070666	rhol	11	19095431	19097746	-	67.16	-0.486592	0.216445	2.3878	2.32462	3.17621	2.45648	1.76357	1.79543	1.82451	2.02957
ENSDARG00000094104	AL929237.1	20	45989179	45996430	+	32.3157	1.08036	0.216445	1.98655	0.657364	2.09576	0.678498	2.66956	2.79245	1.30765	4.72649
ENSDARG00000095901	col18a1b	6	20678890	20707846	-	101.142	-0.398922	0.216445	2.73815	2.32609	2.44143	2.3527	1.68202	1.91301	1.77495	2.1164
ENSDARG00000100392	rps18	19	18617608	18627025	-	22099.8	0.201395	0.216445	1074.82	986.007	1109.96	1025.95	1208.46	1172.96	1114.97	1329.29
ENSDARG00000101120	kif3b	23	7710447	7736719	+	56.9814	-0.502338	0.216445	0.786207	0.765566	0.736932	0.668025	0.531447	0.589146	0.504476	0.452057
ENSDARG00000003631	clockb	1	19433004	19466453	+	150.635	-0.425457	0.217628	3.11271	4.53282	3.64424	3.09028	2.3926	2.72251	3.20545	2.35297
ENSDARG00000101079	HECTD4	7	72460911	72570359	+	40.2261	-0.635075	0.218076	0.278751	0.31402	0.288392	0.255091	0.121105	0.224569	0.220338	0.160277
ENSDARG00000073892	secisbp2	5	66250856	66271449	+	37.2908	-0.66953	0.21826	1.50635	1.99826	1.99555	2.26729	1.28387	1.55978	1.24848	0.764233
ENSDARG00000055416	serpinb1	20	26880668	26888698	+	1785.49	0.261256	0.218482	33.6389	34.6998	44.9	37.1076	45.9887	42.5045	44.1931	47.6022
ENSDARG00000070809	znf516	19	21698149	21766461	-	107.681	-0.492881	0.218781	1.65459	2.69152	2.50362	2.848	1.33075	1.86943	1.87089	1.83312
ENSDARG00000006031	abat	3	27832500	27880229	-	1914.15	-0.244063	0.21904	23.2605	24.7495	25.2417	29.108	19.8508	23.6789	22.2237	20.6777
ENSDARG00000042338	lpar2a	3	53081027	53092509	-	100.977	0.481548	0.219473	1.43198	1.37418	2.26541	2.00025	2.15737	2.71461	2.34304	2.71078
ENSDARG00000056978	letm1	13	13033424	13099800	+	47.7224	-0.593799	0.219473	1.29764	1.58487	0.942381	1.36319	0.825151	0.983639	0.900764	0.705425
ENSDARG00000116118	msx1a	14	10909	12847	-	24.5722	0.783461	0.219657	1.24152	1.1914	1.40679	0.910892	1.79196	2.36436	1.50474	2.53815
ENSDARG00000078653	ralbp1	2	52810862	52841762	-	38.8175	-0.607159	0.219693	1.45533	1.76235	1.47238	1.51584	0.761742	1.0915	1.10243	1.11572
ENSDARG00000104613	znf1179	22	1796057	1800444	+	37.7095	0.806729	0.219693	1.23562	2.26369	1.43193	0.973528	3.9847	2.28954	2.19534	1.80845
ENSDARG00000102606	znf1158	22	1899142	1901705	+	25.2585	-0.869994	0.220049	1.94371	0.754036	1.47611	0.989914	0.702515	0.57472	0.82704	0.713363
ENSDARG00000016871	smarce1	3	34985895	34995062	+	1087.04	0.228214	0.221429	37.9936	38.2063	30.9629	34.9467	41.7876	42.9764	40.1747	41.4279
ENSDARG00000036704	tmem18	23	35642061	35649000	-	315.989	0.296409	0.221429	23.4368	19.5357	26.169	23.4397	28.9748	26.7853	27.2913	30.8861
ENSDARG00000104674	cct2	4	78022547	78026285	-	3412.8	0.315328	0.221429	238.183	273.369	234.555	190.741	256.938	269.6	292.958	346.227
ENSDARG00000039914	gapdhs	16	45044642	45069882	-	10247.1	0.208153	0.221646	519.133	546.592	459.804	479.75	571.252	594.695	536.275	614.253
ENSDARG00000015222	cbll1	4	18836791	18841071	-	56.7097	0.549513	0.221728	2.175	1.53587	1.98791	1.52428	2.09136	3.07965	2.46206	2.92592
ENSDARG00000024116	vamp8	5	28271412	28279364	+	213.151	-0.336728	0.221728	9.27646	8.64887	10.3121	11.6848	7.07294	7.90194	8.31255	8.39256
ENSDARG00000067520	zgc:158482	18	54354	60885	+	289.315	0.310019	0.221728	8.67884	9.89255	11.3578	10.224	11.441	11.8534	12.3338	14.2912
ENSDARG00000075441	vwa2	12	30312308	30345444	-	63.6163	-0.526005	0.221728	2.33626	2.5222	1.84758	2.59793	1.68604	1.89392	1.20933	1.67915
ENSDARG00000060016	nsd1a	14	49152341	49214607	+	123.989	-0.369009	0.221815	0.982523	0.935665	1.04533	1.04003	0.891851	0.687921	0.797679	0.724498
ENSDARG00000043332	prkcz	8	17554313	17771755	-	23.0577	-0.777845	0.222499	1.06862	1.23913	1.28656	1.35982	0.489419	0.742538	0.890446	0.768054
ENSDARG00000027065	slc38a3a	11	34824099	34914857	+	382.31	-0.239919	0.22256	2.79811	2.90287	3.07848	3.17722	2.55419	2.48727	2.57102	2.52201
ENSDARG00000054842	hsd17b14	3	29969143	29977495	-	62.9018	-0.46271	0.22256	2.07066	2.10397	2.12203	2.18669	1.55183	1.55166	1.57778	1.47074
ENSDARG00000006094	igf2r	20	42563618	42660656	+	59.8564	-0.602123	0.222824	0.502867	0.92653	0.623941	0.713917	0.422091	0.493845	0.338264	0.578281
ENSDARG00000035608	pgam5	5	18925367	18936235	+	292.681	0.255431	0.222824	8.74085	8.77515	8.6283	8.13045	10.6827	10.1538	9.74859	10.3223
ENSDARG00000061203	trpc1	24	5840258	5869622	+	56.5264	-0.524588	0.222824	1.48682	1.38151	1.78504	1.36359	1.15555	1.20258	0.922483	0.895611
ENSDARG00000094460	CR354556.3	23	40477220	40480582	+	267.933	-0.343969	0.222824	27.202	25.6039	30.8232	35.6145	25.5153	25.2019	20.2743	23.1315
ENSDARG00000006584	phf8	23	27591366	27608257	-	176.471	-0.320067	0.22312	2.91728	2.75437	2.89243	3.18469	2.27252	2.3395	2.62334	2.16438
ENSDARG00000011405	rps9	16	31921812	31927522	+	36223.2	0.219569	0.223484	525.844	539.048	486.303	515.515	590.501	588.97	539.894	687.132
ENSDARG00000023445	atp2b3b	23	19834215	19953089	-	456.173	-0.308229	0.223484	3.35267	4.3611	4.56898	4.25359	3.17879	3.3842	3.78031	3.00747
ENSDARG00000035949	tmem106bb	19	31392350	31402429	-	119.739	-0.369939	0.223484	8.56068	7.76232	9.16563	9.29154	7.20714	6.80712	6.98523	5.89121
ENSDARG00000039385	dlg4b	23	44307996	44332790	+	123.098	-0.664188	0.223484	5.52903	9.59665	6.21058	6.38916	7.49462	3.25167	3.32151	3.42791
ENSDARG00000039872	lamtor2	16	46684855	46691206	+	192.377	0.321864	0.223484	19.0923	15.9702	15.6181	16.0117	19.8942	20.0533	19.9538	23.4819
ENSDARG00000053448	si:ch211-251f6.6	10	8058850	8079830	-	221.391	1.19436	0.223484	6.43088	11.2205	4.92322	4.78166	9.347	10.1434	29.8569	13.2016
ENSDARG00000077237	rfx7a	7	34506795	34546833	+	139.459	-0.388012	0.223484	1.26742	1.33118	1.71319	1.71335	1.18669	1.15574	1.23375	1.03287
ENSDARG00000101680	arl1	4	5906958	5913338	-	333.403	0.273542	0.223484	5.45904	5.81278	5.14773	5.13859	6.94945	5.73315	6.44085	6.9442
ENSDARG00000104045	tlr22	21	38849851	38853737	-	22.6332	-0.789521	0.223484	0.781921	0.900429	0.598058	0.580861	0.442756	0.434657	0.379081	0.389647
ENSDARG00000032353	tiprl	10	15970	22780	+	198.993	0.349197	0.223488	5.99025	7.04919	8.02631	8.12032	10.2238	9.60074	8.06847	9.40269
ENSDARG00000102626	frem2b	15	32436907	32596155	-	188.227	-0.320103	0.223616	1.71662	1.68618	1.41757	1.64415	1.23795	1.33534	1.19241	1.41537
ENSDARG00000069988	arid6	21	11244068	11251815	+	75.2328	-0.461699	0.223624	2.97243	3.02637	2.58771	3.47074	1.99221	2.38445	1.94411	2.45944
ENSDARG00000046098	ebp	23	19147128	19153408	-	53.5661	0.656185	0.224778	1.37832	1.22471	0.542294	0.926993	1.37729	1.89182	1.46173	1.64373
ENSDARG00000027322	lin7c	7	31902333	31922432	-	508.326	-0.252956	0.225779	8.54583	7.57705	8.5696	8.78122	7.4304	6.18415	7.4368	7.05607
ENSDARG00000040245	kpnb3	1	2260407	2299553	+	1662.06	0.27834	0.225779	29.4363	29.481	22.5435	26.9948	37.8534	31.683	31.7043	30.2442
ENSDARG00000099186	slc1a5	15	11643659	11671173	+	446.129	-0.305923	0.225779	6.31973	7.86007	5.32365	6.62336	5.30403	5.35429	5.34158	5.11593
ENSDARG00000038000	crls1	17	4368859	4386084	+	294.72	0.312506	0.226062	14.2582	13.8965	12.2592	15.5385	18.6999	19.3504	15.0873	16.3325
ENSDARG00000074266	si:ch1073-314i13.4	3	1228132	1232384	-	145.186	0.386057	0.226062	4.38748	4.91746	3.27325	3.56616	5.32127	5.46121	5.29741	4.92993
ENSDARG00000079652	caap1	7	73838557	73843720	-	185.296	0.315801	0.226062	12.3419	13.0714	11.1282	10.9945	14.363	16.2452	14.2973	14.1062
ENSDARG00000099675	kdm4b	22	4313605	4407871	-	909.983	0.207948	0.226062	9.26814	8.61712	9.41642	9.91732	11.0142	10.5008	10.2085	11.3084
ENSDARG00000007709	adamts8a	5	30155834	30176970	-	24.2274	-0.759319	0.226879	0.868557	0.919721	0.789042	0.914679	0.359133	0.693702	0.517279	0.482186
ENSDARG00000003592	surf1	5	33281105	33283718	+	172.344	0.357194	0.22736	10.0416	9.04143	7.32219	9.41396	9.9102	11.3707	12.6214	11.9039
ENSDARG00000002071	adss2	13	11489953	11536951	-	198.979	-0.338301	0.227499	7.40268	8.96775	6.75827	8.01586	6.55488	6.11143	6.5959	5.31
ENSDARG00000009281	dnm1b	5	63668735	63737734	+	119.587	-0.441392	0.228157	2.95195	3.9609	3.61873	3.23437	2.06221	3.24316	2.63588	2.16297
ENSDARG00000045180	acta2	12	17100021	17116481	+	3331.73	0.259174	0.228157	95.7517	79.224	83.6897	73.7539	110.012	91.3423	91.8376	104.636
ENSDARG00000045847	si:ch211-214j24.10	4	5317483	5325336	+	632.639	0.223202	0.228157	22.4711	26.0459	25.7995	23.9302	30.1151	27.2278	28.7173	28.6785
ENSDARG00000092659	ppp3r1a	13	1100197	1120773	+	213.485	-0.308323	0.228157	13.2579	15.4718	16.0231	15.3973	12.4491	12.3448	13.0811	10.6493
ENSDARG00000098481	anxa1d	5	64994085	65004791	-	316.834	-0.402516	0.228157	25.306	20.9349	26.3549	19.9458	12.5429	17.5373	21.6611	18.2172
ENSDARG00000099753	zgc:63863	19	1329539	1363759	-	65.0738	-0.516997	0.228157	1.67025	1.74854	1.95712	2.04706	1.21382	1.61778	1.42627	0.902166
ENSDARG00000017423	patl1	1	52763979	52790782	-	654.238	0.223101	0.228313	11.0121	10.7684	11.185	10.8948	14.1017	12.7927	11.6353	12.6855
ENSDARG00000020239	lpin1	17	30442518	30470271	+	1044.48	-0.485646	0.228313	11.7919	23.7284	14.4047	23.9594	14.9865	11.6748	13.6476	12.4653
ENSDARG00000045893	kctd15a	25	20357731	20381271	-	244.234	0.272433	0.228313	4.42778	4.28803	4.45335	4.00677	5.50013	5.17481	5.0773	4.97503
ENSDARG00000036371	acta1a	1	53945934	53953532	+	5766.65	0.445061	0.228709	197.896	134.926	237.876	185.317	305.974	226.628	186.593	310.142
ENSDARG00000038608	sdhc	2	44192652	44199840	-	1410.76	0.183914	0.228709	104.921	93.8292	97.2182	95.9611	108.645	108.647	112.176	115.744
ENSDARG00000042821	agps	9	1589672	1639965	-	65.0154	0.523129	0.228709	2.41453	2.16758	1.58862	1.8001	2.45164	2.70604	3.57547	2.64229
ENSDARG00000055026	ptch2	2	33969212	33993636	-	173.547	-0.324391	0.228709	2.62587	3.16965	3.29824	3.08071	2.29385	2.494	2.58212	2.35496
ENSDARG00000059556	recql5	3	59986120	60027308	-	114.223	0.375664	0.229935	2.27762	2.6471	2.5163	2.17239	3.36329	3.23556	2.76052	3.11393
ENSDARG00000078789	tmem184c	1	36722122	36746569	+	182.549	-0.317316	0.230172	2.38642	2.17265	2.26728	2.63645	1.88324	2.0182	1.73543	1.97027
ENSDARG00000038290	thoc5	25	3759553	3787221	+	425.572	0.235141	0.230432	7.02347	7.21103	6.89946	7.0595	8.45203	8.69356	7.5	8.55444
ENSDARG00000030155	ssbp3b	8	18010568	18036639	+	458.673	0.23709	0.231493	10.7095	9.29727	10.583	9.47694	12.2196	11.9988	11.2293	11.7714
ENSDARG00000013397	bnip2	25	34246625	34268439	+	96.109	-0.453387	0.23222	2.43443	3.11488	2.85046	3.08106	1.94608	1.67904	2.7047	2.05298
ENSDARG00000046090	dhrs11a	5	4054704	4142955	+	29.4908	-0.722002	0.23222	1.25299	1.67479	1.82545	1.5144	0.581311	0.912107	1.13899	1.1836
ENSDARG00000078894	hemk1	6	41510135	41536323	-	234.223	0.354411	0.232366	8.01026	8.23902	7.48444	10.9952	12.4707	10.7834	10.3791	10.8401
ENSDARG00000090064	CABZ01084273.1	17	46451371	46457622	-	39.1153	-0.594859	0.232996	3.83131	5.16719	4.75201	4.87177	2.48331	3.35773	3.38859	3.09603
ENSDARG00000008784	prpf4ba	2	32812402	32826108	-	69.944	-0.490008	0.233656	2.1098	2.07342	2.13863	1.63653	1.42241	1.38946	1.73298	1.08156
ENSDARG00000029587	msra	20	38910214	39046181	+	477.99	0.267442	0.233656	31.6697	28.7485	37.8254	30.6362	39.1881	38.8571	36.6395	40.6248
ENSDARG00000029905	phyhd1	21	4508959	4525080	+	620.967	0.239542	0.233656	28.5901	26.3769	27.1109	32.2743	34.818	33.7916	34.9702	31.4273
ENSDARG00000033978	nxn	15	16193809	16323750	-	200.934	0.340543	0.233656	5.98352	5.02812	6.34944	4.56508	6.33455	7.34148	7.17375	6.88087
ENSDARG00000043722	cpa4	25	16582172	16589461	-	2222.81	0.844098	0.233656	105.39	92.9877	51.8764	98.3543	95.6799	230.841	114.002	185.257
ENSDARG00000044339	rp2	6	37513911	37525879	-	120.359	-0.378158	0.233656	3.38916	3.20032	4.05539	3.44643	3.0886	2.56221	2.76039	2.432
ENSDARG00000058218	fam151a	2	11069055	11082914	-	86.9328	0.428023	0.233656	2.60032	2.73464	2.24013	2.49913	3.41704	3.13516	2.97895	4.05533
ENSDARG00000063626	ddx21	13	319575	330004	-	4543.63	0.195717	0.233656	118.819	139.438	125.064	126.329	155.202	141.068	149.374	138.014
ENSDARG00000075759	samd4a	17	15033822	15117508	+	130.411	-0.377074	0.233656	1.13134	1.37632	1.27942	1.22057	1.10379	0.817064	0.882645	1.06539
ENSDARG00000098135	stk40	16	36038130	36064143	-	95.2844	-0.53331	0.233656	6.67423	7.91183	3.90846	5.69411	4.25934	4.9364	3.77274	3.67634
ENSDARG00000099312	jpt1b	3	6380160	6417328	-	908.073	0.214081	0.233656	53.0619	50.6246	50.2732	43.8483	59.2347	56.9736	56.4596	56.6307
ENSDARG00000115335	ubald2	3	60684909	60711127	-	37.3363	-0.735369	0.233656	2.08561	2.35881	4.68429	4.11923	1.86075	2.13928	2.03126	1.9701
ENSDARG00000035132	rgs3b	5	63767376	63864536	+	62.1069	-0.464469	0.233888	0.893745	0.757421	0.77927	0.766442	0.56832	0.59145	0.590856	0.560607
ENSDARG00000003395	col4a3	15	36054864	36112794	+	27.9264	-0.741899	0.235272	0.3461	0.22142	0.259115	0.278871	0.164686	0.206133	0.187268	0.094763
ENSDARG00000053973	fetub	22	37888249	37900135	+	11986.7	0.282929	0.235272	286.832	246.871	205.187	294.996	310.471	337.747	294.08	315.576
ENSDARG00000104517	uqcr10	21	5882300	5885723	+	2109.61	0.24483	0.235272	145.955	123.902	117.889	111.317	135.438	150.012	153.333	152.366
ENSDARG00000015355	fosl1a	14	30739476	30747686	-	26.8182	1.29584	0.237127	0.220129	0.326466	0.323129	0.313837	1.7997	0.259564	0.236482	0.621347
ENSDARG00000069615	ckmt2a	10	3111004	3129887	+	1391.12	0.390301	0.237127	45.8954	54.2372	29.3974	44.404	48.8076	63.7462	55.0534	60.2995
ENSDARG00000098574	srsf11	11	45388126	45400146	+	543.855	0.368099	0.237127	13.9724	12.9992	8.46338	10.1042	16.0675	15.1994	13.2712	14.1639
ENSDARG00000016011	gpcpd1	20	45669176	45722895	-	216.338	-0.365152	0.237884	7.07719	6.1741	8.3578	6.90364	6.82697	5.19436	5.45853	4.6506
ENSDARG00000013880	spata20	12	27589607	27665591	+	215.881	0.287116	0.237981	4.76578	4.67794	5.29992	5.46222	6.2589	6.23197	5.86699	6.35739
ENSDARG00000102772	klhdc3	13	51981764	51988216	+	297.365	0.276823	0.237981	32.4824	29.703	31.1055	27.5883	36.5741	32.7109	36.9088	40.3313
ENSDARG00000032970	cox4i1	18	30507839	30510241	+	7773.25	0.190268	0.238141	836.399	760.438	803.992	735.06	860.396	876.698	864.391	976.653
ENSDARG00000033789	ndufb7	1	55780128	55785722	-	1618.18	0.271932	0.23838	188.351	176.775	138.863	140.28	196.253	190.695	196.405	194.118
ENSDARG00000087844	plekhn1	23	23232136	23252668	+	46.4644	0.595442	0.23838	1.05226	1.00978	0.968772	1.1098	1.9569	1.86853	1.30193	1.10922
ENSDARG00000077815	cdc26	5	57359542	57361594	-	234.418	0.322055	0.239306	32.4609	27.7047	31.3706	22.8811	34.733	36.1954	35.2523	36.6684
ENSDARG00000099425	CABZ01073265.1	23	45282858	45300325	+	441.085	0.322747	0.240567	26.5911	21.5735	24.9797	20.2007	27.8157	29.4246	34.5876	24.7066
ENSDARG00000008322	ambra1a	7	39255781	39360325	-	48.6602	-0.514681	0.240659	0.836044	0.734305	0.73459	0.79534	0.495586	0.577646	0.541	0.554042
ENSDARG00000009040	si:ch73-141c7.1	3	18023975	18030938	-	249.526	0.332218	0.24335	10.4941	10.2271	11.0902	14.0027	15.5392	14.1052	12.7026	15.507
ENSDARG00000074660	rilp	15	28227058	28247583	-	59.609	-0.526312	0.24335	2.19964	3.18546	2.31119	3.03699	2.15803	1.51917	1.78138	2.02362
ENSDARG00000088641	grn2	19	40196462	40199098	-	22.887	-1.01553	0.24335	5.32265	2.45567	2.43568	1.77423	1.73879	1.99148	0.651319	1.53022
ENSDARG00000099843	nedd4a	18	507618	610800	+	270.581	-0.347196	0.24335	2.5715	3.33391	2.71164	3.51733	2.29688	2.16849	2.25166	2.84852
ENSDARG00000015930	rwdd1	16	32197554	32204470	-	892.753	0.250627	0.244096	60.6005	51.7937	48.4544	49.9641	62.3122	69.8675	60.1896	58.1777
ENSDARG00000055855	kcnc3a	3	31953145	32053929	+	33.3301	-0.654304	0.244096	1.27603	1.39945	1.08442	0.97801	0.637537	0.619251	0.938991	0.803574
ENSDARG00000071036	si:dkey-286j15.3	22	29990448	30000826	+	182.554	0.348938	0.244096	11.2057	10.967	10.8475	12.4957	12.6804	17.6009	12.9519	14.7637
ENSDARG00000088741	BX322530.1	16	14093781	14167673	-	109.813	-0.423811	0.244096	1.02654	1.34416	1.22299	1.02152	0.680651	0.853288	1.02907	0.871577
ENSDARG00000092895	si:dkey-188i13.11	13	37650673	37656690	-	392.452	0.277122	0.244096	31.6509	32.9257	29.3093	26.3443	33.4876	38.6876	33.6872	39.7621
ENSDARG00000033160	nr1d1	3	23488652	23496223	+	1785.91	-0.210558	0.244292	47.7156	49.2855	47.3712	56.0926	45.0249	44.0803	40.0128	44.1933
ENSDARG00000074507	rmdn1	24	42141313	42150116	-	1162.9	0.197601	0.244292	46.6799	45.0459	47.7228	40.467	51.0749	51.5831	51.2432	52.381
ENSDARG00000078619	pnp5a	7	6652967	6668424	+	840.019	-0.353018	0.244292	25.9774	18.8028	27.6124	21.3988	21.7921	19.1911	14.9925	17.4685
ENSDARG00000056270	atpaf2	12	18410608	18414539	-	152.874	-0.327723	0.244435	6.90006	6.66071	6.21094	6.77375	5.26296	5.90097	4.67636	5.30556
ENSDARG00000109202	BX324216.3	22	10037276	10051551	-	27.5666	0.725062	0.244435	0.558237	0.401777	0.25415	0.378491	0.717195	0.609546	0.706799	0.573175
ENSDARG00000023117	gopc	20	42246948	42281434	+	42.6239	-0.606325	0.245321	1.37179	2.27082	1.74871	1.35874	1.19942	1.08029	1.15345	0.985949
ENSDARG00000044420	dnajc19	22	37534094	37541020	+	274.974	0.269763	0.245321	21.2549	18.462	21.3475	19.0001	24.1771	23.1168	25.965	23.1865
ENSDARG00000058038	eml3	7	17816006	17905528	+	110.59	-0.382299	0.245321	1.20368	1.25317	1.48615	1.48091	0.919103	1.13622	1.03223	1.08385
ENSDARG00000071498	fhl1a	14	31651533	31668498	+	180.255	0.358532	0.245321	7.5266	5.69067	6.00875	8.28332	9.07073	9.04401	8.12721	9.07502
ENSDARG00000074703	ccdc97	3	39958407	39967412	+	121.878	0.35962	0.245321	5.00317	5.35519	4.7425	4.52671	6.82612	6.46267	5.46629	6.41735
ENSDARG00000101602	preb	16	2565433	2583278	+	308.9	0.271153	0.245321	3.24168	3.70956	3.97676	3.57133	4.75723	4.46101	4.06872	4.22696
ENSDARG00000055938	tspan14	13	21638454	21650404	-	188.254	-0.333589	0.246256	10.3935	10.294	12.7061	11.1938	7.77541	10.1442	9.19525	8.24513
ENSDARG00000087857	si:ch211-180a12.2	12	3998764	4028079	-	249.283	0.315848	0.246256	5.76303	5.9464	5.43943	4.5253	7.33853	6.80404	6.97717	5.7769
ENSDARG00000091801	serpinb14	16	51244297	51254694	-	262.031	-0.381228	0.246256	11.4193	12.2977	14.7007	9.49539	8.53695	7.99355	11.1877	9.04642
ENSDARG00000098059	fkbp3	20	54249339	54259780	-	518.535	0.306268	0.246256	65.7707	51.0445	52.7385	42.8169	68.2354	63.4876	65.1227	65.4396
ENSDARG00000103612	akt2l	10	311722	322769	-	1186.96	0.202487	0.246256	46.9249	50.4006	45.121	43.3508	53.626	51.598	51.4268	57.1544
ENSDARG00000020541	ism1	13	34765141	34793487	-	367.84	0.240016	0.246409	5.39937	5.4081	5.86481	5.06945	6.2552	6.70629	6.18114	6.53897
ENSDARG00000052386	cldnd1b	1	52481332	52486995	+	34.7671	-0.668482	0.248503	2.09622	1.5408	1.66774	1.98792	0.802205	1.15699	1.6217	0.974493
ENSDARG00000004427	dpy30	1	51039558	51042328	+	328.838	0.314077	0.248583	39.5646	39.3104	33.7317	30.0316	43.7299	50.9169	39.2028	43.1573
ENSDARG00000017162	kif3ca	20	47383841	47422469	-	29.8777	-0.71617	0.248583	0.849238	1.562	1.53365	1.08065	0.88396	0.754012	0.804136	0.610374
ENSDARG00000034210	si:dkey-240h12.4	19	11167289	11208824	-	41.3731	-0.620648	0.248583	1.39129	2.6298	2.14978	1.91396	1.30599	1.28899	1.53298	1.11511
ENSDARG00000036893	f13a1b	7	8267985	8344243	-	293.046	0.336693	0.248583	3.74992	3.11162	2.58734	2.81939	4.04391	4.07043	4.08373	3.2449
ENSDARG00000070399	alg2	16	27215938	27224246	-	61.8288	0.452461	0.248906	1.97463	1.82061	1.90846	2.01337	2.55349	2.72623	2.53408	2.76054
ENSDARG00000101989	thrap3a	16	35870456	35901707	+	39.1735	-0.57909	0.250767	1.01233	1.27949	1.1331	0.998621	0.863536	0.663389	0.673333	0.766634
ENSDARG00000016404	ptch1	8	29962635	30068277	+	152.484	-0.327897	0.251927	2.55329	2.94345	2.60669	2.6549	2.40227	2.18123	2.0497	1.9257
ENSDARG00000099003	cyp2aa1	23	42434348	42451859	+	188.182	-0.389295	0.252182	7.3209	7.14792	11.0325	9.16945	6.12453	6.1911	7.31255	6.90147
ENSDARG00000008720	lmo3	4	12612145	12679293	+	557.541	0.237605	0.252238	11.2043	10.4181	12.7944	10.933	14.1166	13.4968	13.3479	12.5112
ENSDARG00000063144	shisa7b	19	10217598	10243148	-	282.449	-0.286066	0.252804	2.88808	3.31305	3.47002	3.45244	2.59842	2.64497	3.05782	2.45591
ENSDARG00000102618	utp18	19	48102560	48104715	+	60.7496	0.475021	0.253377	11.0459	15.0372	11.7886	12.0857	18.4816	18.5635	16.5791	15.6565
ENSDARG00000063069	gripap1	8	9699111	9792270	+	26.5999	-0.70929	0.253556	0.549648	0.625139	0.67472	0.722531	0.366157	0.35835	0.536649	0.304334
ENSDARG00000099758	igf2bp2b	1	30443193	30510957	-	183.158	-0.32868	0.253556	7.88194	8.67844	8.10859	7.70422	5.80339	7.37926	7.01396	5.4861
ENSDARG00000114910	FO704772.2	7	7653	7987	+	745.042	0.422099	0.253556	218.092	150.865	118.76	137.396	244.367	172.307	188.675	231.893
ENSDARG00000016364	gna15.1	22	22021936	22036307	+	83.4553	-0.63232	0.255459	1.73019	3.34748	3.32023	2.41857	2.4818	1.16345	1.95328	1.37993
ENSDARG00000020771	tnr	2	35240485	35474115	+	51.3488	-0.551264	0.255459	0.615937	1.03798	0.94476	0.905194	0.615475	0.542811	0.696455	0.53555
ENSDARG00000052334	ociad1	20	23245620	23254876	-	702.772	0.212682	0.255459	28.018	27.573	31.8289	31.0316	34.1869	35.2728	32.8323	35.1241
ENSDARG00000075928	hivep3a	19	15306968	15397946	-	38.2549	-0.590979	0.255837	0.525518	0.535181	0.437493	0.389503	0.257204	0.337834	0.331468	0.320665
ENSDARG00000104540	cyp2aa8	23	42336142	42409339	+	319.181	-2.34951	0.256487	9.7294	2.70974	15.9028	1.48538	0.774845	0.149104	2.47371	2.45643
ENSDARG00000005926	ak2	19	35418683	35428914	-	2586.31	0.20242	0.256721	109.865	111.534	125.586	120.504	123.664	138.23	130.861	145.36
ENSDARG00000020625	jak1	6	31368071	31429161	+	438	-0.267328	0.256721	5.08679	5.23668	5.0942	6.40641	4.42673	4.40301	4.92789	4.38038
ENSDARG00000030530	slc22a2	20	42668875	42688487	+	678.537	0.244503	0.256721	15.0223	15.8737	17.7154	18.1115	19.0027	21.7106	18.1306	20.2837
ENSDARG00000030975	ccdc80l1	6	16406723	16423323	+	32.5684	-0.773533	0.256721	1.06753	0.847131	0.558296	0.762528	0.287196	0.741777	0.466539	0.377732
ENSDARG00000036894	aimp1b	23	45402128	45407724	-	872.933	0.217872	0.256721	45.9815	53.0671	56.6932	52.3878	64.0289	59.1779	58.9221	60.0985
ENSDARG00000060282	rnf121	21	44773237	44784723	+	167.671	0.506956	0.256721	6.77297	5.68713	7.15497	5.24104	11.2798	6.92861	5.94296	11.2504
ENSDARG00000102412	eci2	24	2933687	2972039	+	553.356	0.327101	0.257021	19.698	17.536	12.1639	15.8	19.9609	21.9189	19.6742	20.1352
ENSDARG00000012113	c19h1orf109	19	47783137	47787275	+	114.794	0.385013	0.257204	8.63409	8.73587	7.81615	10.4575	11.9099	12.4336	9.81064	12.5191
ENSDARG00000054818	rpl32	22	31039091	31044066	+	31344.6	0.196636	0.257386	4294.81	4307.05	4730.81	4102.68	4833.31	4933.9	4676.62	5538.07
ENSDARG00000015394	thoc7	11	19603251	19611356	+	193.333	0.316969	0.257675	19.9078	16.0356	16.5678	15.4103	20.3051	23.3178	19.5967	21.2327
ENSDARG00000100499	cpeb4b	21	41310551	41369539	-	172.386	-0.373087	0.257675	2.11915	2.20409	2.60974	2.50328	1.44552	1.92806	2.22624	1.67814
ENSDARG00000004218	rnd1b	23	26979174	27006062	+	171.707	0.351644	0.258121	2.88169	3.9999	4.32944	3.61031	4.44784	4.71983	5.12205	4.64531
ENSDARG00000075990	acap3a	23	36888913	36934944	-	31.6308	-0.635517	0.258121	1.1095	0.980659	1.26547	0.939887	0.816914	0.676264	0.663522	0.60437
ENSDARG00000101471	fgd4a	18	12147971	12229524	+	60.7584	-0.555435	0.258121	1.39588	1.96465	1.83873	1.22898	1.30185	1.25014	0.803622	1.01664
ENSDARG00000089914	clint1b	21	33503835	33550282	+	66.9054	-0.533928	0.258304	1.29344	1.5737	1.78623	2.3068	1.31555	1.00574	1.09177	1.43429
ENSDARG00000017773	slc16a12a	17	23578316	23596969	+	111.414	-0.449272	0.258335	2.20074	2.68788	2.80542	2.14677	1.41941	1.66821	2.4006	1.70253
ENSDARG00000024740	gng13a	1	9227081	9228007	-	110.984	0.401016	0.258335	15.1062	11.0066	14.0266	10.9679	14.9551	16.8464	16.4018	19.3019
ENSDARG00000043932	stmn4l	17	12698532	12711195	+	261.128	0.290511	0.258426	5.41326	5.08959	4.84254	4.32341	6.24138	5.68528	5.47854	6.65353
ENSDARG00000078733	cnnm2b	1	31725154	31799359	+	30.4069	-0.734904	0.258426	0.679345	0.77321	0.375939	0.469452	0.315737	0.424475	0.287225	0.345193
ENSDARG00000101135	si:dkey-85k7.7	7	21859337	21874346	+	171.705	-0.590382	0.258426	3.87596	4.25536	8.93274	8.81144	4.5295	4.56478	4.12047	4.00395
ENSDARG00000055876	msmo1	1	20916551	20928772	-	182.331	0.461619	0.258488	6.92132	7.84518	7.88532	6.74783	7.1166	14.2188	8.52555	10.6124
ENSDARG00000014222	zgc:86598	19	3135271	3234924	+	892.152	0.22176	0.259091	13.2905	14.3209	13.0853	14.5349	15.5437	17.0629	14.4592	17.3834
ENSDARG00000055559	chrna6	1	22481723	22512136	-	130.662	-0.340041	0.259091	2.09783	2.40943	2.47068	2.23602	1.83216	2.00479	1.71175	1.7286
ENSDARG00000043361	nck2b	6	15145123	15246534	+	94.498	0.401878	0.259095	1.24581	1.06743	1.12176	1.18743	1.70429	1.58016	1.59083	1.21092
ENSDARG00000027916	fntb	20	28803642	28827760	+	613.913	0.256506	0.259285	14.5616	15.31	15.703	16.3768	19.6521	18.597	15.4516	20.4147
ENSDARG00000036754	hmgn3	23	31358088	31372807	-	1481.78	-0.180298	0.259285	96.1241	95.8736	102.14	97.9654	91.295	83.9811	81.2724	89.6917
ENSDARG00000061635	myo5aa	18	38900092	39042201	+	41.157	-0.582027	0.259285	0.555857	0.63266	0.593235	0.661536	0.322931	0.443128	0.528784	0.327042
ENSDARG00000074163	zgc:162879	18	25754838	25771553	-	23.2589	0.765615	0.259285	0.439241	0.505813	0.671914	0.314211	0.907084	0.813889	0.878409	0.673485
ENSDARG00000075456	pik3ca	11	34488869	34522249	-	47.2491	-0.613633	0.259285	0.609116	1.07676	0.776478	1.032	0.736798	0.430672	0.553696	0.571432
ENSDARG00000008697	epas1a	12	25775734	25830268	+	424.9	-0.282496	0.259372	4.72385	5.48981	4.84246	5.13333	3.7355	3.78878	4.97368	4.0905
ENSDARG00000068965	nrip1a	15	29662401	29713359	+	87.385	-0.467933	0.259372	1.38456	1.93414	1.78733	1.69254	0.980726	1.1691	1.62501	1.12865
ENSDARG00000070116	nit1	7	7495034	7508747	+	66.3557	0.7764	0.259372	2.62338	3.44227	1.54697	2.3863	6.09879	2.08327	3.1147	5.84891
ENSDARG00000070449	tspan5b	1	11977426	11994710	+	123.822	-0.400391	0.259372	4.26107	5.79904	4.47716	6.29882	3.63855	3.91187	4.11986	4.14281
ENSDARG00000075107	nkx2.4a	17	42095247	42097267	-	22.0577	0.772768	0.259372	0.713897	0.68508	0.687593	0.864239	1.28405	0.837781	1.47094	1.47773
ENSDARG00000102808	calr3b	2	55783896	55797318	-	200.879	-0.326183	0.259372	6.59419	6.11707	5.25376	5.53359	4.17319	5.37112	4.89527	4.23391
ENSDARG00000117361	FO818704.2	7	69868210	69881980	-	89.2017	-0.524804	0.259372	1.31993	2.03036	1.73208	2.70767	1.26075	1.45666	1.18219	1.5402
ENSDARG00000007786	tmx2b	1	44569282	44581937	-	278.743	-0.273367	0.259439	7.18462	6.91692	6.77762	6.23728	6.15695	5.06227	5.91799	5.26742
ENSDARG00000093629	si:ch211-106h4.4	2	31597841	31607080	+	62.9871	0.77568	0.259439	1.19898	0.548737	0.485955	1.03531	1.06905	1.50387	0.871909	2.16363
ENSDARG00000109929	CABZ01058721.1	2	43537846	43545342	-	35.8074	-0.720221	0.259439	4.4312	4.43721	3.84768	3.73704	1.1551	2.76667	3.76533	2.21554
ENSDARG00000041314	ndufb9	16	6386941	6391275	-	2325.49	0.230686	0.259818	298.066	262.973	234.49	233.251	300.105	306.69	284.785	315.276
ENSDARG00000057665	sprn2	10	20635960	20637098	-	35.2451	-0.619726	0.259953	3.16647	2.3634	3.4086	2.55554	1.96877	1.6298	2.23873	1.61838
ENSDARG00000058354	selenot1a	2	9684305	9696283	-	756.105	0.21925	0.259953	44.8477	36.5345	41.4118	41.6956	45.5528	49.7689	49.3351	46.7563
ENSDARG00000068148	arrdc1a	5	29516844	29531948	-	79.7507	-0.422042	0.259953	2.96401	3.90626	3.52652	3.39249	2.25096	2.8193	2.58656	2.63593
ENSDARG00000075766	sccpdha.1	17	12159529	12175772	+	74.4675	-0.764539	0.259958	2.10566	4.04133	4.92107	4.59852	1.53423	1.38184	2.3926	3.98531
ENSDARG00000022599	dnpep	6	13896264	13920394	+	868.535	0.221816	0.260511	29.8009	29.6733	33.7915	33.8133	35.9167	34.1468	38.4458	39.8545
ENSDARG00000061762	trim108	16	21789703	21805974	+	69.6158	0.45922	0.261468	1.6409	1.63642	2.10543	1.80588	2.02548	2.65299	2.39827	2.84898
ENSDARG00000008255	cnot6a	21	32757601	32781612	-	294.613	-0.262278	0.261952	5.14482	6.05024	5.835	5.94517	4.78576	4.92252	5.08486	4.34585
ENSDARG00000023237	syne3	17	15899039	15966746	+	190.83	-0.340474	0.262063	2.04427	1.93996	2.5577	2.69976	1.73633	1.91501	1.78601	1.88068
ENSDARG00000035607	ankle2	5	18943043	18962794	-	22.4264	-0.769833	0.262794	0.441523	0.564933	0.678977	0.590037	0.315137	0.311663	0.458686	0.24178
ENSDARG00000069484	dab2ipa	8	12134127	12264521	-	22.1904	-0.759634	0.262794	0.42787	0.648314	0.746382	0.576218	0.360042	0.333819	0.38894	0.336658
ENSDARG00000076547	si:ch211-221f10.2	14	23518110	23591678	+	166.238	-0.351914	0.262794	2.75038	3.02561	3.43482	2.74083	2.68129	2.17525	2.54587	1.94786
ENSDARG00000003616	arih1	18	18879733	18901017	+	115.961	-0.359197	0.263109	4.07914	3.63263	4.24314	4.28274	3.32608	3.47687	2.75875	3.11475
ENSDARG00000005318	stam2	9	38043337	38065147	+	240.477	-0.304659	0.263109	6.98106	6.46556	6.99058	7.05757	6.16468	5.03883	6.32129	4.69856
ENSDARG00000009982	fam199x	14	10338417	10371638	-	322.851	-0.270477	0.263109	3.56133	3.87038	4.14363	3.57938	2.72793	3.24743	3.43134	3.15232
ENSDARG00000012138	sgce	19	41038668	41069701	-	453.143	0.21202	0.263109	16.7363	16.9189	17.5166	17.1184	20.043	20.3192	18.6201	20.1767
ENSDARG00000017246	prx	18	46211210	46241856	-	716.101	-0.241831	0.263109	4.17833	4.24854	5.05187	4.08476	3.68365	3.86012	3.38871	3.93256
ENSDARG00000027600	pdlim5b	10	1187653	1276046	-	276.536	0.264282	0.263109	9.05156	7.81109	8.23775	7.33181	9.71976	9.41863	9.57887	10.2148
ENSDARG00000032296	pomp	21	40712757	40717678	-	681.083	0.266128	0.263109	79.0275	64.3437	62.119	59.1317	77.2904	87.4245	74.2792	78.9079
ENSDARG00000039915	bola1	16	46205693	46209855	+	140.685	0.332018	0.263109	7.3468	7.2833	7.68841	6.61536	9.0401	8.7192	10.2659	8.30895
ENSDARG00000068992	hspa8	10	29849497	29858018	+	87523.3	0.160598	0.263109	906.696	961.11	881.635	930.787	1003.92	1030.9	979.698	1099.08
ENSDARG00000077499	plekho1b	16	38015350	38067952	-	62.8178	-0.508811	0.263109	0.978691	0.951877	0.708096	1.09164	0.502194	0.661668	0.769422	0.684405
ENSDARG00000103052	pcyox1	10	7653184	7671219	-	36.665	-0.582933	0.263109	2.17092	1.61561	1.73198	1.93816	1.28387	1.27245	1.32902	1.06993
ENSDARG00000013822	anapc16	12	48319221	48327599	+	364.307	0.269862	0.264071	48.431	44.1454	49.0504	38.678	50.1078	55.7235	52.7255	58.8157
ENSDARG00000053068	cyp8b1	2	3435888	3437862	-	435.508	0.324858	0.264527	14.6496	16.5506	15.8641	12.8958	14.2737	20.4151	19.8091	20.58
ENSDARG00000009134	hlx1	20	52195525	52199311	-	108.533	0.432561	0.264923	5.16729	4.80375	5.21476	3.82082	4.8407	7.48024	6.06715	7.24209
ENSDARG00000059575	uhmk1	6	35052721	35061467	+	22.1464	-0.767571	0.26523	0.922452	0.783076	1.1156	0.966387	0.389975	0.756015	0.580515	0.489596
ENSDARG00000102442	folr	15	47341856	47350232	+	482.145	0.460113	0.26523	15.6384	15.8299	7.63602	14.0969	18.6766	20.875	14.7767	18.8119
ENSDARG00000001975	hsd11b2	7	35112052	35126374	-	181.359	-0.429183	0.265357	6.64798	5.57847	6.14901	6.25294	3.86221	4.69816	6.3523	3.3069
ENSDARG00000036784	commd7	23	17102960	17114092	+	209.762	0.337337	0.265357	14.9132	13.96	17.1058	18.6529	19.1989	19.5806	18.7127	24.5146
ENSDARG00000042644	sod2	20	30937934	30947547	+	882.981	0.215302	0.265357	57.6056	52.2443	46.9391	49.0711	59.4065	62.1632	57.2173	60.0295
ENSDARG00000037860	cox6b2	16	12504929	12512593	-	7149.15	0.191282	0.265715	329.093	298.124	342.798	321.198	342.354	363.389	364.411	404.298
ENSDARG00000074316	itga1	10	8730988	8841038	+	63.1994	-0.460366	0.265715	1.36602	1.72053	1.37857	1.5151	1.08773	1.1667	1.16412	0.908165
ENSDARG00000033161	sst1.2	15	36115955	36120277	+	173.442	0.480566	0.266406	12.5022	7.70706	15.9726	9.63601	15.8022	19.1004	15.5795	13.4251
ENSDARG00000099547	nbeal1	6	4255319	4365331	+	57.4764	-0.536507	0.266406	0.475762	0.757885	0.638829	0.604752	0.475405	0.370255	0.527619	0.328267
ENSDARG00000008858	cyp7b1	2	42135719	42152135	+	66.4551	-0.455941	0.266608	3.42749	3.15396	3.87046	3.33287	2.15817	3.00147	2.30472	2.59168
ENSDARG00000029064	uqcrq	14	38875078	38878419	-	2275.32	0.23691	0.26689	156.276	141.016	149.639	125.674	153.004	172.572	159.798	189.449
ENSDARG00000035870	laptm4b	19	32864577	32888758	-	524.932	-0.256226	0.26689	10.5698	11.54	12.6556	14.1031	10.092	10.3735	10.5445	9.94028
ENSDARG00000058646	ptprna	9	7548533	7619622	+	530.046	0.199998	0.26689	10.0211	10.114	10.003	10.571	11.6321	11.5252	12.1523	11.4494
ENSDARG00000009958	cbl	15	23208042	23265405	+	52.0827	-0.563188	0.266987	1.02424	1.36093	1.27219	1.00799	1.00379	0.529211	0.734097	0.906036
ENSDARG00000097964	arhgef33	17	24668528	24680965	-	30.1306	-0.741672	0.266987	1.17174	1.40555	0.672159	0.967157	0.79033	0.569931	0.426051	0.741105
ENSDARG00000008068	tma16	1	19759370	19764038	-	165.195	0.33071	0.267131	5.34804	5.80465	4.4823	4.99272	5.89686	6.93674	5.96785	7.12562
ENSDARG00000045660	hic1l	25	25564558	25575717	-	65.3755	-0.50947	0.267521	2.1257	2.83319	3.4123	3.18421	1.73076	2.18823	2.46904	1.7202
ENSDARG00000012833	foxn3	17	16564921	16734329	+	22.1325	-0.814007	0.267537	0.479921	0.479738	0.407857	0.792258	0.299726	0.333475	0.381724	0.206961
ENSDARG00000040121	psma2	16	43335696	43344859	-	889.989	0.217707	0.267537	37.9932	33.5638	34.9303	37.209	39.6551	42.8664	38.5261	46.1621
ENSDARG00000094214	si:dkeyp-117b8.4	5	61941610	61951039	+	30.9191	-0.632183	0.267537	0.528898	0.725069	0.73843	0.717196	0.377501	0.490009	0.429264	0.456162
ENSDARG00000096304	btr31	23	46183410	46190073	+	26.8809	0.712976	0.268411	0.89114	1.2293	0.946659	1.24124	1.66963	1.44483	1.51886	2.49791
ENSDARG00000029230	pnp4b	16	36807924	36834633	-	969.533	0.474486	0.269664	40.8487	43.5709	21.3314	44.5157	50.0179	67.8789	46.5583	44.2444
ENSDARG00000030871	siah1	18	18439332	18472257	+	383.041	0.27509	0.269664	8.92782	7.10292	8.84096	8.81768	10.9544	9.63815	11.0057	9.15522
ENSDARG00000075436	sytl2b	15	19697246	19724932	-	68.1927	-0.554835	0.269664	1.17883	1.11853	0.844226	0.973007	0.754412	0.466311	0.987289	0.578801
ENSDARG00000088366	zgc:77938	14	35901249	35911982	+	696.76	0.287553	0.269664	38.0275	34.817	29.5817	28.4609	34.2917	44.5826	40.4197	40.2797
ENSDARG00000032102	prdx3	13	9842276	9851472	+	1583.69	0.219222	0.269694	84.0937	68.6801	71.0638	70.4103	86.5547	84.7849	79.2169	91.9849
ENSDARG00000056091	cttnbp2nlb	8	27823012	27858465	-	46.4609	-0.532809	0.269694	1.56703	1.69174	2.13631	1.45511	1.23963	1.1191	1.21672	1.16381
ENSDARG00000060372	plxna2	23	32579495	33038423	-	32.5975	-0.676777	0.269694	0.360805	0.657858	0.398615	0.426861	0.348517	0.233993	0.306112	0.26278
ENSDARG00000100041	CU571069.1	7	72032484	72035533	-	81.2665	-0.439374	0.269694	2.71684	2.52397	2.94751	2.14707	1.9639	1.55309	2.23319	1.86128
ENSDARG00000070050	sfrp2	1	25491324	25496133	-	122.567	-0.376386	0.270867	9.91099	7.29171	9.37735	8.39872	6.00816	6.48879	7.86806	6.53447
ENSDARG00000095142	si:ch211-208h16.4	5	32831561	32859700	+	27.6585	-0.864402	0.2716	1.02067	0.722941	0.846755	0.742172	0.218551	0.720474	0.640626	0.223569
ENSDARG00000003681	eif5	20	18702624	18715649	+	2407.13	0.1586	0.271877	32.0736	33.1521	30.6631	33.5809	36.6494	36.5334	34.87	36.4726
ENSDARG00000022918	tbcc	12	34891529	34892823	+	112.798	0.445306	0.271877	3.89904	6.29547	5.83818	6.48765	8.78171	6.36461	6.91979	8.75404
ENSDARG00000052057	pcolceb	7	50849142	50873496	+	292.313	0.332554	0.271877	9.4635	7.06996	7.64952	6.33548	10.4113	10.2527	9.44309	8.22409
ENSDARG00000057353	ehbp1l1a	7	17992455	18074041	+	133.019	-0.409974	0.271877	0.468158	0.651868	0.741112	0.79557	0.504498	0.467754	0.492318	0.543646
ENSDARG00000073824	RASGRF1	18	26337869	26418637	+	60.5534	-0.454103	0.271877	1.2472	1.23368	1.2719	1.37787	0.805277	0.924395	1.04651	0.97087
ENSDARG00000103929	ildr1a	1	44839	50247	-	225.559	0.25873	0.271877	5.77635	5.84806	5.44897	5.60219	6.89756	6.66278	6.93104	6.60942
ENSDARG00000009567	spegb	9	41612642	41681053	+	252.136	-0.266733	0.271956	1.77194	1.78415	1.67129	1.83375	1.50234	1.60435	1.31176	1.45108
ENSDARG00000040387	mmd	3	11548516	11576337	+	53.8936	-0.57752	0.271956	1.98005	3.6275	2.90653	2.60008	1.39399	2.20969	2.20896	1.60425
ENSDARG00000051874	stra6	25	22571475	22634675	+	621.496	0.207178	0.271956	11.1639	11.8725	11.9833	10.8995	13.882	12.6008	13.859	12.6465
ENSDARG00000114695	hmox2a	22	26853254	26865361	-	367.435	0.259298	0.271956	4.1018	3.9859	4.10168	4.32551	4.73228	4.66334	4.599	5.81807
ENSDARG00000019808	evpla	6	23057311	23082678	+	184.621	-0.311242	0.271988	1.58971	1.7989	2.06164	1.72172	1.31305	1.48133	1.45342	1.5428
ENSDARG00000076371	CABZ01080074.1	11	44178560	44214767	-	89.9867	-0.443347	0.272068	1.03853	0.795373	1.13718	0.980847	0.927993	0.656868	0.617259	0.711976
ENSDARG00000101983	pkn2	2	22416275	22477141	+	58.5538	-0.458675	0.272323	1.38078	1.26571	1.34858	1.34382	1.13262	0.916478	0.95541	0.876873
ENSDARG00000105273	FP074902.2	19	18832318	18844395	-	160.217	1.09362	0.272323	4.32164	4.96407	11.519	4.75614	17.8625	5.94516	16.7851	14.0057
ENSDARG00000057853	atp6v0ca	3	16044680	16055463	-	2688.57	0.189022	0.274116	127.527	123.795	107.248	113.789	128.66	137.568	133.902	138.221
ENSDARG00000055618	acta1b	13	24279021	24284442	+	17805.8	0.8714	0.275167	871.093	529.019	368.04	688.056	1649.51	1008.65	587.388	1247.92
ENSDARG00000026839	med21	4	1757462	1759555	+	114.565	0.370284	0.275241	8.95931	11.2143	7.86227	9.16343	12.7477	11.0072	11.8621	12.4307
ENSDARG00000070981	ash1l	19	9032073	9087619	+	317.695	-0.23722	0.277078	2.00288	2.17062	1.99208	2.13298	1.66045	1.75025	1.85511	1.77285
ENSDARG00000063068	syne1b	17	7844927	8173380	-	119.788	-0.357024	0.277115	0.370556	0.409649	0.425764	0.318093	0.302147	0.304859	0.285641	0.296585
ENSDARG00000019532	fads2	25	4133488	4148719	-	219.265	1.20456	0.277344	8.41374	5.95177	3.14615	6.86537	12.1547	21.3808	4.50152	18.1347
ENSDARG00000031388	dctn2	6	58832155	58867662	+	1137.07	0.196635	0.277344	38.2359	40.2942	42.1963	37.4978	45.5518	42.5963	44.0682	49.2304
ENSDARG00000040059	gbp	16	40954481	40955839	+	615.702	0.283084	0.27757	35.0311	26.6559	29.1694	34.2694	43.7265	35.7336	34.2026	38.657
ENSDARG00000044954	slit1a	13	555321	638485	-	106.578	-0.415736	0.27757	1.49968	1.50283	1.29705	1.8732	0.928312	1.09432	1.31498	1.29726
ENSDARG00000060609	cd109	20	49119633	49175503	+	55.5887	-0.642779	0.27757	0.953184	1.58168	1.08007	1.52435	0.535764	1.21426	0.631792	0.913444
ENSDARG00000070674	psmd6	11	19502297	19511548	+	1155.12	0.186375	0.27757	62.324	58.9477	56.8712	53.2929	65.1335	66.7246	64.0917	67.288
ENSDARG00000045696	mrpl23	25	23777469	23815949	+	651.594	0.204267	0.278413	40.6822	44.1263	41.0255	39.8458	50.8147	44.5921	46.7468	48.7601
ENSDARG00000069407	zgc:194990	8	13161680	13184989	-	38.3164	-0.621259	0.278413	2.72573	1.86117	2.31644	2.42289	1.99038	1.50547	1.62005	0.904184
ENSDARG00000077790	dcaf15	1	54069450	54084665	+	77.9283	0.426538	0.278413	2.69692	2.05717	2.17442	1.88358	3.07494	3.10726	3.04871	2.54472
ENSDARG00000103543	gngt2b	12	3249054	3252263	-	8042.98	0.265116	0.278658	941.311	1075.83	809.477	1030.28	1076.61	1191.26	1032.02	1335.3
ENSDARG00000013351	cirbpb	22	18542010	18546649	-	15629.5	0.189347	0.279274	319.857	293.627	346.284	313.923	349.955	371.904	339.228	391.32
ENSDARG00000062606	si:dkey-26i13.8	1	11711226	11733130	+	44.8103	-0.520984	0.279635	1.2244	1.19945	1.40907	1.30539	1.07054	0.827143	0.78837	0.909345
ENSDARG00000057419	slc44a5b	8	17838924	17917668	+	70.4789	-0.465293	0.280355	1.66638	1.32938	1.87684	1.40858	1.06328	1.33925	1.20451	0.923512
ENSDARG00000060808	mecom	15	35372907	35410860	-	33.1792	-0.605029	0.280424	1.03341	1.15698	1.14659	1.04253	0.803162	0.531904	0.70454	0.858284
ENSDARG00000101051	ctsbb	20	52886927	52902720	-	529.189	0.256345	0.280424	19.9125	15.6978	18.4815	16.3097	21.1197	20.0064	19.6294	23.3822
ENSDARG00000028721	mapk14b	11	2710530	2760373	+	201.075	-0.288116	0.281248	3.21233	2.78706	2.94189	3.43844	2.50638	2.52767	2.44004	2.682
ENSDARG00000025518	zgc:101679	1	45332641	45341851	-	107.256	0.339728	0.282043	5.57005	5.52338	5.5752	5.72139	7.11195	7.28204	7.0323	6.90359
ENSDARG00000057368	rps8b	8	18193116	18200003	-	77.7849	-0.419283	0.282104	5.15	5.4981	5.90852	5.31354	3.34499	4.65205	3.80366	4.58982
ENSDARG00000077847	olfm2a	3	54012708	54238460	+	477.995	0.237258	0.28228	8.4006	9.94388	9.25919	8.13061	10.9296	9.89656	10.2528	11.058
ENSDARG00000102773	cacna1da	11	36793473	36963988	-	23.9079	-0.857147	0.28228	0.240176	0.403342	0.357196	0.41631	0.251996	0.122384	0.305653	0.0966685
ENSDARG00000076386	epdl1	7	1045637	1057216	+	385.593	-0.318983	0.282293	16.2476	15.7857	19.5784	14.4784	10.4198	13.6675	14.5856	14.3153
ENSDARG00000096867	clmn	17	15983247	16034453	+	26.4353	-0.82687	0.28277	0.386524	1.06913	0.579678	0.900815	0.295355	0.379168	0.537368	0.444491
ENSDARG00000059654	eif3ba	3	41714966	41724932	+	8033.4	0.203493	0.283067	240.711	215.399	190.167	212.397	249.102	253.601	230.437	255.56
ENSDARG00000031782	crybg1a	17	25481466	25550249	+	269.334	-0.275935	0.283854	2.30141	1.99714	2.25922	2.01244	1.66215	1.89997	1.92631	1.57221
ENSDARG00000104836	myom1b	7	71688710	71758613	-	528.595	-0.332162	0.284625	4.79108	6.85231	6.44026	7.8331	5.69664	4.73756	5.37066	4.79441
ENSDARG00000018145	mid1ip1l	14	41466368	41469036	-	403.168	0.245651	0.28489	21.3063	21.6787	19.7441	19.5618	27.065	24.8234	21.5433	24.0989
ENSDARG00000104139	atp1a3b	16	10776688	10820909	+	1486.74	0.272735	0.28489	20.6831	24.2656	16.2242	19.9476	23.1565	26.3189	24.0317	24.4557
ENSDARG00000008097	srsf9	10	1686975	1697074	-	356.837	0.241431	0.285126	17.7298	15.9694	15.464	15.6184	18.7007	20.1244	17.5304	20.2099
ENSDARG00000021147	nipal3	17	26928418	26935339	-	204.555	-0.322354	0.285126	6.77468	6.41414	5.7574	7.3393	4.89587	4.93157	6.32324	4.83439
ENSDARG00000092792	rprm3	23	32128399	32129614	-	58.2765	0.460705	0.285126	3.16369	2.65649	3.30478	3.20975	3.62235	4.27448	4.4935	4.62348
ENSDARG00000056314	a2ml	15	21113965	21132480	-	556	-0.285109	0.285144	10.7964	8.58886	11.4018	10.2467	7.71349	9.98631	7.95999	8.00744
ENSDARG00000014976	lims2	9	94884	100579	-	451.421	0.359808	0.285847	23.6529	27.9408	19.943	22.2391	22.5186	30.7713	29.5143	37.552
ENSDARG00000028119	sumo3a	6	11070261	11073880	-	1264.13	0.180122	0.285847	36.7978	34.0785	33.2235	34.5171	39.401	37.1269	38.7649	41.7882
ENSDARG00000035577	cds2	5	21144269	21172199	+	519.966	-0.283766	0.285847	15.1092	13.7634	16.0264	17.0658	10.7274	14.1035	14.3799	11.6596
ENSDARG00000040764	id1	11	18704191	18705303	-	2794.54	0.192346	0.285847	198.774	205.429	214.898	174.853	223.383	227.485	221.316	234.997
ENSDARG00000091127	klf15	23	35187683	35195908	-	223.705	-0.403054	0.285847	7.38967	8.48315	7.07239	10.6883	6.76304	7.00628	7.09399	4.52692
ENSDARG00000098296	gnsb	10	45031398	45047242	+	42.6097	-0.52123	0.285847	2.11349	1.98841	1.76091	2.08654	1.44935	1.42057	1.24313	1.42968
ENSDARG00000045887	mmp30	10	38643304	38663746	+	871.132	0.231486	0.286852	23.0077	24.3831	24.5638	21.1481	27.6978	30.1014	27.7384	23.662
ENSDARG00000075670	rereb	6	40671336	40689042	+	145.582	-0.347271	0.286852	2.46379	3.24656	2.68761	3.05044	1.89239	2.2656	2.4569	2.38927
ENSDARG00000098129	si:dkeyp-97a10.2	16	50969248	50980728	+	49.8265	0.496869	0.286852	1.42503	1.5747	2.09181	1.71087	2.58901	2.32043	2.39447	2.33396
ENSDARG00000033950	lamb2l	23	20261570	20325731	-	227.994	-0.258869	0.287517	2.52976	2.68891	2.75726	2.78098	2.15378	2.2912	2.18616	2.37428
ENSDARG00000029747	mep1a.1	20	35473288	35481584	+	1145.3	0.296512	0.287524	34.5933	28.1023	32.8918	38.8723	45.314	38.0154	34.7149	47.2255
ENSDARG00000038185	gh1	3	22327738	22332913	+	306.796	0.413366	0.287524	13.1904	20.3684	13.4859	20.2827	26.8963	23.6967	21.7895	17.2475
ENSDARG00000034705	pvalb7	22	29165330	29242347	-	3250.13	0.200746	0.287743	46.5883	38.4342	46.4128	42.2003	52.365	46.8107	49.5215	50.8791
ENSDARG00000023591	nrbf2b	12	8569685	8579727	+	165.072	0.319998	0.288923	5.31816	5.391	6.01551	4.29689	6.73627	6.66203	6.40032	6.4172
ENSDARG00000008275	klhl24b	24	25760986	25788841	-	607.807	-0.250437	0.289357	7.67216	7.19265	8.5073	8.51306	7.7927	6.3703	6.50304	6.14831
ENSDARG00000011498	si:ch211-212o1.2	18	18000695	18060544	+	97.0233	-0.437682	0.289357	4.59671	2.64669	3.3484	3.41473	2.52629	2.82901	2.29816	2.6808
ENSDARG00000031435	TXN	1	40263671	40270561	+	3045.53	0.199214	0.289357	216.352	201.964	189.437	190.252	219.429	236.07	209.859	250.832
ENSDARG00000068640	rsf1b.1	10	36613004	36633882	-	120.791	-0.330372	0.289357	1.94565	1.62705	1.80703	1.76654	1.47203	1.37769	1.44017	1.39041
ENSDARG00000091656	lsm8	4	9536860	9539424	+	193.368	0.309902	0.289357	24.8864	21.9223	19.5226	18.0132	24.4851	26.8402	26.9145	25.9769
ENSDARG00000099997	cox20	13	2515900	2520931	-	155.923	0.321613	0.289357	21.354	18.2299	16.2621	17.6257	24.6634	22.0963	21.0497	23.9186
ENSDARG00000005468	irf2bp1	18	46361544	46369516	-	188.414	-0.300589	0.29071	5.11951	5.42109	4.52223	4.99586	3.55325	4.50944	4.24107	3.94419
ENSDARG00000068114	f11r.2	5	29820266	29825846	+	26.1901	-0.683987	0.29071	2.18889	1.45421	1.9079	1.38978	1.12166	1.09197	1.17343	0.903593
ENSDARG00000105341	si:dkey-9l20.3	23	3538463	3641439	+	516.625	-0.36331	0.291296	0.838907	1.18084	0.975448	0.755133	0.796111	0.617713	0.869984	0.628911
ENSDARG00000061817	kif1aa	6	27146671	27273027	+	468.559	-0.23351	0.291318	4.18135	4.03749	4.29655	4.24446	3.44292	3.65735	3.99764	3.13593
ENSDARG00000103840	lrrc8db	6	25167250	25189739	-	60.421	-0.591598	0.291318	0.483558	0.658287	1.1755	0.798261	0.516906	0.500096	0.541784	0.517281
ENSDARG00000104682	tpm2	10	6318227	6375394	+	7790.12	0.149035	0.291318	118.857	111.568	119.158	111.231	131.493	123.035	125.184	131.275
ENSDARG00000040492	mthfd1b	17	49354343	49412313	-	690.186	0.289351	0.291523	15.239	11.8583	13.4332	11.3169	16.5366	18.0628	15.2814	13.4069
ENSDARG00000000018	nrf1	4	15081385	15103696	-	191.092	0.294228	0.291969	4.22946	4.18636	4.43079	4.56686	5.50214	5.19999	4.66676	6.05674
ENSDARG00000076673	dspb	20	52851793	52882881	-	332.322	-0.272703	0.291969	4.25901	4.24965	4.65803	3.64524	3.82056	3.09391	3.62954	3.36719
ENSDARG00000025311	cuzd1.2	17	21833719	21859164	-	69.6623	0.597657	0.292142	1.3501	1.76673	2.19044	1.19036	2.39156	3.49664	1.61775	2.32886
ENSDARG00000026024	mospd2	9	54984537	55051256	+	249.818	0.310663	0.292142	7.9993	5.90492	6.17062	6.17095	9.10007	8.46579	7.66303	7.25303
ENSDARG00000062745	socs5b	13	8604710	8628038	+	66.3965	-0.450647	0.292142	0.822525	0.768275	0.801538	0.823751	0.460269	0.741725	0.578212	0.567528
ENSDARG00000090170	rab11fip4a	3	36023268	36115354	-	81.5762	-0.464771	0.292142	2.56984	3.23676	2.45695	3.36734	2.47162	2.17256	2.30682	1.44068
ENSDARG00000052155	lrrc8ab	5	64840656	64850497	+	86.7072	-0.485348	0.292146	1.1568	0.717148	0.948298	1.14072	0.593311	0.863086	0.8096	0.553305
ENSDARG00000010481	bzw1a	22	14117078	14126065	+	1186.03	0.238047	0.292383	46.9152	41.7574	33.9564	39.9826	46.255	47.8122	48.2973	49.3203
ENSDARG00000044808	slc4a4b	21	5993188	6104568	+	109.857	-0.405108	0.292474	2.26278	2.52042	2.11187	2.78489	1.67562	2.13384	2.07527	1.394
ENSDARG00000075025	cdc123	4	7876197	7883731	+	272.432	0.307622	0.292474	5.48488	5.19391	5.54425	6.22246	7.72619	5.57407	6.74296	7.80789
ENSDARG00000091563	snw1	20	5378841	5400395	-	658.443	0.215795	0.292474	11.0234	11.3116	10.6512	9.369	11.5968	12.0835	12.6165	12.8648
ENSDARG00000096118	ost4	4	736395	737520	+	277.176	0.294711	0.292474	67.5558	58.0904	54.9424	49.9649	61.2144	76.2728	71.534	73.232
ENSDARG00000009480	pdcl	16	51950510	51966846	-	868.081	-0.22217	0.29275	21.9769	21.4476	21.6279	18.1783	16.4878	18.3961	17.2233	19.2427
ENSDARG00000102125	iqsec2a	8	22567363	22739757	-	60.4926	-0.461722	0.29275	0.677775	0.917551	0.925716	0.719278	0.580514	0.616726	0.5721	0.584565
ENSDARG00000014806	hacd2	9	38029475	38042939	-	750.199	0.223008	0.292995	24.283	18.7476	21.9265	20.4698	25.2005	24.5618	25.2144	24.6941
ENSDARG00000077396	tlcd2	15	25398127	25435085	-	118.904	-0.359	0.292995	3.26453	2.97346	3.71478	4.15601	2.65389	2.81944	2.81661	2.73604
ENSDARG00000063299	pcloa	4	11375894	11450040	+	395.789	-0.245214	0.293144	1.62312	1.73919	1.74747	1.78052	1.54207	1.27003	1.39899	1.61509
ENSDARG00000077400	rbm10	23	827248	900795	-	63.4159	-0.478895	0.293144	0.5068	0.625298	0.608449	0.531194	0.35369	0.342836	0.541127	0.388537
ENSDARG00000100443	CR376766.2	13	2352289	2352995	+	597.323	0.36347	0.293144	45.5715	53.849	76.3973	50.4339	82.0125	68.5824	79.1406	61.4009
ENSDARG00000110298	mbd4	8	54211861	54216499	-	139.436	0.494746	0.293144	4.42006	4.39495	7.64847	7.03294	8.51421	5.87123	9.73009	9.12479
ENSDARG00000061656	ptpdc1a	11	27511277	27537661	-	66.6328	-0.426344	0.293837	1.6214	1.6424	1.62673	1.69148	1.21514	1.43959	1.16682	1.06177
ENSDARG00000060521	rbm27	9	54237100	54280035	+	23.4705	-0.717363	0.293936	0.776617	0.695583	0.638001	0.769228	0.569092	0.287806	0.400042	0.506082
ENSDARG00000018032	scn8ab	6	39392442	39489190	-	47.9436	-0.61292	0.294912	0.637351	1.0576	0.552931	0.701429	0.5838	0.455168	0.555221	0.320659
ENSDARG00000014805	fhl5	17	15605572	15611744	-	130.604	0.415442	0.295346	8.62138	6.80254	5.31872	6.64171	7.78533	11.1233	9.5785	7.85802
ENSDARG00000060199	mrpl18	14	35499678	35505537	-	412.53	0.302044	0.295346	39.548	37.9516	30.0375	27.4391	39.0411	44.7824	39.6837	42.6229
ENSDARG00000077298	gas1a	5	44455754	44496805	-	224.662	-0.276579	0.295346	5.13978	5.73899	6.0213	5.68956	4.46393	4.47259	5.28344	4.41913
ENSDARG00000086790	gucy1b1	1	25801648	25841659	+	64.403	-0.452009	0.295346	2.00367	2.44423	2.56864	2.6069	1.79856	1.69903	1.48179	2.10889
ENSDARG00000114796		21	15781	36948	-	30.2617	-0.60903	0.295525	1.27754	1.44232	1.2773	1.24057	0.938663	0.800674	0.717275	0.993825
ENSDARG00000103950	pcdh1gc6	10	21793670	21820057	+	47.4536	-0.535512	0.295701	1.0387	0.800978	1.11918	1.02576	0.871113	0.704561	0.674424	0.490588
ENSDARG00000100083	sugt1	1	27977297	28020042	+	304.029	0.226056	0.295894	7.06037	6.92428	6.74747	6.95904	8.26969	7.81115	8.15765	8.14896
ENSDARG00000105629	BX470211.1	7	22664936	22667597	-	37.9429	0.586626	0.295894	2.51718	2.9953	3.76499	2.41012	4.72874	4.29105	5.12545	3.35782
ENSDARG00000037997	tubb5	16	10318893	10327620	+	2371.22	0.279009	0.296371	78.3843	76.1157	58.6252	69.805	74.6993	98.845	77.3786	92.3255
ENSDARG00000042732	tmem189	8	28452738	28466870	+	178.377	-0.334813	0.296371	2.94962	2.66405	2.35925	2.18125	2.16054	1.68169	2.18382	2.01063
ENSDARG00000063341	czib	2	6042039	6051836	-	260.675	0.34193	0.296371	18.673	15.7045	13.1351	13.9696	17.1215	22.8723	16.9104	20.9104
ENSDARG00000095796	si:dkey-87o1.2	16	17714664	17719792	+	305.054	0.257363	0.296371	19.6852	15.8707	18.4364	17.1325	20.5402	20.2849	23.2502	20.8664
ENSDARG00000102403	cry2	25	13846883	13871121	-	215.887	-0.318928	0.296371	6.33215	6.12615	5.18364	6.05857	4.88113	4.54957	5.63854	3.8638
ENSDARG00000038822	mrc1b	2	31515853	31540922	-	49.3002	-0.594101	0.297086	0.492016	0.994012	0.627204	0.822912	0.465771	0.419852	0.623796	0.431798
ENSDARG00000102441	ctnna1	24	34488316	34680956	-	573.426	-0.296613	0.297341	13.3936	14.1918	12.3857	11.9055	9.71594	10.0026	13.3651	9.08336
ENSDARG00000100133	cnmd	9	53725128	53744243	+	1530.89	0.297963	0.297538	57.2426	50.4733	36.8324	45.96	55.3135	66.8217	56.3898	55.5587
ENSDARG00000059432	fsd1l	5	69808763	69851412	+	48.8311	-0.560576	0.29765	2.60299	2.01445	2.53324	2.21783	1.76199	1.55587	2.06084	0.91732
ENSDARG00000012796	hnmt	9	10138196	10145880	-	90.4627	0.586806	0.297781	4.30732	5.90492	3.59517	7.42799	8.30074	5.05952	10.6975	7.87219
ENSDARG00000097892	BX470264.1	2	9862833	9863388	-	56.1837	0.550156	0.297781	5.76596	5.9482	8.57527	4.75925	7.49013	7.7459	9.82752	11.7695
ENSDARG00000068940	atp5meb	5	9070382	9073433	-	2433.01	0.18417	0.298467	277.01	277.933	295.73	258.094	294.246	307.758	315.395	342.584
ENSDARG00000075733	zyx	16	17302452	17347727	-	94.6998	-0.377329	0.298467	3.76088	3.29371	4.28222	3.58646	2.77294	3.21372	2.6553	2.85527
ENSDARG00000100409	camlg	21	45712247	45716176	+	334.157	0.261095	0.298517	13.0408	12.0365	12.8143	14.651	17.6915	14.3054	14.9825	16.0901
ENSDARG00000040300	gtpbp10	16	23891443	23902439	+	86.3656	-0.413236	0.299173	3.47814	4.01965	3.14657	3.48827	2.76548	3.0838	2.71973	1.97838
ENSDARG00000091079	si:zfos-1192g2.3	16	54780544	54782705	+	447.084	0.21575	0.299337	20.2249	20.0346	19.7043	19.3448	22.0151	24.4568	21.3044	24.3546
ENSDARG00000056050	kctd17	12	19036380	19065298	+	150.765	-0.335027	0.299346	2.46631	2.33541	3.09537	2.60192	2.1054	2.05798	2.33099	1.82192
ENSDARG00000094258	commd9	17	24618640	24622996	+	112.13	0.392191	0.299346	8.29923	8.72272	5.64242	6.6545	9.08282	9.51972	8.9811	10.8164
ENSDARG00000100159	angptl1b	2	97692	103388	-	84.2399	0.390714	0.299346	2.53005	3.00404	3.49854	2.9024	4.07076	3.85373	4.09296	3.64918
ENSDARG00000054723	si:ch211-242b18.1	20	34537736	34644082	+	530.68	-0.246028	0.299661	3.74701	4.16718	4.15942	3.88998	3.18548	3.50514	2.92422	3.86637
ENSDARG00000054292	C2H14orf119	2	38225427	38230008	+	326.185	0.255226	0.300476	14.277	13.4534	15.9877	14.7622	17.5624	16.0923	16.5856	19.7373
ENSDARG00000076928	tet2	1	26356205	26402046	+	210.197	-0.289112	0.300756	1.5811	1.75972	1.99474	1.85666	1.31931	1.44219	1.57059	1.56516
ENSDARG00000029057	tm6sf2	22	17784414	17823608	+	249.212	0.296138	0.302324	3.38064	2.79054	2.71475	3.35793	3.20633	4.03452	3.78922	4.00294
ENSDARG00000098890	cyp2aa9	23	42414652	42428299	+	40.5244	-1.92937	0.303239	3.44884	2.61806	6.1244	0.424878	0.822985	0.143071	0.935834	1.42068
ENSDARG00000028559	march5l	10	42500895	42519773	-	321.032	0.270004	0.303371	14.3948	16.0401	14.0705	14.1012	18.441	18.2215	14.6668	19.4035
ENSDARG00000030116	susd6	20	28885990	28932038	-	386.348	-0.228076	0.303371	6.40403	5.68229	6.65943	6.86637	5.54707	5.41139	5.47032	5.45857
ENSDARG00000035904	crabp1b	7	48319916	48342750	+	128.006	0.425045	0.303371	11.6609	10.6891	7.24754	6.82366	11.5652	13.464	11.1536	12.509
ENSDARG00000042948	dnajc5aa	8	23165749	23179849	+	53.7455	-0.480832	0.303371	5.11241	4.52865	4.87948	4.34965	2.90796	3.5706	4.14678	2.80389
ENSDARG00000060980	atp8b1	21	3618519	3700334	-	143.325	-0.35788	0.303371	2.36401	2.53946	2.9086	3.02882	2.3446	1.66716	2.35739	2.10991
ENSDARG00000071040	smim8	20	186277	188930	-	138.785	0.314291	0.303371	8.23766	6.65696	6.84279	7.56625	8.85039	9.06654	9.62763	8.83203
ENSDARG00000074301	cth	6	37409558	37422841	-	890.032	0.220404	0.303371	33.3215	36.7308	30.0692	37.5642	39.3424	38.2237	39.8549	43.0581
ENSDARG00000076435	abhd10a	5	67884087	67895855	-	74.9605	-0.462472	0.303371	1.39915	1.15312	1.62272	1.29074	1.10204	0.762516	1.22696	0.870745
ENSDARG00000091851	tsen2	11	588017	596505	-	68.774	0.418105	0.303403	5.628	6.30095	5.49148	6.02178	9.16468	7.43504	7.29494	7.43085
ENSDARG00000102458	hip1rb	5	66366865	66429357	-	66.7274	-0.494979	0.303748	1.33984	1.77279	1.46645	1.4913	0.953414	1.48583	1.07031	0.770389
ENSDARG00000020232	eif6	6	52339548	52348651	-	984.589	0.230058	0.303767	47.0132	48.7207	37.6036	47.3756	55.8417	54.0951	52.0323	49.8635
ENSDARG00000060309	srgap3	6	41554794	41757181	+	36.7711	-0.576306	0.303889	0.414763	0.573618	0.43542	0.62428	0.365693	0.305153	0.343759	0.364738
ENSDARG00000098361	nudcd3	10	45059702	45070182	+	688.955	0.246875	0.304615	27.6405	29.8532	36.4595	34.3981	37.2174	37.9179	35.9908	41.4197
ENSDARG00000002538	smu1a	14	6228996	6245748	+	454.356	0.236066	0.305162	15.2867	14.9464	13.3283	13.8973	16.8243	16.8349	15.1412	18.9059
ENSDARG00000006598	sgk2b	16	26530426	26537114	-	76.4758	-0.602225	0.305162	4.95037	3.53346	2.1209	3.84967	2.28936	2.72908	2.97518	1.45848
ENSDARG00000019418	kcnj2a	12	36259018	36260532	-	36.5753	-0.562912	0.305162	2.4864	2.53834	1.79834	2.00862	1.37443	1.47037	1.58693	1.5209
ENSDARG00000037350	rpl9	1	23269503	23274504	-	3061.47	0.206456	0.305162	111.128	104.542	128.247	113.163	126.776	130.334	124.435	146.043
ENSDARG00000056165	si:ch211-215a10.4	19	30450125	30468234	+	74.4048	-0.477187	0.305162	3.37417	3.15801	2.7259	4.5386	2.24776	2.62436	2.95357	2.05985
ENSDARG00000063133	slc4a10a	11	10669461	10798064	-	364.814	-0.243438	0.305162	3.77914	4.13237	4.77462	4.24856	3.7763	3.41815	3.55762	3.57214
ENSDARG00000117244	FO704797.1	17	43708399	43718395	-	74.8918	-0.392196	0.305162	1.58504	1.48526	1.5372	1.44682	1.08074	1.08841	1.20351	1.24375
ENSDARG00000069415	col17a1a	1	49568335	49605854	+	2602.03	-0.198886	0.305355	44.9633	48.9998	44.8148	40.682	36.1192	39.9515	37.7862	42.4995
ENSDARG00000058445	zgc:136472	1	9234928	9249943	-	309.797	0.257101	0.305622	13.9879	11.1105	12.1285	13.73	14.1191	15.455	15.6792	15.6509
ENSDARG00000062226	ino80db	6	13207139	13254851	+	122.132	0.331707	0.305977	0.912055	0.765834	0.87199	0.813308	1.0497	0.935529	1.11777	1.13312
ENSDARG00000074794	necab3	6	57541776	57620500	+	34.7562	-0.649792	0.305977	2.14352	2.45836	2.48811	1.42405	1.30605	1.35623	1.80592	0.901825
ENSDARG00000075616	polr2k	19	11978209	11981656	+	146.844	0.351485	0.305977	27.3418	26.839	23.2362	25.4967	28.5726	27.4584	38.5143	36.7226
ENSDARG00000009771	ppme1	21	25380675	25395223	-	618.571	0.205774	0.306115	27.5999	26.5305	23.9698	24.0873	28.0908	29.0202	29.5311	31.1503
ENSDARG00000052842	ppifb	12	48803098	48811125	+	736.607	0.19489	0.306782	50.4184	45.2661	42.9076	46.7446	52.074	53.9076	51.2229	54.8939
ENSDARG00000016855	sf3b5	13	23897975	23901732	+	185.733	0.352191	0.307434	24.1577	24.1372	21.7379	18.6497	22.1517	33.8355	27.2559	29.7417
ENSDARG00000056583	ndufs6	19	28281201	28283877	-	1089.8	0.192451	0.307434	103.172	96.4686	94.924	86.2908	112.983	110.564	102.513	108.955
ENSDARG00000060326	map1sb	2	36917613	36932253	-	99.2314	-0.382142	0.307434	0.897712	1.16199	1.17985	1.23209	0.949192	0.734995	0.882454	0.87629
ENSDARG00000034852	nt5c2l1	10	17460358	17484764	-	91.3105	0.5136	0.308148	2.56996	2.55225	2.08247	1.40595	3.31455	2.18719	3.8845	2.85228
ENSDARG00000039302	terfa	4	77973876	77996958	+	357.401	0.288478	0.308148	9.7823	11.3446	14.1553	11.0983	14.7945	13.822	12.9435	15.2018
ENSDARG00000075727	map1lc3cl	14	45406299	45422778	+	340.591	0.344327	0.308148	16.2936	16.8433	18.6587	20.2511	23.5106	16.4361	24.304	27.4184
ENSDARG00000015392	dhx15	7	71278625	71331690	-	637.487	0.245566	0.308699	16.7893	16.6288	13.2835	13.3909	18.3656	18.1016	16.6091	18.0986
ENSDARG00000041720	arpc5la	8	41453691	41462732	+	207.497	0.294203	0.308699	10.4613	10.5787	10.3722	8.6812	11.9147	10.9948	14.0085	12.1595
ENSDARG00000044544	zgc:110782	21	27192763	27195323	-	23.0712	0.757367	0.308713	0.841122	1.44137	0.612703	1.0414	2.10123	1.39156	1.36534	1.79635
ENSDARG00000062550	rc3h1a	22	15973122	16016271	+	28.0124	-0.703951	0.308713	0.491961	1.00578	0.690755	0.653238	0.427471	0.356704	0.583304	0.368961
ENSDARG00000063197	golga2	5	1432074	1487262	-	151.07	-0.49145	0.308713	4.07222	3.94615	2.54466	2.93284	2.254	2.79261	3.03032	1.46915
ENSDARG00000068596	cnot11	9	56232548	56245149	+	247.57	0.280488	0.308713	10.4893	9.53179	7.78632	8.79927	10.182	11.265	11.3641	11.57
ENSDARG00000071709	ppp1r9bb	12	9703172	9774747	+	56.8442	-0.506828	0.308713	1.49969	2.10338	1.83822	1.92819	1.35447	1.2291	1.67783	0.895464
ENSDARG00000096995	fbxl22	25	26727104	26736088	-	66.0768	0.561753	0.308713	4.51158	2.54674	3.66497	2.79291	6.36451	4.36426	3.37737	5.87485
ENSDARG00000008447	fkbp4	18	6536293	6550378	+	758.901	-0.190948	0.30913	29.0098	25.7583	25.4726	26.1319	22.4202	22.8915	23.5237	24.3377
ENSDARG00000015310	pitpnbl	3	15332268	15352438	-	670.574	0.268198	0.30913	28.5395	27.0094	20.3109	25.9412	27.9057	30.5369	33.7813	30.2524
ENSDARG00000039913	tmem147	16	45019449	45042236	-	542.257	0.212837	0.30913	35.4288	36.9701	31.5776	34.2358	39.2159	42.0305	37.2456	41.653
ENSDARG00000054973	itsn2b	17	30473507	30521043	-	266.813	-0.27523	0.30913	2.95057	3.80293	3.76652	3.25061	2.93602	2.71074	2.727	3.02395
ENSDARG00000056855	gatc	5	20103085	20108469	+	227.204	0.289279	0.30913	19.638	17.506	22.4499	18.184	24.2053	21.9806	22.382	26.7099
ENSDARG00000074322	si:ch211-194m7.3	25	13191391	13194926	+	77.0165	-1.2634	0.30913	9.75418	1.87209	2.34869	2.91854	1.74631	1.73209	2.14278	1.40213
ENSDARG00000102825	olfm2b	1	59244159	59251874	-	22.3794	0.721284	0.30913	0.442277	0.45474	0.53695	0.599737	0.978593	0.585367	1.00509	0.799236
ENSDARG00000003750	pfas	20	25445826	25473275	+	165.657	-0.386811	0.30937	2.95865	3.3595	2.11945	2.68501	1.76457	2.59759	2.05581	2.06635
ENSDARG00000005230	ssr2	19	11231083	11238721	-	1883.43	0.171397	0.30937	133.604	132.185	118.691	134.713	140.937	145.31	153.727	144.556
ENSDARG00000016573	mroh1	16	31258283	31351419	-	175.769	-0.309549	0.30937	1.99051	1.79996	1.5127	1.81675	1.3292	1.6225	1.38315	1.39763
ENSDARG00000031511	psmb2	19	47394270	47423628	+	915.313	0.237997	0.30937	43.9027	41.1943	35.4448	36.0362	44.6985	50.075	41.0611	48.7478
ENSDARG00000063916	mt-nd4l	MT	11009	11305	+	160.275	0.619824	0.30937	38.3194	30.2985	30.9601	30.738	90.8729	29.0015	43.6637	36.6183
ENSDARG00000070995	inpp4ab	6	14172884	14292329	-	35.5932	-0.627259	0.30937	0.768953	0.927662	0.989568	0.942978	0.307351	0.753123	0.679018	0.606358
ENSDARG00000075129	mrps11	7	14512000	14535862	-	361.858	0.252227	0.30937	27.3387	26.0109	20.5859	24.4299	28.1744	29.7304	29.5242	29.5578
ENSDARG00000078882	slc22a31	7	56453646	56469115	+	144.5	-0.361202	0.30937	4.49832	4.68524	4.56878	3.30541	3.37121	3.1765	3.83971	2.8388
ENSDARG00000089645	si:ch1073-406l10.2	24	33288455	33291784	-	127.59	-0.340492	0.30937	9.07323	7.9814	10.8068	9.5883	7.28061	7.70559	7.93529	6.63978
ENSDARG00000095510	si:ch211-10d23.5	23	4274321	4281061	+	28.5276	0.626753	0.30937	1.27924	1.17422	1.13441	1.19361	2.11193	1.64894	2.17401	1.40712
ENSDARG00000110744	CYTL1	14	2243	3715	+	77.5285	0.429394	0.30937	9.14919	11.0626	13.5291	12.3849	13.5306	14.749	18.6295	15.3611
ENSDARG00000010186	myo3a	24	6161037	6260333	-	36.2175	-0.547884	0.309991	0.399187	0.430958	0.424058	0.387152	0.339055	0.268131	0.27215	0.241003
ENSDARG00000016889	eif3g	3	54581987	54589823	+	4078.92	0.153304	0.310259	257.125	282.629	289.666	269.594	307.545	302.812	298.664	313.417
ENSDARG00000036299	nucb2a	7	27021368	27038532	-	953.117	0.238653	0.310286	12.2135	10.8264	9.29492	10.3128	11.2606	13.3846	12.3087	13.3407
ENSDARG00000037378	qdprb1	1	22845225	22851481	-	126.263	0.348569	0.310511	8.87947	8.89152	7.08681	7.96647	10.0301	12.3756	9.40513	9.85595
ENSDARG00000039730	zgc:112160	7	35062132	35066457	-	12067.9	0.346832	0.310511	536.298	555.866	381.05	575.386	503.619	717.803	791.446	592.35
ENSDARG00000099804	CABZ01059119.1	20	48413712	48447840	+	25.9236	-0.679122	0.310511	1.59401	1.89679	1.89652	2.36827	1.14683	0.827012	1.50694	1.39313
ENSDARG00000068641	taf10	8	25811892	25817106	-	472.355	0.209313	0.311729	28.2282	25.872	28.1296	29.4138	33.275	32.8918	29.9669	33.0756
ENSDARG00000021135	dhrs4	7	24039464	24047316	-	212.671	0.325506	0.31174	5.47078	5.97181	7.09017	6.09606	6.32084	8.61648	7.14871	8.84704
ENSDARG00000054191	pgk1	21	37445871	37463555	+	6932.63	0.242057	0.312044	116.346	147.828	117.596	146.465	148.515	152.904	147.629	175.747
ENSDARG00000071403	oaz1a	22	20714624	20720427	-	2805.93	0.202613	0.312217	155.011	134.892	123.185	147.199	150.795	165.327	161.701	166.882
ENSDARG00000055158	prox1a	17	32822588	32865788	-	130.463	-0.396507	0.312255	3.4105	4.93482	2.92103	3.8267	2.58259	2.91288	2.78534	3.18661
ENSDARG00000045979	zgc:153704	5	4482437	4493524	-	1734.66	0.362341	0.312847	160.121	131.801	86.8081	121.697	143.708	194.786	152.062	152.486
ENSDARG00000053315	tmprss3a	9	19550367	19585848	-	137.706	0.411804	0.312847	4.0867	3.38868	4.58577	5.79662	5.98668	5.18306	5.37393	7.34594
ENSDARG00000079994	akap13	25	11110380	11307786	+	122.376	-0.367166	0.312847	0.733223	0.926139	0.825505	0.822458	0.632478	0.690922	0.746263	0.482849
ENSDARG00000058463	ndufab1a	1	9118100	9123465	-	1164.53	0.233324	0.313089	104.505	88.9762	77.0157	86.6914	97.7093	110.653	103.568	107.728
ENSDARG00000103134	C23H1orf52	23	46030970	46034609	-	544.441	0.237914	0.313089	26.8414	24.4131	25.9257	25.714	32.5302	33.8561	26.114	28.8214
ENSDARG00000027009	zgc:85777	19	40861853	40898600	+	737.648	0.194636	0.313146	30.8521	35.3492	30.5963	32.1456	35.1911	36.7179	38.6567	36.9456
ENSDARG00000078313	MYO9B	22	5331675	5428243	+	123.777	-0.349187	0.313146	1.44084	1.93575	1.55102	1.43704	1.12781	1.3349	1.24426	1.28412
ENSDARG00000071046	bbip1	22	29648854	29652356	+	264.303	0.241184	0.313228	26.6005	27.1843	25.8356	26.8986	32.2188	28.6987	31.6122	33.503
ENSDARG00000079756	peak1	25	7346800	7413948	+	29.8514	-0.755085	0.313675	0.520434	0.782884	0.286889	0.429569	0.393547	0.312757	0.25572	0.226453
ENSDARG00000016443	eif3c	12	3944229	3962372	-	5780.77	0.126189	0.313864	131.529	133.678	129.895	132.699	145.34	145.706	140.28	144.73
ENSDARG00000054300	dhrs1	2	38261748	38269675	+	1266.82	0.23613	0.313864	68.8341	76.1649	63.8901	57.2112	76.9766	71.3702	85.1513	79.7767
ENSDARG00000007496	ufl1	20	418513	438646	-	272.5	0.270476	0.314013	5.69288	7.15021	6.61674	6.84109	8.17041	7.73046	7.07746	8.82513
ENSDARG00000020845	tns1b	9	47436010	47654204	-	61.3438	-0.475383	0.314163	0.689664	1.04365	0.822801	1.06187	0.583124	0.700392	0.735419	0.579568
ENSDARG00000036834	krt92	19	5349656	5352199	-	11768.2	0.27934	0.314399	373.617	370.757	509.458	377.987	538.849	486.688	416.824	538.215
ENSDARG00000055307	sypl2a	11	36355348	36376073	+	687.297	-0.229494	0.314399	13.0693	10.6646	13.1517	12.1591	10.759	9.33385	10.7	11.0679
ENSDARG00000004594	znf800a	25	26895962	26913274	+	60.0094	-0.458908	0.314545	0.860673	0.913529	0.7536	0.93644	0.72972	0.507429	0.723094	0.554858
ENSDARG00000021022	ift57	2	42200390	42210526	+	78.4136	0.38796	0.314588	3.86697	3.50754	3.24129	3.14809	4.0758	4.31879	4.76709	4.81239
ENSDARG00000035732	arntl1b	7	66048102	66105828	+	46.1841	-0.630993	0.314588	0.637657	1.18163	1.64441	1.23414	0.703094	0.692628	0.679577	0.986144
ENSDARG00000028894	mrgbp	23	15899693	15916391	-	90.4999	0.375585	0.314736	3.4569	4.23601	4.61011	3.68739	5.52689	4.6809	5.31786	5.25967
ENSDARG00000056929	kdm6bb	10	22724059	22760659	+	194.057	-0.329701	0.31507	2.94412	2.54275	2.72949	2.82774	1.75177	1.94654	2.53027	2.57001
ENSDARG00000062310	wdr26a	16	2482498	2504005	-	27.7237	-0.651275	0.31507	1.56712	2.41692	1.66475	1.61688	1.00668	1.24448	1.37366	0.965431
ENSDARG00000102805	cyp2aa12	23	42292748	42306332	+	225.674	0.300801	0.31507	4.85832	5.99851	6.28525	6.74307	6.77182	6.96667	8.29812	7.43737
ENSDARG00000108060	LO017771.1	16	27157683	27161410	-	48.1184	1.31477	0.31507	0.445485	0.69955	2.58131	0.534844	3.11606	3.15175	2.17202	2.1889
ENSDARG00000001241	puf60b	7	41146560	41158143	+	675.108	0.224797	0.315122	20.8382	20.3423	16.8473	19.7921	24.1895	22.7005	20.6372	23.399
ENSDARG00000042904	foxo3b	20	32286765	32332736	-	570.349	-0.265631	0.315122	8.89736	11.2488	10.0368	11.8173	8.4144	8.24316	10.0937	8.1813
ENSDARG00000054218	si:ch73-269m23.5	23	44772661	44786844	-	65.2012	0.608396	0.315122	2.54579	1.91952	1.73854	2.77672	4.90605	4.12755	2.43813	2.19568
ENSDARG00000089681	btf3l4	11	13024002	13055807	+	770.286	0.198736	0.315122	56.1102	50.7745	47.1156	49.9991	56.8118	61.8437	55.9432	59.3905
ENSDARG00000096849	si:dkey-16p21.8	3	32325143	32337695	-	3825.86	0.190623	0.315122	336.223	335.58	369.143	301.547	358.376	379.924	382.867	411.074
ENSDARG00000056742	crmp1	1	14348399	14364710	+	100.814	-0.351586	0.315677	3.78051	4.14618	3.8248	3.80398	2.62639	3.46918	2.97834	3.10534
ENSDARG00000002632	anxa11b	12	48815988	48837308	+	1306.8	-0.194408	0.316681	36.4628	37.4414	36.5411	35.8303	28.5887	30.6529	33.1203	35.5215
ENSDARG00000020890	tmod4	16	29650698	29684858	+	2860.1	0.329829	0.316681	81.089	64.6419	108.43	71.6247	113.843	107.702	87.8722	100.099
ENSDARG00000035458	atp2a1l	12	13244149	13263658	+	29987.4	0.374606	0.316681	248.627	319.369	414.822	432.721	519.607	374.647	405.982	535.052
ENSDARG00000040253	onecutl	16	29521736	29528198	-	95.784	-0.357229	0.316681	2.22298	2.5232	2.39703	2.68323	2.10189	1.97095	1.89035	1.70424
ENSDARG00000063076	atrip	22	10543329	10559760	+	94.8647	0.443865	0.316681	3.1834	2.60565	2.06883	1.75173	3.74237	3.2674	2.80865	3.19424
ENSDARG00000090389	ndufv3	9	19518674	19528038	+	565.278	0.218889	0.316681	33.4351	28.8126	29.3462	29.9601	36.0269	31.4845	36.372	37.609
ENSDARG00000093068	c3b.1	22	26180184	26236275	-	316.399	-0.237164	0.316681	4.53536	3.91833	4.19343	4.74251	3.62823	3.77061	3.60284	3.76252
ENSDARG00000097706	birc6-as2	17	22687170	22689640	-	102.799	0.350522	0.316681	5.22836	5.69036	6.12305	4.99967	7.32695	7.32496	7.30286	6.08577
ENSDARG00000020015	mrps33	4	12102267	12106039	-	194.614	0.274229	0.316801	6.72989	6.00926	5.71934	5.76282	7.33619	7.03527	6.93542	7.98749
ENSDARG00000061231	tinagl1	19	41769135	41829721	+	30.2003	-0.601979	0.316801	1.95925	1.57409	1.43272	1.39152	0.956124	1.09756	1.15971	0.943148
ENSDARG00000044803	dhrs3b	11	28590733	28614608	-	150.174	0.302541	0.317071	6.28337	5.81284	5.91611	5.22363	7.85961	6.49145	7.10878	7.1737
ENSDARG00000032373	rnf145b	21	34001712	34032650	-	239.856	-0.291198	0.317166	4.59036	4.87704	5.0505	6.12314	4.64835	3.93008	3.93054	4.40684
ENSDARG00000103854	pdlim7	14	51056605	51139378	+	726.109	0.207699	0.318031	40.5823	38.5169	44.2188	40.3747	50.4674	47.3221	42.2673	49.1555
ENSDARG00000021611	si:dkey-151g10.3	23	25172682	25222673	+	30.87	-0.612115	0.318307	0.540316	0.812325	0.566326	0.654103	0.377938	0.40047	0.523899	0.372808
ENSDARG00000036619	mgat3b	6	202367	205291	+	41.8537	-0.599305	0.318307	1.44898	2.86789	2.38585	2.01824	1.08592	1.30049	1.81108	1.56214
ENSDARG00000008494	myl6	6	39874177	39893526	-	725.324	0.215334	0.318659	19.415	18.0889	18.0367	16.9583	18.2991	21.3388	22.5808	21.9042
ENSDARG00000058476	stc1l	10	42677891	42685512	-	223.332	0.396983	0.318968	6.13701	8.4244	8.32405	7.0112	12.4273	8.2839	7.38891	11.3572
ENSDARG00000041397	eif2b2	20	46523078	46534179	-	410.993	0.231821	0.319135	21.2097	24.4242	21.7937	25.358	26.4601	29.1775	25.4728	27.9382
ENSDARG00000071336	mif	14	48960078	48970210	+	412.131	0.284796	0.319135	26.7778	20.6886	20.1696	20.6153	23.4673	30.4498	25.4709	28.0072
ENSDARG00000042641	cyp51	19	598657	617246	-	242.285	0.85673	0.319711	7.46844	5.62696	3.67181	3.56623	6.26015	13.181	5.61068	11.7471
ENSDARG00000103826	gpib	18	402048	423921	+	997.134	0.255715	0.319711	30.4541	38.6574	39.6607	37.064	41.0508	38.1388	49.2189	45.7934
ENSDARG00000102115	ndufc2	15	11427620	11443214	+	1139.18	0.262854	0.320385	181.895	151.25	134.072	122.47	172.38	176.387	180.241	177.994
ENSDARG00000099499	ndufa4l	3	20947560	20957083	-	4244.66	0.192607	0.320652	93.1118	84.5751	95.4224	90.9115	100.325	94.3549	104.668	116.757
ENSDARG00000069808	ostm1	20	32473584	32491036	+	103.808	0.355008	0.320801	1.26584	1.51427	1.78312	1.4599	1.85402	1.89571	1.90727	2.07385
ENSDARG00000029995	tnni2b.2	7	39385540	39394430	+	5834.16	0.188837	0.321006	149.262	147.328	168.253	156.229	176.65	163.563	170.509	197.362
ENSDARG00000090615	cd59	7	38695719	38698664	-	397.648	0.315539	0.321169	21.5079	19.9002	27.5664	25.7328	26.2522	27.1312	28.2758	36.496
ENSDARG00000009215	zgc:112437	21	25773530	25774605	-	77.1663	0.396487	0.321838	4.7671	4.78911	4.74759	4.67256	6.62428	7.31497	5.349	5.65333
ENSDARG00000109443	EML4	13	2927637	2981472	-	150.921	-0.293184	0.322445	4.10365	4.66131	4.38897	4.58536	3.57057	3.75019	3.85716	3.27446
ENSDARG00000087805	FP236735.1	6	30456788	30464567	+	130.017	0.430432	0.322616	11.7288	9.63527	6.64509	9.68101	10.3882	15.9703	13.0848	11.1376
ENSDARG00000009341	nrap	12	30586599	30618440	+	456.144	-0.297737	0.322925	5.72953	4.44539	4.58664	6.5312	4.1638	4.61006	4.05979	4.49872
ENSDARG00000074715	stk17a	24	744713	788777	+	139.166	-0.316111	0.322925	2.77716	2.82299	3.33917	3.17524	2.3434	2.17272	2.61798	2.62589
ENSDARG00000092677	coa6	4	4832144	4834617	-	375.226	0.23647	0.322925	43.3092	37.5004	39.3443	43.5545	46.6344	44.045	49.324	53.0959
ENSDARG00000103802	si:ch73-389b16.2	6	24152816	24203980	-	237.196	0.2593	0.322925	3.49873	3.17097	3.52399	3.16863	3.67415	3.76672	4.3436	4.20971
ENSDARG00000077407	si:dkey-184p18.2	19	34091552	34117056	-	114.107	-0.411142	0.323348	4.33133	3.42495	5.06497	4.40452	3.87796	2.34351	3.49627	3.26747
ENSDARG00000102471	trak2	6	4185107	4228640	-	25.8372	-0.698358	0.323348	0.543769	0.952888	0.823775	0.565915	0.448864	0.547595	0.322366	0.462192
ENSDARG00000037905	cacna1aa	3	33773156	33901483	-	69.4553	-0.476227	0.323854	0.609482	1.18059	0.844088	0.847764	0.631581	0.596038	0.605327	0.674927
ENSDARG00000102445	si:dkey-22o22.2	16	40594128	40841363	-	50.2524	-0.505293	0.324836	0.440367	0.584435	0.509607	0.572289	0.365137	0.260418	0.434369	0.430987
ENSDARG00000025212	ints11	23	37057603	37085968	-	142.44	-0.347528	0.326058	1.73826	1.87924	1.52399	1.57098	1.40715	1.59006	1.10007	1.16394
ENSDARG00000054937	badb	7	25129520	25133853	-	120.965	0.337532	0.326058	6.66416	5.20668	6.11455	6.13344	7.36633	7.86795	8.57745	6.57848
ENSDARG00000024433	pvalb4	3	61174750	61185746	-	14969	0.23908	0.326135	515.195	498.836	627.211	486.51	640.046	533.643	666.421	671.239
ENSDARG00000026090	adprm	12	288108	290815	-	44.7953	0.579179	0.326135	1.5041	0.866029	1.57041	1.95091	1.80356	2.50831	2.57824	1.92734
ENSDARG00000040100	si:dkey-95h12.1	18	8869465	8889382	-	102.099	-0.374543	0.326135	1.50499	1.47975	1.2161	1.24222	0.862871	1.05146	1.24471	1.02139
ENSDARG00000045930	rbpms2a	25	6122823	6153077	+	563.299	-0.243066	0.326135	9.26812	8.57579	9.7927	11.0302	7.6707	7.58821	9.10307	8.33197
ENSDARG00000099954	plekhm1	12	4920451	4963153	+	93.0963	-0.433117	0.326135	1.58403	1.2504	0.944494	1.44454	1.02119	0.781121	1.09154	0.969555
ENSDARG00000104295	arhgap21a	24	6513843	6647275	-	82.141	-0.448819	0.326135	0.825657	1.26103	0.978395	1.15183	0.615873	0.980426	0.803389	0.682021
ENSDARG00000102343	si:dkey-243k1.3	15	14202114	14206065	+	23.9747	0.795423	0.326696	0.932715	0.831132	1.07575	1.59472	0.932016	2.03689	2.11963	2.68149
ENSDARG00000096979	zgc:193725	17	43021662	43022468	-	23.8765	-2.35305	0.326816	0.46597	6.1112	14.388	2.6923	0.931241	0.287806	0.423574	3.03649
ENSDARG00000052423	ppp1r12c	6	21588205	21616659	-	100.862	-0.382447	0.326925	2.30801	2.84456	2.49988	2.20387	2.21584	1.55132	1.70721	2.1077
ENSDARG00000068484	CABZ01100185.1	11	44324761	44335322	+	75.082	0.389089	0.327254	3.64304	3.60192	3.14291	3.3259	5.07437	4.1934	4.11438	4.57024
ENSDARG00000003151	skp1	21	45341786	45349548	-	2523.98	0.141251	0.327679	170.707	161.404	167.412	159.101	180.841	182.574	177.632	185.324
ENSDARG00000018149	slc38a4	4	1516716	1566572	+	1260.64	-0.27123	0.327679	17.4371	17.6961	25.1157	19.8134	16.8316	17.7325	15.0767	16.7305
ENSDARG00000021107	sf3a2	2	57825432	57837838	-	490.687	0.271407	0.327679	20.2193	22.9071	15.8644	18.5727	23.0774	24.6949	21.1179	24.6687
ENSDARG00000075768	sdhb	22	11395	18224	+	1443.27	0.179148	0.327679	32.4801	34.2482	30.767	29.2151	37.5713	34.0633	36.1156	35.661
ENSDARG00000114885	pxmp4	6	2163826	2171818	-	81.011	0.477685	0.327694	0.917253	0.779217	1.20123	0.980513	1.57769	1.40706	0.888472	1.55628
ENSDARG00000020007	col1a2	19	40983221	41002980	+	10943	0.203946	0.327739	151.429	145.463	122.01	122.723	164.519	151.568	149.903	157.837
ENSDARG00000036096	smad3a	7	34102661	34149263	-	207.653	-0.2678	0.327739	2.62266	2.81582	3.03432	2.7756	2.07579	2.51402	2.31322	2.44862
ENSDARG00000036456	anxa4	10	41159241	41192881	+	2822.21	0.307604	0.327932	103.624	156.258	121.501	138.677	173.764	167.659	126.33	176.016
ENSDARG00000110700	COX7A2	20	49697463	49704915	-	314.27	0.279113	0.32844	106.544	81.4897	81.0859	76.1291	102.333	97.5318	106.68	111.916
ENSDARG00000077383	anxa11a	13	16279890	16326598	+	1106.11	0.17931	0.329141	29.7581	29.3968	31.9043	32.7672	35.2956	34.3467	33.1881	37.528
ENSDARG00000007639	cnot4b	4	12243698	12286067	-	422.095	0.262481	0.330346	5.91174	5.60476	7.06695	7.49574	8.43393	7.52272	7.28385	8.10885
ENSDARG00000092693	tpt1	1	34707932	34713868	-	68163.8	0.171845	0.330362	2828.28	2680.41	3021.24	2803.58	2993.54	3128.01	3113.32	3532.5
ENSDARG00000100072	mgrn1a	12	20122256	20149558	+	279.145	-0.294911	0.330362	4.13379	4.20027	5.37292	5.31209	4.0173	3.5595	3.58084	4.39953
ENSDARG00000019845	pdlim1	13	25762908	25774183	-	375.352	0.204031	0.33042	11.2858	11.8633	11.657	11.4651	12.7695	13.3515	13.384	13.817
ENSDARG00000017775	atp5mc3a	9	2330798	2341127	+	1979.7	0.264892	0.330617	83.466	86.7645	60.2516	73.6054	88.0468	90.2444	84.1992	102.854
ENSDARG00000059729	sec14l8	5	13427826	13469307	+	249.288	0.271437	0.330617	6.69398	6.33696	5.61195	7.36699	7.20118	7.68239	7.97619	8.56476
ENSDARG00000074396	fscn2b	12	34438277	34459601	-	141.076	0.319143	0.330667	2.93249	3.19992	2.61274	2.61569	3.11934	3.48373	4.02001	3.50826
ENSDARG00000075013	usp45	16	32676517	32727199	-	46.6091	-0.5431	0.330667	1.67184	1.23973	1.54996	0.899053	0.80998	1.03261	0.944071	0.873892
ENSDARG00000008491	si:ch211-107o10.3	7	30178253	30191357	+	636.643	0.351096	0.33073	10.8302	11.9076	6.9993	9.05906	10.5683	14.5213	11.197	13.1637
ENSDARG00000028442	cplane2	6	41446541	41451844	+	27.0184	-0.639898	0.33073	2.4486	1.89127	1.57338	1.62673	1.25322	1.21728	1.3572	0.961498
ENSDARG00000068232	cbln12	2	38121415	38125657	-	55.1434	-0.480306	0.33073	3.258	5.14134	4.98381	4.36243	2.89383	3.62214	2.82995	3.41357
ENSDARG00000092798	ppib	25	5983430	5990182	+	4887.39	0.211002	0.33073	350.455	308.727	340.879	298.868	322.297	392.266	382.282	406.637
ENSDARG00000093120	si:dkey-117m1.4	1	40057412	40086978	-	44.3045	-0.528244	0.33073	1.24848	1.27622	1.1302	1.76977	0.813614	1.13153	0.912842	0.905123
ENSDARG00000102202	phospho2	6	3710865	3713097	+	38.1692	-0.545105	0.33073	1.83049	1.44661	1.2201	1.71827	0.896627	1.19711	1.04404	1.11442
ENSDARG00000006757	klhl41b	6	3680651	3692280	+	2746.71	0.161313	0.330829	45.1686	49.5814	43.4765	48.3831	51.6094	50.3111	52.9759	53.8053
ENSDARG00000042978	cyp2p6	20	25563105	25568441	+	446.069	0.267191	0.331244	12.545	9.88336	12.5154	14.6449	14.6836	14.8032	14.5243	15.7546
ENSDARG00000005690	slc25a23a	1	54974191	54997746	-	102.019	-0.357747	0.331413	1.47423	1.57465	1.34002	1.22742	1.16569	1.18768	0.932242	1.0909
ENSDARG00000024964	patj	22	16569123	16759151	-	78.7604	-0.477053	0.331413	0.747167	1.20174	0.876443	0.868613	0.694029	0.633731	0.851374	0.459864
ENSDARG00000063580	ppp1r9ala	9	3055566	3124822	+	41.2828	-0.785751	0.331413	0.583452	0.67188	1.50405	1.1237	0.893956	0.576589	0.512688	0.268381
ENSDARG00000103404	uchl5	22	24220937	24233856	+	350.554	0.445477	0.331413	25.6585	15.3823	11.4174	12.9928	20.9147	23.398	20.8081	23.8705
ENSDARG00000019601	col12a1b	20	49451764	49681850	-	313.865	-0.29742	0.332162	2.20315	2.84446	1.95855	2.57819	1.7163	2.08144	1.98952	2.00851
ENSDARG00000111714	BOLA2	7	59553040	59564011	-	126.657	0.341878	0.332162	3.92845	3.36817	3.42066	3.02993	3.70027	4.71358	4.03935	4.96196
ENSDARG00000003219	bin2a	23	33739215	33753361	-	347.653	-0.258491	0.332187	15.9235	13.974	11.4752	13.3931	11.6407	11.7741	11.2428	11.0478
ENSDARG00000010454	guca1a	4	22343093	22350976	+	24.5117	-0.670458	0.332187	0.936782	1.16533	0.914059	0.973689	0.520044	0.450023	0.820009	0.71818
ENSDARG00000018569	tnfrsf1a	16	17060758	17072561	-	130.034	-0.352387	0.332187	3.17069	2.40953	2.07156	2.57171	1.84971	2.13949	2.01587	1.98117
ENSDARG00000026369	dbi	9	907459	914886	+	1213.36	0.388708	0.332187	57.3436	44.0874	32.7736	34.1148	43.7713	60.7002	49.1159	66.7147
ENSDARG00000042120	si:dkey-97o5.1	20	33994580	34010235	+	28.9363	0.693004	0.332187	0.90533	0.386127	0.384694	0.456661	0.753876	0.815464	0.845818	1.01218
ENSDARG00000043288	impact	22	2959879	3026838	+	216.239	0.254032	0.332187	10.5739	9.60783	9.11635	9.23367	11.4337	12.1627	11.0513	11.2198
ENSDARG00000043899	psma6l	15	47920629	47929455	-	51.7176	0.578352	0.332187	2.29151	2.46718	1.47244	2.62954	2.40149	4.50494	2.59107	3.72779
ENSDARG00000062445	pias1b	18	19990412	20025364	+	26.6262	-0.622681	0.332187	1.08453	1.04075	1.01385	1.31293	0.577983	0.770337	0.72296	0.831452
ENSDARG00000076592	man1b1b	5	29181725	29195063	-	24.5972	-0.774579	0.332187	0.912432	0.847356	0.875477	0.874597	0.264701	0.790805	0.695638	0.270779
ENSDARG00000087390	hbbe1.3	3	55131289	55132052	+	484.3	1.08156	0.332187	71.4712	34.4913	33.705	23.8698	62.7484	99.643	40.1827	143.476
ENSDARG00000089213	adam15	16	28663184	28709874	-	23.6714	-0.722683	0.332187	0.212591	0.397819	0.225836	0.359721	0.180567	0.137872	0.212573	0.195579
ENSDARG00000098683	zmiz2	10	45248326	45341821	+	46.9692	-0.533911	0.332187	0.700755	0.92269	0.844823	0.995397	0.455964	0.830411	0.592555	0.505997
ENSDARG00000016763	znf292a	17	49415354	49438873	-	132.331	-0.299446	0.333125	1.51732	1.57047	1.52895	1.43131	1.1263	1.21497	1.3103	1.2588
ENSDARG00000035253	npr3	5	41260478	41307550	-	138.515	-0.36928	0.333125	3.33034	3.17258	4.42099	3.59159	2.55053	3.26564	3.15991	2.23637
ENSDARG00000056322	ldb3a	13	22476742	22552687	+	1642.05	0.196346	0.333125	16.6865	16.3406	17.6735	18.1276	21.1337	18.0998	18.2083	21.4775
ENSDARG00000101669	elmod2	1	53391345	53407463	-	122.202	-0.370065	0.333125	1.67805	1.59753	1.86748	1.84676	1.34409	1.13515	1.17429	1.79187
ENSDARG00000116769	ZNF521	2	1264971	1279387	-	26.1146	-0.696449	0.333711	0.689435	0.827007	0.567601	0.586846	0.409045	0.618782	0.352523	0.247759
ENSDARG00000024669	oser1	6	52715708	52723901	-	297.112	0.261991	0.333725	12.7464	11.9159	13.3106	10.5985	16.6377	13.988	13.8954	13.6843
ENSDARG00000060438	tbl1x	9	55093078	55128839	-	30.5201	-0.611959	0.335326	0.729131	0.552394	0.570726	0.855229	0.460159	0.39109	0.540698	0.375109
ENSDARG00000055903	luc7l	24	39638555	39654132	+	369.929	0.245936	0.335352	10.4161	8.48194	7.76575	8.53015	10.7887	10.4817	10.0864	10.3206
ENSDARG00000061311	znf438	12	26877381	26964998	+	55.6126	-0.566968	0.335352	1.44295	1.33612	2.17288	1.46265	1.64423	0.938141	0.828417	0.931563
ENSDARG00000034801	mylka	9	4024250	4075620	-	166.307	0.277964	0.335577	3.40115	3.10844	3.55898	3.20837	4.04595	3.7084	4.05917	4.31033
ENSDARG00000038456	mrps35	25	2333258	2355107	-	392.604	0.242187	0.335577	19.2819	19.4694	15.3061	18.7574	23.0785	20.2689	20.7537	21.9908
ENSDARG00000060350	apoda.2	2	37207461	37215989	+	9914.86	0.308207	0.335577	644.022	688.843	510.965	626.892	587.668	941.428	701.342	828.659
ENSDARG00000071090	actn2b	17	20122019	20143946	-	277.293	0.457901	0.335845	8.83065	5.35754	4.3568	5.45003	9.76275	8.70356	8.75915	5.64852
ENSDARG00000076296	triqk	19	33464688	33515742	+	202.328	0.285557	0.336089	2.75604	2.19292	2.30689	2.38916	2.86469	2.59189	2.99627	3.31271
ENSDARG00000063100	psmd14	11	10832560	10850936	-	796.165	0.180603	0.336443	49.9001	48.354	50.5807	49.8165	53.9715	57.9826	52.7721	60.5894
ENSDARG00000075159	meltf	6	30091811	30109437	+	181.181	0.425611	0.336443	2.79385	5.47048	4.29298	4.09966	5.04772	4.41863	6.25935	6.68532
ENSDARG00000018904	cstf3	18	45734297	45761868	-	603.568	0.211249	0.336721	15.7127	15.4511	16.2474	16.3966	20.5664	17.5187	16.5641	19.3058
ENSDARG00000039887	c1qbp	5	3914403	3927763	-	1399.49	0.249029	0.336721	84.3867	96.7302	66.4849	86.5867	101.338	104.412	91.4413	99.8732
ENSDARG00000061904	fhod3b	16	18608978	18960613	-	25.9913	-0.65669	0.336721	0.340705	0.638336	0.441212	0.549048	0.291814	0.300623	0.324454	0.335829
ENSDARG00000071004	abhd12	17	21154576	21200406	-	187.16	-0.388074	0.336721	2.01719	2.42919	3.19328	3.02528	2.0025	1.67343	1.90556	2.60777
ENSDARG00000115978	AL935186.10	4	77561226	77561679	-	685.236	0.31441	0.337579	135.248	101.837	107.056	88.9704	150.719	106.912	146.215	134.409
ENSDARG00000090690	nell2a	25	581227	691883	+	369.839	0.227528	0.337631	10.2399	11.8423	9.98532	10.6463	13.2166	12.3756	11.4563	12.9833
ENSDARG00000074558	cntnap2b	2	50276755	50372467	-	114.849	-0.32522	0.338182	1.41265	1.39039	1.68279	1.40519	1.18236	1.10743	1.26217	1.15243
ENSDARG00000052840	ndufs4	5	40485503	40501732	+	858.416	0.182896	0.33824	97.4759	99.7773	97.2412	96.7588	111.918	109.669	101.58	121.326
ENSDARG00000004291	hecw1b	2	49884696	49978227	-	38.8771	-0.525076	0.338614	0.611808	0.766507	0.765467	0.827621	0.475494	0.582568	0.432555	0.586301
ENSDARG00000033742	nt5c1bb	20	9277299	9301208	+	42.7485	-0.534318	0.338614	1.80247	2.37332	2.24428	1.69536	1.00527	1.6311	1.63847	1.30151
ENSDARG00000071868	znf711	14	11975344	12020653	-	97.4269	-0.344454	0.338614	1.43119	1.49581	1.51735	1.45033	1.00533	1.22093	1.10776	1.31992
ENSDARG00000086034	nectin1b	18	42970208	43226503	+	114.259	-0.368399	0.339695	3.33528	4.929	4.25169	3.88167	2.93285	2.75014	3.54723	3.49028
ENSDARG00000054914	dgat1b	16	30948451	31000727	-	108.97	-0.325627	0.339805	3.50571	3.3095	3.34263	3.05831	2.53475	2.93107	2.59085	2.45821
ENSDARG00000018881	apobec2a	22	641342	651719	-	118.926	0.389926	0.340284	6.28942	4.76199	6.17864	5.42945	5.76579	7.80494	6.71375	9.4887
ENSDARG00000068305	mrps14	2	35591423	35594184	+	285.061	0.226954	0.340284	28.8441	27.2571	26.3841	27.988	31.6827	33.863	30.2227	33.5496
ENSDARG00000021257	eif3d	3	29640837	29654925	+	5459.75	0.156881	0.340452	130.024	139.923	121.329	121.725	142.01	146.243	142.707	140.881
ENSDARG00000024717	selenbp1	16	38138246	38157299	+	305.307	0.379033	0.340452	12.2526	10.9151	14.0703	7.3222	12.7261	16.641	14.531	13.9891
ENSDARG00000053666	myb	23	31815423	31830043	+	91.7032	-0.408736	0.340452	3.06863	2.06365	2.42304	2.0941	1.64181	1.79087	1.62534	2.22289
ENSDARG00000007257	rab5ab	16	49647402	49661406	+	139.989	0.300398	0.340746	7.01833	7.75731	6.76328	8.48255	8.95419	9.05676	9.62661	9.36798
ENSDARG00000011298	atf7a	23	27446929	27479558	-	62.2254	-0.423184	0.341507	2.32066	2.13016	2.60101	2.10981	1.51234	1.58915	1.98722	1.74045
ENSDARG00000059956	ptk6b	23	17387325	17404011	+	142.99	0.371716	0.341507	4.41835	3.25395	3.43471	5.20182	4.96264	4.91852	6.07122	5.15975
ENSDARG00000101908	rab3ip	4	72723304	72789220	+	366.76	0.238095	0.341507	4.06214	4.1268	3.73564	3.4119	4.38049	4.99955	4.51552	4.15078
ENSDARG00000103923	tfap4	3	12202982	12227359	-	29.0499	-0.650258	0.341507	1.15067	1.34427	2.12585	2.14731	1.09982	0.973365	1.22789	1.03558
ENSDARG00000086411	srsf10b	17	53427931	53434318	+	183.023	0.340604	0.341573	12.9843	10.0567	8.34598	9.35725	12.9746	14.8386	11.5633	12.0514
ENSDARG00000102569	polr3a	12	47794089	47862432	+	60.4792	-0.502455	0.341573	0.904625	1.27416	0.681989	1.09594	0.743569	0.824592	0.596843	0.620819
ENSDARG00000037318	ddost	23	24227296	24234371	-	961.849	0.26044	0.342049	41.8601	37.2311	27.5847	35.6401	42.0413	44.103	43.5813	40.6041
ENSDARG00000002600	pcsk1	21	11684830	11722343	+	52.1843	-0.619875	0.342061	1.01936	2.44552	2.11158	2.12975	1.36873	1.44612	1.44783	0.732643
ENSDARG00000070011	hce2l2	9	12887491	12894091	+	38.2635	1.89688	0.342061	1.53448	0.151029	0.234062	0.519616	3.61708	0.400978	1.78828	3.25773
ENSDARG00000051981	STX3	1	44826316	44835738	+	26.4408	-0.665347	0.34215	1.44744	1.23027	0.808348	1.63848	0.826489	0.881237	0.714262	0.808478
ENSDARG00000010941	pomgnt2	16	8139515	8162380	+	40.6966	-0.517077	0.34228	1.34752	1.6458	1.09313	1.5167	0.918075	0.907957	1.0022	1.09177
ENSDARG00000014517	usp5	16	11965371	11986321	-	756.758	0.202794	0.34228	17.6497	16.567	14.9584	15.6627	18.6243	20.1495	17.0082	18.7993
ENSDARG00000063538	kalrnb	6	9289802	9455966	+	288.02	-0.227154	0.34228	2.47311	2.82205	2.58325	2.79104	2.35444	2.27461	2.20722	2.28555
ENSDARG00000074275	limch1a	1	18965750	19066327	+	45.3228	-0.511892	0.34228	0.929538	1.01095	1.07083	1.17644	0.804996	0.727228	0.506978	0.926416
ENSDARG00000089138	si:ch1073-440b2.1	1	28391631	28473487	-	220.835	-0.260693	0.34228	9.25375	8.50393	9.19714	9.12686	6.7392	7.44718	8.59001	7.30478
ENSDARG00000101072	cnot6b	14	48734794	48765262	-	61.6311	-0.410556	0.34228	0.614226	0.589432	0.652493	0.720869	0.498684	0.506822	0.462376	0.474573
ENSDARG00000019924	cmpk	2	10063747	10076929	+	868.412	0.212105	0.342401	43.2018	39.0753	34.3515	36.0689	41.3831	45.454	42.792	47.1682
ENSDARG00000089177	cyp46a1.3	20	5272655	5291012	-	62.9917	-0.425028	0.343282	3.5838	4.4813	3.2764	3.63038	2.49593	2.81722	2.66541	3.18461
ENSDARG00000017006	dennd5a	7	64978738	65093209	-	76.022	-0.408484	0.344963	1.72275	1.87864	1.44742	1.45428	1.36934	1.16078	1.37025	0.968041
ENSDARG00000036382	ponzr6	7	22767678	22773132	+	83.992	-0.388421	0.345231	10.0568	7.58284	10.5526	9.148	7.79333	7.89125	6.3433	6.4906
ENSDARG00000037589	gid8b	23	17509794	17523384	+	308.399	0.252563	0.345382	5.55154	4.30923	5.15269	5.34859	6.4183	5.47688	6.02816	6.36232
ENSDARG00000041921	hsbp1b	18	14334123	14337458	-	760.219	0.204027	0.345627	50.3839	43.7987	48.6014	42.7785	50.2775	57.4416	50.7358	55.2525
ENSDARG00000089050	cuzd1.1	17	21870044	21884323	-	55.6091	0.633525	0.345627	1.24323	2.14748	1.86657	1.64187	2.44318	4.22333	1.46915	2.57342
ENSDARG00000096597	si:ch1073-228b5.2	15	6773876	6784965	+	56.6805	0.42571	0.345627	2.10359	1.73606	1.78772	2.15303	2.73262	2.61155	2.67707	2.41907
ENSDARG00000104726	si:ch211-162e15.3	2	4894873	4898291	+	156.639	0.317352	0.345627	21.831	23.3892	17.5363	17.0321	27.0442	23.2736	23.9224	24.9331
ENSDARG00000076585	si:ch211-113e8.11	1	40107811	40115242	+	93.9801	-0.381031	0.34637	1.8129	2.04316	2.13186	2.57515	1.79047	1.83584	1.59046	1.35753
ENSDARG00000079784	si:ch211-235o23.1	2	42212948	42224703	+	95.0829	-0.358172	0.346967	4.13128	4.71078	5.6588	5.29549	3.73965	3.82752	3.7554	4.19193
ENSDARG00000097416	si:ch73-306e8.2	17	20616016	20630315	+	33.0734	0.72784	0.347777	1.30261	0.590293	1.10701	0.447993	1.30164	1.7432	0.986745	1.66441
ENSDARG00000042684	serpinc1	22	16022211	16028191	+	664.248	-0.234891	0.347929	20.4335	22.147	25.1487	22.9791	18.568	17.1237	22.2111	19.2014
ENSDARG00000053875	cryba1b	21	39185461	39195314	+	20694.6	0.152245	0.347929	657.614	711.102	649.664	629.407	781.438	709.882	710.679	740.462
ENSDARG00000015854	chata	13	29406814	29421331	-	133.873	-0.323239	0.348069	2.24067	2.46448	2.38759	2.70305	1.6534	1.85235	2.28748	2.04154
ENSDARG00000026907	slc48a1a	23	33357163	33361425	-	57.8307	-0.452857	0.348069	2.78399	3.64778	3.86742	3.3585	2.46092	1.98407	2.96869	2.58583
ENSDARG00000044942	mrpl45	11	12096199	12104917	-	310.203	0.251185	0.348069	22.7891	20.096	19.8906	20.526	27.6188	24.7513	21.1356	25.6756
ENSDARG00000070455	tmem245	16	27126473	27149202	-	82.4556	0.365526	0.348069	1.63665	1.64091	1.80608	1.63317	2.46533	1.92367	2.06507	2.21919
ENSDARG00000086996	si:ch73-234b20.5	10	4987766	4996049	+	151.856	0.466606	0.348069	10.8784	16.685	10.5882	7.21396	14.0291	19.3818	14.03	15.076
ENSDARG00000089340	rhobtb2b	10	42678520	42716739	+	46.558	-0.530188	0.348069	1.10138	0.682936	0.878402	0.909087	0.524882	0.612241	0.831745	0.487138
ENSDARG00000043317	kita	20	22335511	22378401	-	74.5749	-0.395557	0.348813	1.50923	1.81579	1.99091	1.97085	1.23799	1.31478	1.59715	1.39882
ENSDARG00000016794	mtmr6	24	25032340	25059539	+	214.486	0.247685	0.349079	5.6767	5.27908	5.54546	5.41015	6.11104	6.64191	6.22417	7.06643
ENSDARG00000087937	cdk4	11	135249	141592	-	217.554	0.32329	0.349079	15.5243	15.1827	13.3194	10.8519	15.0673	15.2774	18.4331	19.8171
ENSDARG00000053404	zgc:56064	21	45351660	45363956	-	1195.08	0.165298	0.349268	43.3872	47.0872	44.3236	42.4375	47.797	49.8076	52.5736	48.4738
ENSDARG00000063370	sgk2a	23	4324625	4344591	+	56.2286	-0.444732	0.349268	1.91499	1.80756	2.37445	1.68429	1.47437	1.5415	1.42684	1.26354
ENSDARG00000006467	pcdh8	9	53654866	53666031	-	25.9445	-0.666013	0.349386	0.280234	0.305593	0.465483	0.494154	0.241839	0.295033	0.208421	0.234371
ENSDARG00000078125	rusc1	16	14029283	14055309	+	71.4099	-0.490333	0.349395	2.59571	3.61696	2.20594	2.90559	1.38571	1.81187	2.26257	2.61697
ENSDARG00000005463	slc30a1a	20	13894123	13913790	+	314.479	0.313052	0.350399	7.2496	8.16352	5.81999	7.46325	8.60746	8.10447	11.0887	7.78308
ENSDARG00000006307	shisa4	11	24877820	24888595	+	65.7855	-0.396213	0.350399	1.13036	0.995572	1.17117	1.12471	0.758163	0.918131	0.830453	0.854712
ENSDARG00000030644	gnai3	8	25145464	25220957	+	72.6345	-0.421556	0.350399	2.73182	3.93232	3.20929	2.91805	2.40862	2.7915	2.41023	1.89415
ENSDARG00000070346	hoxc8a	23	36101185	36103635	+	69.7518	-0.436053	0.350399	3.91949	5.64192	6.4896	4.62963	4.05161	3.81913	3.50145	3.96331
ENSDARG00000095865	oxr1a	16	43417632	43742318	-	277.106	-0.26895	0.350931	6.21055	7.90542	7.61163	7.96469	5.53914	6.11055	6.9752	6.02048
ENSDARG00000099871	myo7aa	18	3367779	3473081	-	44.9269	-0.545452	0.351661	0.469	0.560085	0.487148	0.610781	0.270774	0.3283	0.540015	0.311616
ENSDARG00000039667	mrpl38	12	45238292	45257211	+	427.897	0.294061	0.351838	24.0184	29.0884	17.9013	23.3764	30.4817	30.0466	27.7291	27.325
ENSDARG00000005159	cyth1a	3	56408840	56541751	-	74.0251	-0.413267	0.352564	2.15329	2.4918	2.71803	2.87511	1.8669	2.37636	1.89981	1.52943
ENSDARG00000013333	ndufa10	9	23740506	23747409	-	1954.77	0.195443	0.352564	108.755	94.8965	92.1434	88.0834	105.479	118.888	103.871	111.183
ENSDARG00000102216	dlg1l	2	4900213	5074812	-	298.31	-0.235122	0.352564	2.70698	2.81049	2.803	3.06556	2.38183	2.25115	2.71263	2.32674
ENSDARG00000086269	ndst2a	13	21888214	22095934	+	172.508	0.518669	0.352777	1.73391	1.9547	3.51934	1.9036	1.98493	3.47797	3.62667	3.98788
ENSDARG00000075282	irs2b	9	8429239	8454060	-	274.676	-0.325539	0.353115	2.48728	2.90803	3.65529	3.62191	2.50712	2.20377	3.00147	2.41064
ENSDARG00000077934	tegt	11	161196	165318	-	2244.95	0.162981	0.353115	227.671	214.496	199.131	199.061	239.119	243.441	230.455	227.432
ENSDARG00000026582	iscub	5	31860043	31868847	+	141.805	0.39204	0.3532	6.13484	5.34709	8.37052	6.45741	10.2358	7.66525	6.80454	9.96744
ENSDARG00000074790	rab5if	23	2906031	2913472	+	383.013	0.271047	0.3532	17.8397	20.7555	13.9981	17.2442	22.9796	20.6721	20.4261	20.0914
ENSDARG00000095170	lrrfip1b	6	15526769	15604417	-	44.3377	-0.505544	0.3532	0.914129	1.25657	1.42775	1.30513	1.06157	0.778246	0.830957	0.795518
ENSDARG00000101063	CABZ01058650.1	5	4533244	4547917	+	316.427	0.212138	0.3532	26.161	25.4598	26.6321	25.2559	30.2057	30.4895	28.1503	31.1474
ENSDARG00000102070	tbc1d10aa	8	40426766	40442992	-	101.588	-0.393903	0.3532	1.30954	1.44024	1.97571	1.76102	1.08802	1.34957	1.43115	1.066
ENSDARG00000115405	hbbe1.2	3	55122662	55123439	+	75.7182	1.14564	0.3532	9.02238	5.73464	2.78822	3.57848	8.66436	16.1752	4.58005	17.2475
ENSDARG00000074378	junba	1	51732979	51734535	-	133.663	0.581838	0.353572	5.40489	5.73009	5.59946	4.33376	14.2479	6.19974	6.08292	4.97237
ENSDARG00000007943	gabpb2a	19	7432710	7441948	-	96.378	-0.375511	0.353711	1.65897	1.71583	1.92681	2.34307	1.41828	1.33206	1.44101	1.73819
ENSDARG00000012219	dpf2	5	37744625	37757818	+	57.1323	-0.444329	0.353711	2.15975	2.07257	2.12223	2.14477	1.11278	1.65703	1.87121	1.59108
ENSDARG00000037432	haus7	23	19822434	19831739	-	84.6464	0.354345	0.353711	1.15128	1.27478	1.29451	1.30114	1.80527	1.54251	1.49734	1.58873
ENSDARG00000092873	zgc:193541	20	20726231	20730631	+	3416.03	0.166071	0.353711	283.72	259.876	280.017	271.671	280.749	304.276	310.523	333.54
ENSDARG00000113801	LO017872.1	16	54166932	54187486	-	50.4246	-0.511514	0.353711	4.2981	5.74209	3.58108	5.49541	2.61061	4.13823	3.6006	3.00438
ENSDARG00000102558	pde6ha	6	344423	346084	-	5308.8	0.342437	0.353935	488.63	334.311	636.246	520.731	665.804	557.006	711.239	576.422
ENSDARG00000087331	si:dkey-77f5.3	15	1033243	1038193	-	109.387	0.330216	0.354329	5.2112	6.52008	6.95136	5.71697	7.77797	7.21148	7.85511	7.88915
ENSDARG00000103639	si:dkey-36i7.3	15	12251044	12270857	-	1224.97	0.234176	0.354464	92.5207	81.3354	87.4942	86.4469	86.7135	115.24	93.2922	113.929
ENSDARG00000016687	acadvl	7	20298333	20333524	+	1780.01	0.156462	0.35513	36.115	37.3034	33.2623	36.3808	41.2434	39.1666	40.7533	38.2322
ENSDARG00000023111	plg	20	42688488	42702884	-	1496.91	-0.256115	0.35513	40.4567	34.7182	44.7216	34.0667	31.7036	29.6924	38.1919	29.2908
ENSDARG00000040072	scpep1	3	36127287	36138174	+	481.484	0.220373	0.35513	7.8636	6.59054	6.66822	8.04953	8.9214	8.47842	8.1626	8.43083
ENSDARG00000041150	slc17a6b	7	32811907	32833255	-	583.609	0.215065	0.35513	7.74659	7.06829	7.41079	6.89488	8.86876	9.11178	7.28547	8.53514
ENSDARG00000053569	sox3	14	32742701	32744464	-	220.015	0.237494	0.35513	8.6326	8.41494	8.72638	9.263	10.6692	10.3972	10.0361	10.2407
ENSDARG00000057767	nudt4a	18	15795566	15837342	+	155.689	-0.282067	0.35513	7.06476	7.87898	8.55965	7.64371	6.72557	6.67798	6.03145	6.20299
ENSDARG00000059919	zgc:162613	3	32862730	32870055	+	96.5241	0.345265	0.35513	3.27209	2.9553	3.23876	3.05031	4.53902	4.20843	3.67423	3.45292
ENSDARG00000076618	tm2d3	18	204608	210478	-	281.547	0.227227	0.35513	13.0714	11.8441	13.587	13.1104	14.6227	16.2114	14.9118	14.6724
ENSDARG00000076870	piezo1	7	55328420	55454406	-	59.8768	-0.428259	0.35513	0.602938	0.841599	0.791893	0.642443	0.525806	0.548448	0.558044	0.504262
ENSDARG00000078773	tmem70	2	30249977	30252347	+	114.648	0.351061	0.35513	7.49036	9.05689	5.92003	6.42988	9.28108	9.64606	8.91959	8.8721
ENSDARG00000100703	si:ch211-285j22.3	7	19903924	19907964	+	61.6068	0.525301	0.35513	7.06843	6.89251	4.65061	3.48177	10.0251	7.71057	7.15074	6.68633
ENSDARG00000098161	cntn4	6	45494227	45838103	+	32.22	-0.555341	0.355219	0.829344	0.906403	0.881013	0.760604	0.598521	0.448212	0.691062	0.556337
ENSDARG00000007405	strap	4	16876831	16883051	-	647.795	0.173625	0.355466	25.6312	24.5965	26.6396	25.3655	27.8085	28.5122	28.974	30.0818
ENSDARG00000013705	ccm2	20	18774129	18794789	-	58.256	-0.423215	0.355466	1.90746	2.02315	2.27514	2.32021	1.57164	1.39517	1.82517	1.5778
ENSDARG00000020610	tnnt2a	23	5653224	5685172	-	241.611	0.298189	0.355466	12.54	15.3038	16.5068	12.0381	17.0933	14.9644	18.0898	19.2797
ENSDARG00000025081	grnb	24	36339242	36364591	+	109.703	-0.333895	0.355466	2.77775	3.17918	2.81545	3.15518	2.11358	2.66794	2.57134	2.08071
ENSDARG00000068483	neto1	2	30463825	30480455	+	29.1189	-0.580049	0.355466	0.401739	0.50944	0.512121	0.485552	0.3871	0.292443	0.27389	0.329991
ENSDARG00000056019	ttbk1a	11	30663300	30728241	+	118.73	-0.307514	0.355546	1.77253	1.67377	1.87995	1.77908	1.48781	1.30062	1.40502	1.56546
ENSDARG00000012468	aacs	5	18827314	18897482	-	35.8125	-0.605877	0.35559	1.50791	1.22862	0.822085	1.1507	0.739175	1.08073	0.568975	0.687077
ENSDARG00000043795	arhgdia	3	59899452	59947208	+	2142.64	0.157003	0.35559	75.0512	70.5198	65.5448	70.6299	77.3226	78.2666	76.1302	82.4141
ENSDARG00000104085	abcd3a	24	31310640	31332087	-	843.937	0.262223	0.35559	22.1677	21.4101	16.554	23.7511	27.1815	27.2688	23.2189	22.8936
ENSDARG00000019367	tgfb3	17	52059020	52091999	-	349.844	0.220627	0.355893	12.5786	11.786	11.1313	10.3518	13.941	12.8569	13.5253	13.0142
ENSDARG00000004184	nf1b	10	37268854	37394957	+	22.3907	-0.766338	0.356038	0.147821	0.363502	0.211992	0.274528	0.101551	0.17119	0.193159	0.116868
ENSDARG00000016081	cldn15la	2	5508542	5517438	-	1172.84	0.229235	0.35643	100.248	95.377	79.5006	79.4126	92.4474	105.85	112.757	104.218
ENSDARG00000041137	dhrs13a.3	15	28006768	28085563	-	172.106	-0.273139	0.35643	2.18052	2.1655	2.24096	2.53229	1.84952	1.77354	2.06279	1.86607
ENSDARG00000042548	tpd52l1	20	39691793	39735987	-	153.564	-0.318747	0.35643	6.31193	5.10631	7.07942	5.39164	5.35379	4.38587	4.70353	4.72649
ENSDARG00000043923	sox9b	3	62521041	62527696	-	326.949	0.234507	0.35643	6.30035	6.70321	6.78987	6.38737	8.18888	7.88854	6.57788	8.19024
ENSDARG00000052073	blcap	6	51769760	51771634	-	824.898	0.237153	0.35643	51.529	59.2743	70.3944	61.4432	74.4681	63.7572	71.1763	76.918
ENSDARG00000102632	ubc	10	44692272	44694732	+	7647.4	0.292425	0.356493	270.03	264.86	272.41	372.017	301.144	424.432	392.15	326.584
ENSDARG00000077112	si:ch211-180f4.1	8	8845932	8848166	+	38.7064	-0.51929	0.357001	1.50612	1.75503	1.49329	1.50954	1.00332	0.996696	1.43428	0.907232
ENSDARG00000102477	stard4	21	244503	248613	+	119.683	0.479021	0.357001	5.99589	4.75089	3.31912	6.94681	8.19007	8.76572	5.25034	7.08486
ENSDARG00000003991	fhl2b	6	15071399	15101477	-	128.244	-0.455043	0.357351	3.19884	6.34184	6.00462	4.38122	4.00434	4.23377	3.45101	2.82967
ENSDARG00000116058	rhoac	23	900955	912817	-	949.06	0.164734	0.357396	19.0119	18.3295	20.0551	18.3445	21.3889	21.3913	20.2229	21.9395
ENSDARG00000104889	kpnb1	19	48024457	48037702	+	1606.74	0.193242	0.358007	30.8143	33.1164	27.0716	30.6578	35.1839	37.7762	32.1032	33.9946
ENSDARG00000020594	txlnba	20	36845787	36887516	-	510.818	-0.322113	0.358306	6.27656	5.94377	8.96829	8.69902	5.74805	5.75116	5.37946	7.07509
ENSDARG00000069832	sfxn4	13	9831010	9841806	-	312.004	0.211567	0.358306	19.3248	18.6748	18.267	18.6372	22.9013	21.4846	20.525	21.833
ENSDARG00000078550	zgc:194839	8	32801818	32805214	-	36.0708	-0.705345	0.358306	0.978438	1.5513	2.4584	2.28237	1.02021	1.69475	1.00543	0.73381
ENSDARG00000079752	col6a4a	16	36650984	36719705	+	332.299	-0.217865	0.358306	3.34281	2.99287	3.08458	2.81835	2.67762	2.50751	2.67207	2.65895
ENSDARG00000026178	ube3d	16	4770266	4796565	+	56.8049	0.444647	0.358546	2.32494	1.62261	2.11952	1.70966	2.23871	2.97642	2.53608	2.81944
ENSDARG00000075352	brinp3b	2	6734108	6807174	+	58.1914	0.454792	0.358546	0.630809	0.850756	0.811376	0.900623	1.24364	0.852948	1.27081	1.0195
ENSDARG00000102025	znf644b	6	24660817	24698140	+	38.4414	-0.529337	0.358546	0.237162	0.334689	0.361605	0.27636	0.223044	0.174487	0.240947	0.200536
ENSDARG00000014165	ssr3	18	34542525	34549758	-	1992.85	0.216866	0.358702	169.928	158.323	133.181	139.134	154.636	176.787	184.229	182.078
ENSDARG00000055760	srm	23	28718863	28727106	+	100.766	-0.41022	0.358702	3.54824	3.48299	2.0947	2.79459	2.40883	1.98244	2.48676	2.05576
ENSDARG00000061664	zgc:162707	9	12403289	12424794	-	120.215	0.324491	0.358702	2.67741	2.33768	2.03292	1.92012	2.7412	2.72454	2.87269	2.85181
ENSDARG00000077571	zgc:174862	23	43320903	43393589	-	28.1285	-0.629284	0.358702	0.571038	0.660808	0.385379	0.58224	0.352435	0.466809	0.320609	0.270396
ENSDARG00000079544	si:ch1073-464p5.5	3	1015867	1029876	+	1138.41	-0.358604	0.358702	12.6138	15.3934	19.5183	22.8198	14.4605	10.8726	13.8091	15.764
ENSDARG00000087456	NDUFB1	20	50048836	50049099	-	776.809	0.26114	0.358702	355.906	265.063	333.249	268.352	366.499	315.474	395.144	387.932
ENSDARG00000100095	anxa1b	5	65022287	65037525	-	1123.76	0.387034	0.358788	35.464	43.2402	51.9235	44.2965	61.898	40.7002	46.7741	79.5639
ENSDARG00000003293	sox9a	12	1947593	1951284	-	68.5113	-0.40588	0.360306	2.97002	3.85606	3.37777	2.84803	2.1822	2.63024	2.73949	2.26021
ENSDARG00000045262	gsnb	5	63294865	63302944	-	371.268	-0.337781	0.360306	13.707	11.8038	12.5135	9.41169	7.92494	8.78957	12.351	8.39754
ENSDARG00000045936	pax6b	7	15871156	15900606	+	157.161	-0.280568	0.360306	1.84937	1.93803	1.84165	1.85425	1.58722	1.52418	1.71204	1.31778
ENSDARG00000053502	cryaa	1	29096881	29100923	+	934.161	-0.355715	0.360306	54.751	61.3339	41.4825	69.0481	32.9503	41.8169	53.1628	49.1728
ENSDARG00000058873	ptpdc1b	23	4373336	4390318	+	72.1522	0.468429	0.360306	1.17107	2.35724	1.31078	1.76818	2.56871	2.16993	2.23289	2.16785
ENSDARG00000060925	jarid2a	16	25407021	25500729	+	52.2402	-0.527503	0.360306	0.655386	1.29096	0.982034	1.13886	0.585959	0.687092	0.909312	0.634673
ENSDARG00000062108	iffo1b	16	17121986	17162843	-	31.3482	-0.558729	0.360306	0.885927	1.13355	1.12935	1.0725	0.649193	0.793427	0.832165	0.577314
ENSDARG00000073952	slc4a7	16	42693247	42770064	-	30.1384	-0.60941	0.360306	0.727781	0.611103	0.734467	1.08879	0.499974	0.46356	0.64089	0.470771
ENSDARG00000101130	coq8b	15	14554298	14589677	-	48.0753	-0.484477	0.360306	2.33654	2.02867	1.95417	1.65307	1.59358	1.30571	1.68567	1.06625
ENSDARG00000104995	ugt5b1	1	9645275	9652725	-	87.5858	0.421313	0.360584	3.23542	2.12612	2.2714	2.43831	3.4087	2.5088	4.02795	3.51842
ENSDARG00000032575	ywhaz	19	12164428	12193622	-	2933.41	0.172794	0.361039	126.092	126.994	119.592	118.269	130.7	127.311	143.591	151.86
ENSDARG00000037421	egr1	14	21332522	21336385	-	712.021	0.444017	0.361045	12.994	14.978	13.0056	17.5125	32.2579	15.8242	16.1489	15.3514
ENSDARG00000051953	ythdc1	5	69878693	69903372	+	154.078	-0.303806	0.361351	3.57982	4.5969	4.1804	4.40032	3.49994	3.12572	3.88621	3.0505
ENSDARG00000105136	ccdc50	22	24318131	24362712	+	83.0287	0.390599	0.361351	1.10081	0.980009	0.845343	0.722511	1.19275	1.01987	1.30205	1.25065
ENSDARG00000069521	vps29	21	17005737	17011574	+	464.45	0.219093	0.361582	32.6462	37.2075	32.3087	35.3974	42.1818	40.4314	35.0923	42.5607
ENSDARG00000030583	foxk2	12	32370	42214	-	527.239	0.211638	0.362509	11.2833	14.2554	12.5554	12.4178	15.5469	13.9132	14.7825	14.2513
ENSDARG00000099309	si:zfos-169g10.3	6	369991	375101	+	200.009	0.268284	0.362509	43.548	36.8998	41.7334	38.6214	49.9964	52.7932	48.8505	41.5548
ENSDARG00000099873	zgc:163083	3	49021079	49024570	+	81.3644	0.46608	0.362509	10.0059	5.56913	5.2721	5.36827	8.59858	8.71393	10.2779	8.39969
ENSDARG00000102995	rbm24a	19	46113828	46148977	+	271.38	-0.232294	0.362509	6.68915	7.15073	7.1268	6.55649	6.06979	5.33151	5.67815	6.39142
ENSDARG00000007220	ncam1b	15	18368809	18574716	-	83.0586	-0.426803	0.36277	1.37566	2.4298	1.69433	1.7608	1.37462	1.57004	1.23237	1.21513
ENSDARG00000062177	dcbld2	9	30013667	30054178	-	56.7118	-0.434621	0.362931	2.11695	2.85122	2.30407	1.99258	1.78136	1.72043	1.78929	1.53753
ENSDARG00000015921	pwp1	4	1825839	1839352	-	306.416	0.298517	0.363046	5.91782	6.75213	4.77181	7.0192	8.54414	7.68441	6.54421	7.31438
ENSDARG00000002750	phf20a	11	25044082	25063586	+	55.7688	-0.509459	0.363544	1.10269	1.12872	1.48375	0.879823	1.10186	0.612964	0.718356	0.803102
ENSDARG00000055639	ruvbl2	5	30759232	30770807	+	322.789	0.282925	0.363544	16.1511	13.5674	10.9409	11.4764	15.3905	16.4382	14.8092	16.689
ENSDARG00000058379	otpb	5	51615025	51619742	-	166.976	0.298616	0.363544	3.13774	3.03259	3.77131	2.88589	4.45673	3.92449	3.93203	3.45367
ENSDARG00000063682	fhod3a	19	712127	768988	+	260.314	-0.360416	0.363544	2.38532	2.62973	3.15858	4.22159	2.54983	2.65192	2.14812	2.32202
ENSDARG00000069624	mrps18c	21	19328847	19330333	-	272.898	0.245848	0.363544	30.5003	26.5986	23.4608	25.7264	33.7032	31.0422	30.3561	30.7222
ENSDARG00000086374	isg15	5	20112032	20113284	+	22.3347	0.972179	0.363544	0.280971	0.674072	1.07451	1.97127	2.45665	1.10632	1.59629	2.82719
ENSDARG00000091783	si:dkeyp-71f10.5	3	30998362	31019832	-	22.4675	0.708656	0.363544	1.71805	0.906783	1.24106	1.7017	2.06011	1.75089	2.10833	3.25991
ENSDARG00000092143	ank1a	5	68900506	68927728	-	283.522	0.359574	0.363544	6.07749	4.93161	5.88647	4.29712	7.01066	7.34879	4.73241	8.11949
ENSDARG00000104028	si:dkey-74k8.3	14	21052504	21064199	-	527.441	0.21638	0.3642	22.3698	22.3219	19.6086	23.1092	27.6484	22.4195	25.3649	26.1561
ENSDARG00000022995	clic4	17	25444323	25480375	+	748.319	-0.252188	0.365109	18.7557	18.7624	19.7445	19.998	14.2923	15.072	15.0367	20.5673
ENSDARG00000077352	b4galnt1b	6	39222598	39252851	+	29.24	-0.636695	0.365243	0.43499	0.918348	0.794795	0.807845	0.47813	0.604509	0.395412	0.425191
ENSDARG00000104244	twsg1a	2	54798689	54834764	+	162.672	-0.399649	0.365628	2.18097	1.91274	3.32643	2.77776	1.57316	1.73959	2.16634	2.27551
ENSDARG00000013734	polr3glb	16	42829735	42843397	+	149.89	0.318595	0.365935	10.0103	7.32785	8.3436	7.04437	11.0929	10.285	8.98288	10.4047
ENSDARG00000022564	C18H11orf58	18	27309404	27316599	-	134.977	0.328297	0.365935	11.2669	7.28475	8.76018	9.2338	10.5398	11.8451	11.2587	12.2215
ENSDARG00000019644	ldhba	4	16828752	16836006	-	8510.35	0.142099	0.366016	307.263	313.032	309.095	318.704	325.552	332.066	349.923	369.873
ENSDARG00000042319	cdca4	20	26939742	26946248	+	137.981	-0.283831	0.366016	3.60714	3.6384	3.8934	4.0857	3.28871	3.12237	2.94387	3.1792
ENSDARG00000039356	zgc:194209	4	4526248	4535189	-	61.4009	-0.577193	0.366026	1.82745	2.2269	1.55305	2.56186	0.898549	1.85433	1.81939	0.867292
ENSDARG00000104848	cdkal1	16	39498	53136	+	117.903	0.373366	0.366229	9.16408	9.24132	5.80801	6.34613	10.3989	9.35368	10.0952	9.55602
ENSDARG00000102204	jph3	25	12640211	12696137	+	88.9623	-0.415977	0.366431	1.33613	2.18374	2.41293	2.17123	1.37685	1.50867	1.689	1.5125
ENSDARG00000040650	gps1	3	36234060	36246975	-	625.183	0.206139	0.366795	17.3881	17.6545	19.4075	20.1265	22.6515	23.2452	19.6888	20.4986
ENSDARG00000061764	ahnak	14	26759332	26796334	+	1764.74	-0.185984	0.367028	6.91627	6.97735	7.84139	6.2233	6.17909	5.97092	5.97529	6.4569
ENSDARG00000007989	nedd8	7	24205034	24207788	+	342.804	0.265384	0.368261	44.6077	35.2806	31.9731	34.0883	40.5332	48.4807	43.891	42.1373
ENSDARG00000033840	fat3a	15	40665310	40989931	+	41.9407	-0.512306	0.368261	0.182544	0.265131	0.230604	0.252479	0.133108	0.164551	0.210783	0.141838
ENSDARG00000052039	caspb	1	58050905	58064738	-	850.348	0.207313	0.368261	34.0591	36.4897	29.6563	32.7313	37.4237	42.9848	36.8078	36.1268
ENSDARG00000063574	mtg2	23	547107	552539	-	92.6314	0.344606	0.368261	4.36302	3.82283	3.22424	3.40554	4.73886	4.48159	4.78513	4.74467
ENSDARG00000074465	vps13c	7	29628398	29723761	-	159.97	-0.281043	0.368261	0.807458	0.882626	0.886167	1.00634	0.806852	0.743133	0.690243	0.713325
ENSDARG00000075376	sgsm1b	10	1638876	1675362	+	36.1867	-0.538821	0.368261	0.753303	1.1172	0.969982	0.904406	0.547446	0.824807	0.643263	0.551266
ENSDARG00000079307	si:dkey-205h13.1	23	26503876	26523026	-	33.3937	0.595098	0.368261	0.713738	0.770543	0.758205	0.785497	1.18867	0.799021	1.64903	0.923375
ENSDARG00000079504	mfn2	8	47897734	47948903	+	201.862	-0.263554	0.368261	3.40352	3.1945	2.71484	3.25285	2.68497	2.39261	2.75461	2.62646
ENSDARG00000105447	si:ch211-129p13.1	18	43365890	43440181	+	27.0705	-0.603209	0.368261	1.2625	1.29509	1.59089	1.29361	0.696028	0.968002	1.14763	0.750949
ENSDARG00000075173	si:ch1073-322p19.1	3	1096831	1106313	+	150.796	0.302367	0.368412	5.3971	5.21623	4.75048	4.51843	6.66427	5.89316	5.15134	6.82715
ENSDARG00000079486	fam20a	12	2906610	2940070	-	41.6279	0.69429	0.368496	0.85502	1.1228	1.68273	1.78291	3.77725	1.50092	1.67717	1.91474
ENSDARG00000006766	snd1	4	19396945	19694108	-	2002.65	0.156383	0.368602	34.0339	34.8654	31.9417	36.5883	39.7397	38.341	36.5137	38.592
ENSDARG00000009779	mcl1a	19	348729	353231	+	1842.56	0.319358	0.368798	70.1925	79.3134	99.7753	106.907	137.722	106.875	89.5559	110.482
ENSDARG00000035507	ddx31	5	29714786	29745566	+	85.6332	0.375874	0.368798	1.77734	2.47844	1.79367	1.8567	2.83051	2.26415	2.42344	2.74647
ENSDARG00000097804	lypc	15	39957809	39963009	-	336.846	-0.312718	0.368798	36.1801	24.4547	26.5363	24.9942	21.2988	19.0918	25.0952	24.7827
ENSDARG00000039881	cemip	7	11197022	11342611	+	205.389	-0.262268	0.369461	2.27152	2.7369	2.93855	2.84363	2.19416	2.19803	2.32869	2.29292
ENSDARG00000109289	mrps15	16	36095582	36118514	-	397.431	0.244255	0.37012	5.84136	4.95983	4.33153	4.77421	6.1231	5.69041	5.40098	6.35517
ENSDARG00000061989	mpnd	8	18830759	18840694	+	166.101	0.264748	0.371296	5.1309	5.46288	5.92003	5.06971	6.69885	6.62733	6.16201	6.46027
ENSDARG00000030161	ppp1r14bb	7	60359347	60396578	+	177.232	-0.282534	0.372455	6.19395	4.78279	5.68009	4.75583	4.3757	4.37729	4.24244	4.60501
ENSDARG00000059923	slc25a47a	20	53628534	53641863	+	226.635	-0.418807	0.372944	3.13859	5.55134	4.61984	6.99294	3.87417	3.24991	3.89727	4.19904
ENSDARG00000094181	shroom1	21	43253538	43310488	+	22.9162	-0.658289	0.373324	0.201572	0.269128	0.215993	0.253185	0.105089	0.20299	0.135432	0.151175
ENSDARG00000098992	zgc:114119	19	47476908	47481618	+	98.2528	0.359043	0.373324	6.58741	7.09413	5.28724	5.13521	6.80189	8.20522	7.2522	8.58537
ENSDARG00000005232	ccdc85ca	17	17914369	18025691	+	50.6228	-0.439497	0.373327	1.89617	1.85212	1.8992	1.90048	1.11655	1.63126	1.47741	1.3239
ENSDARG00000041011	gemin7	18	48758916	48760465	+	130.877	0.288556	0.373745	15.8935	15.3823	13.507	16.3702	18.7322	18.5005	18.3989	19.0582
ENSDARG00000060177	vcpip1	2	42072231	42083513	+	33.3767	-0.562159	0.373745	0.721166	0.57983	0.74539	0.917012	0.370051	0.541735	0.602398	0.493109
ENSDARG00000087625	si:ch211-173a9.6	17	52589913	52595932	-	179.69	0.508493	0.373745	9.31024	8.98169	4.93991	4.71654	8.22034	12.5506	7.07501	11.8395
ENSDARG00000017274	opn1sw2	11	25459697	25475403	+	7988.88	0.249799	0.374226	336.24	422.487	299.275	401.761	384.165	476.563	415.429	459.568
ENSDARG00000009899	znf385a	23	28185883	28294763	-	22.9681	-0.729164	0.374548	0.831744	1.24514	0.622029	0.961135	0.398938	0.739764	0.695582	0.344333
ENSDARG00000018923	fat2	14	26103330	26177156	-	171.544	-0.280234	0.374634	0.951759	0.820142	0.940901	0.77757	0.674466	0.661334	0.768053	0.770613
ENSDARG00000002589	mylpfb	12	15002757	15010996	+	29044.4	0.198192	0.374982	2399.92	2246.66	2746.57	2479.46	2769.53	2686.24	2629.19	3241.98
ENSDARG00000019726	celsr2	22	413349	465663	+	36.4547	0.531119	0.374982	0.216686	0.285917	0.245532	0.283185	0.351851	0.434967	0.426771	0.269948
ENSDARG00000035914	tmem167a	10	43110788	43117644	-	424.67	0.203085	0.374982	28.5464	25.1749	28.4978	26.7239	31.3414	30.5987	29.628	33.9911
ENSDARG00000044615	zak	6	6924637	6967588	+	99.7371	-0.369463	0.374982	2.01001	1.65332	1.579	2.00761	1.50215	1.56489	1.05943	1.49564
ENSDARG00000075100	neo1b	25	2776511	3012872	+	159.2	0.290345	0.374982	1.63396	1.70435	1.81123	1.32913	2.035	1.90873	1.88352	2.09686
ENSDARG00000075385	LO017852.1	16	1228073	1239617	+	67.1683	0.473429	0.374982	4.5888	3.80034	2.5108	2.64614	5.40193	3.72725	4.7427	4.84326
ENSDARG00000077473	mych	6	50451337	50454833	+	1505.99	-0.186547	0.374982	50.0597	52.3221	46.3359	47.9189	45.6584	40.4886	39.4046	47.3018
ENSDARG00000098639	pycr1b	11	45286911	45298524	+	536.662	0.276036	0.375829	5.73688	7.48221	5.05273	5.91906	7.6087	8.22627	6.37641	7.06205
ENSDARG00000005464	dnase1l1	23	19701587	19711988	+	106.933	0.328605	0.376275	4.7416	3.84337	3.75575	4.33171	4.64604	5.54451	4.97973	5.77033
ENSDARG00000016088	rtn2a	15	9010891	9031996	-	41.3574	-0.612093	0.376275	6.45423	3.29285	3.19384	2.69739	2.28586	2.34645	2.8221	2.7246
ENSDARG00000023396	atg5	16	7380463	7416532	+	304.192	0.231319	0.376275	9.64121	8.0872	9.87346	9.47505	11.5746	11.3742	10.3718	10.2097
ENSDARG00000032272	sat1b	24	21973929	21978844	+	80.7192	0.398898	0.376275	3.40923	4.36215	4.11723	3.99884	3.82504	5.20885	5.70876	6.25907
ENSDARG00000034001	tango6	18	17032312	17075098	-	103.656	0.33521	0.376275	0.764308	0.775608	0.709268	0.826648	1.00076	1.11507	0.806568	0.959752
ENSDARG00000075295	tulp1a	23	5465806	5498539	+	80.0357	-0.379571	0.376275	1.19972	1.23553	1.21851	1.40084	0.862563	0.79974	1.17036	1.05997
ENSDARG00000087765	crygm2d10	9	22309838	22310919	-	16909.4	0.165408	0.376275	1167.87	1249.46	1359.11	1214.3	1468.67	1277.27	1397.72	1453.65
ENSDARG00000026137	sfxn5b	14	45306073	45335712	+	123.276	-0.336616	0.376564	2.49287	2.35627	3.0265	1.98028	1.94785	1.89281	2.0616	1.89678
ENSDARG00000036630	plp2	8	49310785	49345388	-	352.997	-0.253593	0.376564	23.3222	22.44	22.9662	21.7966	16.0297	17.4345	22.7706	19.6537
ENSDARG00000089475	hbae1.1	3	55120330	55121125	-	223.365	0.972622	0.376564	32.0334	14.7019	14.5263	11.7049	25.81	49.1506	17.4943	50.6697
ENSDARG00000011594	smarcb1b	21	15592426	15621361	+	207.833	0.26099	0.376823	2.86633	3.14357	2.50284	2.87285	3.14745	3.77908	3.2927	3.40485
ENSDARG00000058389	ccl19a.1	5	13353866	13392962	+	43.5083	0.586241	0.376823	1.43367	1.46456	2.12236	1.10701	2.91141	1.4568	2.05994	2.81871
ENSDARG00000059049	zgc:174904	19	5690933	5699703	-	94.3341	-0.354482	0.377177	4.59065	5.01158	3.82974	3.61533	3.11425	3.4337	3.17758	3.58398
ENSDARG00000041108	ctsh	18	26422124	26428525	+	616.74	0.192222	0.377499	31.7346	27.2427	28.1246	27.8768	31.5541	31.6778	32.5066	35.6521
ENSDARG00000099744	gap43	15	47161917	47176151	+	537.383	0.264755	0.377499	39.0868	41.2963	32.3791	28.8795	41.636	46.479	38.1521	43.7267
ENSDARG00000022509	cox4i2	23	18944388	18951148	+	842.41	0.260967	0.377601	53.7358	53.6389	76.2997	59.3668	72.6175	67.2516	70.2123	81.4694
ENSDARG00000056831	gng2	13	12045475	12088835	+	445.467	0.211878	0.377601	20.7457	21.7732	21.3799	18.901	22.4096	23.405	23.155	26.9977
ENSDARG00000079985	nrip2	4	17572495	17629444	-	149.011	-0.320473	0.377601	3.30592	3.21422	3.2716	3.96742	3.19478	2.51879	3.06444	2.226
ENSDARG00000117291	CU633745.1	11	183570	190461	-	376.16	0.260538	0.378067	6.30935	5.28091	7.43477	7.30418	8.31887	7.3208	7.62262	8.34505
ENSDARG00000104940	ciao2a	25	1131420	1134165	+	88.1748	-0.370027	0.378576	4.3311	3.4567	4.66471	3.82268	2.6567	2.90023	3.50825	3.55055
ENSDARG00000080020	il13ra1	7	19153320	19168375	-	127.185	-0.353218	0.380167	3.95834	4.59444	6.43958	5.53873	3.99304	4.29596	4.04367	3.77163
ENSDARG00000009640	psmb1	13	1142724	1151410	-	950.307	0.232399	0.38027	77.5944	76.9933	61.1708	68.4008	77.8763	96.0885	75.7163	83.9478
ENSDARG00000078302	brinp1	5	71252856	71460556	-	25.9563	-0.615889	0.380769	0.501488	0.787491	0.697394	0.7526	0.501112	0.401258	0.538743	0.340775
ENSDARG00000014181	foxp1b	6	43602143	43890462	-	75.3231	-0.365474	0.381641	0.796002	0.800684	0.709077	0.807427	0.546242	0.639736	0.679989	0.540404
ENSDARG00000038432	actr10	20	54274431	54286860	+	629.855	0.216509	0.381641	16.7013	17.1228	17.9359	20.7857	20.7306	20.2483	19.8668	23.5949
ENSDARG00000057504	si:dkey-202g17.3	15	9072821	9089507	+	87.6993	0.396346	0.381641	3.71696	2.15501	2.36912	2.97212	4.06237	3.62301	3.48435	3.56199
ENSDARG00000093357	nyap2b	2	5734870	5776030	-	29.0855	-0.614845	0.381641	0.465777	0.654499	0.650303	0.466837	0.531917	0.292823	0.347791	0.286944
ENSDARG00000100116	mrps24	10	45053577	45058886	-	329.784	0.295295	0.381641	43.983	35.642	28.1378	30.5557	43.2176	39.5039	40.3144	46.5047
ENSDARG00000041960	si:ch211-173a9.6	17	52581012	52587598	-	235.816	0.453979	0.383192	6.46776	8.60617	5.26991	5.0083	6.62948	10.8416	6.09143	11.1566
ENSDARG00000101627	ssr1	24	42081728	42090635	-	1165.93	0.183907	0.383192	97.1724	104.113	83.5047	93.0635	108.411	106.137	111.381	102.997
ENSDARG00000002264	mrpl41	5	25072894	25075179	+	210.071	0.268772	0.383477	26.6739	22.8331	19.7951	21.9134	27.4047	28.1932	24.8161	29.3781
ENSDARG00000016513	setd3	17	18031304	18070787	+	217.001	-0.250456	0.383477	3.99735	4.34165	3.84491	4.19927	3.44967	3.28259	3.89792	3.11331
ENSDARG00000074381	farp1	1	2301958	2444210	+	230.09	-0.267429	0.383477	3.37476	3.98157	3.7371	2.9423	2.7153	2.84238	3.13411	2.95685
ENSDARG00000102531	anapc11	6	18244220	18250857	-	221.228	0.365195	0.3842	15.4552	9.32085	10.7463	9.63059	12.7577	16.6392	12.272	16.4382
ENSDARG00000009871	snrpc	6	54430413	54433995	-	295.706	0.277956	0.384239	25.5211	25.749	18.6436	19.406	26.4627	26.7217	25.4237	29.5496
ENSDARG00000006040	cyp20a1	6	9952678	9969458	+	396.603	0.210541	0.384332	17.8511	15.3296	15.9097	15.2633	19.5757	19.507	18.0576	17.2121
ENSDARG00000075201	inpp4b	1	52929185	53225121	+	120.222	0.315178	0.384332	1.99596	2.3498	2.04599	2.02112	2.8786	2.24954	2.45031	2.91052
ENSDARG00000078694	phlpp1	2	258698	283376	+	194.248	-0.280048	0.384332	1.85971	2.65546	2.25644	2.33951	1.88071	1.80601	1.83308	1.9969
ENSDARG00000105445	CR769769.2	11	17093753	17097933	-	42.2303	-0.571994	0.384332	2.69227	2.83202	2.376	2.13674	1.6038	1.6309	2.54144	0.893086
ENSDARG00000013607	sema3gb	8	23485079	23553859	+	64.1524	-0.388782	0.384868	1.52061	1.93726	1.91614	1.90432	1.30989	1.45739	1.35843	1.44717
ENSDARG00000024588	gpc5b	22	15438513	15501417	+	34.9219	-0.552988	0.384868	1.16524	1.60742	1.60919	1.41264	1.16437	1.04583	1.12542	0.586248
ENSDARG00000056369	ufsp2	1	17699471	17711676	-	348.088	0.233627	0.384868	13.7523	11.9832	10.6815	13.4732	14.3944	15.4254	13.7623	15.0639
ENSDARG00000059361	slc39a4	19	1119416	1127722	-	25.4462	0.724473	0.384868	0.730379	1.21489	0.496565	1.12533	1.21638	2.03003	0.973756	1.67983
ENSDARG00000011885	mrpl19	20	25440514	25445246	-	330.34	0.227777	0.384908	18.8694	20.6244	15.9816	18.9538	22.3067	21.6895	22.5018	20.5223
ENSDARG00000104654	leap2	7	51752239	51757085	-	86.665	-0.444544	0.384908	2.78252	3.11939	1.9669	2.08206	1.29927	2.14425	2.15113	1.67467
ENSDARG00000051761	trim44	25	37332636	37338048	-	112.154	-0.323445	0.38634	2.76732	2.95911	3.47168	3.32834	2.44922	2.17316	2.58741	2.84895
ENSDARG00000079123	ikbkb	8	2319091	2406699	+	23.8634	-0.744954	0.38634	0.532817	1.31864	0.738795	0.624964	0.476373	0.519621	0.611796	0.290237
ENSDARG00000086458	hdac10	25	5015019	5033064	+	112.082	-1.00095	0.38634	5.88748	1.47972	8.21992	4.42566	1.82095	3.08444	2.6759	2.41801
ENSDARG00000086906	stambpb	8	52530889	52547957	+	148.908	0.330044	0.38653	3.4052	3.37402	3.17621	3.99892	5.2008	3.51391	4.88214	3.94772
ENSDARG00000018562	cope	2	9513160	9527210	-	1027.78	0.183225	0.387502	67.2113	63.7304	55.419	58.9438	66.8278	67.7674	73.6426	70.0833
ENSDARG00000041530	ppih	8	47152704	47206399	-	117.628	0.342948	0.387502	3.4955	2.84858	2.33406	2.33564	3.21567	3.64972	3.35399	3.7007
ENSDARG00000099371	cygb1	3	6639796	6669640	+	384.528	0.22834	0.387502	4.84028	3.9303	3.73581	3.75726	4.70463	4.86272	4.651	4.80652
ENSDARG00000015732	cax2	25	18889332	18906871	+	44.0396	-0.474898	0.387686	1.55046	1.51649	1.16561	1.5997	1.10238	0.828726	1.13835	1.13151
ENSDARG00000043770	si:dkey-192d15.2	7	3597413	3611842	+	82.8433	-0.500149	0.388534	1.07494	1.41977	0.589375	1.2021	0.623693	0.71748	0.798523	0.890562
ENSDARG00000005560	ywhah	10	17166035	17170086	-	1991.43	0.154186	0.388577	58.0274	57.7302	57.6566	59.0904	61.1783	63.2743	63.1681	71.2229
ENSDARG00000041372	C8H9orf64	8	49730163	49743517	-	201.889	0.278034	0.388577	13.5842	12.3841	9.58188	11.8292	14.5242	14.4732	13.0891	15.309
ENSDARG00000057633	cxcr4a	6	12922002	12923727	+	31.3319	0.525078	0.388577	0.975136	1.20314	1.18387	1.18816	1.71681	1.50573	1.68841	1.65537
ENSDARG00000062055	rnf38	1	18863060	18933671	+	43.6664	-0.467559	0.388577	1.35317	1.3256	1.17393	1.60556	1.12679	0.888016	1.02504	0.907725
ENSDARG00000069673	chid1	25	3788074	3800889	+	156.474	0.281368	0.388577	7.43278	6.61656	6.85693	5.52961	8.16015	8.10948	8.22338	7.53527
ENSDARG00000075340	med1	12	15273304	15311999	+	66.5453	-0.40791	0.388577	1.10011	1.19647	0.922456	1.04122	0.630258	0.788199	0.986685	0.792794
ENSDARG00000086881	ier2b	11	31038409	31039533	-	207.055	0.506201	0.388577	10.7575	11.8273	11.6245	12.3487	28.76	10.4285	14.1824	12.7804
ENSDARG00000088823	crygm2d3	9	22280471	22281854	-	7998.03	0.195111	0.388577	425.8	420.338	505.276	433.955	544.891	444.072	523.255	531.885
ENSDARG00000104958	kbtbd11	17	25289431	25291530	+	39.802	-0.489362	0.388577	1.48844	1.53823	1.75145	1.98461	1.02969	1.34364	1.11017	1.36055
ENSDARG00000013794	klf11b	17	32365941	32370047	-	86.0479	0.380697	0.388645	2.67933	2.49665	2.706	3.20511	4.03538	4.31708	2.96502	3.1258
ENSDARG00000036438	ndufv1	19	9212031	9228512	+	2404.64	0.161598	0.388661	73.0109	65.0101	62.7098	69.523	78.1251	71.0204	75.6306	77.5102
ENSDARG00000099424	lcat	25	13716737	13728111	-	30.6815	-0.620459	0.388947	1.57151	2.17162	2.03001	3.16499	1.4447	1.45596	1.88565	1.01202
ENSDARG00000012588	ptdss1a	16	53278406	53302453	+	190.867	0.384749	0.389299	6.90644	3.96889	6.34712	8.1532	9.46918	8.4819	7.33657	7.89603
ENSDARG00000019253	rhag	20	14014813	14054083	-	1771.4	-0.245548	0.389299	39.0876	34.3285	42.112	43.5301	27.2369	32.2389	37.1068	37.6241
ENSDARG00000034189	oxsr1a	2	23677179	23726605	+	150.077	-0.305353	0.389299	1.82938	1.53074	1.81064	1.88747	1.40444	1.16781	1.48042	1.68042
ENSDARG00000042861	ltk	17	31400584	31483469	-	31.0701	-0.623443	0.389299	0.53711	0.869786	0.641894	0.374062	0.385758	0.466516	0.381438	0.328132
ENSDARG00000077101	zbtb10	19	31878454	31900893	-	33.3128	-0.6181	0.389299	1.30809	1.45884	1.44216	1.25479	0.423926	1.31017	1.02839	0.772458
ENSDARG00000090872	si:dkey-276j7.1	6	12299188	12314488	-	1267.14	0.170698	0.389299	54.9693	55.4938	57.2005	60.6891	68.3093	61.9866	59.1773	67.7695
ENSDARG00000102463	cox18	14	52356897	52366962	+	144.155	0.317997	0.389299	5.61854	5.31245	3.86203	5.49006	7.01791	6.35368	6.1964	5.65351
ENSDARG00000055966	cflara	11	30332959	30341431	-	34.9641	-0.521248	0.389668	1.5162	1.45499	1.43836	1.16416	1.02178	1.04537	1.08978	0.689323
ENSDARG00000042112	dio1	8	18039570	18042089	-	332.276	0.264318	0.390054	17.454	12.7838	15.8959	16.5608	21.8962	17.1781	17.6453	18.6334
ENSDARG00000036588	mhc1zba	1	47155424	47161996	-	587.505	0.392088	0.390885	15.3186	13.3097	17.6804	20.6748	23.7537	17.6125	30.5783	15.9496
ENSDARG00000008014	nudt17	16	43000828	43011501	-	157.216	0.285055	0.391157	6.19447	5.3957	7.32954	6.84347	7.8087	7.32826	8.22972	8.10977
ENSDARG00000077301	mlf1	15	1148074	1162658	+	301.62	-0.291385	0.392	14.4126	17.1992	19.7964	16.0665	14.2424	12.3674	16.6787	11.8037
ENSDARG00000060671	lct	9	46369932	46399611	-	247.423	-0.291551	0.392465	3.13541	3.20022	3.04122	2.15818	2.31381	2.17609	2.53793	2.38252
ENSDARG00000075650	vps26c	10	76864	81705	+	279.177	0.250658	0.392465	16.1282	16.426	14.8093	12.9043	17.9686	20.1522	16.5145	16.9126
ENSDARG00000024032	coch	17	28743661	28749640	-	142.564	-0.392222	0.392483	3.61931	5.44359	6.09253	6.31949	3.40795	4.41718	3.60635	5.00252
ENSDARG00000074777	ank1b	21	21027375	21148623	-	70.0634	-0.372156	0.392483	0.743385	0.77996	0.724418	0.752675	0.574454	0.615262	0.648718	0.467329
ENSDARG00000075057	prorp	17	12971304	13007484	-	61.0228	0.507569	0.392483	2.24304	1.44571	0.995791	1.76852	2.81006	1.79896	2.16069	2.38693
ENSDARG00000002758	dedd1	16	10841163	10863041	+	313.616	0.325201	0.393089	5.6141	4.09372	6.27596	5.39792	8.00264	5.42502	5.98129	7.42793
ENSDARG00000078016	dtx4b	1	41498188	41530541	+	28.2482	-0.620684	0.393496	0.600556	0.855738	0.448513	0.48068	0.309145	0.455235	0.380485	0.39763
ENSDARG00000021241	zgc:165604	21	27558381	27570216	+	43.982	0.471569	0.393536	0.816783	0.58786	0.590016	0.876429	0.999809	0.945909	0.965208	1.08017
ENSDARG00000055585	c1galt1a	23	28092083	28136739	+	25.6509	-0.636156	0.393536	1.50622	0.988973	1.21268	1.01422	0.594115	0.954797	0.540465	0.957219
ENSDARG00000100313	pip5k1cb	2	56508451	56635782	-	310.343	-0.255373	0.393536	2.59823	3.20027	3.73936	3.29494	2.59628	2.68387	2.64235	2.85051
ENSDARG00000057148	mocos	13	16261245	16278920	+	34.7728	-0.502489	0.393967	0.621294	0.681388	0.693944	0.761902	0.461186	0.509827	0.435676	0.551162
ENSDARG00000031560	srpk1b	11	2763168	2826562	+	92.7415	-0.329606	0.394011	3.51699	3.50483	3.33376	3.01459	2.83852	2.66311	2.79737	2.29444
ENSDARG00000054290	acin1a	2	38197820	38225472	-	1108.97	0.190147	0.394425	9.57488	11.4957	11.1976	10.0201	12.942	12.0885	11.0642	12.166
ENSDARG00000067997	myhz1.3	5	32262499	32274383	-	13395.8	0.331922	0.394425	198.102	153.939	138.955	118.291	205.719	192.604	141.566	227.007
ENSDARG00000114022	WDR1	14	164556	187110	+	1203.42	0.190737	0.395182	50.1743	52.2036	44.5852	42.068	54.7985	50.3996	54.2909	56.1806
ENSDARG00000091771	lysmd2	18	39416357	39430956	+	263.528	0.230396	0.395522	11.2321	12.6927	12.4895	12.1736	15.0523	12.5945	14.361	15.0895
ENSDARG00000097137	CR753876.1	19	35368602	35369837	+	108.041	0.327312	0.395762	6.87344	5.53814	4.90451	6.42268	7.38664	6.90873	7.36799	8.12795
ENSDARG00000018721	npnta	1	50085440	50188006	+	87.6644	-0.335663	0.396286	2.2409	2.68142	2.68028	2.71739	2.01806	1.92235	2.01187	2.25883
ENSDARG00000038729	s100z	21	7863243	7882905	-	99.1596	0.322944	0.396286	5.04068	6.56479	6.11969	6.47865	8.131	7.40537	7.20037	7.61843
ENSDARG00000109861	crygm2d17	9	22187031	22188117	-	12164.3	0.132224	0.396286	862.819	887.401	950.715	846	988.216	973.896	949.801	975.567
ENSDARG00000094077	si:dkey-21e2.16	22	19311411	19313738	+	313.565	-0.253932	0.396636	27.4139	34.1732	30.1861	26.9125	23.116	28.2671	22.2703	25.8695
ENSDARG00000070597	prelp	11	21076872	21086254	+	205.694	0.293621	0.397679	6.74203	5.37945	7.95071	6.65913	7.91027	7.33414	9.36506	8.18871
ENSDARG00000104861	rprd1a	19	46309553	46333810	+	45.7971	-0.475489	0.397679	1.91321	2.47458	1.90869	2.19711	1.41305	1.65694	1.89037	1.10007
ENSDARG00000009209	slc9a6a	14	31618982	31647900	+	147.903	-0.286498	0.398759	1.4163	1.44291	1.66529	1.4973	1.38615	1.32115	1.08462	1.14901
ENSDARG00000036911	scamp1	21	3715820	3770636	-	69.0011	-0.403533	0.40031	2.07276	2.32061	1.90831	2.35244	1.55341	2.13373	1.41313	1.42355
ENSDARG00000025904	tecrb	1	55752593	55777154	+	849.643	0.228363	0.40068	38.0622	33.4128	28.4873	29.3818	40.1514	38.3491	33.6555	39.2939
ENSDARG00000073686	heatr6	21	38745094	38795137	+	44.6186	0.457228	0.40068	0.835734	0.862148	0.568193	0.741555	1.06476	0.967855	1.02559	1.05718
ENSDARG00000020009	bmp2k	5	39099172	39152767	+	108.832	-0.312576	0.400703	1.83836	1.50432	1.51387	1.71736	1.36706	1.35991	1.3861	1.16355
ENSDARG00000001870	atp1a1a.4	1	1689775	1706159	+	9875.01	0.225046	0.401055	136.811	145.308	169.374	172.109	198.47	174.648	155.209	200.639
ENSDARG00000003699	atp7a	14	22397251	22443502	+	89.4978	-0.33718	0.401055	0.940772	0.720581	0.872856	0.762269	0.681333	0.655698	0.643343	0.625295
ENSDARG00000052905	zgc:165423	3	39540014	39550089	+	1641.63	0.286979	0.401055	68.1041	47.8569	46.0711	51.29	53.3032	74.9533	61.4958	70.4598
ENSDARG00000056138	sf3b1	9	32161623	32177117	-	964.795	0.180784	0.401055	13.9521	14.4249	13.7058	14.4188	17.5374	14.184	15.7455	16.6088
ENSDARG00000102100	mrc1a	7	58892856	58952382	-	81.2379	-0.369854	0.401055	1.55733	1.86808	1.38651	1.6833	1.18565	1.11647	1.51675	1.19392
ENSDARG00000011000	gtf2a1	20	16437741	16453603	-	454.972	0.182654	0.401064	11.4292	11.6773	11.501	11.6631	12.7275	13.381	12.431	14.026
ENSDARG00000059365	nipal4	21	26097732	26114886	-	78.2596	-0.385827	0.401187	2.26449	1.99199	2.49722	2.35865	1.40078	1.97311	1.49483	2.13908
ENSDARG00000018399	rps6kb1a	10	28172344	28193642	-	76.1699	-0.380395	0.401257	4.04608	3.18056	3.65801	3.30413	2.7097	2.31295	3.36493	2.47493
ENSDARG00000100597	ubxn4	9	56457544	56459660	-	122.391	0.340178	0.401257	19.353	22.0036	21.6314	23.6139	33.0016	23.9717	22.1815	30.9641
ENSDARG00000061391	grhl1	17	32391056	32426413	-	117.96	-0.289949	0.401545	3.19853	3.34617	2.98561	3.4624	2.59359	2.69616	2.57386	2.77374
ENSDARG00000015385	ndufs3	7	38588866	38594602	+	1515.37	0.140494	0.402158	125.82	115.2	123.286	117.646	130.972	134.565	134.097	131.508
ENSDARG00000037079	cfap36	13	233482	238375	+	238.498	0.245271	0.402158	15.6793	18.3332	13.9717	15.5175	20.0027	18.6163	17.8504	18.7309
ENSDARG00000068621	si:ch211-181d7.3	15	42741272	42760110	-	98.7945	-0.39236	0.402158	0.893584	0.775411	1.35723	1.04358	0.778925	0.713386	0.881411	0.732434
ENSDARG00000014161	ercc4	12	19958845	19975373	+	41.8781	-0.501842	0.402439	0.907524	0.870891	0.650271	0.91064	0.533438	0.774851	0.452915	0.593434
ENSDARG00000051940	ugt2a4	5	69926766	69948119	-	520.854	0.207126	0.402629	7.78897	7.2915	7.68659	6.61273	7.5131	8.74787	9.17547	8.44524
ENSDARG00000103296	nup54	21	216440	226071	-	283.362	0.29471	0.402904	12.2623	13.7815	12.2987	15.3644	19.5387	18.4739	13.7073	14.1648
ENSDARG00000055538	avl9	12	14166036	14211293	-	173.913	-0.255652	0.402941	4.1101	4.27656	4.49371	3.81179	3.55326	3.61535	3.2114	3.61125
ENSDARG00000009477	prkar2ab	22	110158	130695	+	75.3974	-0.443379	0.403328	2.9564	2.64274	3.99242	3.81077	1.82107	2.25125	2.50334	3.3532
ENSDARG00000023104	scaper	25	32525131	32739724	+	91.6833	-0.333983	0.403328	1.45693	1.80403	1.41124	1.44824	1.1271	1.23369	1.19621	1.2971
ENSDARG00000035909	mfsd2ab	19	30867845	30884054	+	252.798	-0.232561	0.403328	5.96453	6.62752	6.07448	6.51769	6.00832	5.21276	4.85112	5.38725
ENSDARG00000078113	atp5mea	21	20377752	20381481	-	786.74	0.252823	0.403515	101.874	110.327	78.6285	103.803	127.535	107.315	104.769	130.721
ENSDARG00000062478	ackr3a	9	24043780	24050257	-	26.2185	-0.665188	0.404705	1.19154	0.932809	1.11921	0.62116	0.344661	0.697219	0.798095	0.576942
ENSDARG00000079251	nlgn2b	10	22381802	22478129	+	54.4424	-0.465744	0.404705	1.62749	1.7536	2.13533	1.39047	1.2839	1.21684	1.58323	0.886532
ENSDARG00000031770	kat7b	12	5981333	5998938	-	208.057	0.234624	0.40479	5.54275	5.99153	6.14525	5.60044	6.97099	6.9945	7.09435	6.30073
ENSDARG00000074581	add2	5	13781968	13835556	-	175.296	-0.305243	0.40479	2.06256	1.75438	2.52968	2.32152	1.85023	1.48747	1.93881	1.75196
ENSDARG00000078778	lrch1	9	25096500	25171412	+	83.7276	-0.403567	0.40479	0.8928	1.03043	1.33292	1.1253	0.964465	0.726554	0.647061	0.998944
ENSDARG00000077495	ptpn9a	25	6403836	6432463	-	29.9091	-0.591213	0.40516	0.727754	1.12642	0.558623	0.81384	0.563	0.587245	0.448139	0.539933
ENSDARG00000099640	eed	1	27690	34330	+	195.075	0.269362	0.40516	7.78389	8.77253	7.26888	6.79839	10.0391	9.89492	8.30979	8.58694
ENSDARG00000011932	prkcbp1l	23	9809540	9864166	-	227.612	-0.227965	0.405489	3.44235	3.59065	3.52326	3.49607	3.17057	3.03671	3.10194	2.66775
ENSDARG00000100582	si:ch211-195b11.3	14	38786258	38791884	+	3349.53	-0.358922	0.405889	285.027	272.924	366.152	194.8	174.092	192.195	224.859	281.421
ENSDARG00000023318	fmn2a	17	19753559	19828505	-	72.8868	-0.383863	0.406136	0.667547	0.632692	0.62334	0.67344	0.642341	0.397038	0.479455	0.473864
ENSDARG00000056427	auts2a	10	27182704	27741793	-	524.867	0.191074	0.406267	3.72616	3.94651	4.44352	3.95433	4.82151	4.31921	4.65927	4.56143
ENSDARG00000055656	pdzd3b	5	30680804	30697908	+	115.724	0.335757	0.406418	4.50173	4.24287	2.93763	4.04751	5.3418	5.13893	4.38443	4.94574
ENSDARG00000075958	si:dkey-266f7.9	19	8086491	8096984	-	199.841	0.364008	0.406418	12.0964	12.8402	8.21251	11.9924	10.3991	17.0922	14.3129	16.2418
ENSDARG00000091418	snx17	20	19436187	19511700	-	152.483	-0.289469	0.406518	2.70878	3.1966	2.81532	3.00629	1.92033	2.49265	2.59542	2.58883
ENSDARG00000103720	zgc:162730	15	13984879	13986761	+	815.318	0.321185	0.407163	33.323	29.5947	33.231	28.9212	55.1809	35.8092	34.2314	30.9991
ENSDARG00000011462	otub1b	7	24815809	24828887	-	387.89	0.214535	0.407314	23.7565	21.3577	21.6237	19.0411	24.7382	25.2533	22.8452	26.6722
ENSDARG00000044327	tmem185	21	43460631	43474012	-	97.9225	-0.407834	0.407314	2.54434	2.75394	4.04801	3.27227	1.74423	2.49431	2.9314	2.34754
ENSDARG00000057100	zwilch	18	19456648	19472646	+	30.8359	-0.726797	0.407314	2.41311	1.25276	0.907713	1.24079	0.592942	1.24612	0.575358	1.0918
ENSDARG00000069463	alox12	7	26029672	26047946	+	149.376	-0.332891	0.407314	3.50016	3.20911	3.06931	4.41637	2.91832	2.74708	3.30329	2.28173
ENSDARG00000079166	ace	12	5530247	5582060	+	1370.02	0.408978	0.407314	17.3463	29.0134	16.2925	21.958	40.457	26.9649	20.9842	23.9287
ENSDARG00000026531	alcama	10	28731749	28835812	-	691.52	0.177329	0.407716	15.1212	15.104	14.2852	14.4435	17.9132	15.0446	16.7062	17.0061
ENSDARG00000059370	nr1d4b	11	1944729	1967438	-	186.339	-0.50299	0.407716	5.18844	4.11309	9.31167	8.24592	4.76592	3.22453	4.51131	6.52244
ENSDARG00000074720	si:ch211-51h9.7	8	2575993	2579099	+	57.317	0.419023	0.408122	3.56888	5.87112	5.11274	4.5449	5.70593	6.61294	6.67371	6.56657
ENSDARG00000014891	robo2	15	39096736	39228226	+	215.763	-0.240691	0.408668	3.57567	4.40917	4.37706	4.17474	3.42488	3.45007	3.63768	3.49406
ENSDARG00000026680	slc25a14	21	38585686	38619305	-	137.466	-0.306102	0.408668	1.8526	2.0459	2.54905	2.0874	1.92467	1.59378	1.81769	1.57246
ENSDARG00000040466	vil1	9	44907768	44953664	-	2330.49	0.214819	0.408668	25.7053	24.4177	20.0744	27.3938	25.8989	30.9126	28.2098	28.2259
ENSDARG00000099137	BX663503.3	18	49001425	49116382	-	418.343	0.205209	0.408668	4.06003	3.88623	3.8279	3.56435	4.33571	4.69949	3.94418	4.70455
ENSDARG00000057169	abca4a	24	28561038	28645334	+	140.033	-0.319434	0.409379	1.43522	1.71177	1.4288	1.52311	0.983414	1.45316	1.36055	1.0728
ENSDARG00000024492	col9a2	19	38422059	38467554	+	4852.45	0.229034	0.409896	106.082	95.5328	74.5956	77.7039	103.433	107.827	99.4072	104.063
ENSDARG00000007383	kcnk6	18	46171104	46183462	-	53.7149	-0.41598	0.410435	0.974312	1.06588	1.27514	1.25455	0.954109	0.848512	0.885663	0.739483
ENSDARG00000011152	rpp14	22	10158502	10164533	+	109.437	0.315056	0.410435	7.19882	5.46079	6.29265	6.62102	8.76912	8.321	7.72796	6.93811
ENSDARG00000015156	fbln2	11	27274355	27383732	+	318.275	-0.242533	0.410435	5.4551	4.19591	4.47082	4.1704	3.88367	3.70369	3.64652	4.23002
ENSDARG00000023914	mark4a	5	36768674	36822220	+	24.3081	-0.618569	0.410435	0.67189	0.951801	0.870095	1.10916	0.671386	0.681772	0.581674	0.404723
ENSDARG00000038866	trappc8	20	6308564	6476705	-	101.558	-0.319617	0.410435	1.9689	2.0801	1.93422	1.78914	1.53423	1.33881	1.54346	1.82796
ENSDARG00000042533	gstm.1	8	25295160	25297928	+	859.7	0.228458	0.410435	65.614	49.2262	51.7872	51.0107	58.8789	60.3896	64.2874	71.4001
ENSDARG00000052138	slc1a2a	7	49862837	49881742	+	285.122	-0.232712	0.410435	6.60259	5.41631	6.40757	6.64524	5.61863	5.03182	5.7308	4.94755
ENSDARG00000052700	SLC9B2	1	43695033	43727613	-	35.8557	-0.530199	0.410435	0.552737	0.543054	0.391449	0.640897	0.315613	0.438939	0.299075	0.423754
ENSDARG00000059035	porb	15	1847135	1885247	-	1321.64	0.299679	0.410435	21.578	25.4698	14.9603	25.7637	27.0443	26.7271	29.378	24.8586
ENSDARG00000059128	uqcrh	6	3509036	3514753	-	2093.5	0.156094	0.410435	190.373	185.509	174.36	190.94	199.825	208.691	193.359	224.219
ENSDARG00000062423	zgc:153901	9	24208533	24212884	+	87.1545	0.372534	0.410435	3.20971	3.44792	3.29772	3.91465	3.39878	4.6159	4.39828	5.61924
ENSDARG00000062501	hhipl1	17	17939095	17948587	-	64.7908	-0.438424	0.410435	2.00367	2.12789	1.29413	2.18307	1.12121	1.38607	1.48138	1.62827
ENSDARG00000069473	frem1a	7	69653981	69728526	+	147.849	-0.27756	0.410435	1.64358	1.76906	1.63273	1.83327	1.53138	1.29638	1.5748	1.2643
ENSDARG00000070916	dnajc27	17	33296436	33309689	+	72.6083	-0.380056	0.410435	0.948405	0.999851	1.01033	1.23487	0.747476	0.779665	0.983538	0.70661
ENSDARG00000075444	cgref1	17	32630789	32636533	-	388.312	0.410242	0.410435	21.4484	13.5032	11.1456	11.9903	18.2925	23.8372	21.0699	13.825
[truncated: 30,058 more rows]

## Sheet: Count_RPKM
gene_id	gene_name	chr	start	end	strand	WT_1.robustRPKM	WT_2.robustRPKM	WT_3.robustRPKM	WT_4.robustRPKM	MT_1.robustRPKM	MT_2.robustRPKM	MT_3.robustRPKM	MT_4.robustRPKM
ENSDARG00000000001	slc35a5	9	34112067	34121839	-	1.39189	1.45995	2.20071	2.16415	1.94071	1.91932	2.03028	1.78675
ENSDARG00000000002	ccdc80	9	34089156	34113209	+	4.43208	3.692	3.16496	4.03933	3.93668	4.24878	3.41331	3.32705
ENSDARG00000000018	nrf1	4	15081385	15103696	-	4.22946	4.18636	4.43079	4.56686	5.50214	5.19999	4.66676	6.05674
ENSDARG00000000019	ube2h	4	15011341	15059876	+	21.7948	21.1103	26.7213	25.9529	23.695	21.9423	23.0874	23.3925
ENSDARG00000000068	slc9a3r1a	12	33484458	33537126	+	12.338	14.439	10.599	12.7781	14.7678	15.7367	15.1667	15.5341
ENSDARG00000000069	dap	24	22070290	22103585	-	27.8239	24.1818	17.8757	24.5548	27.5932	24.5783	26.4058	25.8791
ENSDARG00000000086	itsn1	1	46999441	47089818	-	2.38023	3.04553	2.55795	2.44282	2.00091	1.82018	1.91181	1.60756
ENSDARG00000000103	myh10	6	7553085	7658285	+	7.20398	7.33156	6.42218	5.86908	6.15095	6.65505	5.98237	7.05484
ENSDARG00000000142	tmem267	10	13279079	13287169	+	1.94921	2.25563	1.21803	2.12941	0.572867	1.80589	1.35495	1.18669
ENSDARG00000000151	thraa	3	34688022	34753605	-	1.97421	1.86624	1.62768	1.79977	2.70882	2.37503	1.82137	1.82978
ENSDARG00000000161	itsn2a	20	25359064	25436389	-	0.922353	0.764423	1.09264	0.922805	0.726157	0.828639	0.90195	0.899969
ENSDARG00000000175	hoxb2a	3	23752150	23754831	+	2.5374	1.4274	2.15639	1.91383	2.84151	2.02658	2.18723	2.1633
ENSDARG00000000183	ptpn4b	22	11778053	11833334	-	2.207	2.31683	2.47662	1.97263	2.25408	2.24806	2.67123	2.6782
ENSDARG00000000189	sema6e	16	30002605	30271444	+	2.97786	3.30671	3.6876	3.30943	3.44322	3.16288	3.2483	3.25322
ENSDARG00000000212	krt97	22	11756040	11759106	+	356.048	433.121	594.338	428.832	396.224	360.153	466.696	440.903
ENSDARG00000000229	usp49	22	567733	584610	+	1.28762	1.59484	0.865239	1.09988	0.942549	1.27617	1.45628	1.25689
ENSDARG00000000241	slc40a1	9	41103127	41113878	+	14.5876	12.6558	19.6048	15.5408	15.0851	13.9864	15.207	15.4342
ENSDARG00000000324	dcaf8	2	38002717	38020603	+	4.78948	4.38531	5.19056	4.85997	4.47854	4.27448	4.15399	3.68868
ENSDARG00000000349	cfap300	21	22828500	22832715	+	0.393198	0.440214	0.334156	0.378639	0.589355	0.607145	0.595705	0.376805
ENSDARG00000000369	prkag3b	9	14090329	14108896	-	5.12328	4.91647	6.00548	5.39533	4.88406	4.69201	4.81772	6.29793
ENSDARG00000000370	triob	16	8751815	8927425	-	1.74466	1.86312	1.53591	1.86837	1.09965	1.30139	1.50459	0.956852
ENSDARG00000000380	pde6a	14	25005403	25035010	-	3.07793	4.1313	3.96637	2.773	2.71378	2.96344	3.21848	3.33132
ENSDARG00000000394	matr3l1.1	14	25079782	25099988	-	9.7598	9.38511	8.77215	8.17181	8.86954	8.68868	8.32416	9.0065
ENSDARG00000000423	si:ch73-314g15.3	7	32629674	32645200	+	1.96479	1.41411	2.15677	2.39883	1.96331	2.08578	2.5674	1.45922
ENSDARG00000000442	slc39a13	7	32693890	32716019	+	2.69687	3.41718	2.24741	3.28499	2.09309	2.57135	2.92752	3.19165
ENSDARG00000000460	nitr2b	7	17443567	17446703	+	0.0850816	0	0.144612	0.140453	0	0	0	0
ENSDARG00000000472	cntn2	11	23933016	23987682	+	1.19373	1.44338	1.13622	1.16266	1.00198	0.72993	1.02001	0.878561
ENSDARG00000000474	tnni1a	23	5723090	5729484	-	0.880735	0.704319	1.12273	1.09044	0.733395	2.17594	1.33433	1.01282
ENSDARG00000000476	pms1	9	40948569	41025062	-	1.42554	1.59599	1.14418	1.85213	1.60912	1.78542	1.24784	1.48754
ENSDARG00000000489	upf3b	14	33339322	33351103	-	6.39932	6.70741	7.31281	7.71792	7.5741	7.3966	7.85023	6.57311
ENSDARG00000000503	stx1b	19	5158306	5254699	-	26.2499	25.6072	25.9399	25.2618	25.5616	24.8854	24.726	25.4075
ENSDARG00000000516	ankar	9	41045874	41077934	-	0.0739533	0.0532261	0.0157121	0	0	0.0171289	0	0
ENSDARG00000000529	ofd1	9	54716436	54743987	+	0.977732	1.09464	0.946322	0.829442	0.94986	1.23295	0.938149	0.905736
ENSDARG00000000540	asdurf	9	41079669	41090343	-	2.08485	1.96432	2.59863	2.2006	2.42419	2.03692	2.60729	2.36846
ENSDARG00000000542	gtf2e1	9	27688274	27720612	-	1.96518	1.57355	1.87221	1.84937	1.73857	1.68152	1.68398	2.0008
ENSDARG00000000551	slc1a4	13	24429918	24448278	-	2.48994	2.63768	3.20156	2.01517	2.77888	3.14571	3.20402	3.64427
ENSDARG00000000563	ttn.1	9	42732992	42873700	-	6.66013	6.89414	6.5907	6.55283	6.81882	6.70621	6.44986	6.83987
ENSDARG00000000567	znf281a	3	38762891	38783951	-	2.6397	2.02651	2.21907	2.13171	1.93908	2.19443	1.78991	2.44487
ENSDARG00000000568	ell	22	20847580	20924747	-	5.23243	4.83593	6.18604	5.80099	5.63366	4.70459	3.96655	5.06238
ENSDARG00000000588	grasp	23	32199588	32236122	-	1.51781	2.43812	1.87876	2.09709	1.61558	2.10931	1.52968	2.01104
ENSDARG00000000606	dnah6	1	22002649	22235421	+	0.0812975	0.144029	0.122236	0.113559	0.137477	0.127464	0.147801	0.151022
ENSDARG00000000631	ptpn4a	9	28939912	29029980	-	2.3588	2.35162	2.45008	2.63922	2.42251	1.94255	2.12036	2.56185
ENSDARG00000000638	opn1mw4	6	41200500	41202554	+	0	0	0	0	0	0	0	0
ENSDARG00000000651	osgepl1	9	41040294	41045873	+	2.48652	1.88672	1.67086	1.86146	2.48465	2.19654	1.47181	2.19444
ENSDARG00000000656	psmb9a	19	7120380	7122373	+	0.139023	0.200117	0.295369	0.631127	0.347297	0.322003	0.758245	0.159872
ENSDARG00000000666	creg2	9	7228083	7238839	-	14.365	17.4965	17.5489	21.6047	21.9454	17.7237	13.7171	19.3784
ENSDARG00000000690	sypl2b	8	25079470	25090458	+	2.85365	2.11253	1.73225	1.3123	1.38502	2.45498	1.74169	1.87521
ENSDARG00000000729	daxx	19	7014455	7033670	-	1.78327	1.63898	1.72895	1.92801	1.85723	1.60561	1.73518	1.733
ENSDARG00000000730	slc6a22.1	6	41118910	41138855	-	4.51409	3.63318	3.91051	3.34133	3.84137	4.20916	4.10337	3.58351
ENSDARG00000000747	lcmt2	9	27720267	27734078	+	0.773397	0.989571	0.608579	0.945726	0.715572	0.636916	0.676991	0.658803
ENSDARG00000000760	znf511	13	24665334	24669258	-	2.78112	3.55848	4.29729	4.38241	6.31599	4.29439	3.83042	4.26428
ENSDARG00000000767	spi1b	7	32644673	32659353	-	1.06862	1.21194	1.04576	1.12261	0.776599	1.41007	1.08914	0.893736
ENSDARG00000000779	scfd1	17	28771028	28797395	-	17.2444	16.2948	17.9901	16.1646	19.984	19.1927	17.1846	18.3118
ENSDARG00000000796	nr4a1	23	32149269	32194397	-	6.09149	3.51535	2.37025	4.10024	5.50458	3.39387	2.93891	3.67006
ENSDARG00000000804	rassf6	10	13209580	13236012	+	4.90287	4.46491	4.63435	5.61603	4.74922	4.54237	5.86658	4.31491
ENSDARG00000000830	telo2	24	37799818	37823488	+	1.26364	2.29626	2.07924	1.39808	1.53135	2.31654	2.41953	2.4116
ENSDARG00000000837	snx9a	17	33158294	33201840	+	2.64948	2.44837	2.98134	2.45013	1.93659	2.18193	2.23002	2.39796
ENSDARG00000000853	dstyk	22	472327	506522	-	11.0353	13.0121	14.0585	12.6556	15.2169	12.833	14.0134	14.6094
ENSDARG00000000857	mapk14a	8	23826985	23860719	+	5.78633	5.36373	4.35248	5.60933	5.43753	5.54337	5.10318	4.92687
ENSDARG00000000861	scrib	7	41160225	41275897	+	4.81429	4.92412	4.49907	4.0798	4.36557	4.07142	4.67996	4.48223
ENSDARG00000000887	zgc:56699	23	32101202	32107608	+	1.66973	1.60233	1.12542	0.998006	1.20821	1.6003	1.36079	0.926962
ENSDARG00000000906	skap2	16	20934353	20977706	+	2.94503	2.57381	3.1732	3.16877	2.25967	3.80039	3.58537	4.4148
ENSDARG00000000935	unk	12	36416173	36471889	+	0.146485	0.178058	0.190883	0.177334	0.0975835	0.135714	0.0976485	0.112302
ENSDARG00000000943	dzip1	6	7249531	7280299	+	1.57666	1.69641	2.67982	1.43941	1.93354	1.81485	1.73722	1.89553
ENSDARG00000000966	ncor2	8	43379436	43574935	-	4.21415	3.87179	4.33742	4.05166	4.42934	3.76692	3.92294	4.0923
ENSDARG00000001014	myh9b	3	5102656	5228841	-	3.66837	4.64583	2.76407	3.45358	2.83441	3.0056	3.30436	2.88887
ENSDARG00000001015	znf384l	19	6960388	6988866	-	1.48575	1.51614	2.62312	2.59951	1.92376	1.47344	2.29216	1.63638
ENSDARG00000001057	bysl	22	550828	557965	-	44.4431	49.1437	35.0071	50.3629	75.4541	78.3516	68.8825	69.8602
ENSDARG00000001127	slc17a6a	25	35250976	35271284	+	0.921935	1.8874	1.69758	2.30827	1.1362	1.05345	1.89959	1.2369
ENSDARG00000001129	dicer1	17	19419989	19466319	-	2.33023	2.63852	2.3435	2.77526	2.36071	2.06925	2.49201	2.29953
ENSDARG00000001154	rimbp2	8	43941313	44015210	-	0.478859	0.527608	0.63304	0.351336	0.212667	0.476513	0.43529	0.30593
ENSDARG00000001162	matr3l1.1	14	25063318	25078580	-	2.99413	3.12504	2.61011	2.95545	2.54464	2.64528	2.45515	2.73323
ENSDARG00000001169	hsd17b8	19	7173613	7179694	+	4.27698	2.72135	3.51623	3.18489	3.94859	4.17785	4.01461	3.47495
ENSDARG00000001210	arl14ep	7	32624684	32629458	-	20.1001	17.1815	17.0819	15.1268	19.7474	19.9523	21.342	19.521
ENSDARG00000001220	mycbp2	9	17045875	17286330	-	3.07795	3.77613	3.64609	3.52831	3.52994	3.18085	3.50569	3.68378
ENSDARG00000001234	map4k2	7	17648931	17690983	-	1.98522	1.66084	1.6006	1.65962	1.16989	1.69777	2.31358	1.63904
ENSDARG00000001241	puf60b	7	41146560	41158143	+	20.8382	20.3423	16.8473	19.7921	24.1895	22.7005	20.6372	23.399
ENSDARG00000001244	srrm1	17	25426091	25440344	+	5.36213	5.26534	4.46612	4.86704	5.87433	5.77658	5.45722	4.9781
ENSDARG00000001249	pcgf1	14	5394630	5407555	-	1.58147	2.22225	2.256	1.67831	2.48331	2.72107	2.3104	2.66302
ENSDARG00000001259	gas2a	25	35304903	35343303	+	0.514705	0.493928	0.312441	0.849679	0.587793	0.953719	0.200517	0.338226
ENSDARG00000001303	psmb8a	19	7105838	7144548	-	0	0.189905	0.210223	0.653369	0.197745	0.275014	0.404748	0.170679
ENSDARG00000001313	g2e3	17	28798725	28811747	-	2.81468	1.44209	1.52036	1.63415	1.38245	2.05524	1.92978	1.92014
ENSDARG00000001354	slc6a22.2	6	41144155	41161017	+	5.59164	4.53549	5.54401	4.83514	4.35688	4.19374	4.62906	5.28197
ENSDARG00000001414	mctp2a	18	23373683	23456101	+	2.21056	2.80124	2.50483	2.47959	1.52924	2.52064	2.08671	2.37912
ENSDARG00000001431	actn3b	7	6969909	7133475	+	70.2834	65.8217	75.9315	82.0211	77.1079	71.6965	75.4419	81.8819
ENSDARG00000001437	slc2a1a	23	22200467	22212635	+	5.85895	7.68258	4.97918	7.8262	3.70938	6.75411	7.35865	3.75455
ENSDARG00000001442	inppl1b	14	32793272	32824408	-	0.722396	0.730707	1.17807	0.966922	0.975478	0.886343	0.763155	1.27978
ENSDARG00000001447	mier1b	2	5811482	5836116	-	2.00048	1.67466	1.62775	1.51068	2.06278	1.79424	1.39287	1.59077
ENSDARG00000001452	adam8a	13	24671481	24679636	+	0.600441	0.322674	0.387813	0.574904	0.431993	0.289272	0.371151	0.331435
ENSDARG00000001463	tdh2	17	25414033	25425321	+	8.569	7.71069	7.51999	7.0519	9.32482	7.46779	7.78935	8.71371
ENSDARG00000001470	mhc1zea	1	47116121	47122141	-	3.40661	2.84728	3.05073	3.96075	1.2811	4.07242	1.2986	2.99078
ENSDARG00000001498	skap1	12	27156943	27206904	+	0.221809	0.141903	0.272281	0.183082	0.221642	0.0684998	0.291239	0.113366
ENSDARG00000001549	sp3a	9	2762270	2777286	+	0.428021	0.308057	0.36375	0.552016	0.534625	0.768314	0.486346	0.307632
ENSDARG00000001557	tomm34	6	52226682	52235118	-	2.33203	2.39224	1.00232	1.79212	1.28567	2.08606	2.21732	1.38712
ENSDARG00000001558	kifc1	19	6990970	7000603	+	4.60218	3.5151	3.05972	3.61777	3.56636	4.72788	2.98818	3.60025
ENSDARG00000001559	csmd2	19	36114846	36675023	-	0.178629	0.189784	0.195179	0.231693	0.146621	0.130031	0.220368	0.154063
ENSDARG00000001572	prf1.3	19	5259503	5265155	-	0.129687	0.165937	0.110214	0.0356815	0.0431967	0.200253	0.0785919	0.0497122
ENSDARG00000001578	echs1	13	24579108	24582236	+	61.4779	57.156	52.9175	58.6118	63.4607	62.5488	58.858	65.3143
ENSDARG00000001621	nfyal	8	25019542	25034411	-	1.35842	1.47119	1.15444	1.23337	1.72584	1.42035	1.60527	1.27203
ENSDARG00000001634	kirrel1a	7	19070464	19146926	-	1.80095	1.49839	2.17892	1.88194	2.14534	1.99731	1.73387	2.07104
ENSDARG00000001656	psmb13a	19	7111779	7144585	-	0.0539346	0.155273	0.183344	0.667768	0.107788	0.0999379	0.294164	0
ENSDARG00000001676	gpm6bb	9	54751201	54840209	-	8.78922	8.82222	10.9895	9.31153	7.36933	8.42375	7.59158	7.3191
ENSDARG00000001686	uckl1a	8	23009662	23028536	+	1.25536	1.88232	1.76698	1.97522	1.60722	1.85362	1.46209	1.66919
ENSDARG00000001710	flot1a	19	6938289	6957404	+	9.77555	9.27965	13.6009	14.482	7.13101	8.23521	10.767	8.40084
ENSDARG00000001712	si:ch211-247n2.1	11	8303941	8350945	-	0.829923	0.812676	1.12273	0.908703	0.981621	0.737517	0.708224	0.720659
ENSDARG00000001721	oc90	2	42942552	42960353	-	0.0696727	0.0445735	0.0789477	0.0766776	0	0.107583	0	0.0267072
ENSDARG00000001729	strn3	17	28706946	28742980	+	8.76483	8.90356	8.08622	9.07575	8.28484	8.43128	9.43881	9.03504
ENSDARG00000001733	gulp1a	9	42546504	42650623	+	3.36731	3.16264	3.81558	3.23277	3.34093	3.00909	3.951	2.99349
ENSDARG00000001734	fkbp8	22	20925849	20950448	-	10.636	9.51895	8.81451	8.62331	9.61041	11.3914	10.3882	9.71543
ENSDARG00000001754	noc2l	23	23126130	23179417	-	12.6164	14.543	8.94919	13.5875	12.7576	12.1544	10.5547	10.4912
ENSDARG00000001760	tnxba	16	16621242	16649764	-	2.59636	1.98357	2.46356	2.02861	2.79592	3.12943	2.82986	3.08719
ENSDARG00000001767	slc29a2	21	27407481	27413294	-	1.47	1.02222	0.796633	1.05508	1.02184	1.97379	1.08449	0.881976
ENSDARG00000001769	ptpra	21	15756549	15816317	+	2.40462	2.74022	1.76986	2.37465	1.82357	1.84988	2.04922	1.72828
ENSDARG00000001771	otol1a	2	6303639	6316167	+	0.632738	0.404798	0.448106	0.391699	0.263443	0.586214	0.431376	0.121272
ENSDARG00000001776	stim2b	7	62320134	62439872	+	0.162314	0.190375	0.183921	0.253063	0.234277	0.300758	0.180333	0.207395
ENSDARG00000001777	nup155	10	1597270	1636452	-	3.16944	3.75818	2.07432	3.05209	3.22167	3.54393	3.16256	2.97446
ENSDARG00000001781	tspan11	4	11172964	11198055	+	0.505658	0.485247	1.00986	0.772139	0.429487	0.679294	0.620529	0.814089
ENSDARG00000001782	prkacba	11	8129536	8150894	+	0.915267	0.790489	1.29639	0.453279	0.853608	0.480516	1.44212	0.806939
ENSDARG00000001785	irx2a	16	555746	563732	-	1.24023	0.965606	1.1236	1.14924	1.28606	1.07316	1.28692	1.35895
ENSDARG00000001788	atp5po	9	33145522	33148873	+	377.202	373.594	379.302	359.106	425.425	456.477	435.681	484.168
ENSDARG00000001803	kcnh6a	3	31728871	31784082	-	0.763613	0.686015	0.469453	0.750983	0.811745	0.873043	0.959974	0.803397
ENSDARG00000001804	zgc:112148	3	56861059	56871984	-	3.79133	3.84981	3.29696	3.56603	3.21581	3.10412	4.1677	3.95434
ENSDARG00000001807	tnfrsf21	20	35797998	35841570	-	2.873	2.77288	3.42385	2.71211	2.55736	2.417	2.82173	2.69626
ENSDARG00000001817	zmp:0000000521	2	55199721	55215510	+	0.362656	0.232011	0	0.199558	0.120795	0.223993	0	0.278029
ENSDARG00000001818	c3b.2	22	26129250	26175237	-	3.63541	1.70408	2.12702	3.94706	2.48699	3.38106	2.49119	3.34449
ENSDARG00000001825	cfap43	13	24717880	24743151	+	0.0469611	0.105153	0.093122	0.180889	0.0782097	0.15953	0.113835	0.108008
ENSDARG00000001829	zgc:112982	24	24101811	24118451	-	3.93568	3.91669	5.09963	3.50921	5.26791	5.0868	4.41677	5.25229
ENSDARG00000001835	nalcn	9	31589425	31747106	-	1.08174	1.24778	1.52289	1.48812	1.17919	1.2654	1.23163	1.15601
ENSDARG00000001857	aff4	21	43178817	43246873	+	1.10622	1.01994	0.995414	1.32486	0.628556	0.703352	0.867552	0.324266
ENSDARG00000001859	dbx1b	25	14507567	14510482	+	2.57431	1.75673	1.89605	1.69988	1.31477	1.32501	1.71606	1.18415
ENSDARG00000001870	atp1a1a.4	1	1689775	1706159	+	136.811	145.308	169.374	172.109	198.47	174.648	155.209	200.639
ENSDARG00000001873	phgdh	9	48185936	48214216	-	26.7381	26.5335	32.8797	17.7784	23.0747	24.6783	29.952	26.2445
ENSDARG00000001879	nav2b	25	14510773	14637660	-	1.0274	1.15335	0.815467	0.896021	0.7845	0.772261	0.845816	0.824806
ENSDARG00000001880	stx3a	14	21699129	21751346	+	4.84651	5.19634	5.46626	4.59297	5.53044	4.82276	6.11881	5.60774
ENSDARG00000001881	cacnb3a	23	14097508	14180307	+	0.033746	0.0971516	0.0573576	0.139271	0.0337207	0.125059	0.0613513	0
ENSDARG00000001882	kbtbd12	6	40715637	40722480	-	4.66298	4.11437	7.88569	7.1294	5.75399	5.18994	6.0167	6.71185
ENSDARG00000001888	ppm1ba	13	10682427	10731325	-	1.94252	1.95616	1.50817	1.60336	1.29404	1.6886	1.76578	1.48923
ENSDARG00000001889	tuba1a	23	35708730	35711398	+	77.331	76.061	62.4398	68.4778	96.5522	130.439	109.116	138.699
ENSDARG00000001890	stt3b	16	39385483	39477746	-	6.89835	7.52702	5.09741	6.87358	6.24097	6.6622	6.62873	5.92702
ENSDARG00000001891	syt14b	20	9241794	9278252	-	0.837269	0.803472	0.539793	0.929391	0.692393	0.989694	0.446156	0.896432
ENSDARG00000001897	man2b1	11	31258116	31276080	-	7.38345	6.69177	6.33286	7.3922	8.40262	8.38179	8.74173	8.41212
ENSDARG00000001898	manea	17	15658867	15667285	-	2.29329	2.51835	1.74801	2.1856	2.19707	2.65036	2.32103	1.71283
ENSDARG00000001906	si:dkey-247m21.3	21	20229926	20308457	+	0.159243	0.229222	0.148864	0.289167	0.190948	0.191794	0.173705	0.238062
ENSDARG00000001909	vill	24	20418959	20444844	-	2.43589	2.62264	2.07012	2.42743	2.07786	2.06414	2.18726	2.32295
ENSDARG00000001910	rorab	7	29538628	29625509	-	8.75239	9.75323	11.6126	10.5415	8.97786	9.64787	9.27123	8.33956
ENSDARG00000001912	drd4-rs	4	19946294	20027571	-	0.593223	0.640436	0.703703	0.663066	0.493982	0.561054	0.718998	0.412155
ENSDARG00000001913	palmda	2	20406399	20428140	+	0.739249	0.51235	0.445006	0.635603	0.605319	0.665868	0.475991	0.755657
ENSDARG00000001929	pink1	23	37466967	37480785	+	1.77882	2.12898	1.95334	1.96316	2.97579	2.79609	2.99776	3.37867
ENSDARG00000001930	klhl15	24	16962969	16980337	-	1.73544	2.24695	1.77918	2.0236	2.17455	2.01617	1.87802	2.13825
ENSDARG00000001933	prkag2b	2	13056802	13148453	+	1.39479	1.26985	1.36771	1.18079	1.07211	1.45791	1.9831	1.39833
ENSDARG00000001937	LO018422.1	17	48433817	48458789	+	0.626259	0.58732	0.604796	0.693138	0.896016	0.606584	0.685722	0.916591
ENSDARG00000001939	b3gat3	7	25015151	25029261	+	2.21586	1.76568	1.64774	1.69834	2.0165	1.57636	2.28401	1.91113
ENSDARG00000001940	dnajc1	2	21174998	21182561	+	10.1201	12.7677	9.08162	10.3392	13.0472	11.8019	11.3866	12.4109
ENSDARG00000001950	ak1	5	71699893	71722257	-	1451.33	1568.27	1624.59	1371.15	1733.65	1744.88	1618.2	1866.17
ENSDARG00000001953	pfkfb3	4	25472505	25485404	-	4.33509	4.36107	5.05457	4.66722	4.62482	3.91933	3.86452	3.37165
ENSDARG00000001968	dock5	8	6651253	6825588	-	0.33853	0.392544	0.203785	0.209568	0.0845689	0.196024	0.179508	0.0973247
ENSDARG00000001969	txlng	11	12782296	12802123	-	1.95734	2.47673	2.44362	2.45913	2.54436	2.343	1.99969	2.39031
ENSDARG00000001971	cthrc1b	16	47454586	47483142	-	1.72925	1.65944	1.85296	1.79967	1.27718	2.36832	1.91363	1.55628
ENSDARG00000001975	hsd11b2	7	35112052	35126374	-	6.64798	5.57847	6.14901	6.25294	3.86221	4.69816	6.3523	3.3069
ENSDARG00000001976	fkbp16	18	25653599	25745636	+	4.67391	5.14783	6.09353	4.99768	7.05867	6.15091	5.02113	5.8024
ENSDARG00000001993	myhb	6	40745437	40756138	-	8.36472	9.41019	10.5099	8.01958	10.4288	9.43076	10.3059	10.2851
ENSDARG00000001994	stxbp1a	21	13861589	13921022	+	45.1861	48.597	51.2952	50.513	48.9922	46.3242	46.4953	47.2134
ENSDARG00000001999	adamts18	7	42460302	42547992	+	0.956432	0.866261	0.940674	1.03781	1.15974	1.32418	0.888948	1.02572
ENSDARG00000002002	lmcd1	22	39096911	39108026	+	8.54973	11.857	14.6725	11.9286	11.2441	12.2138	10.1786	14.399
ENSDARG00000002006	rxrbb	16	18534834	18572875	+	1.33785	1.42649	1.40014	1.52347	1.41111	1.19357	1.33999	1.68093
ENSDARG00000002013	grb10a	19	23136170	23249822	-	0.660236	0.991697	0.731864	1.61119	1.03264	0.718071	1.3047	1.05635
ENSDARG00000002016	ppil2	5	12908781	12979986	+	8.34429	8.40783	6.24036	7.26622	8.62986	9.58613	8.76077	8.78005
ENSDARG00000002020	rictorb	21	21195487	21242387	+	0.738303	0.718341	0.583868	0.677109	0.594298	0.703017	0.624522	0.648562
ENSDARG00000002021	pygb	17	21126495	21152173	+	9.9483	7.71806	8.00198	7.58684	8.2327	7.32153	7.41284	7.95983
ENSDARG00000002026	qkib	13	3667230	3843692	+	0.715171	0.869317	0.931933	0.550952	0.666993	0.485897	0.606761	0.65794
ENSDARG00000002031	tox4a	2	38068069	38080075	-	3.86514	3.11426	2.72696	2.94952	2.98777	2.83773	2.55223	2.85137
ENSDARG00000002037	pfkfb2b	11	18784847	18800299	-	1.1594	1.04159	1.46748	1.30312	1.13388	1.11986	1.25573	1.10634
ENSDARG00000002060	brf2	10	41279007	41302909	-	0.314077	0.383599	0.533832	0.518482	0.427966	0.529062	0.648866	0.558187
ENSDARG00000002071	adss2	13	11489953	11536951	-	7.40268	8.96775	6.75827	8.01586	6.55488	6.11143	6.5959	5.31
ENSDARG00000002077	mnat1	13	31648271	31681951	+	3.73976	3.27942	2.52064	2.44816	2.25506	3.82321	3.04782	3.41083
ENSDARG00000002082	csnk2a1	16	31434524	31452507	-	16.0476	15.9112	15.0354	16.3122	17.9374	15.9539	16.5805	15.3903
ENSDARG00000002084	lamb2	23	20180159	20258490	-	4.53412	4.04131	3.97799	3.69404	5.17587	4.86687	4.73515	4.01604
ENSDARG00000002097	si:dkeyp-52c3.7	3	1749793	1761980	+	0	0	0	0	0	0	0	0
ENSDARG00000002127	stam	2	31437547	31452606	+	6.40399	6.6214	6.85336	6.51391	6.8732	6.45251	7.82056	6.99245
ENSDARG00000002128	cwf19l1	4	17642731	17653566	+	4.8257	4.70809	6.49338	4.91256	5.98742	7.11615	5.11774	7.44546
ENSDARG00000002131	celf2	4	23886726	24031924	-	4.1101	4.75742	4.95132	5.1412	3.21787	3.51346	3.6591	3.24032
ENSDARG00000002165	psme1	24	12945803	12954482	+	9.29239	7.14695	7.66479	10.5462	7.30544	14.6862	9.81333	9.4288
ENSDARG00000002167	cacnb1	3	16157120	16227683	-	1.94195	2.6356	1.72107	2.08376	1.3029	1.77346	1.63917	1.69084
ENSDARG00000002168	tra2b	9	12579077	12595003	-	8.8965	9.02631	8.19344	9.09005	10.6521	9.58582	9.69021	9.59974
ENSDARG00000002172	aplnra	8	40325690	40327397	-	5.30246	5.8089	6.02162	5.11257	6.04871	5.99943	6.27028	7.1769
ENSDARG00000002174	itfg2	4	17539134	17553996	+	5.1917	3.6847	4.36616	4.91018	4.86357	4.65965	3.88362	5.84592
ENSDARG00000002184	igbp1	5	36530836	36537975	+	7.97594	7.37509	7.49178	6.7966	7.29235	7.71857	7.51442	7.01832
ENSDARG00000002190	chmp2bb	1	33558555	33569245	+	24.94	25.0176	21.9838	24.0165	24.7196	22.321	23.9914	24.4571
ENSDARG00000002192	aspn	22	10479965	10487490	-	13.2833	12.2794	10.0805	14.1829	12.7863	14.1131	10.3392	12.893
ENSDARG00000002193	rho	8	54076195	54077740	-	845.949	831.899	936.828	757.557	964.667	1044.02	890.467	1082.99
ENSDARG00000002194	rhd	13	45496766	45523026	-	0.425285	0.259711	0.262854	0.095736	0.270433	0.429834	0.140578	0.444604
ENSDARG00000002196	bach1b	10	25369254	25385009	+	1.79317	2.09487	2.25274	2.37029	2.53193	1.95025	2.12611	1.89772
ENSDARG00000002197	pygl	13	36846789	36863039	-	31.2335	36.1048	56.2528	30.6998	25.283	30.1847	44.6714	35.2256
ENSDARG00000002204	hspb11	21	20383837	20384878	+	19.2291	20.5196	21.8979	26.6011	19.9833	24.0149	28.3168	19.5478
ENSDARG00000002210	stk25a	6	27041594	27057702	-	3.55704	3.48608	2.12247	2.03021	3.025	3.40067	2.85502	3.04611
ENSDARG00000002213	invs	16	27442549	27502702	+	0.397907	0.28136	0.302562	0.207432	0.334828	0.601481	0.285555	0.288999
ENSDARG00000002215	rtca	22	16282144	16291041	-	4.63684	4.05539	3.74105	4.19061	3.72428	5.22033	3.60138	5.12974
ENSDARG00000002216	tbx3a	5	72316803	72324371	-	2.48389	2.90008	3.21914	2.35775	2.85433	2.45467	3.61263	2.80879
ENSDARG00000002217	scocb	14	48932235	48939560	-	18.1091	17.9136	19.8517	18.1294	21.5677	18.352	20.035	23.1875
ENSDARG00000002219	si:dkey-103j14.5	13	23233956	23270576	-	4.49349	4.01472	2.00814	3.70895	4.83849	3.22999	2.88743	3.29643
ENSDARG00000002220	C5H9orf78	5	33295678	33298352	-	10.3181	10.2502	9.26275	8.81648	9.94731	11.7137	9.24719	8.1053
ENSDARG00000002230	sypb	8	49403668	49432061	-	28.4975	27.1209	31.5507	29.1835	30.7935	27.9499	32.5863	32.7939
ENSDARG00000002231	plpp2a	2	52232630	52306803	+	0.135269	0.519235	0.172436	0.279129	0.202751	0.125323	0.0614807	0
ENSDARG00000002235	mmp14a	7	24124289	24149670	-	12.3566	11.5291	15.315	15.5345	12.2561	13.67	14.9073	14.6563
ENSDARG00000002240	psmb6	23	44536926	44546152	-	63.9138	60.5397	59.402	56.8532	71.372	70.1253	64.0589	72.2544
ENSDARG00000002241	kcna2a	6	49412754	49414235	+	0.270401	0.36328	0.321717	0.491018	0.270198	0.100208	0.196639	0.124381
ENSDARG00000002249	tbxas1	18	12655766	12834323	+	4.93863	6.80424	9.3834	5.53221	5.85141	6.0462	6.83013	8.39721
ENSDARG00000002255	epb41l3a	24	41931585	41986895	+	5.46349	5.64799	4.92209	4.91603	6.20918	5.58316	5.47796	6.90305
ENSDARG00000002259	ca15c	12	4338298	4346085	-	2.44029	3.03055	2.68382	2.48816	3.87285	3.54645	2.7837	3.24646
ENSDARG00000002264	mrpl41	5	25072894	25075179	+	26.6739	22.8331	19.7951	21.9134	27.4047	28.1932	24.8161	29.3781
ENSDARG00000002267	dcaf13	16	44653266	44673851	-	9.926	9.86442	6.82486	7.95434	9.50128	9.49378	7.73807	7.27727
ENSDARG00000002271	zfand5b	10	15603082	15613302	+	26.3853	23.5371	29.0819	29.1658	35.6491	27.4292	28.0102	26.7454
ENSDARG00000002285	mcoln1a	1	45671687	45700574	+	0.969749	1.13588	1.39375	1.30659	1.25403	0.832383	0.959296	1.22998
ENSDARG00000002293	si:ch211-197g15.6	22	17460871	17463643	-	0.465669	1.19166	1.09929	1.62288	0	0.28762	0.235167	0.297503
ENSDARG00000002295	si:dkey-21p1.3	8	14855471	14883692	+	0.0949045	0.182147	0.322615	0.0391673	0.0237083	0.263779	0.107837	0.109137
ENSDARG00000002298	ankrd22	12	17154655	17158635	+	2.53629	1.73851	1.66277	2.03365	1.88269	1.87984	2.04204	1.5
ENSDARG00000002299	arsh	9	55576475	55594965	-	2.92774	2.57543	2.28077	2.81933	2.64112	2.41108	2.25476	1.87045
ENSDARG00000002300	p2rx2	5	12807902	12824607	-	1.12661	0.691924	0.976587	0.855514	0.923125	1.06465	1.0241	0.80325
ENSDARG00000002304	gins2	18	30481030	30499489	-	8.73817	4.32797	2.63505	4.8859	4.60053	6.18056	5.03919	6.15884
ENSDARG00000002305	me3	9	34246384	34260214	-	25.3274	19.6561	20.9946	21.1392	23.7231	19.738	20.7568	23.7176
ENSDARG00000002311	fabp11b	16	16148761	16152199	-	13.3578	13.907	12.9584	10.4015	15.7403	20.198	16.8391	19.8535
ENSDARG00000002330	lhx8a	2	11205795	11210168	+	1.27455	1.54687	1.8159	1.54709	2.02277	2.25748	1.60158	1.76746
ENSDARG00000002332	frmd6	13	36958086	36997761	+	1.73872	1.81156	2.20942	1.85886	2.31656	1.96374	1.82137	1.96139
ENSDARG00000002333	fam102bb	20	33752967	33790003	-	2.66612	3.13286	3.32931	3.86233	2.50101	2.87337	2.32462	2.69054
ENSDARG00000002336	dlc	15	20463448	20468302	-	2.89291	2.43964	2.77515	3.18376	2.84695	2.96447	2.53009	2.84791
ENSDARG00000002339	sgf29	3	15489725	15496610	-	4.74908	4.32246	7.65585	6.22337	7.19166	5.08029	5.91916	7.48818
ENSDARG00000002344	tubb4b	14	5861435	5865146	+	368.16	394.167	493.543	416.735	448.101	459.094	466.461	512.723
ENSDARG00000002347	cyp11a1	25	22319940	22335283	+	0.0566009	0.0543161	0.0721527	0.116797	0	0.0262196	0.051451	0.0325447
ENSDARG00000002353	tagapa	17	45404758	45411170	+	0.105804	0.22845	0.134875	0.218329	0.0528626	0.245062	0.120222	0.182508
ENSDARG00000002355	shpk	5	42124706	42132825	+	0.479284	0.25552	0.316801	0.307691	0.585352	0.542719	0.290451	0.367441
ENSDARG00000002362	ubald1a	12	20059859	20120711	-	11.3273	10.672	11.5317	12.2227	11.5252	11.0137	11.2889	10.6176
ENSDARG00000002365	cers5	22	5758090	5822147	-	9.9626	9.13237	10.836	9.23573	9.65796	10.6077	10.9485	9.49024
ENSDARG00000002369	UBB	5	42064144	42068490	+	67.3234	64.6524	69.722	63.3871	78.2909	65.9284	68.7483	73.7332
ENSDARG00000002377	mief2	1	8521323	8532009	+	2.49381	2.1131	1.69097	2.1022	1.21946	2.11381	1.83282	2.19662
ENSDARG00000002385	atm	15	6514964	6650993	-	0.495039	0.554233	0.406681	0.388177	0.379246	0.519792	0.434998	0.455424
ENSDARG00000002391	tlcd1	21	26080215	26089964	-	9.75766	8.79194	11.4575	7.74661	8.70832	14.0779	13.8126	8.56566
ENSDARG00000002394	ugt5d1	10	25726694	25728744	+	4.34784	4.32314	1.91426	4.53995	3.193	3.93108	2.71419	2.8915
ENSDARG00000002396	cry-dash	24	20194022	20208474	-	10.3858	10.5307	9.79216	11.1604	12.2186	11.5103	10.3671	9.59974
ENSDARG00000002401	gale	17	24877392	24890932	-	2.30348	1.55241	0.896605	1.24818	1.72192	1.9712	2.42955	1.37502
ENSDARG00000002402	ercc3	6	9595414	9630081	-	4.58978	4.71115	5.75213	4.62763	5.37008	5.38266	6.09983	5.34492
ENSDARG00000002403	nusap1	13	33251721	33256667	-	7.37701	6.15933	4.28579	4.74737	5.1642	7.25934	4.88729	5.94313
ENSDARG00000002405	si:ch211-225b11.1	5	20786772	20814588	-	0.386903	0.297028	0.443888	0.399189	0.154645	0.250918	0.404455	0.378187
ENSDARG00000002406	zmynd10	1	22691256	22703383	+	0.574717	0.651794	1.19884	0.560623	0.678701	0.532459	0.569919	0.300412
ENSDARG00000002411	pde4cb	11	6684968	6794144	+	0.459087	0.278245	0.472288	0.458707	0.386309	0.358173	0.175712	0.333433
ENSDARG00000002445	prdm1a	16	7430998	7443388	-	2.08286	1.99879	2.13888	2.23855	2.34146	2.29154	1.7553	1.67167
ENSDARG00000002463	arhgef37	14	24840669	24873654	+	0.574777	0.772205	0.293081	0.569308	0.206764	0.298208	0.397085	0.370147
ENSDARG00000002467	rdh14b	20	9421448	9428021	-	5.33108	6.19975	5.64401	5.81734	8.21634	5.39952	6.52982	5.7669
ENSDARG00000002479	ercc6l	5	23913585	23926519	+	1.05793	0.622236	0.536544	0.36619	0.528569	0.806248	0.69799	0.745652
ENSDARG00000002483	wnt7ab	23	4414164	4433220	+	0.603364	0.386006	0.384573	0.373514	0.703397	0.326083	0.548467	0.578209
ENSDARG00000002487	noc3l	12	5399680	5418340	-	6.27399	6.78934	4.76467	6.01596	7.14965	7.37097	6.04291	5.3728
ENSDARG00000002494	itgb6	11	10975012	11020857	+	1.17863	1.29476	0.948931	1.57448	1.3792	1.4368	1.11368	1.24839
ENSDARG00000002506	C7H16orf87	7	41873080	41881238	-	17.797	16.5558	18.7257	16.3385	16.4529	20.5824	18.5989	19.213
ENSDARG00000002507	itga10	16	14276364	14353567	-	1.51933	0.954326	1.32249	1.03365	1.34337	1.27965	1.19695	1.16479
ENSDARG00000002508	ankrd33ab	6	39279104	39286029	+	0.426124	0.306692	0.362138	0.410346	0.354837	0.230295	0.290515	0.245015
ENSDARG00000002509	zgc:153911	13	35974362	35976986	-	0.523836	0.228496	0.647531	0.707525	1.90343	0.573559	0.692617	0.876211
ENSDARG00000002510	dmbx1b	6	3563890	3573716	-	0.112094	0.322706	0.142893	0.277567	0.112009	0.259629	0.254737	0.257808
ENSDARG00000002523	hsdl2	10	11260170	11283239	+	14.6273	13.2518	10.393	11.957	14.0948	15.1461	13.5016	13.9337
ENSDARG00000002533	adora2b	5	62781626	62801879	-	0.250146	0.624127	0.255102	0.619415	0.399934	0.370806	0.500251	0.287661
ENSDARG00000002536	tm9sf4	23	7548797	7578892	+	10.6602	11.2592	8.8938	10.4354	11.0095	10.5991	12.3788	9.94172
ENSDARG00000002538	smu1a	14	6228996	6245748	+	15.2867	14.9464	13.3283	13.8973	16.8243	16.8349	15.1412	18.9059
ENSDARG00000002546	rundc3ab	12	9817440	9840819	+	8.78202	8.25953	8.65349	8.01934	8.89205	8.94722	8.67254	8.75699
ENSDARG00000002549	eif3eb	19	22622355	22664398	-	2.54774	2.94881	3.47089	3.4353	4.66412	3.47755	4.95009	5.00978
ENSDARG00000002552	mapkapk2a	11	21154678	21218172	-	9.58857	7.80735	9.05418	9.35343	7.50057	6.90942	8.05583	9.1888
ENSDARG00000002564	syngr1a	3	21251627	21280373	-	11.9692	10.1348	11.7177	12.4462	9.96687	9.73019	10.1869	10.9979
ENSDARG00000002571	tmod2	18	39327010	39382869	+	1.3032	1.928	1.56898	1.56868	1.13945	1.3583	1.13527	1.12398
ENSDARG00000002576	cabp5a	12	3848109	3861759	+	2.26928	2.12819	2.58598	2.42648	2.47372	2.29355	2.95357	3.02477
ENSDARG00000002582	tbx15	9	21030930	21067971	-	1.19953	1.29278	1.19192	1.29474	1.15253	1.04294	1.16588	1.2627
ENSDARG00000002587	dpysl3	21	42970983	43022048	-	22.5201	21.7949	21.9818	22.1769	22.0761	20.5092	21.6233	22.5416
ENSDARG00000002589	mylpfb	12	15002757	15010996	+	2399.92	2246.66	2746.57	2479.46	2769.53	2686.24	2629.19	3241.98
ENSDARG00000002591	ruvbl1	6	40832635	40841032	+	17.7776	14.4665	11.053	13.0355	14.1354	16.5878	15.2772	14.0823
ENSDARG00000002593	slc45a2	21	19445942	19484289	+	35.1819	18.6439	40.9844	17.9695	19.9643	21.9996	40.4145	23.7679
ENSDARG00000002597	pabpc1l	8	45334255	45352219	+	0.05904	0.0849852	0.0250873	0	0.0589958	0	0	0
ENSDARG00000002600	pcsk1	21	11684830	11722343	+	1.01936	2.44552	2.11158	2.12975	1.36873	1.44612	1.44783	0.732643
ENSDARG00000002601	irx7	23	37815645	37816969	+	1.9581	2.07344	2.18051	2.17354	2.36145	3.12779	1.84131	1.47529
ENSDARG00000002607	unm_sa1614	11	26476153	26562346	+	0.502376	0.654274	0.42694	0.444282	0.322714	0.349078	0.391429	0.495186
ENSDARG00000002609	rnf145a	14	34966598	35012162	+	1.1648	1.4814	1.50274	1.35527	1.16393	1.05315	1.33947	1.37177
ENSDARG00000002613	rpa3	19	25465025	25467185	+	25.9262	17.344	15.5715	15.9468	14.9462	21.9413	20.848	20.9274
ENSDARG00000002632	anxa11b	12	48815988	48837308	+	36.4628	37.4414	36.5411	35.8303	28.5887	30.6529	33.1203	35.5215
ENSDARG00000002634	b4galt1	1	12141876	12161148	-	2.42653	3.3559	2.97194	1.82614	1.4263	2.18199	2.14088	2.13386
ENSDARG00000002635	zgc:85722	17	15309432	15382704	-	3.25715	4.15412	4.62534	3.19147	3.59068	3.23181	3.72487	4.25309
ENSDARG00000002642	sh3gl1b	8	18842278	18880399	-	4.18368	4.21388	3.76115	4.59479	2.59125	4.42063	4.33734	4.57254
ENSDARG00000002644	rgs5a	6	35387367	35439406	-	14.4535	13.6338	12.8273	14.1656	12.8434	13.3223	13.1385	15.7433
ENSDARG00000002656	stxbp5a	20	31745949	31905968	-	1.73906	2.06032	2.13478	1.76327	2.10247	1.5714	1.78575	1.82703
ENSDARG00000002659	mapre1b	23	9794730	9807578	-	12.2877	11.2912	9.4177	10.2499	10.9268	10.5689	11.703	11.6942
ENSDARG00000002663	optn	4	8016457	8027318	+	5.06019	5.9211	5.63208	5.55097	6.1003	5.86772	5.99456	6.83271
ENSDARG00000002666	kcnj1b	10	39304422	39307819	+	1.73205	1.35993	0.847499	1.25635	1.7832	1.45882	1.7176	2.35396
ENSDARG00000002670	ATG14	17	10748366	10766679	+	5.98863	4.53843	6.99196	6.37513	6.23581	5.78163	6.13058	5.72822
ENSDARG00000002682	tbcela	15	20940904	20956454	-	1.69472	1.57883	2.24973	2.11357	1.8047	1.79933	1.73169	2.10536
ENSDARG00000002685	fam113	7	24830576	24838857	-	0	0.0377203	0.0334047	0.0324441	0.0785549	0.0728336	0	0.0452018
ENSDARG00000002690	rabif	11	24815667	24817637	+	4.50674	4.67548	3.26069	3.16693	3.40795	3.89325	5.09318	3.78191
ENSDARG00000002696	gnb3b	19	5106226	5135345	-	121.403	150.214	109.928	150.611	124.889	148.564	133.797	160.262
ENSDARG00000002701	rasl12	7	13756215	13782279	+	0.277265	0.232814	0.368174	0.300373	0.190477	0.272933	0.378057	0.27899
ENSDARG00000002707	her11	14	30538482	30540967	-	0.0687366	0	0	0.0567355	0.13737	0	0	0.079045
ENSDARG00000002710	ncl	22	36673312	36690751	-	67.2974	74.5014	54.9623	71.6694	76.2326	74.3785	61.9489	66.6621
ENSDARG00000002720	utp15	18	7037349	7056760	-	7.43003	8.80549	5.9348	8.74675	8.96615	9.06544	7.7874	7.75058
ENSDARG00000002722	ankrd2	13	40729618	40741005	+	0	0	0.153406	0	0.270563	0	0	0
ENSDARG00000002728	kiss1ra	2	33796207	33821163	+	0.145589	0	0.247455	0.24034	0.07274	0.202326	0	0
ENSDARG00000002731	sdc2	19	47191005	47276297	-	24.831	26.122	26.2046	24.104	18.2889	17.8209	19.6575	18.1652
ENSDARG00000002732	spon2b	14	17376940	17382534	+	8.31099	8.80774	8.32209	9.03721	7.83536	9.40727	8.14606	8.85097
ENSDARG00000002745	tdh	20	18992679	18998022	+	169.412	205.388	284.544	264.059	241.336	213.472	208.807	215.984
ENSDARG00000002748	sema6d	19	390298	417381	+	1.16258	1.20673	1.51226	0.998766	1.23283	1.05512	1.50972	1.30965
ENSDARG00000002750	phf20a	11	25044082	25063586	+	1.10269	1.12872	1.48375	0.879823	1.10186	0.612964	0.718356	0.803102
ENSDARG00000002754	pdcd2l	25	30442389	30454772	+	8.056	5.68248	6.49523	4.88763	8.25637	7.33607	5.00719	6.96791
ENSDARG00000002758	dedd1	16	10841163	10863041	+	5.6141	4.09372	6.27596	5.39792	8.00264	5.42502	5.98129	7.42793
ENSDARG00000002760	gdf5	6	52637308	52661824	-	0.320122	0.781963	0.519373	0.336293	0.203561	0.404433	0.290995	0.36813
ENSDARG00000002764	miox	18	6732195	6742287	-	6.78589	8.68263	11.378	8.47734	8.73563	8.09939	10.3919	8.7175
ENSDARG00000002768	pvalb2	12	17710425	17712498	-	13979.3	15428.6	19293.9	17353.6	17994.5	16434.6	17025.7	19783.7
ENSDARG00000002771	si:ch211-48m9.1	5	28045764	28109416	-	0.862309	0.907953	0.956745	0.830379	0.909533	0.754522	0.903607	0.743722
ENSDARG00000002779	pdx1	24	21684189	21686706	+	3.7311	3.85591	3.35378	4.20493	4.44528	3.92209	4.69609	5.85839
ENSDARG00000002787	tle3a	18	20225961	20257511	+	4.74059	5.12251	5.66646	5.15358	5.5458	5.96316	5.88583	5.40722
ENSDARG00000002790	ap2m1a	2	9789811	9818711	-	77.6031	80.4563	69.8593	71.5609	83.7429	82.7446	80.3619	84.0719
ENSDARG00000002791	atp1a1a.1	1	1712140	1793371	+	81.3439	82.422	58.3046	88.1687	84.7219	83.542	72.6166	89.1337
ENSDARG00000002792	arcn1a	5	30502249	30516646	-	9.31265	9.31649	8.0488	8.05689	7.53944	9.2634	8.41738	9.07103
ENSDARG00000002795	meis3	15	6838039	6863317	-	2.87083	3.53281	4.16193	4.09801	3.07117	4.06785	3.07015	3.53441
ENSDARG00000002797	BX908804.1	3	3693417	3695256	+	0.0454347	0	0.0386123	0	0	0	0	0
ENSDARG00000002798	cog8	18	5850837	5859484	+	2.86498	2.64493	2.43478	3.17298	3.5876	3.15831	3.23066	2.46055
ENSDARG00000002816	rasgrf2b	5	51443009	51581775	+	0.0778314	0.242741	0.0992165	0.240909	0.11666	0.12619	0.123812	0.0895038
ENSDARG00000002826	cep57l1	20	32141562	32149020	-	2.0572	0.966935	1.74829	1.80198	1.9298	1.59477	1.90819	1.9312
ENSDARG00000002830	trmt2a	5	24532401	24543526	-	2.14505	3.18126	1.62961	1.87784	2.01354	2.55944	2.30441	2.20512
ENSDARG00000002831	col4a4	15	35951888	36055401	-	0.355134	0.3553	0.31465	0.374207	0.271813	0.287019	0.295348	0.139027
ENSDARG00000002840	si:dkey-28b4.8	1	44651727	44704261	-	6.02268	5.28977	5.39097	5.95815	5.7413	5.63389	5.60726	6.69113
ENSDARG00000002847	fndc1	20	31002188	31067306	-	0.911944	0.762615	0.752865	0.763476	0.885224	0.796611	0.817128	0.779041
ENSDARG00000002872	zgc:113210	3	52647144	52661242	-	2.88183	2.61186	2.61237	1.85008	2.43172	2.7886	2.32856	2.31981
ENSDARG00000002877	reps1	20	39223235	39259880	+	3.28842	3.61561	4.12972	3.92306	4.29701	3.30565	3.57012	3.53662
ENSDARG00000002880	vps50	19	40379874	40686675	+	1.38682	1.31236	1.60418	1.43086	0.827621	1.28485	1.22563	1.04105
ENSDARG00000002894	aven	20	29231556	29269362	+	3.70525	4.16431	5.47507	4.95945	4.2028	4.608	4.79427	5.25898
ENSDARG00000002897	si:ch211-160o17.2	11	2616816	2632747	-	2.15678	1.81589	2.05772	1.54509	1.97218	1.84739	1.97904	1.87188
ENSDARG00000002909	tjp3	22	17657612	17688873	-	4.90516	5.49729	5.86583	5.20553	4.77895	4.98272	4.49071	4.83496
ENSDARG00000002912	adipor1a	11	24800156	24815193	+	8.92756	8.97745	10.173	10.0881	8.99625	7.31588	9.23542	8.12638
ENSDARG00000002916	sec31b	12	48419226	48467781	-	1.03745	1.59607	1.60939	1.83496	1.57969	1.5104	1.24244	1.19303
ENSDARG00000002917	gls2b	22	10098446	10110988	-	1.32149	2.22783	1.12306	3.06594	1.6774	1.42287	1.42852	1.72504
ENSDARG00000002933	gbx2	6	16031189	16034286	+	2.79271	2.86354	3.21866	2.463	2.52302	2.90635	2.88637	2.15568
ENSDARG00000002937	meis1a	1	51475094	51525086	+	10.0968	9.87255	10.0649	9.52774	11.3708	11.1747	9.99674	10.7324
ENSDARG00000002945	bgnb	23	20014030	20051369	-	1.73889	1.28945	1.58973	1.80498	1.89554	1.97717	1.70042	2.02997
ENSDARG00000002947	abcd3b	2	15109528	15125512	-	2.24774	2.86527	1.48256	1.85529	1.81025	1.98922	2.86661	1.77466
ENSDARG00000002949	ppp6c	5	31983098	31995401	+	33.3154	29.7149	33.3838	32.0134	33.8777	30.8658	34.3933	39.1955
ENSDARG00000002952	smo	4	14971239	14979937	+	2.18043	2.05527	1.83109	2.40675	1.70178	1.87667	1.81785	1.86944
ENSDARG00000002956	si:dkey-32n7.4	12	4114401	4145033	+	0.344314	0.465585	0.23941	0.348789	0.218944	0.0869992	0.142267	0.143982
ENSDARG00000002959	gpr34b	9	33417969	33419321	+	0	0	0	0	0	0.274404	0	0
ENSDARG00000002967	pdap1b	3	40277704	40284744	-	16.5821	16.021	15.0029	17.0388	18.4859	15.6241	17.3293	16.4745
ENSDARG00000002968	a1cf	12	6160446	6177894	-	5.02469	5.44692	3.98024	5.01784	6.60158	6.35066	6.34377	5.99225
ENSDARG00000002970	ss18	2	1348281	1364678	-	17.6054	17.5587	16.3338	16.4035	19.3591	18.1984	18.0302	15.9578
ENSDARG00000002971	phc1	16	31942527	31960652	+	1.98814	1.29464	2.09692	1.65567	2.25272	2.00642	1.9202	2.02093
ENSDARG00000002986	gda	5	25708369	25723079	-	15.0767	15.5016	12.0384	20.2734	19.5768	22.2953	19.4656	21.053
ENSDARG00000002988	tnnt2d	25	20215964	20226584	+	131.067	115.447	148.045	113.308	151.983	109.77	117.185	153.389
ENSDARG00000002991	cep135	20	25711718	25735315	+	0.301092	0.234762	0.223895	0.217457	0.282062	0.296388	0.256591	0.411168
ENSDARG00000002994	itpkca	21	21279159	21298995	+	6.4002	5.56461	5.90946	6.07715	6.20306	6.10794	5.94911	6.25327
ENSDARG00000003008	prkcea	12	25640480	25770232	+	4.69802	4.3738	4.15645	5.02084	4.15148	4.10897	4.47773	3.68908
ENSDARG00000003017	ube2al	9	8968702	8972763	+	16.1174	16.0585	15.0445	18.1377	18.7016	15.8299	18.2137	17.066
ENSDARG00000003020	lrrc4.2	18	10296228	10298162	-	1.98814	2.66309	2.2528	2.83759	2.69025	2.2257	2.71087	2.85788
ENSDARG00000003021	hdac8	7	51656099	51710015	-	3.41621	3.95325	3.35864	3.81496	3.41364	4.46826	4.2014	4.31368
ENSDARG00000003022	limk1b	21	40805336	40835069	-	1.02355	1.10129	1.4234	1.51047	0.681853	1.14944	1.07139	1.14138
ENSDARG00000003027	scnm1	16	29685557	29690212	-	2.38249	2.05768	2.10573	1.88785	2.714	2.16316	1.55932	2.19183
ENSDARG00000003032	eif4a1b	5	24208413	24219344	-	366.542	352.32	428.394	408.054	401.63	402.85	432.423	466.421
ENSDARG00000003035	hspa9	14	12142813	12168897	+	27.2551	28.3028	19.5191	23.6618	25.4282	26.1603	26.9664	23.6802
ENSDARG00000003041	CABZ01111496.1	20	54174978	54192130	-	0.452807	0.744907	0.439788	0.640713	0.258553	0.299652	0.352807	0.148776
ENSDARG00000003046	sorbs2a	1	17747656	17803614	-	0.487533	0.317471	0.458717	0.459899	0.400173	0.419422	0.490657	0.300347
ENSDARG00000003054	tacr3l	1	52518176	52538517	+	0.165465	0.138937	0.175773	0.204863	0.144673	0.114974	0.112807	0.0237849
ENSDARG00000003058	fgfr1op	20	30578163	30610170	+	4.91332	4.5653	4.10926	4.03402	4.70182	4.38346	4.67896	5.53059
ENSDARG00000003061	cd276	18	50433722	50524042	-	2.96295	2.48037	2.018	2.0467	2.41478	2.74509	2.92259	2.77901
ENSDARG00000003068	gorasp1a	2	23808640	23820280	+	2.84176	2.92183	3.05198	3.10598	2.60559	1.82271	3.02319	2.53175
ENSDARG00000003069	btbd7	20	27114874	27190393	-	0.225766	0.551479	0.296519	0.575985	0.184579	0.304241	0.354479	0.306828
ENSDARG00000003077	gpx9	12	45676667	45688953	+	5.11512	5.3938	5.96455	6.65218	6.41883	6.833	6.21765	6.70302
ENSDARG00000003081	mybphb	6	55032439	55082533	+	136.256	129.037	153.718	140.224	188.188	150.744	155.714	185.079
ENSDARG00000003084	spire2	25	34887999	34911606	+	0.178811	0.114395	0.18573	0.147591	0.238235	0.220884	0.216722	0.297016
ENSDARG00000003085	stambpl1	12	17117405	17152139	-	0.894914	0.679043	0.813596	0.549705	0.769465	0.655578	0.964837	0.83766
ENSDARG00000003087	ubxn6	22	22260210	22274393	+	11.0507	13.2463	16.9111	14.3798	14.1861	10.6754	13.6558	12.1653
ENSDARG00000003090	or103-4	15	31438568	31445759	+	0	0	0	0	0	0	0	0
ENSDARG00000003091	oclnb	5	26212621	26220871	+	6.91095	7.79097	10.2639	10.9656	7.94498	9.35555	9.75868	10.4936
ENSDARG00000003098	kdm5bb	8	28305213	28342487	-	12.1722	13.1711	12.1105	12.0168	12.7221	13.0545	13.0368	13.6825
ENSDARG00000003109	rcan1a	9	35843732	35865528	+	6.8313	6.83794	6.41286	7.33883	5.43993	7.26375	6.97402	6.09126
ENSDARG00000003113	ada	23	25946448	25976656	-	105.147	124.132	139.746	145.618	113.66	120.77	127.566	123.1
ENSDARG00000003127	zgc:123105	21	32454896	32467799	-	9.47448	9.34921	11.9906	10.6569	10.8536	9.94627	9.94515	9.11875
ENSDARG00000003132	apip	7	49901483	49908518	+	26.1648	26.1658	38.1522	31.9022	32.1081	31.3006	32.7137	38.4291
ENSDARG00000003142	dachc	1	30585140	30689004	-	2.59299	2.78993	2.3817	2.09702	2.30315	2.3538	2.57134	2.7409
ENSDARG00000003144	pxmp2	5	20115774	20123002	-	4.13661	3.30803	7.95862	5.88032	8.26702	4.73734	6.42375	10.1086
ENSDARG00000003146	si:dkey-27m7.4	13	17702522	17708031	+	0.180837	0.312367	0.276629	0.179116	0.216841	0.234556	0.230137	0.207957
ENSDARG00000003151	skp1	21	45341786	45349548	-	170.707	161.404	167.412	159.101	180.841	182.574	177.632	185.324
ENSDARG00000003153	nudt21	18	22721551	22735002	-	17.4842	20.2365	15.4259	18.2872	20.005	21.392	16.9853	19.6458
ENSDARG00000003157	nfkbil1	10	8034688	8041948	-	1.17469	0.870175	1.19096	1.15671	0.967878	0.973758	0.917943	1.09017
ENSDARG00000003165	nr2f6b	11	6115621	6134583	+	8.92487	8.6212	9.47255	10.985	12.3754	8.79681	10.2572	11.3032
ENSDARG00000003167	mlst8	12	18542954	18571563	+	3.43431	3.3142	4.05	3.75836	3.83661	4.07556	3.82338	4.01592
ENSDARG00000003169	magi1b	11	18873113	19091767	+	3.55956	4.36426	3.75345	3.43617	4.26477	3.85692	4.05455	3.97269
ENSDARG00000003175	stx5al	21	26536950	26554325	+	5.50207	6.8053	6.80602	7.14014	8.88835	6.57013	6.44633	7.73327
ENSDARG00000003181	sult1st4	8	53171002	53179683	-	2.8834	1.69409	2.85051	2.28283	2.64604	2.61687	2.40709	2.43612
ENSDARG00000003189	psmd1	22	37631034	37716627	+	18.2613	20.0554	16.0557	18.9994	19.7345	18.7984	18.5057	18.2
ENSDARG00000003193	rassf7b	7	49654588	49692001	+	1.90999	1.88526	1.96329	1.68162	1.90856	2.05605	1.78582	1.8199
ENSDARG00000003197	wdr21	16	3185541	3189799	+	0.694342	0.666314	0.927269	1.02342	1.04073	1.05683	0.856583	1.14067
ENSDARG00000003200	foxm1	4	5807964	5831522	-	0.502095	0.301142	0.177792	0.552575	0.334479	0.678383	0.323291	0.577394
ENSDARG00000003203	rhcga	7	14291323	14302716	+	50.6654	32.2726	13.2293	30.1221	15.2249	18.572	24.3294	17.9013
ENSDARG00000003205	ngly1	19	20761108	20777351	-	3.80444	4.59739	3.99955	3.60542	4.67454	4.77794	4.58544	4.14814
ENSDARG00000003206	chchd6a	23	34047413	34185019	+	16.9247	15.2999	14.4354	13.1092	16.1154	14.3167	13.0993	15.5844
ENSDARG00000003207	mterf3	19	44058557	44065581	-	9.31687	8.94078	7.0381	9.2642	9.25544	7.42033	10.9455	9.27304
ENSDARG00000003208	pomk	13	9548849	9558423	+	2.39531	2.33218	2.88258	2.42448	2.91765	2.49457	2.54292	2.75454
ENSDARG00000003210	ano2a	18	7283283	7304547	+	1.26369	1.58581	1.48698	1.48434	1.84554	0.720474	1.23707	1.39731
ENSDARG00000003213	naa15a	14	46118834	46155077	+	10.7633	11.2856	9.59	12.1758	12.9968	10.5597	10.2989	10.2668
ENSDARG00000003216	anxa2a	25	34013093	34027440	+	96.6135	127.04	111.557	92.7225	110.764	99.8526	126.809	101.367
ENSDARG00000003217	urb2	13	24231327	24263682	-	0.674885	0.880129	0.529426	0.828437	0.804067	0.897812	0.810108	0.656697
ENSDARG00000003219	bin2a	23	33739215	33753361	-	15.9235	13.974	11.4752	13.3931	11.6407	11.7741	11.2428	11.0478
ENSDARG00000003229	gdf9	14	22457230	22464183	+	0	0	0	0	0	0.0353758	0.0347092	0
ENSDARG00000003235	nup88	5	59089699	59111966	-	4.95514	5.16999	3.84367	4.55664	4.78527	4.25188	4.35314	4.81866
ENSDARG00000003244	gbp3	2	43894368	43918874	+	2.2052	2.11619	2.26971	2.42691	1.00384	0.590217	0.668187	0.676245
ENSDARG00000003250	pik3cd	23	29756603	29812667	-	0.610827	0.663297	0.587409	0.490911	0.321247	0.461666	0.423744	0.443641
ENSDARG00000003251	zbtb22b	19	7001170	7007154	+	0.99407	1.31167	1.056	0.999996	0.807076	0.604392	0.762433	0.893086
ENSDARG00000003257	zgc:101559	9	17429170	17434157	+	2.10386	1.56227	2.53292	2.37739	1.72687	1.78673	2.18564	2.30416
ENSDARG00000003259	loxa	10	7738540	7756876	-	3.03146	3.18805	3.03505	3.42765	2.57274	2.50078	2.83114	3.77262
ENSDARG00000003269	clcn3	7	7511914	7643941	+	4.39822	5.29777	5.97825	5.10614	4.94266	4.70359	5.84878	5.04282
ENSDARG00000003270	dhps	3	13423935	13437817	-	4.34851	4.88543	3.51527	4.96079	4.91048	4.38907	5.2062	5.56983
ENSDARG00000003281	pik3ip1	5	20866572	20879527	-	16.2667	16.7487	29.3396	21.3878	26.1601	16.4181	22.093	19.1023
ENSDARG00000003287	wdr12	6	9630523	9646275	-	7.30012	10.7491	8.50171	10.1064	10.8841	9.48302	9.30433	11.9483
ENSDARG00000003290	dab1b	2	1522721	1569250	-	0.257707	0.247304	0.21901	0.151937	0.110363	0.238758	0.133863	0.296355
ENSDARG00000003293	sox9a	12	1947593	1951284	-	2.97002	3.85606	3.37777	2.84803	2.1822	2.63024	2.73949	2.26021
ENSDARG00000003303	stc1	8	50322769	50346246	-	0.161913	0	0.2064	0	0	0	0	0.0930975
ENSDARG00000003307	stx16	6	49722970	49740750	+	1.61425	1.72476	1.99415	1.97801	1.74608	1.77309	1.76993	1.74152
ENSDARG00000003308	emc2	16	38659475	38729606	+	34.6126	35.5619	31.6317	31.5295	36.3784	39.0147	37.2423	36.5542
ENSDARG00000003311	pank2	13	15182200	15226538	+	4.21005	4.15981	4.85001	4.89073	5.35989	4.13163	5.47119	4.51867
ENSDARG00000003313	eps8l1b	24	38658309	38694952	+	1.9548	1.78931	1.32902	1.86173	1.59272	2.08969	1.69493	1.5217
ENSDARG00000003320	fam91a1	19	33093395	33137720	+	4.80068	5.03635	4.59843	4.85238	4.49218	4.27808	4.77069	4.28083
ENSDARG00000003326	cacng5a	6	21395051	21455822	+	0.606845	1.28949	1.51033	0.822895	0.693017	1.12445	1.22147	0.7477
ENSDARG00000003328	slf2	13	9612395	9657951	+	0.710034	0.570128	0.849708	0.897038	0.75294	0.510151	0.51371	0.499909
ENSDARG00000003344	trpc2b	21	30746348	30765533	+	0.135269	0.173078	0.134117	0.111652	0.135168	0.104436	0.0614807	0.207407
ENSDARG00000003373	commd2	22	38037530	38045244	+	20.6067	19.1858	14.6061	15.706	22.6942	24.2909	22.4781	22.487
ENSDARG00000003375	gng12a	2	10287133	10338813	-	6.02754	4.32885	5.58513	5.74551	5.63444	5.40421	5.65587	6.08183
ENSDARG00000003380	si:dkey-275b16.2	13	30655172	30662403	-	0	0	0	0	0	0	0	0
ENSDARG00000003381	si:ch211-266g18.6	17	15388479	15410985	+	1.27744	1.49557	2.4318	2.10882	1.78708	1.60958	1.55603	1.64531
ENSDARG00000003382	cwc25	2	5709424	5723786	-	8.48224	8.81486	10.5491	8.98213	11.7422	11.3087	10.4938	9.65916
ENSDARG00000003383	asb8	23	27495091	27506161	-	4.14049	3.61497	4.22251	4.27532	4.13738	4.2723	4.20656	3.60375
ENSDARG00000003395	col4a3	15	36054864	36112794	+	0.3461	0.22142	0.259115	0.278871	0.164686	0.206133	0.187268	0.094763
ENSDARG00000003398	rbpja	1	14454663	14464020	+	1.99626	2.54427	2.02786	2.51021	1.93243	2.00842	2.21158	2.24184
ENSDARG00000003399	fgf8a	13	28495419	28501985	+	1.89803	1.30592	2.06954	1.68488	1.78925	2.09026	1.92066	1.8944
ENSDARG00000003403	tenm1	5	21295747	21524251	-	1.34805	1.20853	1.14563	1.0834	1.542	1.16676	1.3302	1.45843
ENSDARG00000003411	foxa2	17	42565998	42568498	-	4.07066	3.68933	4.03599	3.69594	3.25409	3.47803	3.49472	3.84894
ENSDARG00000003414	capslb	21	22423286	22428328	+	0.648671	1.31414	0.735023	0.95185	0.936266	0.868075	0.982752	0.580185
ENSDARG00000003420	chrna5	18	40486457	40509006	-	3.61393	3.73144	3.65442	3.28502	4.79972	4.11108	4.24154	3.62984
ENSDARG00000003421	igf2bp2a	9	12468500	12575776	-	0.423004	0.668589	0.613242	0.842067	0.547007	0.484114	0.520229	0.515056
ENSDARG00000003429	hnrnpdl	10	5017216	5024520	-	26.541	26.1399	15.7667	18.0517	19.4546	26.4903	21.4278	21.9372
ENSDARG00000003444	dhrs7	13	31536709	31544365	-	15.4864	16.756	19.4531	20.4215	18.5574	20.9214	18.2838	20.3632
ENSDARG00000003446	ippk	22	10516332	10539180	-	1.06331	1.59435	0.931882	1.26164	1.16212	0.89277	1.23841	1.03171
ENSDARG00000003449	pde10a	13	4505079	4620715	+	0.102261	0.0981329	0.195537	0.147711	0.153276	0.118427	0.162674	0.205794
ENSDARG00000003462	fech	21	1647990	1670264	+	0.448061	0.537468	0.380781	0.508518	0.447725	0.518895	0.30547	0.128814
ENSDARG00000003469	neurod4	23	28343988	28347039	-	8.1084	9.69705	10.5614	11.3675	10.5452	9.4752	9.3337	9.27756
ENSDARG00000003475	sult1st5	23	24489077	24493811	-	1.6246	1.51178	1.548	1.46286	1.57419	2.28052	1.92429	1.98147
ENSDARG00000003486	ppp1caa	3	30888126	30909487	-	26.1747	26.1337	30.2787	27.3116	27.2831	30.1003	26.8235	32.1082
ENSDARG00000003487	nup93	18	17537311	17580522	+	5.04522	4.4643	3.58602	3.58025	4.24266	4.5407	4.33602	4.52092
ENSDARG00000003495	madd	7	34317401	34413398	-	4.16307	4.21204	3.90485	4.44587	4.45782	4.42837	3.8497	4.59828
ENSDARG00000003512	anks1b	4	17886838	18202291	-	2.28542	2.52968	2.85685	2.16586	1.96954	2.41986	2.39625	2.29443
ENSDARG00000003517	impa1	2	26682913	26688908	+	12.3209	10.77	7.36067	9.31386	10.7879	11.641	13.085	11.5033
ENSDARG00000003519	aprt	7	55530532	55539805	-	5.8751	3.78668	4.47126	4.89758	4.52715	5.17231	4.51688	4.63858
ENSDARG00000003520	tbc1d14	7	39679944	39705763	+	1.53039	1.25104	1.5896	1.38483	1.51791	1.15529	1.41175	1.21237
ENSDARG00000003523	itln3	14	16345003	16352209	+	4.66932	4.14052	1.60737	1.41479	1.24028	2.40942	3.06248	4.07816
ENSDARG00000003526	psma5	11	36342997	36350993	-	63.2183	66.3656	57.1689	67.2531	58.9558	77.6991	73.8637	68.9334
ENSDARG00000003527	mak16	8	45394914	45416187	-	10.1756	11.7889	9.4967	11.4532	12.4234	11.3815	9.98977	10.5102
ENSDARG00000003531	tcea1	2	30739680	30748070	+	10.3591	9.07653	9.93176	9.17658	9.04855	9.15819	9.2873	10.4951
ENSDARG00000003533	col8a1b	22	28647130	28668442	-	0.581355	1.19273	0.93701	1.00935	0.560888	0.427173	0.437347	0.599382
ENSDARG00000003544	adarb1b	9	45227028	45541367	+	0.473582	0.721799	0.449819	0.413891	0.36188	0.258095	0.329201	0.224249
ENSDARG00000003553	gnrhr2	7	52364748	52369218	+	0.0993146	0.190611	0.168803	0.122962	0.0992401	0.0920122	0.0902784	0
ENSDARG00000003564	dohh	8	20852995	20858676	-	21.2973	24.5124	23.4558	23.6576	26.9166	28.2755	24.0638	23.8809
ENSDARG00000003570	hsp90b1	4	9836465	9843836	+	31.8674	32.5567	23.0408	25.753	27.5552	28.7183	29.8114	29.8107
ENSDARG00000003573	dctn5	3	35550870	35554809	-	18.2435	15.936	16.2329	14.7365	16.7497	17.48	14.6702	19.1864
ENSDARG00000003576	klhl32	16	32238020	32276030	+	2.67562	3.26787	2.52191	3.01154	3.5243	1.98311	2.2774	2.51745
ENSDARG00000003584	pla2g7	20	35461736	35471079	-	9.18471	9.29115	9.47107	10.092	9.73317	9.56628	9.59874	9.51939
ENSDARG00000003592	surf1	5	33281105	33283718	+	10.0416	9.04143	7.32219	9.41396	9.9102	11.3707	12.6214	11.9039
ENSDARG00000003599	rpl3	3	29867213	29871364	-	2560.97	2668.4	2443.77	2613.81	2830.35	2893.58	2773.37	3185.77
ENSDARG00000003607	nr2f6a	2	24374305	24386382	+	4.30925	3.34291	3.94726	5.15427	5.0022	5.11601	4.90233	4.77746
ENSDARG00000003615	slc26a3.2	4	18804317	18823032	+	12.1398	11.5353	10.6211	15.2397	14.0979	10.4182	13.34	12.1082
ENSDARG00000003616	arih1	18	18879733	18901017	+	4.07914	3.63263	4.24314	4.28274	3.32608	3.47687	2.75875	3.11475
ENSDARG00000003631	clockb	1	19433004	19466453	+	3.11271	4.53282	3.64424	3.09028	2.3926	2.72251	3.20545	2.35297
ENSDARG00000003632	zgc:172270	11	36243774	36249902	+	3.23939	2.78704	2.75296	3.5497	2.51143	3.88086	3.04619	3.98211
ENSDARG00000003635	mogat3b	5	38596630	38604470	+	10.8427	7.66971	8.97712	8.44219	7.87464	8.02604	8.07803	8.80531
ENSDARG00000003641	tfg	9	30112423	30128760	+	22.0061	26.6233	19.0292	22.2279	24.0859	26.5362	24.6741	24.8633
ENSDARG00000003642	zfyve19	17	2108984	2126517	-	8.73991	10.707	9.53464	8.13489	9.78632	9.76268	10.2549	9.97936
ENSDARG00000003655	tmem59l	22	21128113	21150845	-	29.8069	26.829	29.422	28.5536	28.0997	26.3554	27.8613	26.8337
ENSDARG00000003675	cryl1	9	21383620	21401302	+	6.49488	4.46262	3.90789	4.39594	4.25745	5.65629	4.487	4.63073
ENSDARG00000003680	runx1t1	19	33553586	33785914	+	5.23559	5.51906	5.70785	5.63102	6.31499	5.79381	6.15335	6.05118
ENSDARG00000003681	eif5	20	18702624	18715649	+	32.0736	33.1521	30.6631	33.5809	36.6494	36.5334	34.87	36.4726
ENSDARG00000003684	obsl1a	6	21157195	21189295	-	0.796538	0.922115	0.601716	0.803569	0.871744	0.726256	0.63212	1.01777
ENSDARG00000003693	hars	14	7377552	7395997	+	39.2064	40.1923	25.5981	32.9523	43.9987	46.1729	35.4678	41.748
ENSDARG00000003695	vdac3	8	2412583	2434287	-	216.7	253.053	230.453	228.653	258.228	262.841	286.623	264.77
ENSDARG00000003697	slc5a8l	6	49063289	49078702	-	2.67495	3.34681	3.36676	3.49353	2.94362	2.72923	2.55468	2.68673
ENSDARG00000003699	atp7a	14	22397251	22443502	+	0.940772	0.720581	0.872856	0.762269	0.681333	0.655698	0.643343	0.625295
ENSDARG00000003701	cldng	1	33645044	33647169	-	0.504068	0.345515	0.0611969	0.0594372	0.287823	0.467005	0.196374	0.0828091
ENSDARG00000003705	prnprs3	25	3677650	3685280	+	17.5512	17.4075	23.1149	21.895	22.7679	18.5002	22.1831	22.7455
ENSDARG00000003706	ryr2b	17	20009132	20118244	-	0.0559629	0.0690479	0.0781336	0.0890846	0.0559209	0.0370343	0.0872076	0.0873398
ENSDARG00000003732	mitfa	6	43390387	43433277	+	0.667305	0.808887	0.835732	0.666754	0.315855	0.423006	0.734293	0.646216
ENSDARG00000003749	polb	8	2456854	2469761	+	6.88982	7.91605	6.53239	6.15112	6.04163	8.03331	7.79673	7.3302
ENSDARG00000003750	pfas	20	25445826	25473275	+	2.95865	3.3595	2.11945	2.68501	1.76457	2.59759	2.05581	2.06635
ENSDARG00000003751	lats1	20	1240461	1268869	-	1.33333	1.15861	1.01713	1.07454	1.10153	0.904585	1.15476	1.1228
ENSDARG00000003754	tspan2a	6	49107048	49159207	-	8.32101	7.98512	10.3742	10.9816	9.77671	7.92097	8.29122	8.59625
ENSDARG00000003757	cnpy1	2	29985664	29996036	-	9.25931	7.43906	4.94097	6.11414	5.98176	7.26179	7.82963	7.03259
ENSDARG00000003769	tada2b	7	39738505	39743452	+	0.983818	0.70259	0.836089	1.03867	0.845906	1.18704	0.915103	0.999808
ENSDARG00000003776	pip4k2aa	24	17068724	17127833	+	3.25601	3.24224	3.62385	3.49715	3.62113	3.07971	2.8483	3.33698
ENSDARG00000003779	ctnnd2b	2	30554256	30693742	-	3.43026	3.72492	3.39739	3.12939	3.76272	2.87935	3.15332	3.55912
ENSDARG00000003789	dennd5b	4	16649542	16706978	-	6.16954	6.30423	5.44946	5.29276	6.20772	5.66298	6.60781	6.24078
ENSDARG00000003795	idh2	18	26096814	26101800	-	802.126	779.371	739.872	728.164	878.654	897.291	857.369	942.178
ENSDARG00000003797	asb2a.1	20	27295701	27311675	-	1.02922	1.19932	2.01175	1.62623	1.29291	1.0489	1.20288	1.70773
ENSDARG00000003803	LHX3	5	71802014	71819807	+	0.722586	0.808988	1.17699	0.745532	0.421193	0.613668	0.821052	0.34623
ENSDARG00000003808	aqp3a	5	43006422	43011814	+	101.36	98.9716	107.184	106.117	93.1685	108.708	97.7447	119.214
ENSDARG00000003811	plxnb2a	4	14449233	14531687	-	3.41934	3.51643	3.71159	3.56969	3.85319	3.71072	3.73763	3.94439
ENSDARG00000003818	prkag1	6	2206495	2222707	-	5.03713	4.33687	4.22075	4.95423	3.76325	3.81628	4.1509	4.24967
ENSDARG00000003820	nr1d2a	16	50089417	50111057	+	20.5918	19.1761	22.9267	29.5331	19.3001	20.1335	21.9332	20.3132
ENSDARG00000003822	ankrd16	4	11458078	11462702	+	3.22807	4.25942	6.30112	5.53708	5.54408	6.16835	5.18098	4.98824
ENSDARG00000003827	snapc1b	13	37586491	37600600	-	2.66786	2.66684	2.36172	4.09828	4.81335	3.39858	3.30086	4.17583
ENSDARG00000003829	galnt2	13	24068577	24218795	-	5.74152	5.82834	4.74661	5.0131	5.07372	4.6861	4.98834	4.49154
ENSDARG00000003835	stom	21	17541634	17570251	+	14.4474	10.7761	16.8265	13.7004	9.17308	10.2311	12.4401	11.589
ENSDARG00000003841	usb1	25	13677299	13686751	+	4.96558	3.54432	4.42921	4.94543	3.89567	3.15569	3.58118	5.75746
ENSDARG00000003845	chm	21	34686764	34793909	+	6.79635	5.44002	6.01537	5.99751	7.10422	7.08008	6.34881	6.30291
ENSDARG00000003846	mrpl21	7	72577898	72585111	+	22.3477	19.1061	24.5169	17.1882	23.4475	23.5278	25.67	22.7788
ENSDARG00000003854	acsl1b	14	937194	970853	-	3.58577	2.96569	2.79111	3.48411	3.52928	3.59148	4.26772	3.46723
ENSDARG00000003860	cbx3a	19	18131512	18136410	-	16.4713	15.476	13.2908	17.0772	14.9105	16.6958	13.7727	16.8625
ENSDARG00000003865	pard6b	23	19066696	19103855	-	0.279745	0.939584	0.772651	0.519531	0	0.518351	0.572157	0.482547
ENSDARG00000003866	tm9sf2	1	29798140	29824375	+	25.3931	26.9381	25.9425	27.6322	28.0502	23.7787	26.9824	25.2945
ENSDARG00000003867	cdk20	8	7494941	7504201	-	0.713322	1.51574	1.03922	0.714946	0.560047	0.755284	0.231579	0.468742
ENSDARG00000003869	decr1	16	36748538	36760156	+	8.30654	5.55832	8.47109	3.26135	7.40298	10.7325	10.4486	7.12548
ENSDARG00000003872	ccdc102a	7	28724910	28837318	+	4.29507	5.22215	4.99678	4.59495	5.39606	4.84852	4.96564	5.6585
ENSDARG00000003877	pbrm1	11	3909756	3959889	-	1.49974	1.70328	1.55518	1.60131	2.10357	1.84838	1.73851	1.80377
ENSDARG00000003899	zdhhc23b	24	21122836	21131607	-	3.40046	3.35384	2.36807	2.45591	3.06755	2.40658	2.44709	1.4121
ENSDARG00000003900	gpr61l	6	42031836	42036685	-	0.123445	0.325771	0.340954	0.203785	0.246705	0.314514	0.252481	0.319406
ENSDARG00000003902	ctsl.1	17	27456804	27461321	+	178.704	146.881	113.845	148.64	207.484	187.372	182.137	220.513
ENSDARG00000003903	hapln2	16	29303971	29308947	+	0.948916	1.82122	1.11659	1.08448	0.145878	1.35253	0.92893	0.755463
ENSDARG00000003904	sycp1	6	49052741	49061086	+	0	0.0220884	0.0586836	0.0189987	0.0230002	0.021325	0.0627697	0.0264694
ENSDARG00000003909	ftr01	2	11670270	11677705	+	0.895951	1.36784	1.45361	1.07567	1.05806	0.679151	1.29569	0.983484
ENSDARG00000003910	med13b	15	20060643	20125331	-	1.9526	2.23893	1.70195	1.77699	2.28133	1.89253	2.04801	1.72726
ENSDARG00000003920	setb	21	13224239	13231101	-	35.5703	34.3528	27.6731	30.2723	34.114	36.6299	34.3584	34.7914
ENSDARG00000003925	cx28.6	17	14711765	14712599	+	0.959843	0.736878	0.734143	1.34684	0.767298	0.800341	0.959762	1.21417
ENSDARG00000003927	cldn12	16	43227724	43233509	-	5.4954	5.01315	5.86179	5.24525	6.3048	5.95036	5.4271	6.44957
ENSDARG00000003931	cndp2	19	20801060	20823099	+	41.2586	35.577	30.0902	35.4612	34.307	44.5043	40.198	40.802
ENSDARG00000003934	nxnl2	10	2582254	2585625	+	5.83189	6.63583	6.79705	5.5701	5.16152	6.86964	5.07408	3.92809
ENSDARG00000003938	rpa1	15	26498339	26538989	-	23.4382	18.7434	14.8266	16.3676	19.5834	18.3718	16.8821	17.8927
ENSDARG00000003940	mtfr1l	17	24718272	24727255	+	7.9783	6.90808	6.16189	6.79983	6.93358	7.10275	7.25239	7.53111
ENSDARG00000003941	rrs1	24	23837519	23839647	-	7.45377	9.42881	3.35922	7.39528	6.80869	7.42887	7.45999	7.1863
ENSDARG00000003944	nmur1b	2	13376099	13382726	-	0	0.127022	0	0	0	0	0.0601608	0
ENSDARG00000003952	pfn2	22	35179575	35194243	-	111.648	104.845	132.304	125.303	114.843	104.239	116.872	121.414
ENSDARG00000003961	parp3	6	42038358	42049350	-	3.10014	2.78711	3.18929	3.42081	2.54347	2.35822	2.40278	2.85206
ENSDARG00000003963	traf4a	15	15516612	15593263	+	5.97449	6.75981	6.82895	5.642	7.50813	6.11531	7.32816	7.23051
ENSDARG00000003965	tlx1	13	28267997	28272299	-	0.216321	0.207589	0.214478	0.0892761	0.252185	0.167013	0.0983194	0.165842
ENSDARG00000003968	larp6b	11	6446235	6452492	-	0	0	0.0384163	0	0	0	0	0
ENSDARG00000003970	trim35-13	3	52607039	52614747	-	2.84209	2.87613	2.72273	2.08996	2.78832	2.15437	2.44258	2.91177
ENSDARG00000003971	isl2a	25	32746014	32751982	-	5.98962	6.34088	6.50418	5.65013	7.07766	6.1658	6.09283	5.57591
ENSDARG00000003973	chordc1a	15	43961814	43978141	-	2.84373	2.22771	2.26876	2.29933	1.97172	1.55928	2.37398	1.46826
ENSDARG00000003974	spoplb	11	33818179	33842715	+	6.98154	6.30916	6.78461	5.47834	7.66455	6.09113	5.54948	7.81255
ENSDARG00000003977	zgc:153896	20	25879826	25887231	+	10.1097	9.29037	5.8492	6.43015	6.34849	8.80582	9.99202	7.21908
ENSDARG00000003984	LTN1	10	23099365	23143104	+	1.02127	1.0449	0.721135	0.855354	1.03551	1.18968	0.935172	1.13125
ENSDARG00000003989	crhr1	3	21669545	21889616	+	0.0641303	0.0461562	0.0681257	0.105867	0.104134	0.0668418	0.0291477	0.036874
ENSDARG00000003991	fhl2b	6	15071399	15101477	-	3.19884	6.34184	6.00462	4.38122	4.00434	4.23377	3.45101	2.82967
ENSDARG00000003994	syt9a	18	28988373	29060842	+	2.94009	2.74617	3.26485	2.7018	3.09457	3.48661	3.49218	2.63719
ENSDARG00000003998	phyhipla	17	20963477	20979077	-	0.625604	0.711527	0.551356	0.707627	0.300991	0.579605	0.463372	0.426327
ENSDARG00000004015	adcyap1a	7	71547747	71556734	+	3.7503	3.35629	3.36621	3.82592	3.32642	3.43551	3.6006	2.95592
ENSDARG00000004017	spag1a	19	11984725	12018446	+	4.59512	4.11205	3.16243	2.93189	3.94377	4.02219	3.74139	3.07978
ENSDARG00000004018	CHST13	23	34990693	35025117	+	1.4747	0.86141	0.653876	0.793843	0.512555	1.00985	0.757689	0.663599
ENSDARG00000004023	isl1	5	40728613	40734045	-	13.12	14.9949	15.0834	13.2422	13.2145	14.3478	16.9246	13.3667
ENSDARG00000004034	arhgdig	3	27713610	27769232	+	25.0116	19.4858	20.9716	23.622	20.4335	22.4864	19.2831	21.8397
ENSDARG00000004037	cog2	13	23996070	24018916	-	2.98565	2.89142	3.16584	2.48698	2.81919	3.57819	2.34051	3.40191
ENSDARG00000004046	phf6	14	31488579	31507744	+	5.1049	5.8786	6.16046	5.39341	6.56337	6.14841	6.71315	5.55738
ENSDARG00000004049	marcksa	20	3312859	3319736	-	8.6194	5.71641	6.21293	7.03999	8.162	7.19125	7.54801	6.74642
ENSDARG00000004051	CR354540.1	7	58270474	58289847	-	0.335109	0.321582	0.316433	0.245867	0.204635	0.224228	0.287696	0.278319
ENSDARG00000004055	uhrf1bp1l	4	18207655	18281160	-	1.36122	1.70915	1.21088	1.14456	1.55089	1.23756	1.49179	1.11185
ENSDARG00000004059	galk2	25	32390794	32400209	+	1.34052	1.9491	1.58802	1.81059	2.43548	0.940875	1.77244	1.72841
ENSDARG00000004060	bhlhe40	11	35759652	35763323	-	50.6777	47.1509	49.991	48.1996	52.2106	51.93	54.8748	45.8532
ENSDARG00000004074	bach2b	20	23972948	24122881	-	0.492248	0.787296	0.760604	0.800294	0.581311	0.608072	0.501698	0.514609
ENSDARG00000004078	acsl4a	14	28438947	28459446	+	6.346	6.92844	6.11807	6.38866	5.84226	7.07455	6.54406	6.38849
ENSDARG00000004082	cx39.9	5	23630384	23635908	+	4.4526	4.60155	6.69478	9.28223	6.78798	6.34648	4.87773	5.97375
ENSDARG00000004094	acsbg2	8	20140321	20192151	+	15.7167	15.3921	15.9126	14.5294	14.7202	14.8445	13.9624	15.4751
ENSDARG00000004105	tie1	6	33979523	34008901	-	1.34848	1.26884	1.65201	1.4166	1.25122	1.63061	1.45662	1.18821
ENSDARG00000004111	esr1	20	26359756	26383375	-	0.0437602	0.0419938	0.0371893	0.0180599	0.0218637	0.0405426	0.059668	0.0754844
ENSDARG00000004114	tti1	23	43424518	43448409	+	0.904991	0.741368	0.600272	0.838079	1.12488	1.08385	0.581874	0.837646
ENSDARG00000004115	mgat4b	14	16483926	16754262	-	6.08806	5.86635	7.47338	6.20384	6.45901	5.54757	5.0331	6.82821
ENSDARG00000004130	mvk	5	19494198	19509695	+	1.21914	1.34325	0.575595	0.894471	0.721909	1.67333	0.779853	1.09042
ENSDARG00000004131	rttn	24	15130979	15263142	-	0.244708	0.140898	0.124778	0.145428	0.146715	0.117892	0.160159	0.157588
ENSDARG00000004132	usp19	23	20145300	20177527	-	3.76141	4.2911	3.55426	3.84286	3.77173	3.52139	3.8376	3.8869
ENSDARG00000004141	zgc:92630	15	15415623	15437530	+	33.1382	35.0116	24.08	24.7241	35.2166	31.4516	44.2525	26.8741
ENSDARG00000004150	grm2a	6	42051480	42112191	-	1.93039	2.24126	1.8228	1.88842	1.97657	1.32478	1.97139	1.97323
ENSDARG00000004151	rab23	13	1381953	1395002	+	1.26464	1.16303	0.671717	0.913363	0.895118	1.0252	1.14958	0.848344
ENSDARG00000004154	orai1b	10	41914084	41921417	+	0.246796	0.35525	0.262171	0.458339	0.369916	0.285811	0.448682	0.709519
ENSDARG00000004158	tmem63c	17	44780166	44923661	+	0.950567	1.46965	1.6755	1.59826	1.05539	1.12531	1.15211	1.25507
ENSDARG00000004160	reep3b	12	8822717	8882186	+	12.3133	11.5622	14.1775	12.1306	13.3184	11.8986	12.1157	11.9268
ENSDARG00000004161	ik	21	43987153	44037106	+	22.8612	21.5382	19.7184	19.9024	19.3587	21.1451	19.9196	20.4039
ENSDARG00000004167	zgc:110366	2	7132281	7148449	+	2.79814	3.16469	2.25059	3.09322	2.94583	4.21265	3.54281	2.58572
ENSDARG00000004169	stmn1a	19	17205143	17210928	-	22.3729	14.9209	10.5447	13.0419	14.8589	19.1472	14.5568	16.6542
ENSDARG00000004171	rabac1	16	10828787	10837245	-	12.5133	8.60087	14.1204	9.67407	10.3682	12.7749	11.6881	11.4564
ENSDARG00000004173	copa	2	37176814	37206080	+	17.8515	17.5565	15.2023	17.2667	17.875	18.7475	18.4111	16.7885
ENSDARG00000004174	cnot1	25	17313568	17346929	+	8.8762	9.47527	8.58929	7.73433	8.77638	8.20627	8.2381	9.08155
ENSDARG00000004176	ulk4	16	5898878	6182429	+	0.228599	0.190122	0.129515	0.251582	0.243656	0.112955	0.152387	0.262882
ENSDARG00000004177	fam169ab	21	15870752	15898689	+	4.83204	6.01917	3.59316	5.75248	5.10698	4.60589	3.54771	3.95381
ENSDARG00000004184	nf1b	10	37268854	37394957	+	0.147821	0.363502	0.211992	0.274528	0.101551	0.17119	0.193159	0.116868
ENSDARG00000004187	zgc:122979	21	5169154	5174054	+	11.6839	13.9796	10.352	10.5468	12.9669	10.7788	9.94295	9.60544
ENSDARG00000004189	cbx1a	3	24050043	24071582	+	24.0536	18.4539	19.8988	20.0649	18.4177	20.3614	18.7291	18.9917
ENSDARG00000004196	tnfsf10l	7	22911610	22956889	-	3.64247	4.23762	3.8058	3.74784	4.01369	3.83693	3.79865	3.97356
ENSDARG00000004199	spam1	25	27531874	27541621	-	0.403868	0.1871	0.627271	0.310364	0.111328	0.20644	0.227869	0.25624
ENSDARG00000004204	efhc2	9	33758720	33781845	-	0.193669	0.619506	0.329177	0.266426	0.419302	0.508383	0.352097	0.334071
ENSDARG00000004211	ccdc106a	16	17639896	17660594	-	9.46384	9.29467	11.6243	12.0224	12.1903	10.7545	10.2494	11.9884
ENSDARG00000004218	rnd1b	23	26979174	27006062	+	2.88169	3.9999	4.32944	3.61031	4.44784	4.71983	5.12205	4.64531
ENSDARG00000004219	slc6a3	16	248239	263658	-	2.16269	1.70915	2.37852	1.54008	2.37294	2.39655	2.35139	1.70679
ENSDARG00000004227	pde3a	4	2752852	2868112	-	0.548415	0.639051	0.599227	0.662829	0.587146	0.562529	0.623146	0.405424
ENSDARG00000004232	dlb	5	36693859	36701760	+	4.04102	3.43045	3.34617	3.69896	3.5203	3.91189	3.79108	3.60444
ENSDARG00000004243	asic4b	6	13606410	13688991	+	0.24224	0.232462	0.205866	0.342765	0.345798	0.0961837	0.283114	0.119387
ENSDARG00000004246	slit2	1	23783349	23912788	+	2.22152	2.28198	2.40646	2.36955	2.384	1.91324	2.58113	2.45573
ENSDARG00000004251	dhfr	5	26138313	26146488	+	8.87439	5.94358	4.16372	5.34112	6.09657	6.63745	5.84014	7.2819
ENSDARG00000004256	wnt11f2	5	36513605	36520117	+	0.413516	0.432899	0.351423	0.217202	0.0375641	0.0696565	0.17086	0.432301
ENSDARG00000004260	cul5b	21	22124736	22142972	+	0.499669	0.607365	0.736041	0.632391	0.932016	0.586377	0.938693	0.459683
ENSDARG00000004261	tmed9	14	26404640	26411918	-	28.3106	27.2061	22.2974	26.1981	24.3448	27.3742	29.5043	23.4314
ENSDARG00000004262	cyp46a1.2	20	5237286	5254610	-	1.48988	2.81743	2.56957	1.77229	2.14557	1.74572	0.756828	1.66293
ENSDARG00000004270	atl3	14	30773764	30794824	+	7.54887	6.76861	7.95952	8.1124	7.72477	6.62653	7.74794	7.90216
ENSDARG00000004274	zgc:112496	24	37631632	37640705	-	3.83082	3.60411	3.76627	3.16198	3.15243	5.28893	3.14088	4.75085
ENSDARG00000004280	seh1l	19	12406583	12431988	+	6.18869	4.86862	4.64612	5.81213	4.74184	6.1186	5.92379	6.7396
ENSDARG00000004282	zgc:77375	11	457423	472547	-	2.27221	2.2796	2.28211	2.00336	1.08365	0.956879	1.07968	0.475085
ENSDARG00000004291	hecw1b	2	49884696	49978227	-	0.611808	0.766507	0.765467	0.827621	0.475494	0.582568	0.432555	0.586301
ENSDARG00000004296	ambp	10	10801564	10824286	+	44.2859	51.2444	51.5832	35.2095	49.4479	51.3016	48.826	43.2559
ENSDARG00000004297	irf2bpl	17	11327164	11329959	-	12.6699	14.6066	15.3959	12.8474	14.8372	12.7209	12.6896	11.801
ENSDARG00000004301	rhogb	21	30937690	30951909	+	3.76776	2.98686	3.02798	3.27895	2.53724	2.88364	3.20159	3.62638
ENSDARG00000004302	slc45a1	11	40649412	40674070	+	2.55788	2.72736	2.87643	2.38852	2.96905	2.53736	2.79488	2.79292
ENSDARG00000004305	vangl1	9	33009284	33055440	+	2.39674	2.25399	2.15906	1.85958	1.67646	2.30933	2.09152	1.81908
ENSDARG00000004306	klhl18	2	32743807	32756706	+	1.47301	1.52229	1.44441	1.55876	1.05675	1.04977	1.23599	1.21615
ENSDARG00000004307	lypd6	9	23071149	23118350	-	3.30436	2.36269	4.29486	2.88787	2.84868	2.88131	2.35585	2.38426
ENSDARG00000004308	fam8a1b	16	25593339	25597909	-	3.55309	3.40966	3.47823	2.78424	3.77513	3.54185	4.04748	3.82734
ENSDARG00000004311	ldlrap1a	19	29337789	29363779	+	4.67972	4.4392	5.7141	3.86266	5.48245	4.83397	5.32964	6.24753
ENSDARG00000004318	cbwd	8	30425700	30450072	+	9.06683	7.95638	6.05716	7.04357	8.47864	9.02905	7.58076	8.80962
ENSDARG00000004322	ush1ga	3	56882832	56896702	-	0.315177	0.201636	0.223209	0.238469	0.314941	0.231169	0.226813	0.317139
ENSDARG00000004325	casp9	23	24973773	24985272	+	4.75513	4.71038	7.82149	7.09014	5.82449	5.25817	4.98479	4.71857
ENSDARG00000004328	LIN28A	16	4654333	4686245	+	0	0.0697928	0.0618077	0.180091	0	0	0.0661113	0
ENSDARG00000004336	exoc4	4	15605844	15816540	+	2.68706	3.37201	2.98622	3.47615	2.19451	2.70493	2.39561	2.13926
ENSDARG00000004343	nelfe	19	26922780	26932829	+	7.86795	6.4093	7.03051	6.99541	8.14013	8.10979	7.17508	6.83685
ENSDARG00000004358	gnb3a	16	12022543	12049762	+	14.2447	14.4553	15.6887	15.6431	17.588	16.1553	17.5253	16.2868
ENSDARG00000004363	lhfpl6	10	31938796	32041846	+	3.1849	2.99345	3.46408	2.75865	3.10394	3.10858	3.43126	3.30081
ENSDARG00000004372	fmnl3	23	25354856	25448872	+	1.23262	1.06715	1.49159	1.43764	1.0041	1.36542	1.07175	1.17096
ENSDARG00000004377	ppp1r13ba	17	14614145	14691576	-	5.47407	6.52003	7.64859	6.7642	6.2422	6.11572	5.81023	7.09115
ENSDARG00000004378	yrk	19	43359075	43432415	+	2.43862	1.83372	1.90231	1.83259	2.20039	2.5628	2.11748	2.03001
ENSDARG00000004386	si:dkey-153k10.9	4	9669717	9690419	+	5.86849	6.3959	5.53945	5.77806	7.45578	5.86419	6.40146	6.50757
ENSDARG00000004392	hdr	5	27404946	27415081	+	2.67643	3.22216	2.27454	3.33379	3.50106	3.51657	3.14067	3.30165
ENSDARG00000004396	b3gnt5b	2	7749394	7757273	-	3.45384	2.54956	2.97285	2.41223	2.92029	3.24091	2.09306	2.39327
ENSDARG00000004402	elovl6	14	36231126	36268710	+	9.17297	9.92168	7.23402	7.98848	9.28261	9.07467	10.5996	10.1017
ENSDARG00000004405	snx10a	19	18118321	18130567	-	0.402904	0.297415	0.86918	0.332559	0.619387	0.545562	0.957873	0.64153
ENSDARG00000004406	spra	5	72129708	72136548	-	1.80245	1.43147	1.26769	1.74426	1.86321	0.892543	1.63845	1.75113
ENSDARG00000004415	tcf7l2	12	30977736	31103906	-	3.75722	3.60556	4.34254	4.01387	3.95821	3.69976	3.77642	4.23428
ENSDARG00000004427	dpy30	1	51039558	51042328	+	39.5646	39.3104	33.7317	30.0316	43.7299	50.9169	39.2028	43.1573
ENSDARG00000004433	btk	14	38891722	38929885	-	0.608556	0.467193	0.801623	0.426959	0.577695	0.620191	0.41489	0.209946
ENSDARG00000004436	fam92a1	19	33258572	33275035	-	3.04677	2.11162	3.91986	3.38801	3.89017	3.3324	3.34655	3.84433
ENSDARG00000004445	grm5a	10	25219728	25272236	+	0.441581	0.474203	0.393144	0.555402	0.472767	0.272741	0.41096	0.447351
ENSDARG00000004447	aplnr2	7	38685545	38689562	-	1.21111	0.786208	0.817345	1.02906	1.03223	1.25406	0.809496	0.655406
ENSDARG00000004451	tnfrsfa	21	16172931	16219400	-	2.75713	3.05639	3.1107	3.53133	2.18505	4.13989	3.02481	2.56929
ENSDARG00000004452	tardbpl	23	29357790	29362845	+	23.7179	22.1204	20.7234	21.3918	25.5024	25.4761	26.3885	25.7975
ENSDARG00000004455	p2rx5	5	42097608	42120927	+	2.22916	3.12649	2.56477	3.67992	3.08421	2.82781	2.58748	2.87897
ENSDARG00000004459	unc119.2	3	32594357	32619634	+	2.62324	3.84227	3.98934	2.62107	3.86293	3.83741	2.94933	3.65173
ENSDARG00000004460	desi2	13	11550454	11570568	+	4.3163	3.09565	3.32066	3.15017	4.22226	4.71453	3.71708	3.6574
ENSDARG00000004470	prkcsh	3	46762703	46795783	+	8.79628	7.70663	5.35265	6.49564	6.97807	8.48544	7.70297	7.02677
ENSDARG00000004472	atat1	19	27479563	27515651	+	2.87067	3.67306	3.37604	3.37469	3.53494	4.02969	3.66382	3.9014
ENSDARG00000004473	tbx21	12	28749189	28770817	+	0	0.303599	0.119495	0.0870442	0.281006	0.13027	0.191723	0
ENSDARG00000004492	pcyt1ab	18	46010081	46020138	-	4.00734	5.05623	3.91014	4.65525	4.82004	5.43153	5.73393	6.14443
ENSDARG00000004497	tspan33a	4	14957360	14968641	+	5.6403	5.49992	8.11779	6.83312	5.63607	6.11056	6.3262	5.85848
ENSDARG00000004498	xkr8.1	19	24982672	24988640	-	0.516706	0.38566	0.341536	0.331716	0.45895	0.319143	0.313129	0.462153
ENSDARG00000004502	rcor3	22	38276024	38294242	+	0.557469	1.11108	1.49417	0.601718	0.599901	0.635667	0.740631	0.394506
ENSDARG00000004517	ppat	20	25625872	25639508	+	6.78856	5.51009	6.15042	4.86278	4.7813	3.90664	6.00779	5.36492
ENSDARG00000004525	C2H1orf35	2	3044992	3062793	+	1.20543	1.31818	1.4056	1.57343	2.0729	1.81804	1.32509	1.6441
ENSDARG00000004527	pin4	14	28432737	28437426	+	26.5455	24.0043	18.1343	21.7422	26.2195	26.6746	25.0583	25.9475
ENSDARG00000004529	zgc:173742	18	14277003	14332060	+	0.21446	0.147002	0.260367	0.0252881	0.244914	0.340614	0.222797	0.211391
ENSDARG00000004537	kmt2a	15	23382199	23420170	-	0.590918	0.935933	0.838603	0.852372	0.596208	0.467741	0.604949	0.547589
ENSDARG00000004539	ptgs2a	2	20916497	20923864	-	4.8973	4.21345	6.11373	5.32462	11.1372	4.2243	3.00875	3.96164
ENSDARG00000004561	prkcg	16	13020776	13109749	-	0.20404	0.0783214	0.104041	0.168415	0	0.0756149	0.037095	0.140784
ENSDARG00000004574	gtf3c2	20	38543314	38584161	+	0.318133	0.632389	0.328298	0.468908	0.272481	0.463165	0.3305	0.287449
ENSDARG00000004576	plk4	17	43410753	43428397	-	1.14252	0.653177	0.888329	1.28415	0.92305	0.900865	0.574529	1.14614
ENSDARG00000004577	zgc:194665	25	19999623	20003528	+	11.6265	10.827	9.23752	8.29049	11.0678	11.2177	13.1951	12.9745
ENSDARG00000004580	nmnat2	2	36026183	36040820	-	15.7927	15.2862	15.7807	14.3877	15.1442	14.0412	15.3901	15.9106
ENSDARG00000004581	sel1l	20	26987416	27003298	+	5.97425	5.62725	5.12403	6.08431	5.47382	5.50091	5.6312	6.02464
ENSDARG00000004586	ntrk1	16	45796602	45854882	-	0.514752	0.395179	0.196856	0.297415	0.0771549	0.0476903	0.163771	0.207182
ENSDARG00000004587	kat5a	5	23597140	23605948	+	6.72611	6.04694	10.0183	7.45104	9.48024	8.00262	8.55978	8.38617
ENSDARG00000004588	sox4a	19	28786149	28789409	-	28.7801	25.4485	30.5575	26.8388	31.6074	29.1915	30.6968	29.2525
ENSDARG00000004592	gpr22a	4	2619132	2623487	+	1.93003	2.36389	2.58981	1.71882	2.41072	2.72923	2.05452	2.16106
ENSDARG00000004594	znf800a	25	26895962	26913274	+	0.860673	0.913529	0.7536	0.93644	0.72972	0.507429	0.723094	0.554858
ENSDARG00000004597	lrrc4ba	3	30369765	30434016	-	0.23899	0.245724	0.203103	0.309985	0.272926	0.189786	0.24828	0.157046
ENSDARG00000004598	or102-2	15	31466978	31470101	+	0	0	0	0	0	0	0	0
ENSDARG00000004616	mtmr2	5	23608026	23619911	-	5.15015	5.08656	4.12123	4.46816	5.33411	5.22424	4.57905	4.32301
ENSDARG00000004618	stx2a	21	17951286	17956739	-	1.4918	1.18105	1.01423	1.16977	1.41615	1.48577	0.915345	1.32953
ENSDARG00000004621	gpm6ab	1	38649141	38756904	-	39.4272	39.042	45.9046	42.3342	41.6267	39.3494	42.0037	40.4132
ENSDARG00000004627	panx3	10	30997238	31016806	-	0.772839	0.404532	0.597082	0.46393	0.561643	0.683467	0.638656	0.807946
ENSDARG00000004632	egln1b	11	31558006	31603692	+	4.25619	6.12658	4.8714	4.64633	6.24231	6.01027	4.33696	6.03917
ENSDARG00000004633	epn3b	1	57331813	57340192	+	0.0946244	0.317817	0.201039	0.273362	0.189107	0.0876669	0.34406	0.108815
ENSDARG00000004634	osbp	1	52662203	52699063	+	2.68525	4.00171	3.00692	3.38982	3.47243	2.75123	3.0727	2.57935
ENSDARG00000004635	epha7	20	24817118	24963092	-	1.22182	1.31234	1.30509	1.28606	1.40012	1.48508	1.32463	1.28904
ENSDARG00000004636	ccdc9	15	26903267	26931541	-	2.13575	1.8338	1.59215	1.67008	1.57253	2.13493	1.68598	2.04671
ENSDARG00000004643	cdhr1a	13	29480010	29505946	-	1.75166	1.80782	2.59809	2.20967	2.16317	1.8219	2.01289	1.80532
ENSDARG00000004647	spice1	24	21330753	21343982	-	1.15504	1.84736	2.01773	3.07198	1.5389	0.921485	0.699965	0.774818
ENSDARG00000004648	kctd16a	14	23811808	23812725	+	0.174612	0.586472	0.59357	0.504439	0.0872405	0.647092	0.238087	0.200798
ENSDARG00000004658	zgc:101810	7	7378920	7398350	-	10.8489	14.2656	16.3661	15.2757	15.0796	11.4076	14.5368	16.7065
ENSDARG00000004672	ptk2ab	16	30735426	30870170	-	1.9037	2.27265	2.70157	2.04498	2.22994	2.36289	2.02029	2.43012
ENSDARG00000004680	dnajb6a	2	30103131	30116467	+	17.8278	17.6099	17.95	16.1824	16.8741	17.9217	19.3424	19.9604
ENSDARG00000004687	acaa1	24	20325312	20332460	+	15.5254	12.6099	10.976	13.2233	12.5459	16.2183	15.4218	15.111
ENSDARG00000004692	nabp1a	9	24214660	24218367	-	2.62211	3.24466	1.96449	2.53451	1.96511	3.612	2.28945	2.73762
ENSDARG00000004695	six4a	13	31636732	31647323	-	4.2736	4.36147	5.88018	4.84324	5.32104	4.71353	4.8097	4.29044
ENSDARG00000004696	eefsec	6	40822587	40832245	-	2.98684	3.63796	2.31054	1.89642	2.94634	2.90913	2.68027	3.52285
ENSDARG00000004697	rxrgb	20	33875256	33920055	+	3.34802	3.24106	3.44429	4.24217	4.57806	3.97254	3.60402	4.01899
ENSDARG00000004702	irf2bp2a	13	49443226	49444636	-	18.7356	20.7454	19.3926	19.0332	19.6017	18.8416	21.3251	17.2179
ENSDARG00000004706	syf2	13	45431660	45443008	+	26.5344	23.2347	24.4817	21.2491	27.6996	24.9039	24.9287	32.1049
ENSDARG00000004712	tbr1b	9	51427826	51436377	-	1.14273	1.34583	1.46774	1.20045	1.08997	1.28729	1.31025	1.3589
ENSDARG00000004713	mad2l1	7	57629370	57637779	-	11.4889	7.76173	7.42047	5.84154	7.16372	10.9848	6.51682	7.82147
ENSDARG00000004714	tcf12	7	52516706	52709935	-	7.04601	5.43533	7.20447	6.78341	6.36255	5.96774	6.19181	6.83976
ENSDARG00000004721	mpp5b	20	51006362	51081372	+	0.458637	0.953602	1.0069	0.662482	0.725631	0.566553	0.45165	0.26371
ENSDARG00000004724	tcea3	16	34111919	34135244	+	5.36087	6.34849	5.81603	9.16359	5.88873	3.94517	5.35696	6.12111
ENSDARG00000004726	trappc11	14	7320948	7375049	-	8.6758	7.98536	6.48687	7.09219	7.60647	7.59348	7.77268	8.442
ENSDARG00000004735	hnrnpub	20	35058634	35070476	+	11.931	11.2073	8.71504	9.71403	10.1392	11.6883	10.141	10.8187
ENSDARG00000004745	lmbr1l	23	27703749	27727512	+	4.25771	3.97075	4.48475	4.60328	1.61791	1.55564	2.20772	1.55162
ENSDARG00000004748	zgc:100868	3	39472342	39488639	-	2.73458	2.20303	2.38134	4.22168	1.63614	2.09562	2.22492	2.11587
ENSDARG00000004753	mylkb	6	13458257	13498745	-	0.602105	1.177	0.909678	1.01237	0.824488	0.475191	0.668949	0.692403
ENSDARG00000004754	hspa4a	21	43137500	43171249	-	9.13759	10.4174	3.66058	6.4119	6.5184	8.35038	10.0037	6.78579
ENSDARG00000004757	ybx1	8	47143829	47152086	-	609.877	594.978	603.967	559.77	622.609	647.248	582.272	676.196
ENSDARG00000004763	hhla2a.2	10	35439952	35452191	+	0.045409	0	0.0385904	0	0.136125	0.0420702	0.123832	0.104438
ENSDARG00000004771	ankrd10b	9	8929764	8967936	+	3.69627	3.37147	3.23455	2.59781	3.18153	2.81419	3.5263	2.94596
ENSDARG00000004774	wdr36	5	55866769	55914268	-	7.11623	8.56918	4.78676	7.18913	8.4562	7.40756	6.81842	7.7095
ENSDARG00000004782	fgfr3	13	13213567	13294872	-	4.42626	4.08641	4.97071	4.79515	4.57103	4.2198	4.96655	4.12431
ENSDARG00000004785	cops2	25	32366071	32381663	-	31.8752	37.8241	38.9551	40.5022	41.8572	34.4103	38.0774	37.2061
ENSDARG00000004789	lrp1ba	22	14445713	14739491	-	0.0231505	0.0592426	0.0852549	0.0318475	0.0308441	0.0142988	0.0420882	0.0532447
ENSDARG00000004794	ccdc146	4	20177526	20199224	+	0	0.114112	0.101057	0.117781	0.166352	0.0440676	0.0432372	0.109396
ENSDARG00000004796	mgrn1b	3	54849083	54875874	+	2.74276	2.25937	2.81566	2.93504	2.47391	2.76597	2.65869	2.69354
ENSDARG00000004806	grwd1	16	13860299	13870899	+	4.67442	3.3643	4.09666	2.37124	4.91419	4.6465	3.98355	3.47164
ENSDARG00000004823	asz1	18	20642378	20674121	-	0.185848	0.0445865	0.118456	0.0383499	0.278563	0.30132	0.253408	0.213719
ENSDARG00000004830	flot2a	5	42835082	42872712	-	38.0633	33.7889	38.1615	36.636	30.7777	33.3121	35.3663	36.6503
ENSDARG00000004836	dnajc5ab	23	17472702	17509656	-	10.0891	9.50077	11.4116	10.4125	6.58565	6.48258	7.24456	7.09487
ENSDARG00000004840	rassf1	22	10645088	10658520	+	8.77425	9.1741	11.2129	9.29609	10.5343	9.58505	9.91038	10.6172
ENSDARG00000004843	foxp1a	23	10634837	10723009	-	4.04163	3.62453	4.79432	4.62668	4.12273	3.88933	4.17687	4.19127
ENSDARG00000004851	hinfp	5	30596477	30608624	+	0.617464	0.903623	0.537865	0.471433	0.462751	0.800889	0.855958	0.621307
ENSDARG00000004861	esrrga	17	29797876	29902187	-	2.17375	3.36078	2.15523	2.99037	2.41346	2.75981	2.45166	2.12941
ENSDARG00000004864	foxr1	5	58679071	58684455	+	0	0	0	0	0	0	0	0
ENSDARG00000004866	mindy1	19	7453996	7478597	+	7.16686	7.08243	8.08637	8.40765	9.56897	8.27868	7.51279	8.38196
ENSDARG00000004869	penka	2	11508691	11512819	-	6.13938	7.12343	7.3045	7.0484	8.03098	7.96315	7.20429	10.1409
ENSDARG00000004870	psen1	17	51206225	51224800	-	8.00965	9.4508	9.4398	8.56545	7.52544	8.16745	9.11256	10.3695
ENSDARG00000004871	mst1rb	11	35196587	35238756	+	0.151901	0.200433	0.0968189	0.031345	0.0569202	0.105549	0.0863003	0.0655057
ENSDARG00000004874	spata6l	7	69478914	69494504	+	0.630333	0.423422	0.991014	0.364196	0.566874	0.671584	0.515684	0.616135
ENSDARG00000004875	tmc6b	11	45219558	45244641	+	10.873	9.85602	15.5626	12.6291	14.1754	11.8036	9.1171	13.612
ENSDARG00000004877	rock2b	20	33601046	33705044	-	1.32599	1.15678	0.998824	0.907917	0.843177	0.949287	1.05467	0.831734
ENSDARG00000004880	acsm3	2	44725550	44746723	-	1.20538	2.06992	1.59947	1.43129	2.87383	1.54777	2.22985	2.99116
ENSDARG00000004889	aga	14	36428441	36437249	-	6.04529	5.2032	5.29643	4.93837	5.1689	7.15978	4.75878	6.02021
ENSDARG00000004891	pex19	2	37134281	37146572	+	16.6308	17.0722	15.9503	18.0935	20.5648	18.2949	18.2137	17.0833
ENSDARG00000004898	zp2l2	6	9945303	9952103	-	0	0	0	0.0525445	0.0636114	0	0	0
ENSDARG00000004904	gys2	4	16783972	16824556	-	8.6545	8.09752	9.03609	13.5216	10.2232	10.4236	7.72659	10.8055
ENSDARG00000004906	stip1	5	66807179	66823794	-	22.9355	20.6157	16.0914	18.4473	20.1681	21.6269	22.4934	20.4261
ENSDARG00000004925	immp2l	25	21296588	21507676	-	2.9378	1.99694	2.80875	2.62695	2.56865	2.43827	2.11415	2.74494
ENSDARG00000004930	lmo7a	9	21893757	21970067	-	5.20041	5.74337	6.1721	5.46731	5.02852	5.24377	5.56267	5.34878
ENSDARG00000004931	slc8a3	13	36196778	36264861	-	0	0.28582	0.230109	0.201143	0.135282	0.125429	0.196905	0.093412
ENSDARG00000004932	anos1b	22	38824012	38913871	+	2.9181	2.69464	2.83866	2.42376	2.4391	2.66953	2.81943	2.72257
ENSDARG00000004937	skp2	21	22347120	22359336	-	0.820266	0.951146	0.551868	0.761683	0.443978	0.759954	0.497089	0.510944
ENSDARG00000004939	mtdhb	16	41717313	41732459	+	4.57262	4.80266	1.59112	4.01201	1.65498	1.60116	1.83282	1.69759
ENSDARG00000004948	bccip	12	45186533	45197038	-	27.82	30.5161	26.9277	29.1553	37.1607	38.1413	34.2377	33.3718
ENSDARG00000004952	rsad2	17	35357451	35361322	-	0.0987639	0.142166	0.1259	0.24456	0.148035	0.137253	0.0448889	0.283939
ENSDARG00000004953	mxb	1	7574351	7603734	-	0	0	0.0297303	0	0	0	0.0318004	0
ENSDARG00000004954	grna	3	29914427	29941357	-	0.474017	0.345711	0.306158	0.422556	0.37893	0.526997	0.430889	0.479693
ENSDARG00000004956	zmat2	21	30293564	30300049	+	26.2689	20.8356	21.1284	21.074	22.5663	25.2066	23.1478	21.1921
ENSDARG00000004964	cyp4t8	16	4615661	4640578	-	14.3059	14.3422	14.0172	17.1149	16.5824	15.593	19.3688	14.5159
ENSDARG00000004979	elovl5	13	2394264	2417409	+	1.75396	0.998482	0.606339	1.47226	0.594115	1.62499	1.24307	1.5042
ENSDARG00000004988	ppp3ca	21	28958471	29075815	+	5.77861	5.19466	5.27971	5.9574	5.02111	5.94623	5.97952	5.56834
ENSDARG00000005002	brf1b	20	20901791	21018334	+	0.831729	0.83212	0.556447	0.74494	0.919521	0.606622	0.804313	0.69191
ENSDARG00000005004	slc5a12	25	35474987	35524166	-	4.74844	7.35592	6.57197	7.78277	4.60931	6.34755	7.95451	7.8008
ENSDARG00000005010	si:dkeyp-2e4.8	13	44818447	44819254	-	0.198383	0.190375	0.59008	1.39184	0.396469	0.367593	0.721333	0.114067
ENSDARG00000005015	tspy	8	25708067	25716074	-	5.95336	5.93886	7.35915	6.81735	5.57268	6.64927	5.81811	6.11557
ENSDARG00000005023	fkbp9	19	42591150	42607451	-	6.56236	6.4007	3.65703	4.73583	5.08829	7.44199	4.95477	4.94854
ENSDARG00000005026	tshz1	19	21266008	21416407	+	1.68863	1.81746	1.85152	1.85293	1.5087	1.61355	1.62528	1.52304
ENSDARG00000005034	crppa	15	34495056	34568705	-	8.4201	8.9032	7.88457	10.3928	10.2446	8.48718	9.46119	8.83113
ENSDARG00000005049	rab20	9	8887528	8895243	-	9.19532	7.24451	9.45466	6.46543	7.20327	8.62438	8.20389	9.39942
ENSDARG00000005050	wnt2ba	6	48253449	48271687	+	0.181021	0.651426	0.923033	0.672368	0.633097	0.586987	0.534789	0.520421
ENSDARG00000005057	dimt1l	8	17184602	17193041	+	3.81986	4.03559	2.50171	3.61574	3.36175	3.18184	3.12189	2.65981
ENSDARG00000005058	ncapd2	2	44749201	44777679	-	2.58216	1.87556	1.6731	1.94292	1.78192	2.52447	1.95818	1.80461
ENSDARG00000005078	eif4e3	23	10724042	10745319	-	7.61354	7.72521	9.3228	10.0908	8.20773	7.50881	8.35956	9.69678
ENSDARG00000005085	ggctb	16	53685812	53709101	+	21.6983	17.7084	24.4539	19.5879	26.6044	26.2243	28.9642	26.9756
ENSDARG00000005092	cep89	7	38395197	38500305	+	0.632905	0.688338	0.466153	0.417922	0.716754	0.332276	0.57532	0.266868
ENSDARG00000005095	glcea	25	7918695	7925269	-	1.71743	2.19748	1.76682	1.79062	1.89679	1.53532	1.56117	1.00482
ENSDARG00000005098	zgc:86764	21	20309085	20322816	-	1.64901	1.02394	0.638873	0.820665	0.993512	1.12336	1.01401	1.22703
ENSDARG00000005104	limk2	5	20823409	20863374	+	6.71409	4.82217	6.56719	4.84476	6.41369	4.90983	5.64259	5.90002
ENSDARG00000005108	oclna	10	2924775	2943474	-	15.323	11.2641	16.3397	18.1714	15.8953	16.0908	14.6772	18.2317
ENSDARG00000005112	cdh17	16	26774182	26802798	+	22.624	23.3696	17.9624	20.9134	19.5243	20.5348	21.9976	21.3369
ENSDARG00000005115	calub	18	7015283	7032227	-	4.24236	3.70101	1.86412	3.36239	2.74583	2.92549	3.17712	3.27087
ENSDARG00000005122	atp2a2b	21	17051478	17108649	+	8.43225	8.09187	5.40901	6.17924	7.66975	7.29893	8.40206	6.77535
ENSDARG00000005126	large1	4	75013307	75057322	-	0.279967	0.635028	0.432595	0.630234	0.356054	0.235801	0.300766	0.204879
ENSDARG00000005128	rnaseh2b	9	29671553	29679172	+	16.6437	12.2702	11.6556	12.3227	14.133	16.545	9.73993	13.4718
ENSDARG00000005134	psmd11b	12	28346722	28363166	-	3.11697	3.56337	3.36299	3.54594	3.04693	3.60346	3.79426	3.49092
ENSDARG00000005139	hhatlb	24	20559009	20572170	+	10.4906	8.9978	12.2412	7.6495	8.60885	10.3487	10.3266	10.0636
ENSDARG00000005141	camkvb	11	35364445	35441348	+	2.31535	1.95895	2.31698	2.51044	2.6148	2.39897	2.09224	2.31598
ENSDARG00000005150	tbx20	16	42509011	42523744	-	0.188492	0.361767	0.288339	0.311164	0.0753403	0.174633	0.102805	0
ENSDARG00000005154	aspa	5	62340799	62356975	+	1.26315	1.03034	1.66389	1.04261	0.946652	0.819191	0.574111	1.08944
ENSDARG00000005159	cyth1a	3	56408840	56541751	-	2.15329	2.4918	2.71803	2.87511	1.8669	2.37636	1.89981	1.52943
ENSDARG00000005162	tpm3	19	10985369	11031394	-	71.0919	69.2061	78.3921	67.9317	85.785	77.5625	81.5256	87.0792
ENSDARG00000005163	efr3a	2	42871831	42936509	+	1.12576	1.25456	1.14189	1.21396	0.889047	0.942051	1.15538	0.709937
ENSDARG00000005172	dynll2b	21	39557433	39566854	-	31.2841	31.5462	34.1827	31.6422	30.9629	38.6451	29.0696	27.2959
ENSDARG00000005176	zgc:101040	18	40479684	40481028	-	2.14519	1.42958	1.41795	1.77065	1.19088	1.5458	1.57084	1.57608
ENSDARG00000005179	dglucy	17	38738840	38778901	-	3.60412	4.7198	4.29826	4.61842	4.75546	4.42756	4.81474	6.31999
ENSDARG00000005185	cpn1	12	31616412	31631297	+	0.569933	0.205098	0.423809	0.999654	0.177971	0.165008	0.259039	0.368666
ENSDARG00000005186	sp4	19	2364552	2563324	+	1.43806	1.24338	1.85133	1.57481	1.5508	1.53019	1.30722	1.24439
ENSDARG00000005191	ahcy	6	49926115	49966288	+	620.7	637.302	679.916	573.87	623.068	555.706	692.119	702.47
ENSDARG00000005210	coro2a	1	26605065	26654311	+	4.11599	2.92729	3.33813	3.34562	2.83936	3.13585	2.75389	3.57998
ENSDARG00000005216	zgc:158328	15	35253247	35339302	+	0.140567	0.112411	0.17919	0.174037	0.0234103	0.108526	0.234259	0.0269414
ENSDARG00000005218	wrnip1	2	374365	389867	-	0.940037	1.03573	0.858059	1.06328	1.00891	1.19348	1.29759	1.44135
ENSDARG00000005220	pdcd6	24	12629649	12689571	-	15.5528	13.7815	15.2426	13.6138	13.5358	19.6964	15.5629	15.8659
ENSDARG00000005221	desmb	6	13871641	13891727	-	16.9405	20.5599	21.3228	22.3841	25.3561	19.2888	19.9606	24.9652
ENSDARG00000005230	ssr2	19	11231083	11238721	-	133.604	132.185	118.691	134.713	140.937	145.31	153.727	144.556
ENSDARG00000005232	ccdc85ca	17	17914369	18025691	+	1.89617	1.85212	1.8992	1.90048	1.11655	1.63126	1.47741	1.3239
ENSDARG00000005236	srcap	12	27061720	27092286	+	1.30175	1.57485	1.38995	1.46018	1.31745	1.24727	1.23894	1.2091
ENSDARG00000005246	asb3	12	24060894	24077141	+	1.22977	1.91262	1.69379	1.15506	1.65258	1.45365	1.61899	1.99938
ENSDARG00000005251	rpe	9	24025444	24031461	-	19.3157	17.6972	13.1099	11.6508	12.5763	16.5998	14.2611	14.624
ENSDARG00000005254	kdelr2a	3	18376269	18384501	-	18.134	17.529	12.9925	16.5247	14.6153	17.0152	18.2588	16.8579
ENSDARG00000005271	zc3h12a	16	3982590	4001743	+	0.218582	0.699197	0.309601	0.360838	0.436837	0.405021	0.0662315	0.167575
ENSDARG00000005274	rad52	25	21098675	21115213	+	0.362209	0.252791	0.335803	0.217432	0.19742	0.488111	0.329253	0.265064
ENSDARG00000005284	fbxl15	12	45661810	45669050	-	0.926553	1.17206	1.36009	2.01624	1.68338	1.71685	2.10563	1.40453
ENSDARG00000005314	CALHM1	1	49501171	49505449	-	0.15855	0.532524	0.67371	0.458037	0.554508	0.587567	0.432372	0.820473
ENSDARG00000005315	celf1	7	38535934	38570940	-	8.4001	7.2075	8.76807	8.89117	8.74931	7.28804	8.10295	8.86435
ENSDARG00000005318	stam2	9	38043337	38065147	+	6.98106	6.46556	6.99058	7.05757	6.16468	5.03883	6.32129	4.69856
ENSDARG00000005320	nipsnap1	5	12032802	12063381	-	2.99462	2.71699	2.9614	3.41554	3.26441	2.32043	2.22721	4.50814
ENSDARG00000005327	ftr66	2	37762924	37770331	+	0.043393	0.0832828	0	0.143267	0.0433605	0.0402024	0.0788897	0
ENSDARG00000005332	lipib	24	24086249	24101132	+	0.36389	0.873004	0.927747	0.90107	1.09085	0.842836	0.868302	0.784618
ENSDARG00000005335	slc22a4	21	45897814	45903536	+	1.79404	2.20817	1.49151	2.47875	2.49419	2.81839	3.01345	3.90194
ENSDARG00000005343	ccdc85al	6	6736925	6775821	-	3.01073	2.64844	2.91401	3.31343	3.09205	2.73771	3.06623	2.91727
ENSDARG00000005350	dip2ba	23	27358722	27442544	-	2.96603	3.2021	3.41158	3.34514	3.75586	3.06775	3.43994	3.26383
ENSDARG00000005355	larp6a	18	173603	194844	+	13.2389	15.2385	15.3449	13.4605	14.6196	14.5797	14.9861	17.2351
ENSDARG00000005356	tyro3	17	10501647	10553538	+	0.55068	0.528451	0.50699	0.51135	0.320989	0.446416	0.604863	0.369405
ENSDARG00000005359	sucla2	6	10037252	10056640	+	79.6533	71.5923	93.5049	80.9762	100.991	89.3086	98.428	81.819
ENSDARG00000005364	grin3ba	2	26060528	26156784	+	0.215554	0.206853	0.34972	0.0646979	0.234973	0.14524	0.195942	0.0676038
ENSDARG00000005368	mcamb	15	23271862	23342752	-	5.74865	6.58571	5.85117	6.3634	6.67946	6.23427	6.48137	6.89263
ENSDARG00000005371	gprc6a	16	32152612	32159033	+	1.27926	1.22762	1.13773	1.39969	0.713468	0.909568	0.594953	0.5816
ENSDARG00000005372	camk4	5	55763276	55848511	-	4.84994	4.53634	5.37384	5.92874	5.55178	4.69241	4.91092	5.2243
ENSDARG00000005374	tubgcp4	7	52929964	52950123	-	2.25116	2.12125	1.62501	1.64544	2.16817	2.06051	2.00936	2.47961
ENSDARG00000005382	prdm9	12	9781524	9796237	-	2.89071	2.47944	2.41316	2.36489	2.83742	2.91517	2.3719	2.47111
ENSDARG00000005392	slc5a5	8	13364950	13382351	+	0.276505	0.454874	0.167847	0.228228	0.434182	0.256174	0.0718134	0.454246
ENSDARG00000005394	dnmt3aa	20	46967269	47051996	-	0.427651	0.748356	0.491707	0.332221	0.201097	0.442819	0.365874	0.578572
ENSDARG00000005397	trim3b	10	26129830	26179805	-	3.58439	3.71487	5.12862	4.69067	4.20687	3.51404	4.06394	3.79218
ENSDARG00000005414	grapa	3	39630930	39648021	-	1.29907	1.68024	1.92	2.19113	1.74961	1.88382	2.20772	1.68874
ENSDARG00000005416	map3k5	20	3005472	3087162	-	1.90344	2.00927	1.69851	1.94425	2.42507	1.9729	2.22771	2.07946
ENSDARG00000005423	pgam1a	13	31393192	31397987	-	67.271	70.7986	56.9777	65.445	71.5996	85.8063	72.6083	79.3338
ENSDARG00000005425	wdfy1	15	43208593	43238220	-	1.92102	1.75774	2.24003	2.06499	0.714263	1.90394	0.730983	0.719248
ENSDARG00000005448	mtfmt	7	52753067	52761572	+	3.53518	2.69539	3.12781	2.95792	3.62931	2.82658	2.81734	3.67552
ENSDARG00000005451	gdi2	4	11464255	11477630	+	93.5152	88.9537	94.6925	90.278	91.4287	100.631	100.827	113.848
ENSDARG00000005453	foxp2	4	6423041	6623645	-	1.90681	2.16077	2.49969	2.22689	2.27024	2.33042	2.17587	1.86619
ENSDARG00000005454	tacc3	13	35880573	35892305	-	3.55461	2.25872	1.91865	2.85469	2.54396	3.73828	2.2269	3.23149
ENSDARG00000005456	katnb1	7	52158818	52285349	+	5.78918	5.98809	5.56511	6.24718	5.85596	5.91305	5.45655	6.11169
ENSDARG00000005458	csnk1g2a	2	23039041	23078748	+	7.28169	7.54308	6.88498	7.04524	8.02313	7.63983	8.04382	6.98735
ENSDARG00000005462	kif4	21	44735181	44772738	-	0.643104	0.453216	0.315966	0.398116	0.351434	0.446864	0.30143	0.335109
ENSDARG00000005463	slc30a1a	20	13894123	13913790	+	7.2496	8.16352	5.81999	7.46325	8.60746	8.10447	11.0887	7.78308
ENSDARG00000005464	dnase1l1	23	19701587	19711988	+	4.7416	3.84337	3.75575	4.33171	4.64604	5.54451	4.97973	5.77033
ENSDARG00000005468	irf2bp1	18	46361544	46369516	-	5.11951	5.42109	4.52223	4.99586	3.55325	4.50944	4.24107	3.94419
ENSDARG00000005476	nav3	4	20812900	20987564	+	0.639856	0.660545	0.85686	0.552147	0.358438	0.41317	0.440636	0.401354
ENSDARG00000005479	tenm3	1	39387876	39779913	+	3.03423	3.05511	3.39729	3.01046	2.79001	3.20726	2.73943	3.26416
ENSDARG00000005481	nfkbiaa	20	16881883	16884737	+	26.2167	23.0289	27.9378	24.536	32.2307	27.3969	23.3154	21.4838
ENSDARG00000005482	rapgef2	14	47779846	48033073	-	2.80113	3.18399	2.87699	2.77572	3.01607	2.49109	2.75052	2.90254
ENSDARG00000005485	ucmab	25	7982979	7988936	+	42.7225	44.6217	27.3023	41.1715	52.5464	34.2549	27.0515	24.3055
ENSDARG00000005500	dgcr6	8	1632622	1649242	-	1.87981	1.44314	1.58613	1.45185	1.78448	1.89087	1.5501	1.79114
ENSDARG00000005510	gdf6b	19	22999181	23002883	+	0.0995613	0.0477712	0.253834	0.164357	0	0.138361	0.135754	0
ENSDARG00000005513	naca	23	17865554	17876777	+	252.955	250.552	251.012	224.551	277.727	270.75	269.374	287.562
ENSDARG00000005518	slc5a9	8	15254564	15268932	+	4.40607	5.03193	2.75419	3.60674	4.94857	4.18331	5.69332	5.40185
ENSDARG00000005522	galr1a	19	21919856	21924241	+	0.252929	0.12136	0.107475	0.104384	0.0947772	0.263623	0.114958	0.0363576
ENSDARG00000005525	acy3.2	1	52489962	52498146	-	6.21048	6.15554	6.33736	5.83708	5.93403	6.42581	6.1399	7.0376
ENSDARG00000005526	igfn1.1	6	46878889	46941245	-	10.3246	9.57197	10.5589	10.5441	9.05785	10.6679	10.1488	11.4705
ENSDARG00000005536	ubr7	20	27093042	27107709	+	13.7416	11.0133	9.56072	10.688	12.2224	13.9204	12.0452	12.8938
ENSDARG00000005540	xpo7	10	20070178	20128254	+	6.74787	5.3606	5.88339	6.63375	7.15628	6.19273	5.68544	5.89309
ENSDARG00000005541	wif1	4	12931763	12956718	+	12.1306	13.5198	11.9368	10.645	13.3974	12.2245	12.6519	11.4046
ENSDARG00000005544	btbd3a	1	51191049	51197601	+	0.520193	0.855762	0.56839	0.7974	0.408417	0.757341	0.979502	0.555477
ENSDARG00000005547	rint1	4	18500012	18512550	-	1.99523	2.00306	2.37388	2.48298	3.77276	2.73013	2.09272	2.50625
ENSDARG00000005549	znf710b	7	30209911	30227878	-	5.43994	6.09435	6.98693	6.07491	6.81328	5.70131	6.35465	5.80287
ENSDARG00000005551	hnrnph1l	21	30169610	30181764	-	22.5185	19.5475	14.7181	14.7205	19.4098	22.8933	18.9852	20.7066
ENSDARG00000005559	pou4f1	6	4539953	4543005	+	2.72828	3.37826	3.63996	3.55951	3.69361	2.77229	3.20006	3.71095
ENSDARG00000005560	ywhah	10	17166035	17170086	-	58.0274	57.7302	57.6566	59.0904	61.1783	63.2743	63.1681	71.2229
ENSDARG00000005561	gfm2	5	34578479	34600710	+	2.02147	1.74861	1.54855	1.73903	2.276	2.13661	1.83754	3.11041
ENSDARG00000005565	entpd8	6	41038757	41060423	+	1.99154	2.48695	1.32362	2.36037	1.84973	2.21177	2.22811	1.60021
ENSDARG00000005574	vsx2	17	31652640	31659670	-	2.56284	2.72768	2.4552	2.38461	2.04873	2.67659	2.20258	1.8219
ENSDARG00000005576	mphosph8	9	21462467	21488976	-	7.21692	8.75995	6.69684	7.95324	8.40044	7.87896	7.99646	8.56841
ENSDARG00000005578	ugp2a	1	50997156	51015627	+	3.39643	5.54509	4.91067	5.71608	2.38012	3.10583	4.21009	3.24637
ENSDARG00000005586	zbtb20	5	67533180	67661102	-	0	0	0.0162792	0.0316222	0.0765648	0	0	0
ENSDARG00000005590	mtf2	2	10603550	10641998	-	0.95012	0.565527	0.868777	0.814014	0.805194	0.902545	0.710617	0.636203
ENSDARG00000005593	rxrga	2	20725684	20776841	+	1.58834	1.85379	1.45928	1.73622	1.50136	1.74996	2.14623	1.67845
ENSDARG00000005595	adgb	20	31929377	32007209	-	0.165936	0.26057	0.346137	0.236574	0.195959	0.209638	0.260538	0.242863
ENSDARG00000005606	paxip1	2	29902294	29923630	-	2.21238	1.60889	1.63046	2.06864	2.24526	1.80951	1.4926	2.00751
ENSDARG00000005612	aph1b	7	29176924	29186939	+	14.8568	13.0743	11.3803	11.1906	15.0121	13.3324	14.6557	14.7099
ENSDARG00000005616	bfb	21	27437867	27443995	-	5.67651	5.70677	8.15508	6.69345	5.26709	6.84521	7.57623	5.59527
ENSDARG00000005619	nek2	20	13883131	13894916	+	0.481042	0.230812	0.158981	0.352937	0.24034	0.371393	0.583032	0.522451
ENSDARG00000005625	maco1a	19	29303847	29333867	+	2.92348	3.34269	3.06597	3.1575	3.07667	2.93903	2.88365	2.82544
ENSDARG00000005626	RHOU	1	53980120	53988017	-	0.979917	0.74239	0.788944	0.468268	0.721502	0.334477	0.375056	0.415164
ENSDARG00000005627	zmp:0000000527	17	53356451	53360342	+	0	0	0	0.128954	0	0	0	0
ENSDARG00000005629	smyd2b	20	572037	592746	+	8.55665	7.5393	7.84307	5.40973	9.43185	6.1889	5.23209	6.37741
ENSDARG00000005640	adat3	9	41035925	41040492	-	1.6731	1.60556	1.88054	1.47008	2.42687	1.50008	1.81523	1.55162
ENSDARG00000005643	gcat	3	25990052	25998243	+	14.149	16.1238	10.8774	13.9837	13.3013	14.1436	11.5078	10.4905
ENSDARG00000005645	robo3	10	31298972	31563049	-	2.27471	2.16117	2.75064	2.83969	2.27301	2.31716	2.6747	2.69394
ENSDARG00000005648	olfml2a	8	41281801	41342918	+	0.6873	0.806125	1.16819	0.787918	0.534166	0.566013	0.485929	0.526917
ENSDARG00000005651	hrasb	7	49638413	49654492	-	5.56904	5.39465	6.42946	5.26887	6.0111	6.27908	5.51604	6.04172
ENSDARG00000005652	man1a1	20	41021054	41242638	+	3.47984	3.58065	3.46159	2.85567	3.16568	3.0283	3.09923	2.75262
ENSDARG00000005670	ttbk2a	17	45216084	45254585	-	0.141821	0.221157	0.271183	0.0731625	0.0531432	0.114969	0.145033	0.122318
ENSDARG00000005673	f3b	2	15100742	15106968	+	5.44975	4.60447	4.83279	4.15599	7.69496	4.93928	4.20005	4.63217
ENSDARG00000005675	sec61a1l	6	42377911	42388608	-	6.12904	7.81569	5.13832	7.42889	6.12444	6.31784	6.12351	6.31799
ENSDARG00000005679	trip10a	3	54431093	54500354	-	1.72023	1.76334	1.83847	1.62426	1.86218	1.62996	1.85987	2.23298
ENSDARG00000005690	slc25a23a	1	54974191	54997746	-	1.47423	1.57465	1.34002	1.22742	1.16569	1.18768	0.932242	1.0909
ENSDARG00000005699	ddx19	11	3523358	3535581	-	6.16331	5.77697	3.6746	5.52101	4.98901	5.84292	5.32024	5.63163
ENSDARG00000005704	eps8l3b	8	25308003	25329967	-	5.10427	5.41631	4.37953	5.26636	5.3947	5.50197	4.52832	4.233
ENSDARG00000005713	ethe1	16	54303491	54320489	+	16.7308	18.3176	20.9613	18.0807	22.9804	25.4615	29.0582	22.0168
ENSDARG00000005716	olfml2ba	20	33792156	33806508	+	0.543983	0.435021	0.847549	0.723399	0.543575	0.699979	0.576904	0.382289
ENSDARG00000005738	rpf1	11	16094661	16115804	-	10.0617	11.463	8.25602	11.1279	10.698	11.9853	10.0924	11.6847
ENSDARG00000005739	gpm6ba	1	28961653	29045426	-	5.2783	7.16465	12.6899	7.9969	9.6812	5.4693	10.7956	5.91016
ENSDARG00000005749	cand2	22	31045277	31060579	-	9.19583	8.27211	10.2755	12.4921	16.9149	12.4518	11.5592	13.9612
ENSDARG00000005754	ptprfb	2	17578320	17947389	-	7.82014	8.10849	7.69949	7.27343	7.54744	7.72226	7.81948	7.74269
ENSDARG00000005762	col14a1a	16	14684916	15050842	+	0.549876	0.63877	0.60668	0.437945	0.549464	0.437944	0.315692	0.465936
ENSDARG00000005772	tsr2	8	8341082	8349653	-	29.3825	32.0692	24.3687	24.4277	31.1999	39.0948	25.0358	26.4612
ENSDARG00000005774	ddx3xb	6	59832786	59850404	+	14.835	15.0622	10.9272	12.8333	15.4421	14.4296	15.2703	13.6726
ENSDARG00000005775	scn8aa	23	27251626	27345425	-	1.96369	2.17781	2.26841	1.97995	1.53923	1.66679	1.79571	1.46038
ENSDARG00000005776	guk1b	8	18230948	18239498	-	27.4267	23.6389	25.5528	30.6453	27.3046	27.2452	26.6857	30.4301
ENSDARG00000005780	npy8br	8	51634803	51635930	-	0.0710522	0.272736	0.422682	0.17594	0.212997	0.263311	0.129175	0
ENSDARG00000005783	ncanb	22	17864872	18116635	-	0.430319	0.550598	0.335227	0.606778	0.125416	0.31562	0.325972	0.288665
ENSDARG00000005786	ppm1f	5	13181029	13206878	-	0.0416564	0.0799497	0.0354013	0.137533	0.0832503	0	0.0378663	0
ENSDARG00000005789	enpp1	20	13403281	13521010	+	4.26691	3.80464	4.97092	4.44644	4.45913	3.9367	4.12111	3.98679
ENSDARG00000005791	rpl28	16	51883725	51889734	-	506.705	482.526	503.899	475.713	617.525	595.422	581.605	640.49
ENSDARG00000005799	smim14	1	23297623	23308308	-	9.04149	7.29769	10.5429	11.1076	8.57947	9.44813	10.1939	9.30934
ENSDARG00000005800	ampd3a	7	66836476	66868543	-	0.542401	0.534204	0.460955	0.518389	0.599046	0.357053	0.54495	0.49243
ENSDARG00000005814	klhl10a	17	4386649	4396692	-	0.0852173	0.0408887	0.108632	0.0351694	0.0425767	0	0.0774638	0
ENSDARG00000005821	ncf2	7	41329748	41338923	-	0.399911	0.248321	0.139943	0.174753	0.164546	0.305123	0.235222	0.162313
ENSDARG00000005823	slc39a10	9	24920677	24951662	+	4.82416	4.58997	4.70542	5.1131	4.54665	3.69491	4.65931	4.00313
ENSDARG00000005827	eif2s1a	17	34244345	34254233	+	22.9442	23.5835	19.1859	21.1969	19.8771	21.4522	22.7701	22.028
ENSDARG00000005828	faima	9	23748133	23755337	+	2.25183	2.60194	2.10898	1.63108	1.65317	2.76749	2.33937	1.58543
ENSDARG00000005834	gatad2b	19	41701660	41724246	+	0.699574	0.58377	0.697923	0.853594	0.212754	0.535417	0.525328	0.419734
ENSDARG00000005840	got2b	7	51774502	51793881	+	86.0537	86.5402	84.7533	88.3272	87.5254	92.3956	96.8331	95.7489
ENSDARG00000005841	tnni2a.2	25	31238606	31248602	+	7.1731	6.10941	5.28073	6.15466	4.77122	7.83745	5.50968	6.76957
ENSDARG00000005842	cd9a	18	7122577	7143920	-	20.5612	20.6261	24.3286	19.0879	24.04	22.5483	22.4201	25.0924
ENSDARG00000005846	SP5	6	3730843	3813374	+	0.153244	0.110294	0.260467	0.0632443	0.0765648	0.248459	0.174127	0.0881133
ENSDARG00000005853	slc25a6	9	34866576	34871900	-	2.46008	2.29865	2.31075	2.77866	2.32886	2.39915	2.53049	2.01009
ENSDARG00000005861	ralgapa2	17	41475606	41798856	-	2.30301	2.49707	2.40625	2.60862	2.33117	2.34612	2.51036	2.60254
ENSDARG00000005865	or131-1	15	18221859	18223769	-	0	0	0.0356421	0.0346173	0.0838166	0.038856	0.0762477	0.0482295
ENSDARG00000005867	gon4l	16	28994709	29024769	+	1.02022	1.01319	0.836783	1.08689	1.17356	1.05512	1.13229	0.968594
ENSDARG00000005870	mmadhc	9	23049500	23056240	+	26.7704	28.264	26.426	25.5758	29.4308	32.0042	29.6097	28.8965
ENSDARG00000005883	rfx1a	3	19152222	19200651	-	1.09149	1.32533	1.363	1.28703	1.26875	1.25889	1.35666	1.12711
ENSDARG00000005891	cyb5r3	4	11804675	11810799	-	13.1126	8.87287	14.8582	12.7312	11.255	11.5255	10.506	15.1758
ENSDARG00000005894	slc7a9	7	38507006	38527833	+	3.82308	3.07382	4.33201	3.89473	3.1663	2.74423	3.09953	3.68349
ENSDARG00000005897	dera	4	12755136	12766418	-	3.44121	4.95345	3.77352	3.75664	2.82855	2.82823	2.42176	2.74457
ENSDARG00000005908	clk4b	21	32280175	32301109	-	1.73705	1.7057	0.858268	1.33374	1.73575	1.75904	1.78097	1.78851
ENSDARG00000005913	tgm1l3	23	40234602	40250886	-	18.4804	12.7925	15.1514	20.4998	15.0468	22.1644	19.3766	21.0645
ENSDARG00000005915	tcf3a	2	57310523	57379216	-	0.335883	0.297531	0.570895	0.362544	0.129089	0.406936	0.211377	0.178272
ENSDARG00000005916	srpk3	8	8291492	8339372	+	4.45086	3.78994	4.0489	5.61413	6.17016	3.80417	4.81519	5.5509
ENSDARG00000005924	serpina10a	20	27371394	27381691	-	30.893	33.1419	43.4432	35.4343	34.4227	34.3188	37.0897	33.381
ENSDARG00000005926	ak2	19	35418683	35428914	-	109.865	111.534	125.586	120.504	123.664	138.23	130.861	145.36
ENSDARG00000005927	tbc1d17	3	30166946	30186298	-	8.71162	7.50819	10.3649	9.27995	8.50799	8.77158	9.98091	8.61934
ENSDARG00000005941	clul1	2	31271082	31364659	+	7.40792	7.06212	8.09725	7.16043	7.90154	7.54052	8.02974	7.74826
ENSDARG00000005942	vmn2r1	18	34225520	34242558	+	0.172359	0.330803	0.341781	0.23711	0.287049	0.266143	0.235015	0.297311
ENSDARG00000005943	htra4	5	26930062	26950374	-	3.41644	3.27853	2.84418	2.30199	2.752	2.64846	2.7887	3.1671
ENSDARG00000005945	sart1	21	27302752	27324771	+	15.7821	15.3658	14.414	13.5487	14.7362	14.7815	14.503	15.4713
ENSDARG00000005948	ankmy2a	15	34573311	34590820	-	2.74601	3.65409	3.54718	3.92872	4.28056	3.45998	3.22837	3.28414
ENSDARG00000005972	ric8b	18	15287065	15329471	-	4.8301	4.92318	4.35992	4.41474	4.69013	4.24741	5.28364	3.60883
ENSDARG00000005980	sfswap	21	15125497	15282452	-	2.84675	2.20648	2.75426	2.13282	3.17284	2.33311	3.42377	2.34194
ENSDARG00000005989	rgl1	8	19283143	19342111	-	3.232	2.84441	3.74289	3.80113	3.81525	2.7306	3.85128	3.46635
ENSDARG00000005993	prc1b	7	50353297	50367642	-	1.27377	1.12585	0.854606	1.27272	1.10534	1.33539	0.700819	1.73463
ENSDARG00000006003	mycla	13	35904335	35908275	-	3.53914	3.50242	1.94248	2.95165	2.54185	4.03034	3.28416	3.77315
ENSDARG00000006008	dct	9	53327332	53352682	+	34.0073	34.1869	30.338	29.3443	34.3859	35.9007	36.9286	36.317
ENSDARG00000006010	bmi1a	24	17260001	17267235	+	3.68283	4.22942	4.97693	4.43515	4.88665	3.44001	4.19841	4.65172
ENSDARG00000006011	klhl42	4	17634311	17642168	-	0.329461	0.379394	0.391985	0.398843	0.54869	0.305236	0.399313	0.37887
ENSDARG00000006019	tktb	23	20113378	20126257	-	45.5368	44.6149	42.756	36.2071	43.462	40.3457	50.5788	42.6674
ENSDARG00000006025	tp53i11b	18	27439680	27570030	+	3.37871	3.47614	4.50031	3.79438	4.26891	3.07008	4.11967	3.23162
ENSDARG00000006029	lta4h	4	7653607	7673165	-	49.0867	43.6878	36.3181	47.85	45.8215	53.3008	46.3894	51.8463
ENSDARG00000006031	abat	3	27832500	27880229	-	23.2605	24.7495	25.2417	29.108	19.8508	23.6789	22.2237	20.6777
ENSDARG00000006038	aebp2	4	2923199	2945306	-	3.93044	4.31842	2.95298	3.71438	3.81366	3.69422	3.85762	3.76658
ENSDARG00000006040	cyp20a1	6	9952678	9969458	+	17.8511	15.3296	15.9097	15.2633	19.5757	19.507	18.0576	17.2121
ENSDARG00000006044	usta	20	31309364	31427390	-	1.54553	1.58908	1.50109	1.59461	1.48922	1.38075	1.88158	1.23777
ENSDARG00000006052	malt2	22	15706062	15717897	-	0.814708	0.561934	0.519279	0.672463	0.457929	0.566103	0.50915	0.644111
ENSDARG00000006060	crybg1b	4	861444	890220	-	0.864361	1.01116	1.09136	0.978442	1.03646	1.06774	1.03266	0.918257
ENSDARG00000006062	akap1b	15	30836981	30857350	-	4.56584	6.35994	4.50385	5.653	5.47025	5.17975	4.98686	5.6926
ENSDARG00000006065	znf385b	9	43243212	43538328	-	0.87752	1.1228	1.06536	1.20718	1.37793	0.696855	0.64574	0.816908
ENSDARG00000006074	uck2a	8	21114338	21133119	+	3.88665	2.82677	3.58119	4.06917	4.16991	3.43031	4.98342	4.30487
ENSDARG00000006079	gpr37l1a	22	696931	701105	+	0.431768	0.776885	0.688001	0.490026	0.215722	0.550028	0.343423	0.37239
ENSDARG00000006092	rad21a	16	48409066	48430272	-	49.6699	47.3436	45.8679	46.6328	46.4663	50.6721	47.5628	45.0908
ENSDARG00000006093	cdk15	6	9747108	9792004	-	1.25052	1.85461	1.44919	1.56391	1.40105	1.299	0.861166	1.00228
ENSDARG00000006094	igf2r	20	42563618	42660656	+	0.502867	0.92653	0.623941	0.713917	0.422091	0.493845	0.338264	0.578281
ENSDARG00000006109	pimr185	8	47817454	47819141	+	0	0.0762256	0.202514	0.524508	0.238117	0	0	0
ENSDARG00000006110	chrd	15	46790676	46828958	-	0.422011	0.438724	0.328755	0.638604	0.632541	0.472435	0.543453	0.626845
ENSDARG00000006112	myof	12	10517473	10567188	-	1.74285	1.43027	1.32792	1.21037	1.20106	1.21381	1.3002	1.14724
ENSDARG00000006120	tbx2b	15	27364394	27371340	+	6.46445	6.90911	7.3684	7.23239	6.64328	8.11796	7.07381	7.751
ENSDARG00000006124	kdm5c	8	36983559	37026607	+	8.92613	9.1441	8.35398	8.7355	8.58072	9.21194	9.02695	9.54293
ENSDARG00000006125	csnk1db	12	33320504	33336787	+	32.7767	30.2304	27.7224	27.5479	30.2307	28.029	29.6526	29.3162
ENSDARG00000006128	cep170aa	13	10980755	11072964	-	2.27317	1.8033	2.34396	2.19317	2.07965	2.24643	2.16736	2.33524
ENSDARG00000006137	star	8	44703854	44707937	+	2.96625	5.41395	5.48654	3.69653	4.06827	4.3647	5.23412	6.68842
ENSDARG00000006151	pde11al	16	21144669	21185778	-	0.285775	0.423824	0.176628	0.257323	0.20768	0.0962772	0.283389	0.119503
ENSDARG00000006169	lrrk2	25	35603107	35664817	-	0.839051	0.763245	0.794765	0.764698	0.847156	0.502043	0.508473	0.743764
ENSDARG00000006174	lrrc23	23	20127883	20133994	-	0.685853	1.31634	0.707767	0.889596	0.685339	1.0893	0.534386	0.676038
ENSDARG00000006181	hif1aa	13	31757331	31783663	+	0.969084	1.41217	1.64714	1.30352	1.64979	1.06409	1.43556	1.19697
ENSDARG00000006192	gatad2ab	22	18315490	18387919	+	1.12028	0.869008	0.944128	0.824512	1.10078	1.03791	0.950463	1.09505
ENSDARG00000006196	sav1	13	36787077	36798204	-	9.76373	10.3133	10.8347	9.36354	10.5636	9.76168	9.19463	10.7433
ENSDARG00000006200	eif4g1a	2	16798652	16842699	+	6.87423	8.43084	4.83269	6.31672	6.56256	7.52011	7.05668	6.76551
ENSDARG00000006202	erbb3a	6	7466223	7531427	+	3.58	3.81089	2.98198	3.13107	3.25749	2.96532	3.48056	2.8491
ENSDARG00000006206	pou4f3	9	54290896	54292162	+	1.77031	2.08495	1.16256	2.25825	1.68858	2.60932	1.97498	1.7582
ENSDARG00000006207	gpx1b	6	42338309	42341219	+	23.3222	21.9367	20.3707	28.799	17.1086	16.8057	14.6382	26.3941
ENSDARG00000006215	akr1b1.1	4	14899720	14910386	+	30.4159	31.3793	19.0265	23.6119	29.4603	32.5833	31.9824	25.5477
ENSDARG00000006219	gnl3	11	3959495	3971035	+	11.7874	13.1555	6.1549	12.3218	11.4093	11.263	9.53929	9.17841
ENSDARG00000006220	ugt1a1	9	9969987	10003782	-	20.6276	17.8067	17.5473	13.4648	17.1047	22.8846	21.4386	19.916
ENSDARG00000006225	ddx39aa	1	45205920	45215343	-	44.9649	45.7503	35.4417	41.2086	42.4988	48.6373	43.4623	44.6308
ENSDARG00000006235	brms1la	17	12753579	12764360	-	8.80887	8.88594	12.585	10.2766	10.2231	8.41822	8.8901	9.45195
ENSDARG00000006240	slc27a1a	3	52545014	52603683	+	9.26681	8.86628	8.97692	9.37896	10.0591	8.22771	9.72733	10.4028
ENSDARG00000006242	ptp4a1	11	11267493	11274919	+	41.0681	37.2243	41.7998	37.261	38.0556	40.04	38.8189	44.2015
ENSDARG00000006251	ell2	21	11749097	11774964	+	7.10162	5.87745	4.90165	4.91577	5.63198	5.77878	5.72112	5.18518
ENSDARG00000006253	mier3a	10	2695464	2713240	-	4.90343	5.30197	4.28452	4.41784	5.07228	4.79883	4.89674	4.88431
ENSDARG00000006257	vldlr	10	15255012	15305767	+	5.89415	5.96504	5.9303	5.41028	6.49901	6.1669	5.78896	6.62228
ENSDARG00000006260	tuba8l4	6	6972953	6976107	-	219.384	160.664	132.916	122.669	155.534	165.018	175.337	171.767
ENSDARG00000006266	stat1a	22	12798569	12826962	+	4.6496	4.16677	5.24294	5.54017	4.10377	4.00602	3.86475	4.68114
ENSDARG00000006272	mpp5a	17	34186632	34239514	+	1.10294	1.26002	1.09354	1.34388	1.07587	1.21648	1.09807	1.08715
ENSDARG00000006279	rragd	17	15788100	15820304	+	0.330317	0.3458	0.306237	0.322217	0.270057	0.389492	0.272966	0.345322
ENSDARG00000006283	waslb	4	4079418	4111767	+	5.54313	5.26454	6.24058	5.42436	5.45332	4.60612	5.68812	4.07438
ENSDARG00000006288	prdm5	23	1926562	2037659	-	0.176147	0.0482962	0.0855411	0.228474	0.05029	0.0699408	0.0228743	0.115751
ENSDARG00000006290	ndufs5	19	35357196	35361556	-	168.279	159.216	151.681	140.851	180.269	194.951	185.363	196.406
ENSDARG00000006292	maats1	9	9441453	9501931	+	0.13691	0.262766	0.081446	0.135607	0.164168	0.190264	0.136898	0.0629768
ENSDARG00000006299	arhgef7a	9	21535885	21570566	+	1.3946	1.49308	1.45125	1.20592	1.2324	1.33601	1.38845	1.48374
ENSDARG00000006300	psmd9	7	72003301	72011167	+	11.6424	16.4348	9.82249	11.0024	13.2354	16.0232	13.3439	16.2019
ENSDARG00000006301	wu:fj59g11	9	13814963	13963078	-	2.12106	2.67249	2.83457	2.25858	2.36216	2.08511	2.16356	2.42053
ENSDARG00000006307	shisa4	11	24877820	24888595	+	1.13036	0.995572	1.17117	1.12471	0.758163	0.918131	0.830453	0.854712
ENSDARG00000006308	ptpn18	8	9641252	9684872	-	0.196038	0.53302	0.416503	0.188779	0.391782	0.302706	0.386103	0.263011
ENSDARG00000006314	itgav	9	11597500	11655031	-	9.70653	12.9669	10.7631	8.85655	6.00811	7.57057	8.30008	7.04305
ENSDARG00000006316	rpl23a	21	26071874	26074640	+	1308.8	1294.89	1357.73	1241.59	1530.26	1525.88	1423.72	1679.3
ENSDARG00000006332	snx14	20	851583	894374	-	7.87638	7.55844	7.82921	8.0491	8.45608	8.23112	6.96797	8.16802
ENSDARG00000006341	tas1r3	11	40731602	40742507	-	0.0627373	0.0903072	0.0266584	0.0517836	0.0626902	0.174373	0.114058	0.036073
ENSDARG00000006345	med17	15	436776	446010	+	5.49394	8.18737	8.01965	6.9888	6.84613	6.7068	6.58042	8.10173
ENSDARG00000006350	nkx1.2la	13	40770628	40775530	+	0.0724437	0.0231731	0.0410438	0.0797271	0.120649	0.0894894	0.0439016	0.0277694
ENSDARG00000006353	itga5	23	33447625	33558161	-	1.2072	1.27831	1.19102	1.25985	1.46974	1.14415	1.48837	1.46803
ENSDARG00000006356	slc18a3a	13	29422049	29424454	-	6.39576	6.36135	6.53944	6.76383	7.82227	6.63532	8.32711	7.39324
ENSDARG00000006368	crlf1b	22	21152847	21165192	+	0.739533	0.620971	0.510645	0.534112	0.508048	0.428223	0.252092	0.21261
ENSDARG00000006370	atp6v1h	2	30786773	30846927	+	30.8143	33.7539	33.0586	30.724	34.1421	35.5562	33.7685	34.1072
ENSDARG00000006372	ugt5c2	18	40462445	40469527	+	0.214067	0.164341	0.181923	1.20151	0.171126	1.11063	1.47889	0.787748
ENSDARG00000006383	stxbp5l	9	27415754	27649406	-	1.26522	1.44764	1.61286	1.27193	1.5074	1.15716	1.34179	1.30574
ENSDARG00000006385	triobpb	3	1167026	1180520	+	3.58408	4.02902	4.38029	3.97259	4.74108	4.49065	4.31295	3.6898
ENSDARG00000006389	smad2	10	14871136	14943281	-	4.74827	5.71474	4.35474	4.3275	4.80402	4.96736	5.64709	4.93708
ENSDARG00000006392	exosc9	1	19083501	19092155	+	6.67411	7.50896	4.40064	5.79378	6.89908	5.49041	5.59616	5.95476
ENSDARG00000006395	rbm25b	20	51131933	51186565	-	5.24528	5.91095	4.39631	4.78625	5.40964	5.57294	5.77413	5.2295
ENSDARG00000006396	nrcama	4	13696537	13728375	+	0.622673	0.563393	0.7862	0.616748	0.391101	0.428546	0.727738	0.47055
ENSDARG00000006397	laptm4a	20	43775793	43786515	-	45.3691	36.2198	47.2301	42.1526	42.2947	41.2125	44.357	47.3012
ENSDARG00000006399	ywhae1	15	24746444	24754895	+	69.5664	75.0502	69.6857	69.6468	73.1265	76.7861	71.933	79.0361
ENSDARG00000006408	hmgb3b	21	34119759	34129776	+	35.5874	30.7358	24.9617	27.9674	31.4537	39.7971	34.6732	30.9527
ENSDARG00000006409	mapk12b	4	5523690	5530441	+	0.614696	0.317629	0.0803683	0.195143	0.188995	0.219038	0.429821	0.108751
ENSDARG00000006413	rpl38	12	38556462	38561842	+	558.457	525.394	622.005	551.321	672.88	667.654	619.677	781.676
ENSDARG00000006420	atrnl1b	12	29842836	30032188	-	5.00633	5.27482	6.1832	5.65713	6.05095	4.74388	5.66002	4.94405
ENSDARG00000006422	esyt3	9	23783856	23807032	-	2.66821	2.85037	2.84514	2.72177	2.23861	2.02892	2.67713	2.25785
ENSDARG00000006427	fabp2	1	25848231	25851575	+	630.265	500.587	515.299	511.218	673.22	824.901	763.803	703.554
ENSDARG00000006434	polr1e	1	19637312	19648227	-	8.19111	10.5612	6.14009	8.87595	10.2837	10.313	8.66772	8.98478
ENSDARG00000006447	slc19a3a	15	35139457	35156791	+	1.32631	1.2364	0.998334	1.25113	1.28745	1.33411	1.27453	0.740818
ENSDARG00000006456	pdgfrl	14	30359124	30366196	-	13.5484	10.862	12.3399	7.64399	12.7956	13.8762	11.1205	15.3173
ENSDARG00000006467	pcdh8	9	53654866	53666031	-	0.280234	0.305593	0.465483	0.494154	0.241839	0.295033	0.208421	0.234371
ENSDARG00000006468	grap2a	3	29445473	29468859	+	1.27078	0.71487	0.893762	0.97657	1.48876	1.25854	0.796661	1.15901
ENSDARG00000006474	saxo2	7	12371061	12380200	+	0.0525209	0.252004	0.312441	0.216755	0.104963	0.243296	0.381938	0.181192
ENSDARG00000006477	ddi2	6	40554551	40563509	+	4.48548	4.45095	3.6984	4.63185	4.02436	4.04957	4.26822	3.99483
ENSDARG00000006487	anp32a	7	33345624	33351532	-	81.6087	81.913	85.2887	79.1115	82.9447	81.7616	79.961	82.5917
ENSDARG00000006491	agpat9l	5	8919698	8957068	+	5.03164	3.66843	3.60969	3.74861	3.19955	3.90491	4.33623	4.20817
ENSDARG00000006494	asb7	7	9840994	9873652	-	1.35147	1.04919	1.34211	0.940037	1.36563	1.027	1.29753	1.71131
ENSDARG00000006497	rtn1a	13	31424586	31470439	-	68.827	74.5687	72.845	73.082	75.8526	71.7862	77.9905	78.5457
ENSDARG00000006501	cyp2x10.2	7	51950614	51953850	-	0.046035	0.0441767	0.15649	0	0.138001	0.0426501	0.0418465	0.105878
ENSDARG00000006508	pip5k1bb	8	11234168	11324143	-	3.44781	4.5704	3.32739	2.84583	3.70799	3.43793	3.05443	3.49446
ENSDARG00000006514	her6	6	36551083	36552844	-	11.4123	11.1517	11.3373	11.4844	11.1434	12.6492	11.5108	14.5021
ENSDARG00000006522	otop2	3	56905103	56918442	+	0.739219	0.522701	0.925796	1.05974	0.971927	0.901139	0.954891	0.850079
ENSDARG00000006524	supt6h	21	26028947	26058547	+	5.91638	5.58133	5.52865	6.14564	5.63638	5.46975	5.65154	5.41986
ENSDARG00000006526	fn1b	1	5504128	5543065	-	19.4131	19.7298	15.6352	24.9313	22.0836	21.5374	16.4534	23.331
ENSDARG00000006527	brd3a	21	18266319	18275337	-	3.58901	4.40581	4.33747	4.53976	4.54112	4.62062	3.89801	4.31486
ENSDARG00000006544	c1qtnf6b	6	214269	218882	-	0.627012	0.601702	0.313447	0.456651	0.331699	0.478396	0.569963	0.593802
ENSDARG00000006545	rgp1	7	24627076	24645540	-	1.38349	1.17885	1.14534	1.12225	1.08451	1.7127	1.26845	1.23437
ENSDARG00000006546	ak4	6	31350101	31364551	-	5.92227	5.0156	8.76225	8.31889	7.37946	6.49494	5.99961	5.92836
[truncated: 31,013 more rows]

## Sheet: GO-BP (Upregulated)
ID	Description	GeneRatio	BgRatio	pvalue	p.adjust	qvalue	geneID	Count	cluster	parent	parentSimScore	score	size	term	parentTerm
[truncated: 48 more rows]
