# Supplementary material for: Zbtb48 is a regulator of Mtfp1 expression in zebrafish
Source: Commun Biol. 2025 Feb 22;8:277. doi: 10.1038/s42003-025-07666-z (PMC11846949; doi:10.1038/s42003-025-07666-z)
Supplement: Supplementary file 4 — Supplementary Dataset 3 [file 42003_2025_7666_MOESM4_ESM.xlsx]

## Sheet: Description
Supplementary Data 3. Proteome analysis of 5 dpf lavae.
Description for tabs: Replicate 1 & Replicate 2 Quantified proteins
	Columns A-C. Protein, label and gene identificators.
	Columns D-F. Number of peptides, razor peptides, and razor peptides associated to the protein group.
	Column G. Majority protein sequence coverage, in %.
	Column H. Majority protein molecular weight, in kDa.
	Column I. Majority protein sequence length.
	Columns J-Q. log2(LFQ) intensity measured per genotype and replicate.
	Columns R-Y. Imputed log2(LFQ) intensity per genotype and replicate.
	Columns Z-AA. Mean imputed log2(LFQ) intensity per genotype.
	Columns AB-AC. Count of measured (not imputed) replicates per genotype.
	Columns AD-AE. P-value obtained from comparing each genotype.
	Columns AF-AG. log2(FoldChange) obtained from comparing each genotype.
Tab names:	Rep 1- Quantified protein
	Rep 1 -GO-BP (Downreg)
	Rep 1 -GO-BP (Upreg)
	Rep 2 -Quantified protein
	Rep 2 -GO-BP (Downreg)
	Rep 2 -GO-BP (Upreg)
	Dysregulated genes

## Sheet: Rep 1- Quantified protein
my_label	Protein.IDs	Protein.names	Peptides	Razor...unique.peptides	Unique.peptides	Sequence.coverage....	Mol..weight..kDa.	Sequence.length	log2.LFQ.intensity.MT1_1	log2.LFQ.intensity.MT1_2	log2.LFQ.intensity.MT1_3	log2.LFQ.intensity.MT1_4	log2.LFQ.intensity.WT1_1	log2.LFQ.intensity.WT1_2	log2.LFQ.intensity.WT1_3	log2.LFQ.intensity.WT1_4	imputed.log2.LFQ.intensity.MT1_1	imputed.log2.LFQ.intensity.MT1_2	imputed.log2.LFQ.intensity.MT1_3	imputed.log2.LFQ.intensity.MT1_4	imputed.log2.LFQ.intensity.WT1_1	imputed.log2.LFQ.intensity.WT1_2	imputed.log2.LFQ.intensity.WT1_3	imputed.log2.LFQ.intensity.WT1_4	mean2_naimp_meas_MT1	mean2_naimp_meas_WT1	value_count_MT1	value_count_WT1	pvalue_MT1_WT1	log10.pvalue_MT1_WT1	difference_MT1_WT1	enriched_MT1_WT1
ece2b	A0A024B5K5;A0A140LG96		23	23	23	40.1	86.347	765	28.4385	28.9328	28.2921	28.5679	28.288	28.2264	28.5264	28.1882	28.4385	28.9328	28.2921	28.5679	28.288	28.2264	28.5264	28.1882	28.5578	28.3072	4	4	0.174631	0.757878	0.250593	FALSE
b3galtla	A0A068F9P7;F1Q7I4		10	10	10	28.4	56.191	496	31.165	31.2963	31.2833	31.2454	31.5055	30.9803	31.2016	31.0193	31.165	31.2963	31.2833	31.2454	31.5055	30.9803	31.2016	31.0193	31.2475	31.1767	4	4	0.602103	0.22033	0.0707998	FALSE
clcn2b	A0A286YA28;A0A098DN12;F1Q5F4	Chloride channel protein	3	3	3	3.6	98.239	881	26.0833	26.7103	NA	NA	25.7138	25.5885	26.5286	25.5611	26.0833	26.7103	24.4982	25.3883	25.7138	25.5885	26.5286	25.5611	25.67	25.848	2	4	0.751481	0.124082	-0.177967	FALSE
plxna3	A0A0A0MPG5;B0S5N4	Plexin A3	68	68	51	44	211.66	1892	28.7716	28.9292	28.9082	29.0688	28.7843	28.8575	28.952	28.998	28.7716	28.9292	28.9082	29.0688	28.7843	28.8575	28.952	28.998	28.9194	28.8979	4	4	0.791071	0.101785	0.0214891	FALSE
paics	A0A0A0MPG9;Q7ZUN6		30	30	30	29.3	118.63	1042	31.3467	32.0358	31.9611	32.0366	31.7766	32.0034	31.9743	32.0011	31.3467	32.0358	31.9611	32.0366	31.7766	32.0034	31.9743	32.0011	31.8451	31.9389	4	4	0.624444	0.204507	-0.0938025	FALSE
si:dkey-5n18.1	A0A0A0MPI6		4	4	4	29.9	22.02	211	26.7956	NA	NA	26.7819	NA	NA	NA	NA	26.7956	25.1562	25.3784	26.7819	25.1931	24.7974	25.0655	24.7565	26.028	24.9531	2	0	0.0898384	1.04654	1.07493	FALSE
scaf4b	A0A0A0MPK9;R4GE22		5	3	3	6.7	81.698	729	27.8978	28.0841	27.9293	27.8831	28.2225	27.6956	27.5705	27.9682	27.8978	28.0841	27.9293	27.8831	28.2225	27.6956	27.5705	27.9682	27.9486	27.8642	4	4	0.612887	0.212619	0.0843689	FALSE
stx7l	A0A0A0MPL4;A0A2R8QRW0		8	8	8	36.8	28.953	258	28.2337	27.9569	28.0957	27.4972	29.4752	28.3063	28.7652	28.5556	28.2337	27.9569	28.0957	27.4972	29.4752	28.3063	28.7652	28.5556	27.9459	28.7756	4	4	0.0379392	1.42091	-0.829725	FALSE
si:ch211-160d14.1	A0A0A0MPL5	Fascin	26	21	20	54	54.598	494	29.5355	29.3073	29.3782	29.2956	29.7255	29.3547	29.1984	29.189	29.5355	29.3073	29.3782	29.2956	29.7255	29.3547	29.1984	29.189	29.3792	29.3669	4	4	0.932986	0.0301249	0.0122432	FALSE
si:ch73-215a11.1;oma1	A0A0A0MPT5;E9QBI7	Metalloendopeptidase OMA1, mitochondrial	6	6	6	13.9	57.382	510	27.8457	27.3933	26.3039	26.7301	28.8819	26.773	27.4206	27.4406	27.8457	27.3933	26.3039	26.7301	28.8819	26.773	27.4206	27.4406	27.0683	27.6291	4	4	0.359286	0.44456	-0.560803	FALSE
obsl1b	A0A0A0MPU2;F1QX95;A0A2R8QJD6		9	8	8	2.8	370.98	3304	30.5319	30.6049	29.915	30.8123	30.4311	NA	30.0951	29.0012	30.5319	30.6049	29.915	30.8123	30.4311	25.3399	30.0951	29.0012	30.466	28.7168	4	3	0.230958	0.636468	1.74918	FALSE
si:ch211-135f11.1	A0A0A0MPV6		4	4	4	4.4	119.65	1041	NA	NA	NA	NA	NA	25.0707	26.1079	25.1464	25.3704	25.1301	25.5288	25.8	25.3061	25.0707	26.1079	25.1464	25.4573	25.4078	0	3	0.865096	0.0629355	0.0495763	FALSE
ewsr1a	A0A0B4J1A5;A0A0R4IRM2		7	7	7	10.5	64.933	626	29.5342	29.6731	29.6814	29.8265	29.9832	30.3943	30.4193	29.7923	29.5342	29.6731	29.6814	29.8265	29.9832	30.3943	30.4193	29.7923	29.6788	30.1473	4	4	0.0495803	1.30469	-0.468428	FALSE
igf2bp1	A0A0B4J1A6;Q08CK7;X1WC53	Insulin-like growth factor 2 mRNA-binding protein 1	39	39	34	62.4	65.589	598	33.1649	33.5659	33.5257	33.4627	33.8354	33.793	33.6008	33.6709	33.1649	33.5659	33.5257	33.4627	33.8354	33.793	33.6008	33.6709	33.4298	33.725	4	4	0.0392688	1.40595	-0.295237	FALSE
igf2bp2a	A9C3V8;A0A0B4J1B0;A0A2R8Q8A4;A0A2R8RHK1;A0A2R8RTZ0;A0A2R8QC11		21	19	15	40.6	66.453	606	29.224	28.7827	28.5904	28.5732	29.0307	28.656	28.5462	28.8648	29.224	28.7827	28.5904	28.5732	29.0307	28.656	28.5462	28.8648	28.7926	28.7744	4	4	0.925693	0.033533	0.0181684	FALSE
cbfb	A0A0B4P506;Q98U16;A0A0B4PIS7;A0A0B4P4A4;A0A140LGT1;A0A0B4PJ32;A0A2R8QJM4		6	6	6	48.9	20.626	174	28.0885	27.6442	28.6833	29.329	28.9628	28.6497	28.7231	28.658	28.0885	27.6442	28.6833	29.329	28.9628	28.6497	28.7231	28.658	28.4363	28.7484	4	4	0.460093	0.337155	-0.312136	FALSE
mcm6l	B0S7S1;A0A0R4ILE7;A0A0E4AYA7;F1R816	DNA helicase	14	7	7	16.9	93.235	824	NA	26.3897	26.6621	NA	26.3577	26.3458	25.6998	26.6836	24.9788	26.3897	26.6621	25.5383	26.3577	26.3458	25.6998	26.6836	25.8922	26.2717	2	4	0.429992	0.366539	-0.379539	FALSE
ak2	A0A0F6PK88;Q1L8L9	Adenylate kinase 2, mitochondrial	19	19	19	86.4	25.834	235	31.6609	31.7008	31.5765	31.895	28.6089	31.6181	31.5836	31.874	31.6609	31.7008	31.5765	31.895	28.6089	31.6181	31.5836	31.874	31.7083	30.9212	4	4	0.384303	0.415326	0.787142	FALSE
A0A0G2KC70	A0A0G2KC70		5	4	4	9.8	64.783	573	NA	25.894	NA	26.2112	NA	25.4993	25.974	NA	24.9885	25.894	25.5155	26.2112	24.864	25.4993	25.974	24.3647	25.6523	25.1755	2	2	0.32372	0.489831	0.476828	FALSE
A0A0G2KCK6	A0A0G2KCK6		3	2	2	8.2	76.742	711	26.3733	25.6298	25.6284	26.4305	26.7024	26.6931	27.0207	26.9728	26.3733	25.6298	25.6284	26.4305	26.7024	26.6931	27.0207	26.9728	26.0155	26.8473	4	4	0.0267814	1.57217	-0.831765	FALSE
A0A0G2KCW6	A0A0G2KCW6		55	55	55	51.4	127	1142	30.4591	30.8728	30.5667	30.9826	30.4915	30.4617	30.7898	30.494	30.4591	30.8728	30.5667	30.9826	30.4915	30.4617	30.7898	30.494	30.7203	30.5592	4	4	0.319609	0.495381	0.161055	FALSE
A0A0G2KCY3	A0A0G2KCY3		26	21	21	43.8	75.761	676	28.9628	28.6715	28.7311	29.2259	28.8389	28.9609	28.8924	29.0217	28.9628	28.6715	28.7311	29.2259	28.8389	28.9609	28.8924	29.0217	28.8978	28.9285	4	4	0.82946	0.0812048	-0.0306296	FALSE
A0A0G2KD63	A0A0G2KD63		2	2	2	15.9	16.905	157	28.5898	28.49	28.8906	27.9263	28.2393	28.4305	27.3427	28.466	28.5898	28.49	28.8906	27.9263	28.2393	28.4305	27.3427	28.466	28.4742	28.1196	4	4	0.329147	0.48261	0.354563	FALSE
A0A0G2KDJ5	A0A0G2KDJ5;CON__ENSEMBL:ENSBTAP00000006074		9	8	8	16.4	82.055	749	27.9941	28.9058	28.0014	28.3667	27.4835	27.644	27.8821	27.4542	27.9941	28.9058	28.0014	28.3667	27.4835	27.644	27.8821	27.4542	28.317	27.6159	4	4	0.038697	1.41232	0.701056	FALSE
A0A2R8Q0J3	A0A2R8Q0J3;A0A0G2KDW7		2	2	2	4.1	50.112	443	27.1265	NA	NA	25.6775	25.9698	NA	25.0911	25.1876	27.1265	25.1343	24.986	25.6775	25.9698	24.8115	25.0911	25.1876	25.7311	25.265	2	3	0.438142	0.358385	0.466103	FALSE
A0A0G2KEA8	A0A0G2KEA8;A0A2R8Q3X8;A0A2R8RZG4;A0A2R8QEB0;A0A2R8Q001;A0A2R8Q7H4		17	14	14	17.6	151.3	1356	27.1861	27.792	27.1212	26.6971	25.9432	27.3272	27.37	27.0114	27.1861	27.792	27.1212	26.6971	25.9432	27.3272	27.37	27.0114	27.1991	26.913	4	4	0.506948	0.295036	0.286157	FALSE
A0A0G2KFA2	A0A0G2KFA2		2	2	2	13.5	19.216	170	28.7851	NA	27.673	28.0111	NA	28.4957	28.3136	28.6295	28.7851	24.4546	27.673	28.0111	24.6073	28.4957	28.3136	28.6295	27.2309	27.5116	3	3	0.843451	0.0739401	-0.280621	FALSE
A0A0G2KFS5	A0A0G2KFS5		18	18	18	46.7	52.169	480	29.4722	29.6234	29.8498	29.5695	29.9573	29.8411	29.8174	29.724	29.4722	29.6234	29.8498	29.5695	29.9573	29.8411	29.8174	29.724	29.6287	29.8349	4	4	0.0791246	1.10169	-0.206205	FALSE
LOC100334106	A0A0G2KFX5;F1QCJ4;F1R952;A0A2R8Q8I6;E9QDV4		19	7	7	21	105.02	927	28.5558	27.8345	27.6486	28.1735	28.3636	27.9106	28.0986	27.9361	28.5558	27.8345	27.6486	28.1735	28.3636	27.9106	28.0986	27.9361	28.0531	28.0772	4	4	0.919253	0.0365649	-0.024136	FALSE
A0A0G2KG42	A0A0G2KG42		3	3	3	16.2	25.163	222	27.1623	26.8941	27.2547	27.3512	26.38	27.5574	27.2944	27.4778	27.1623	26.8941	27.2547	27.3512	26.38	27.5574	27.2944	27.4778	27.1656	27.1774	4	4	0.969438	0.0134799	-0.0118111	FALSE
A0A0G2KG61	A0A0G2KG61		7	3	3	38.5	28.466	247	26.9364	NA	NA	NA	26.9418	NA	26.887	26.965	26.9364	25.2594	25.0727	25.3503	26.9418	24.8823	26.887	26.965	25.6547	26.419	1	3	0.29846	0.525114	-0.764343	FALSE
A0A0G2KGK2	A0A0G2KGK2;A0A2R8QJI9;A0A0R4ICV5;A0A2R8Q7J1;E7F6T1;F1QQC7;A0A2R8Q6Z0;A0A2R8Q562;A0A2R8QCN9;A0A2R8RIH7;A0A2R8QHM5;U3JAG6;E7FDF3		10	9	8	10.9	119.69	1051	27.3941	27.0227	26.9255	27.5149	27.3367	27.1859	27.041	27.0168	27.3941	27.0227	26.9255	27.5149	27.3367	27.1859	27.041	27.0168	27.2143	27.1451	4	4	0.685949	0.163708	0.069179	FALSE
A0A0G2KGL2	A0A0G2KGL2;A0A0G2KKC3		31	31	31	42.7	108.55	1015	30.0461	30.6374	29.9902	30.4121	30.1167	30.3267	30.3239	30.1958	30.0461	30.6374	29.9902	30.4121	30.1167	30.3267	30.3239	30.1958	30.2714	30.2408	4	4	0.859876	0.0655639	0.0306824	FALSE
E7FH65	E7FH65;A0A2R8QA68;A0A2R8RHW5;A0A2R8RMB3;A0A0G2KGQ6;A0A2R8RMX2;A0A2R8Q3Q7;A0A2R8PZH5;A0A2R8Q1Q1;A0A2R8Q3Z7;A0A2R8Q2X6;A0A2R8QRS9;A0A2R8QBW2;A0A2R8QII5;A0A2R8QC04;A0A2R8QD15;Q1L8J7		8	7	3	5.9	145.75	1332	26.0553	26.4358	26.0459	26.3919	25.3124	25.8341	NA	25.7127	26.0553	26.4358	26.0459	26.3919	25.3124	25.8341	24.7232	25.7127	26.2322	25.3956	4	3	0.0365412	1.43722	0.836607	FALSE
A0A0G2KGT5	A0A0G2KGT5		3	3	2	9.1	35.71	308	25.4134	24.5743	NA	24.3611	25.7469	23.4516	NA	25.1087	25.4134	24.5743	25.2319	24.3611	25.7469	23.4516	25.3529	25.1087	24.8952	24.915	3	3	0.973513	0.011658	-0.0198494	FALSE
rnps1	A0A2U3TVS8;A0A0G2KGY0;Q6PG31	RNA-binding protein with serine-rich domain 1	4	4	4	16.9	27.609	249	28.957	27.874	27.9047	27.6892	28.5513	27.1241	26.8699	27.1727	28.957	27.874	27.9047	27.6892	28.5513	27.1241	26.8699	27.1727	28.1062	27.4295	4	4	0.208732	0.680412	0.67674	FALSE
A0A0G2KGY7	A0A0G2KGY7		4	4	4	9.7	66.388	575	27.0885	26.8839	26.2856	26.1735	NA	26.0312	25.26	25.1352	27.0885	26.8839	26.2856	26.1735	24.1991	26.0312	25.26	25.1352	26.6079	25.1564	4	3	0.0217088	1.66336	1.45152	TRUE
slc5a7a	F1Q620;A0A0G2KH46;A0A0G2KQP1		3	3	3	6.2	64.923	592	27.2385	NA	NA	NA	27.32	26.5852	26.8377	26.5908	27.2385	25.1136	25.0207	25.476	27.32	26.5852	26.8377	26.5908	25.7122	26.8334	1	4	0.115858	0.936074	-1.12121	FALSE
A0A0G2KH95	A0A0G2KH95		26	26	26	69.8	40.112	348	32.1681	32.3015	32.064	32.2606	31.712	31.4415	31.637	31.5607	32.1681	32.3015	32.064	32.2606	31.712	31.4415	31.637	31.5607	32.1986	31.5878	4	4	0.000242113	3.61598	0.610749	FALSE
A0A0G2KHK8	A0A0G2KHK8		11	11	11	25	42.832	364	30.3127	30.0918	30.1845	30.0982	30.5841	30.0951	29.99	30.0845	30.3127	30.0918	30.1845	30.0982	30.5841	30.0951	29.99	30.0845	30.1718	30.1884	4	4	0.913584	0.0392517	-0.0166223	FALSE
A0A2R8Q587	A0A2R8Q587;A0A2R8QBP7;A0A0G2KHM6;A0A2R8QDI7;A0A2R8RMD9		26	26	26	26	161.32	1440	27.4767	27.9842	27.3633	27.9171	27.2189	27.2021	27.5074	27.2347	27.4767	27.9842	27.3633	27.9171	27.2189	27.2021	27.5074	27.2347	27.6853	27.2908	4	4	0.0792128	1.1012	0.394551	FALSE
A0A0G2KHN8	A0A0G2KHN8		9	9	9	11.9	103.34	935	26.4415	26.3616	26.818	27.036	26.3157	26.3997	25.9588	26.2497	26.4415	26.3616	26.818	27.036	26.3157	26.3997	25.9588	26.2497	26.6643	26.231	4	4	0.0675615	1.1703	0.4333	FALSE
LOC568406	A0A0G2KHT7;F1RER0		5	5	5	5.9	132.02	1195	26.2068	25.826	26.5328	26.3576	26.2109	26.4378	26.3198	26.3737	26.2068	25.826	26.5328	26.3576	26.2109	26.4378	26.3198	26.3737	26.2308	26.3355	4	4	0.547275	0.261794	-0.104742	FALSE
A0A286Y892	A0A286Y892;A0A0G2KHX4		17	17	17	15.3	183.59	1666	26.773	27.083	26.832	27.0544	26.8836	26.9193	27.2276	26.7525	26.773	27.083	26.832	27.0544	26.8836	26.9193	27.2276	26.7525	26.9356	26.9457	4	4	0.939337	0.0271787	-0.010124	FALSE
A0A0G2KHZ9	A0A0G2KHZ9		4	4	4	17.7	32.147	277	26.6287	28.1828	27.2276	27.1561	27.0407	27.04	NA	26.9816	26.6287	28.1828	27.2276	27.1561	27.0407	27.04	25.294	26.9816	27.2988	26.5891	4	3	0.2401	0.619607	0.709689	FALSE
A0A0G2KI51	A0A0G2KI51		14	14	14	21.1	91.31	845	28.5071	27.6518	28.6989	27.895	28.4292	28.7545	27.9231	28.6204	28.5071	27.6518	28.6989	27.895	28.4292	28.7545	27.9231	28.6204	28.1882	28.4318	4	4	0.460991	0.336307	-0.243578	FALSE
ldb1b;ldb1a	O73712;A0A0G2KIT5;F1R491		11	11	2	35.3	42.854	374	28.2076	28.3186	28.257	27.9089	27.2414	27.605	27.3788	27.5336	28.2076	28.3186	28.257	27.9089	27.2414	27.605	27.3788	27.5336	28.173	27.4397	4	4	0.000996479	3.00153	0.733347	FALSE
A0A0G2KJA6	A0A0G2KJA6		5	4	4	15.1	41.269	378	NA	28.543	28.1707	28.4562	NA	28.523	28.2536	27.6699	24.8406	28.543	28.1707	28.4562	24.8719	28.523	28.2536	27.6699	27.5026	27.3296	3	3	0.892179	0.0495479	0.17301	FALSE
clpxa	A0A0G2KJF1;Q66HW5		20	20	11	39.3	68.323	624	28.2259	28.4321	28.6177	28.5867	27.7043	28.6088	28.7364	28.7116	28.2259	28.4321	28.6177	28.5867	27.7043	28.6088	28.7364	28.7116	28.4656	28.4403	4	4	0.928135	0.032389	0.0253067	FALSE
A0A0G2KJM7	A0A0G2KJM7		4	4	4	8	65.671	589	NA	26.2902	26.3446	NA	27.2267	25.7688	26.2302	26.9686	25.2104	26.2902	26.3446	25.4889	27.2267	25.7688	26.2302	26.9686	25.8335	26.5486	2	4	0.156436	0.805664	-0.7151	FALSE
ears2	A0A0G2KJV1;Q0P499	Probable glutamate--tRNA ligase, mitochondrial	11	11	11	31.8	57.066	503	28.677	27.7492	27.8464	27.7948	27.6617	27.14	27.2844	27.1689	28.677	27.7492	27.8464	27.7948	27.6617	27.14	27.2844	27.1689	28.0168	27.3137	4	4	0.0415729	1.38119	0.7031	FALSE
A0A0G2KK56	A0A0G2KK56;A0A2R8QRP7;A0A2R8Q5I9		3	3	3	11.5	56.169	504	NA	NA	26.7345	NA	NA	27.0345	27.1283	26.8798	25.5207	25.1629	26.7345	25.4265	24.973	27.0345	27.1283	26.8798	25.7112	26.5039	1	3	0.254633	0.594086	-0.792749	FALSE
A0A0G2KKE8	A0A0G2KKE8		27	27	27	43.4	72.726	622	29.5605	29.0358	29.5313	29.3456	29.4237	29.4754	29.2147	29.2877	29.5605	29.0358	29.5313	29.3456	29.4237	29.4754	29.2147	29.2877	29.3683	29.3504	4	4	0.90015	0.0456853	0.0179062	FALSE
A0A0G2KKK6	A0A0G2KKK6;A0A2R8S009;A0A0R4IJK5		3	3	3	4.4	105.58	939	27.4653	27.4622	26.9982	27.0814	27.3385	NA	NA	NA	27.4653	27.4622	26.9982	27.0814	27.3385	24.9681	25.2529	24.412	27.2518	25.4929	4	1	0.068219	1.16609	1.75888	FALSE
A0A0G2KLD8	A0A0G2KLD8		11	11	11	46.9	31.171	277	30.7217	30.7409	30.6135	30.7908	31.7403	31.2878	31.3432	31.4474	30.7217	30.7409	30.6135	30.7908	31.7403	31.2878	31.3432	31.4474	30.7167	31.4547	4	4	0.00281307	2.55082	-0.737936	FALSE
A0A0G2KLM5	A0A0G2KLM5		10	4	4	71.8	19.196	170	29.8268	29.182	29.1071	29.3455	29.6807	29.2698	29.4472	29.3603	29.8268	29.182	29.1071	29.3455	29.6807	29.2698	29.4472	29.3603	29.3653	29.4395	4	4	0.705056	0.151776	-0.0741538	FALSE
A0A0G2KLX0	A0A0G2KLX0		31	31	30	35.9	113.63	998	28.4085	27.923	28.1786	28.1515	28.382	28.8555	28.2023	28.522	28.4085	27.923	28.1786	28.1515	28.382	28.8555	28.2023	28.522	28.1654	28.4904	4	4	0.109516	0.960522	-0.325043	FALSE
A0A0G2KM71	A0A0G2KM71		5	5	5	8	93.751	836	25.9905	26.3367	25.912	26.9337	26.2079	26.2287	26.4928	26.175	25.9905	26.3367	25.912	26.9337	26.2079	26.2287	26.4928	26.175	26.2932	26.2761	4	4	0.947797	0.0232849	0.0171054	FALSE
ate1	H9GYT6;A0A0G2KN75		6	6	6	23.6	36.231	318	27.8783	NA	26.8962	27.5559	27.5614	NA	26.4838	26.9757	27.8783	25.0819	26.8962	27.5559	27.5614	25.0405	26.4838	26.9757	26.8531	26.5154	3	3	0.696784	0.156902	0.337702	FALSE
A0A0G2KNE7	A0A0G2KNE7		2	2	2	2.5	131.27	1143	26.0242	25.717	NA	25.9621	25.7755	25.7874	25.6564	25.9912	26.0242	25.717	24.9952	25.9621	25.7755	25.7874	25.6564	25.9912	25.6746	25.8026	3	4	0.633959	0.197939	-0.127962	FALSE
A0A0G2KNF5	A0A0G2KNF5		7	7	7	9.5	120.44	1085	NA	27.598	26.6022	26.6095	26.7367	NA	28.2823	26.8576	25.1459	27.598	26.6022	26.6095	26.7367	25.0076	28.2823	26.8576	26.4889	26.7211	3	3	0.792033	0.101257	-0.232176	FALSE
A0A0G2KNS1	A0A0G2KNS1		5	5	5	29.1	17.787	158	27.0319	27.5435	27.7603	27.8995	27.4364	27.7728	27.9437	27.5666	27.0319	27.5435	27.7603	27.8995	27.4364	27.7728	27.9437	27.5666	27.5588	27.6799	4	4	0.607603	0.21638	-0.121102	FALSE
A0A0G2KNY9	A0A0G2KNY9		9	9	9	87.2	15.585	141	31.372	31.2692	31.4589	31.1918	31.4025	31.2461	31.2728	31.1749	31.372	31.2692	31.4589	31.1918	31.4025	31.2461	31.2728	31.1749	31.323	31.2741	4	4	0.541245	0.266606	0.0489112	FALSE
A0A0G2KPJ7	A0A0G2KPJ7		5	5	3	26.2	23.077	214	30.9259	31.1871	31.147	30.2668	25.7819	31.9273	31.2882	30.5582	30.9259	31.1871	31.147	30.2668	25.7819	31.9273	31.2882	30.5582	30.8817	29.8889	4	4	0.530943	0.274952	0.992807	FALSE
A0A0G2KPR3	A0A0G2KPR3;A0A140LG12;A0A140LFM5		18	18	10	34.6	78.764	711	27.3565	28.1383	28.1892	27.5094	28.5226	28.0644	28.06	27.8974	27.3565	28.1383	28.1892	27.5094	28.5226	28.0644	28.06	27.8974	27.7984	28.1361	4	4	0.237897	0.623611	-0.337701	FALSE
pald1	A0A0G2KQ04;A0A2R8Q6R9;Q803E0	Paladin	18	18	18	26.7	94.427	819	27.6894	28.01	28.1007	27.0154	27.0341	27.5007	27.9174	26.7219	27.6894	28.01	28.1007	27.0154	27.0341	27.5007	27.9174	26.7219	27.7039	27.2935	4	4	0.29744	0.526601	0.410362	FALSE
A0A0G2KQ62	A0A0G2KQ62;E7FG71;F8W453		16	16	15	6.7	310.25	2868	25.4948	27.5973	25.4446	27.9723	25.947	25.7452	28.3426	25.7305	25.4948	27.5973	25.4446	27.9723	25.947	25.7452	28.3426	25.7305	26.6273	26.4413	4	4	0.847455	0.0718834	0.185924	FALSE
A0A0G2KQA6	A0A0G2KQA6		16	12	8	43.3	48.578	420	28.6397	28.4237	28.5154	28.7314	28.8188	28.5565	28.8602	28.5917	28.6397	28.4237	28.5154	28.7314	28.8188	28.5565	28.8602	28.5917	28.5776	28.7068	4	4	0.256272	0.591298	-0.129271	FALSE
A0A0G2KQB9	A0A0G2KQB9;A0A2R8PWZ0;A0A2R8Q4H1;A0A2R8QS07;A0A2R8QGV8		54	37	34	14.6	490.33	4334	26.1418	27.3239	26.6357	27.3171	26.6403	26.6827	27.4446	26.511	26.1418	27.3239	26.6357	27.3171	26.6403	26.6827	27.4446	26.511	26.8546	26.8197	4	4	0.925328	0.0337041	0.034988	FALSE
A0A0G2KQI8	A0A0G2KQI8		64	57	57	20.6	435.91	3849	30.274	29.6812	30.242	30.2248	30.1925	30.0279	30.523	30.1719	30.274	29.6812	30.242	30.2248	30.1925	30.0279	30.523	30.1719	30.1055	30.2288	4	4	0.512459	0.290341	-0.123332	FALSE
A0A0G2KQL4	A0A0G2KQL4;A0A0G2L8C2		37	37	29	44.8	110.89	988	29.1368	29.381	29.2028	29.4026	28.9971	29.0674	29.3121	29.2682	29.1368	29.381	29.2028	29.4026	28.9971	29.0674	29.3121	29.2682	29.2808	29.1612	4	4	0.280867	0.5515	0.119565	FALSE
A0A0G2KQU1	A0A0G2KQU1		16	16	15	39.4	41.854	388	30.7104	30.5205	30.5238	30.4174	29.9475	30.0318	30.2499	30.256	30.7104	30.5205	30.5238	30.4174	29.9475	30.0318	30.2499	30.256	30.543	30.1213	4	4	0.00603182	2.21955	0.421714	FALSE
A0A2R8QJS1	A0A2R8QJS1;A0A0G2KQY7		9	9	2	5	337.26	3102	NA	26.7575	NA	27.1379	26.1252	26.4495	26.1853	NA	24.8674	26.7575	25.3021	27.1379	26.1252	26.4495	26.1853	25.0515	26.0162	25.9529	2	3	0.924201	0.0342337	0.0633301	FALSE
A0A0G2KR99	A0A0G2KR99;A0A286Y9Q1;F8W5Z2		14	12	11	15	128.69	1137	26.1126	27.0711	26.7161	27.2261	26.4006	26.6075	26.9013	26.7503	26.1126	27.0711	26.7161	27.2261	26.4006	26.6075	26.9013	26.7503	26.7815	26.6649	4	4	0.686968	0.163064	0.116543	FALSE
LOC100538267	A0A0G2KRC3;E7FD27		2	2	2	6.2	46.834	420	23.3243	NA	23.2402	22.788	24.9682	24.6664	NA	23.2866	23.3243	25.2491	23.2402	22.788	24.9682	24.6664	24.9178	23.2866	23.6504	24.4598	3	3	0.279555	0.553533	-0.809368	FALSE
LOC100006857	A0A0G2KRJ3;F1RBT1;A0A140LGE6		9	8	8	17.3	77.207	675	27.6369	27.7854	27.7165	NA	28.7843	28.6616	28.4402	27.8299	27.6369	27.7854	27.7165	25.1561	28.7843	28.6616	28.4402	27.8299	27.0737	28.429	3	4	0.121463	0.915556	-1.35528	FALSE
A0A0G2KSF3	A0A0G2KSF3		6	6	6	18.9	38.568	334	26.0365	NA	25.5251	NA	27.8306	26.7846	26.6788	28.4357	26.0365	25.4026	25.5251	25.0699	27.8306	26.7846	26.6788	28.4357	25.5085	27.4324	2	4	0.0128664	1.89054	-1.92389	TRUE
A0A0G2KSG6	A0A0G2KSG6		5	5	5	9.7	79.404	765	26.2259	25.9478	25.4533	27.2192	NA	NA	NA	NA	26.2259	25.9478	25.4533	27.2192	24.6469	24.3147	24.6964	25.226	26.2115	24.721	4	0	0.0194846	1.71031	1.49054	TRUE
A0A0G2KSN1	A0A0G2KSN1		26	26	26	37.4	110.61	981	29.7059	29.9136	29.8687	30.1893	29.7785	29.6368	29.9739	29.7776	29.7059	29.9136	29.8687	30.1893	29.7785	29.6368	29.9739	29.7776	29.9194	29.7917	4	4	0.340409	0.468	0.127687	FALSE
A0A0G2KSS0	A0A0G2KSS0		13	12	12	32.2	47.827	426	29.9113	29.4341	29.1241	29.1389	29.8921	29.5669	29.5635	29.5941	29.9113	29.4341	29.1241	29.1389	29.8921	29.5669	29.5635	29.5941	29.4021	29.6542	4	4	0.275987	0.559112	-0.25207	FALSE
A0A0G2KSV9	A0A0G2KSV9		40	35	33	50.8	108.55	961	29.2681	29.1166	29.0449	29.1644	29.1932	29.2769	29.6279	29.1197	29.2681	29.1166	29.0449	29.1644	29.1932	29.2769	29.6279	29.1197	29.1485	29.3044	4	4	0.269747	0.569043	-0.155934	FALSE
A0A0G2KT66	A0A0G2KT66;A0A2R8RJW0;A0A2R8QK36		4	2	2	33.8	25.332	237	29.1652	28.8573	28.4246	28.1121	30.5647	29.1692	28.0301	29.0028	29.1652	28.8573	28.4246	28.1121	30.5647	29.1692	28.0301	29.0028	28.6398	29.1917	4	4	0.387092	0.412185	-0.551871	FALSE
A0A0G2KTI4	A0A0G2KTI4;A0A0G2KGS0;E7FG36		33	33	32	37.9	124.11	1136	29.8695	29.7358	29.8776	29.8834	29.9366	29.9114	29.8649	29.8147	29.8695	29.7358	29.8776	29.8834	29.9366	29.9114	29.8649	29.8147	29.8416	29.8819	4	4	0.401306	0.396524	-0.0403314	FALSE
A0A0G2KTP8	A0A0G2KTP8;A0A2R8QGM8;A0A2R8QBR5		4	4	4	19.4	26.606	252	NA	26.2359	27.0403	27.056	25.8586	27.8731	26.864	26.5328	24.8909	26.2359	27.0403	27.056	25.8586	27.8731	26.864	26.5328	26.3058	26.7821	3	4	0.498315	0.302496	-0.476357	FALSE
si:dkey-167k11.5	A0A0G2KTT4;E9QFY7		15	15	15	57.5	26.247	226	30.5246	30.5576	30.5112	30.6085	29.0114	30.648	30.4094	30.5176	30.5246	30.5576	30.5112	30.6085	29.0114	30.648	30.4094	30.5176	30.5505	30.1466	4	4	0.367741	0.434458	0.403841	FALSE
A0A0G2KTU9	A0A0G2KTU9;A0A2R8QM01		2	2	2	1.6	151.49	1279	28.3944	28.3412	28.0814	28.0535	27.9349	28.0849	29.0443	28.0442	28.3944	28.3412	28.0814	28.0535	27.9349	28.0849	29.0443	28.0442	28.2176	28.2771	4	4	0.838608	0.0764411	-0.0594693	FALSE
A0A0G2KU45	A0A0G2KU45		6	6	6	11.7	56.045	512	27.8466	27.2858	27.2066	27.1396	28.1935	26.997	27.1367	27.2356	27.8466	27.2858	27.2066	27.1396	28.1935	26.997	27.1367	27.2356	27.3696	27.3907	4	4	0.949501	0.0225045	-0.0210942	FALSE
A0A0G2KUB6	A0A0G2KUB6		2	2	2	26.3	8.8495	76	27.1982	27.2524	27.7637	27.1884	NA	NA	NA	26.8795	27.1982	27.2524	27.7637	27.1884	24.6594	25.2569	25.4781	26.8795	27.3507	25.5685	4	1	0.027432	1.56174	1.7822	TRUE
A0A0G2KUJ0	A0A0G2KUJ0		18	18	18	85.7	31.156	286	32.2208	32.5622	32.6522	32.6619	33.1125	33.096	32.8936	32.9491	32.2208	32.5622	32.6522	32.6619	33.1125	33.096	32.8936	32.9491	32.5243	33.0128	4	4	0.0107434	1.96886	-0.488545	FALSE
A0A2R8QMJ2	A0A2R8QMJ2;A0A0G2KUL6;A0A2R8QCE4		15	15	15	31.3	55.625	498	29.5456	29.1605	29.3675	29.442	29.6214	29.3426	29.2553	29.1018	29.5456	29.1605	29.3675	29.442	29.6214	29.3426	29.2553	29.1018	29.3789	29.3303	4	4	0.734171	0.134203	0.0486104	FALSE
A0A0G2KUM0	A0A0G2KUM0;A0A0G2L3H6;X1WER7;A6H8S5		4	4	4	5.9	93.412	832	27.5531	27.1162	27.1892	27.3117	27.6739	27.5278	27.4418	27.5091	27.5531	27.1162	27.1892	27.3117	27.6739	27.5278	27.4418	27.5091	27.2926	27.5382	4	4	0.0774837	1.11079	-0.245579	FALSE
A0A0G2KUM5	A0A0G2KUM5;A0A0G2LAZ5		2	2	2	14.6	38.084	355	27.9641	30.0014	27.9801	28.6618	27.6283	27.8131	28.6442	27.2441	27.9641	30.0014	27.9801	28.6618	27.6283	27.8131	28.6442	27.2441	28.6518	27.8324	4	4	0.204795	0.68868	0.819428	FALSE
A0A1D5NSM1	A0A1D5NSM1;F1Q935;A0A0G2KUS3		2	2	2	19.5	12.832	118	27.4231	NA	27.3037	NA	NA	26.8425	26.986	NA	27.4231	25.4509	27.3037	25.4416	25.3503	26.8425	26.986	24.7087	26.4048	25.9719	2	2	0.602541	0.220014	0.432947	FALSE
A0A0G2KV14	A0A0G2KV14		4	4	4	16.8	35.176	322	28.7171	28.3858	27.8395	28.1063	NA	28.4255	28.4483	28.1144	28.7171	28.3858	27.8395	28.1063	25.3462	28.4255	28.4483	28.1144	28.2622	27.5836	4	3	0.437985	0.358541	0.678588	FALSE
A0A2R8Q590	A0A2R8Q590;A0A0G2KV24;A0A2R8Q0A8;A0A2R8QIQ0		24	24	21	15.9	197.15	1778	26.4347	26.894	26.7945	26.1943	26.4302	26.5134	26.5574	26.9449	26.4347	26.894	26.7945	26.1943	26.4302	26.5134	26.5574	26.9449	26.5794	26.6115	4	4	0.87716	0.0569212	-0.032107	FALSE
A0A0G2KVZ0	A0A0G2KVZ0;A0A2R8RWL0		8	4	2	24.3	45.101	403	27.7897	27.4724	27.1377	27.8497	NA	27.6775	27.535	NA	27.7897	27.4724	27.1377	27.8497	25.1266	27.6775	27.535	24.7998	27.5624	26.2847	4	2	0.193943	0.712325	1.27766	FALSE
A0A0G2KW52	A0A0G2KW52		7	7	7	11	67.011	599	30.2716	30.9501	30.3024	30.5009	29.9997	30.1231	30.4795	30.0314	30.2716	30.9501	30.3024	30.5009	29.9997	30.1231	30.4795	30.0314	30.5063	30.1584	4	4	0.124541	0.904687	0.347827	FALSE
A0A0G2KW99	A0A0G2KW99		5	5	5	17.9	32.832	290	30.6017	31.4428	30.6992	31.2967	30.6193	30.5631	31.3549	30.6118	30.6017	31.4428	30.6992	31.2967	30.6193	30.5631	31.3549	30.6118	31.0101	30.7873	4	4	0.462086	0.335278	0.222821	FALSE
A0A0G2KWG8	A0A0G2KWG8;A0A0G2L163;A0A2R8RWX9		67	67	67	19.7	480.9	4391	28.2575	28.7036	28.1678	28.6504	28.1723	28.074	28.2625	28.0027	28.2575	28.7036	28.1678	28.6504	28.1723	28.074	28.2625	28.0027	28.4448	28.1279	4	4	0.097188	1.01239	0.316948	FALSE
A0A0G2KXI9	A0A0G2KXI9		32	15	14	54.4	50.092	432	28.481	29.2418	28.2709	28.5893	28.3469	28.2172	29.0367	28.2574	28.481	29.2418	28.2709	28.5893	28.3469	28.2172	29.0367	28.2574	28.6458	28.4645	4	4	0.547836	0.261349	0.181222	FALSE
A0A0G2KXJ0	A0A0G2KXJ0		19	16	16	14.1	210.56	1956	27.9934	28.7234	28.0426	28.6785	27.8011	27.8746	28.7099	27.6529	27.9934	28.7234	28.0426	28.6785	27.8011	27.8746	28.7099	27.6529	28.3595	28.0096	4	4	0.302584	0.519154	0.349851	FALSE
A0A0G2KXP0	A0A0G2KXP0		8	8	8	11.9	98.687	889	26.6546	27.2672	NA	NA	NA	26.3094	26.8304	NA	26.6546	27.2672	24.9962	25.464	24.817	26.3094	26.8304	25.2415	26.0955	25.7996	2	2	0.687695	0.162604	0.295941	FALSE
A0A0G2KXQ3	A0A0G2KXQ3		12	12	12	12.3	131.48	1200	26.6479	27.089	26.5348	27.413	26.8983	26.5842	27.345	26.5861	26.6479	27.089	26.5348	27.413	26.8983	26.5842	27.345	26.5861	26.9212	26.8534	4	4	0.811048	0.0909537	0.0677641	FALSE
A0A0G2KXZ1	A0A0G2KXZ1		14	14	14	87.3	16.42	150	30.9929	30.9508	31.0117	30.9394	31.1071	30.8341	30.9417	30.708	30.9929	30.9508	31.0117	30.9394	31.1071	30.8341	30.9417	30.708	30.9737	30.8977	4	4	0.43888	0.357655	0.0759688	FALSE
A0A0G2KY41	A0A0G2KY41		4	4	4	4.4	149.53	1355	NA	26.8748	NA	26.3488	26.1924	NA	NA	NA	25.236	26.8748	25.4041	26.3488	26.1924	24.5284	24.9033	25.05	25.9659	25.1685	2	1	0.183068	0.737387	0.797407	FALSE
A0A0G2KY72	A0A0G2KY72		19	19	19	49.1	51.059	448	30.0303	29.8877	29.7808	29.8441	30.4296	30.2387	29.9672	30.2272	30.0303	29.8877	29.7808	29.8441	30.4296	30.2387	29.9672	30.2272	29.8857	30.2157	4	4	0.0312942	1.50454	-0.329955	FALSE
cpeb4	A0A0G2KYC0;A0A2R8QMK2;A0A2R8RHE8;F1QCY1;A0A2R8RYC4;Q7SXN4;A0A140LGT2	Cytoplasmic polyadenylation element-binding protein 4	11	11	5	17.6	80.262	726	27.4684	27.9464	27.9493	27.201	27.8309	27.448	27.7327	27.7007	27.4684	27.9464	27.9493	27.201	27.8309	27.448	27.7327	27.7007	27.6413	27.6781	4	4	0.864326	0.0633224	-0.0367956	FALSE
A0A0G2KYP3	A0A0G2KYP3		15	15	15	26.5	70.048	649	29.4239	29.9088	29.2819	29.1846	29.1833	29.2865	29.4755	29.3659	29.4239	29.9088	29.2819	29.1846	29.1833	29.2865	29.4755	29.3659	29.4498	29.3278	4	4	0.518957	0.284869	0.122003	FALSE
A0A0G2KYP4	A0A0G2KYP4		39	39	39	16.9	320.1	2805	28.3263	29.2307	28.6122	29.0167	28.357	28.3752	28.7713	28.2033	28.3263	29.2307	28.6122	29.0167	28.357	28.3752	28.7713	28.2033	28.7965	28.4267	4	4	0.179006	0.747133	0.369797	FALSE
A0A0G2KYZ5	A0A0G2KYZ5		14	14	14	58.3	24.985	218	28.7849	28.6729	28.5608	28.3401	29.8439	29.658	29.918	29.6985	28.7849	28.6729	28.5608	28.3401	29.8439	29.658	29.918	29.6985	28.5897	29.7796	4	4	0.00011571	3.93663	-1.18994	TRUE
A0A0G2KZ18	A0A0G2KZ18		30	30	30	22.7	129.66	1216	29.4476	29.4893	29.6676	29.5505	29.4451	29.3009	29.4034	29.3698	29.4476	29.4893	29.6676	29.5505	29.4451	29.3009	29.4034	29.3698	29.5388	29.3798	4	4	0.0371854	1.42963	0.158983	FALSE
A0A0G2KZ26	A0A0G2KZ26;A0A2R8PW02		9	9	9	39	30.69	277	27.8731	27.7774	27.7727	27.6957	NA	27.4315	27.6559	26.9084	27.8731	27.7774	27.7727	27.6957	24.9969	27.4315	27.6559	26.9084	27.7798	26.7482	4	3	0.186325	0.729728	1.0316	FALSE
A0A0G2KZ87	A0A0G2KZ87		6	6	6	15	54.497	505	27.2712	28.1488	27.3951	NA	NA	27.3995	27.5715	26.3624	27.2712	28.1488	27.3951	24.6224	24.5676	27.3995	27.5715	26.3624	26.8594	26.4753	3	3	0.723187	0.140749	0.384145	FALSE
A0A0G2KZA4	A0A0G2KZA4		24	24	24	66.1	55.224	496	31.1737	31.1069	30.9837	31.086	30.7541	30.9532	31.0284	31.0833	31.1737	31.1069	30.9837	31.086	30.7541	30.9532	31.0284	31.0833	31.0876	30.9548	4	4	0.170978	0.76706	0.132803	FALSE
A0A0G2KZE8	A0A0G2KZE8		8	7	7	72.5	18.749	171	29.583	29.6451	29.2403	28.8346	29.9087	29.778	29.7661	29.5693	29.583	29.6451	29.2403	28.8346	29.9087	29.778	29.7661	29.5693	29.3257	29.7555	4	4	0.100036	0.999845	-0.429765	FALSE
A0A0G2KZI8	A0A0G2KZI8		2	2	2	5	66.532	597	NA	NA	27.2418	NA	NA	26.6769	25.9666	26.5315	25.0259	25.4408	27.2418	24.6763	24.7648	26.6769	25.9666	26.5315	25.5962	25.985	1	3	0.608584	0.215679	-0.388742	FALSE
A0A0G2KZP1	A0A0G2KZP1		9	9	8	17.3	77.364	689	27.0563	27.653	27.0617	27.6883	27.1185	26.9764	27.4077	27.1138	27.0563	27.653	27.0617	27.6883	27.1185	26.9764	27.4077	27.1138	27.3648	27.1541	4	4	0.342608	0.465203	0.210731	FALSE
LOC101883373	A0A0G2KZU0;F1QD15		17	17	17	28.5	80.499	734	28.0097	28.516	28.1193	28.4612	27.6124	27.5083	28.424	27.5713	28.0097	28.516	28.1193	28.4612	27.6124	27.5083	28.424	27.5713	28.2765	27.779	4	4	0.105124	0.978297	0.497538	FALSE
A0A0G2L009	A0A0G2L009		122	122	122	70.5	203.79	1765	31.9142	31.6983	32.019	31.9186	32.0312	32.031	31.7185	31.8728	31.9142	31.6983	32.019	31.9186	32.0312	32.031	31.7185	31.8728	31.8875	31.9134	4	4	0.8065	0.0933959	-0.0258405	FALSE
A0A0G2L033	A0A0G2L033		7	7	7	22.6	42.895	380	27.738	27.3455	26.8473	26.8271	27.2839	27.1822	27.3079	27.2862	27.738	27.3455	26.8473	26.8271	27.2839	27.1822	27.3079	27.2862	27.1895	27.265	4	4	0.753679	0.122814	-0.075566	FALSE
A0A0G2L0J2	A0A0G2L0J2		4	4	4	30.2	22.901	199	NA	27.7653	27.8394	27.9226	NA	27.3126	27.5224	27.7748	25.354	27.7653	27.8394	27.9226	25.0557	27.3126	27.5224	27.7748	27.2203	26.9164	3	3	0.742721	0.129174	0.303963	FALSE
A0A0G2L0N2	A0A0G2L0N2		8	8	8	30.6	48.75	438	28.2675	28.0498	27.6449	28.1798	28.474	28.263	28.1877	28.4039	28.2675	28.0498	27.6449	28.1798	28.474	28.263	28.1877	28.4039	28.0355	28.3322	4	4	0.11859	0.925951	-0.296699	FALSE
A0A0G2L0Q2	A0A0G2L0Q2		6	6	6	30.6	28.394	242	27.5128	29.194	28.2254	NA	28.0979	28.3068	27.0278	27.7014	27.5128	29.194	28.2254	25.0723	28.0979	28.3068	27.0278	27.7014	27.5011	27.7835	3	4	0.776648	0.109776	-0.282396	FALSE
A0A0G2L1A2	A0A0G2L1A2		5	5	5	15.9	37.058	345	27.1095	27.0802	26.766	NA	NA	NA	27.1192	27.0899	27.1095	27.0802	26.766	25.1803	25.0405	25.0819	27.1192	27.0899	26.534	26.0829	3	2	0.569243	0.244702	0.4511	FALSE
A0A0G2L1F5	A0A0G2L1F5;A0A140LGS5;A0A140LG71;Q5VSI4		169	169	153	75.5	262.62	2272	32.2885	31.6666	32.3094	31.9793	32.4649	32.3865	31.9625	32.3366	32.2885	31.6666	32.3094	31.9793	32.4649	32.3865	31.9625	32.3366	32.0609	32.2877	4	4	0.277481	0.556767	-0.226707	FALSE
A0A0G2L1H3	A0A0G2L1H3		5	5	5	14.1	36.444	312	27.5527	27.8395	27.6218	26.6387	27.0688	27.4122	27.2261	27.4877	27.5527	27.8395	27.6218	26.6387	27.0688	27.4122	27.2261	27.4877	27.4131	27.2987	4	4	0.706539	0.150864	0.114446	FALSE
A0A0G2L1N0	A0A0G2L1N0		34	34	34	38.4	152.24	1328	30.0961	30.4441	30.0316	30.2171	30.4189	30.452	30.4232	30.4921	30.0961	30.4441	30.0316	30.2171	30.4189	30.452	30.4232	30.4921	30.1972	30.4466	4	4	0.0687188	1.16292	-0.249335	FALSE
A0A0G2L234	A0A0G2L234		4	3	3	7.8	73.212	654	25.4057	NA	NA	25.7871	NA	NA	25.6094	25.1998	25.4057	24.9628	24.8422	25.7871	25.0318	24.6903	25.6094	25.1998	25.2494	25.1328	2	2	0.700356	0.154681	0.116602	FALSE
A0A0G2L2B8	A0A0G2L2B8;A0A2R8QHE8		13	13	13	14.2	119.65	1064	27.4138	27.0888	27.3945	26.954	27.3198	27.7154	27.0177	27.7016	27.4138	27.0888	27.3945	26.954	27.3198	27.7154	27.0177	27.7016	27.2128	27.4386	4	4	0.313274	0.504076	-0.225803	FALSE
A0A0G2L2I7	A0A0G2L2I7		5	5	5	10.5	73.876	669	27.0175	26.7986	NA	26.5281	26.6721	27.0764	27.0557	26.7904	27.0175	26.7986	24.9976	26.5281	26.6721	27.0764	27.0557	26.7904	26.3355	26.8987	3	4	0.308147	0.511242	-0.563176	FALSE
A0A0G2L2L3	A0A0G2L2L3		3	3	3	10.4	36.307	316	25.9192	25.6221	25.8766	25.7561	25.4499	25.6552	24.657	25.3188	25.9192	25.6221	25.8766	25.7561	25.4499	25.6552	24.657	25.3188	25.7935	25.2702	4	4	0.0894343	1.0485	0.523262	FALSE
A0A0G2L2Q2	A0A0G2L2Q2		4	4	4	66.1	7.2222	62	32.7289	32.7787	32.749	31.7937	30.6826	32.2441	32.1401	31.8602	32.7289	32.7787	32.749	31.7937	30.6826	32.2441	32.1401	31.8602	32.5126	31.7317	4	4	0.127693	0.893834	0.780843	FALSE
A0A0G2L2R7	A0A0G2L2R7		28	28	28	31.1	139.36	1263	28.615	28.7516	28.3909	28.7718	28.4727	28.5045	28.3336	28.4029	28.615	28.7516	28.3909	28.7718	28.4727	28.5045	28.3336	28.4029	28.6323	28.4284	4	4	0.0983176	1.00737	0.203913	FALSE
A0A0G2L2U8	A0A0G2L2U8;A0A2R8Q6G2		3	3	3	6.2	51.443	449	25.8225	25.4315	25.6399	26.2462	27.2914	27.1157	27.9473	26.6714	25.8225	25.4315	25.6399	26.2462	27.2914	27.1157	27.9473	26.6714	25.785	27.2564	4	4	0.0051183	2.29087	-1.47141	TRUE
A0A0G2L2X4	A0A0G2L2X4		10	4	3	19.5	61.107	534	26.2637	25.8038	25.8724	25.2902	NA	26.3704	25.9045	25.9535	26.2637	25.8038	25.8724	25.2902	24.2291	26.3704	25.9045	25.9535	25.8075	25.6144	4	3	0.725947	0.139095	0.19316	FALSE
A0A0G2L325	A0A0G2L325		4	4	4	8.5	76.266	673	28.3445	27.1001	27.2197	27.5202	28.0925	27.6139	27.8089	27.8682	28.3445	27.1001	27.2197	27.5202	28.0925	27.6139	27.8089	27.8682	27.5461	27.8459	4	4	0.37404	0.427082	-0.299784	FALSE
A0A0G2L3G6	A0A0G2L3G6		4	4	4	12.9	56.958	518	NA	NA	NA	NA	NA	NA	27.2604	27.2845	24.9381	25.1017	25.1873	25.5918	24.3141	24.9962	27.2604	27.2845	25.2047	25.9638	0	2	0.398609	0.399453	-0.759124	FALSE
A0A0G2L3I9	A0A0G2L3I9		6	6	5	28.5	25.66	228	26.7459	27.4153	27.0254	27.5401	NA	26.6402	27.2109	26.8667	26.7459	27.4153	27.0254	27.5401	25.2242	26.6402	27.2109	26.8667	27.1817	26.4855	4	3	0.214771	0.668024	0.696166	FALSE
A0A0G2L3N5	A0A0G2L3N5		20	20	20	23.8	118.86	1058	27.9073	28.9538	27.4302	28.2938	27.3386	28.0188	28.9365	28.0731	27.9073	28.9538	27.4302	28.2938	27.3386	28.0188	28.9365	28.0731	28.1463	28.0917	4	4	0.909328	0.0412792	0.0545421	FALSE
garnl3	A0A2R8QLI6;A0A0G2L3S1;A0A2R8Q6D3;A0A2R8QPM4;A5PF44;A0A2R8QE81	GTPase-activating Rap/Ran-GAP domain-like protein 3	9	9	9	11.7	106.57	948	26.9998	27.5613	26.5672	26.6327	26.7378	27.1911	27.4975	26.8208	26.9998	27.5613	26.5672	26.6327	26.7378	27.1911	27.4975	26.8208	26.9403	27.0618	4	4	0.688251	0.162253	-0.121537	FALSE
A0A0G2L4S1	A0A0G2L4S1		3	3	3	8.9	46.964	418	26.4243	27.1934	26.532	27.3106	26.7772	26.5865	27.4399	26.5577	26.4243	27.1934	26.532	27.3106	26.7772	26.5865	27.4399	26.5577	26.8651	26.8403	4	4	0.938141	0.0277317	0.0247214	FALSE
Prorsd1	A0A0G2L4U2;A0A0R4IHQ6;Q6PFS2	Prolyl-tRNA synthetase associated domain-containing protein 1	4	4	4	31.6	17.502	155	27.77	27.3911	27.3657	27.566	NA	27.5847	27.3054	27.5285	27.77	27.3911	27.3657	27.566	24.9538	27.5847	27.3054	27.5285	27.5232	26.8431	4	3	0.362636	0.440529	0.680084	FALSE
A0A0G2L559	A0A0G2L559		23	14	13	45.4	46.32	410	31.5619	31.3072	31.5594	31.3998	31.5107	31.4603	31.4037	31.6395	31.5619	31.3072	31.5594	31.3998	31.5107	31.4603	31.4037	31.6395	31.4571	31.5035	4	4	0.585339	0.232592	-0.0464638	FALSE
A0A0G2L5F9	A0A0G2L5F9		13	13	13	37.9	47.94	428	29.7006	29.5768	29.4758	29.366	27.3108	29.4369	29.3631	29.2967	29.7006	29.5768	29.4758	29.366	27.3108	29.4369	29.3631	29.2967	29.5298	28.8519	4	4	0.279858	0.553063	0.677947	FALSE
A0A0G2L5S8	A0A0G2L5S8		11	11	11	19	88.143	767	27.6413	26.8762	27.1447	27.5866	27.0087	27.0717	26.678	27.2683	27.6413	26.8762	27.1447	27.5866	27.0087	27.0717	26.678	27.2683	27.3122	27.0067	4	4	0.221572	0.654486	0.305534	FALSE
A0A0G2L5W0	A0A0G2L5W0;A0A2R8RXX8		15	9	9	44.7	38.08	340	28.5698	28.479	28.4391	27.5136	28.865	28.6103	28.7262	28.8963	28.5698	28.479	28.4391	27.5136	28.865	28.6103	28.7262	28.8963	28.2504	28.7744	4	4	0.121486	0.915473	-0.524068	FALSE
A0A0G2L5X9	A0A0G2L5X9		5	5	5	16	40.073	357	27.4162	26.85	27.0384	27.5436	NA	27.8869	27.4027	27.4084	27.4162	26.85	27.0384	27.5436	25.0794	27.8869	27.4027	27.4084	27.212	26.9443	4	3	0.70608	0.151146	0.267683	FALSE
A0A0G2L677	A0A0G2L677		2	2	2	40	7.4378	65	NA	28.1398	28.7748	NA	NA	28.6065	NA	NA	24.7198	28.1398	28.7748	25.3335	24.5758	28.6065	25.4778	24.5023	26.742	25.7906	2	1	0.520473	0.283602	0.951364	FALSE
smyhc2	B6IDE1;A0A0G2L6C1;A0A0N4STT5;F1QE01		139	19	10	62.4	223.29	1939	28.1487	27.3471	28.2749	27.7635	27.0604	27.575	27.0317	27.262	28.1487	27.3471	28.2749	27.7635	27.0604	27.575	27.0317	27.262	27.8835	27.2323	4	4	0.0452224	1.34465	0.651244	FALSE
A0A0G2L6L0	A0A0G2L6L0		4	4	4	12.3	30.046	261	27.3168	27.3288	27.1224	28.2155	29.0635	27.6779	27.8148	27.1774	27.3168	27.3288	27.1224	28.2155	29.0635	27.6779	27.8148	27.1774	27.4959	27.9334	4	4	0.394488	0.403966	-0.437536	FALSE
A0A0G2L6L8	A0A0G2L6L8;A0A2R8Q3E8;F1QSD6		17	14	6	41.9	55.988	501	26.2391	NA	NA	NA	26.7549	26.6053	NA	26.377	26.2391	25.5948	24.938	24.9998	26.7549	26.6053	24.8961	26.377	25.4429	26.1583	1	3	0.226783	0.64439	-0.71542	FALSE
A0A0G2L6V9	A0A0G2L6V9		25	25	25	30.5	131.38	1177	29.0446	29.5065	29.0385	29.5473	28.8163	28.8208	29.1939	28.9075	29.0446	29.5065	29.0385	29.5473	28.8163	28.8208	29.1939	28.9075	29.2842	28.9346	4	4	0.0884947	1.05308	0.349568	FALSE
hapln1b	A0A0G2L6W2;A0A2R8PWS0;E7FBW8;A0A2R8QBI6;A0A2R8Q314		12	11	11	37.2	38.986	344	30.0279	29.0895	29.4273	29.4466	28.577	27.9238	28.148	28.8743	30.0279	29.0895	29.4273	29.4466	28.577	27.9238	28.148	28.8743	29.4978	28.3808	4	4	0.00840372	2.07553	1.11706	TRUE
A0A0G2L792	A0A0G2L792		5	4	4	18.8	33.841	303	27.8809	27.7023	27.6759	27.6433	NA	27.0845	27.7438	27.5171	27.8809	27.7023	27.6759	27.6433	25.0308	27.0845	27.7438	27.5171	27.7256	26.844	4	3	0.250131	0.601833	0.881574	FALSE
A0A0G2L7I2	A0A0G2L7I2		5	4	4	34.4	21.809	195	27.5366	27.2503	27.3419	27.5269	27.6757	27.2947	26.645	27.2562	27.5366	27.2503	27.3419	27.5269	27.6757	27.2947	26.645	27.2562	27.4139	27.2179	4	4	0.436186	0.360328	0.196067	FALSE
A0A0G2L7W9	A0A0G2L7W9;A0A2R8QRB7		18	9	6	28.3	75.952	676	27.7805	27.8884	27.8635	27.7438	28.6293	27.9791	26.5663	27.617	27.7805	27.8884	27.8635	27.7438	28.6293	27.9791	26.5663	27.617	27.819	27.6979	4	4	0.797589	0.0982206	0.1211	FALSE
zfx;znf711	A0A0G2L7Y1;E7F557;F1QXD4;A0A2R8QPF0;A7Y7X5	Zinc finger protein 711	5	5	5	6.1	80.295	716	NA	26.5456	27.1257	26.5553	26.23	26.0364	25.5138	27.7266	25.3944	26.5456	27.1257	26.5553	26.23	26.0364	25.5138	27.7266	26.4053	26.3767	3	4	0.963537	0.0161317	0.0285662	FALSE
A0A0G2L833	A0A0G2L833		4	4	4	16	28.443	243	28.1831	28.1059	27.7077	27.6868	NA	28.5695	28.6146	28.4563	28.1831	28.1059	27.7077	27.6868	25.1675	28.5695	28.6146	28.4563	27.9209	27.702	4	3	0.813892	0.0894334	0.218887	FALSE
A0A2R8QLL7	A0A2R8QLL7;A0A0G2L836;A0A140LFY0;A0A2R8QHX0;A0A140LFV3		38	38	38	42.1	132.42	1200	29.4848	29.5192	29.4498	29.6719	29.3033	29.4009	29.2191	29.2529	29.4848	29.5192	29.4498	29.6719	29.3033	29.4009	29.2191	29.2529	29.5314	29.2941	4	4	0.0100298	1.99871	0.237354	FALSE
A0A0G2L866	A0A0G2L866		9	9	9	13.2	89.417	793	26.3352	27.3426	25.6526	26.8226	26.689	25.5442	27.045	NA	26.3352	27.3426	25.6526	26.8226	26.689	25.5442	27.045	24.5846	26.5383	25.9657	4	3	0.428565	0.367984	0.572563	FALSE
A0A0G2L8I2	A0A0G2L8I2;A0A140LGL8;A0A140LH55		11	11	5	13.4	136.91	1228	26.5356	NA	26.3683	26.8305	26.6678	26.8515	26.2076	26.6449	26.5356	25.3678	26.3683	26.8305	26.6678	26.8515	26.2076	26.6449	26.2755	26.5929	3	4	0.409328	0.387928	-0.317374	FALSE
A0A0G2L8J7	A0A0G2L8J7		7	2	2	18.1	57.821	504	27.4021	NA	NA	NA	NA	NA	26.2955	25.3972	27.4021	25.2597	24.9474	24.8787	24.2791	24.8067	26.2955	25.3972	25.622	25.1946	1	2	0.586021	0.232087	0.42733	FALSE
A0A0G2L8K5	A0A0G2L8K5;A0A1D5NSW7		6	5	3	6.4	112.3	1012	26.1547	NA	NA	25.2876	NA	25.9677	NA	25.9329	26.1547	25.6052	25.4634	25.2876	25.4553	25.9677	25.5021	25.9329	25.6277	25.7145	2	2	0.722276	0.141297	-0.0867534	FALSE
A0A0G2L969	A0A0G2L969		3	3	3	10.8	35.163	316	NA	NA	27.8716	27.2392	NA	27.5183	27.8199	27.7265	24.833	25.1231	27.8716	27.2392	25.519	27.5183	27.8199	27.7265	26.2667	27.1459	2	3	0.386189	0.4132	-0.879202	FALSE
A0A0G2L974	A0A0G2L974		70	67	66	48.1	213.8	1992	30.2647	29.843	30.3224	30.2599	30.2789	30.3042	30.1828	30.2381	30.2647	29.843	30.3224	30.2599	30.2789	30.3042	30.1828	30.2381	30.1725	30.251	4	4	0.535483	0.271254	-0.0784851	FALSE
LOC795071	A0A0G2L994;E7FFZ6		4	4	3	21.4	14.748	131	28.8259	29.1759	29.2251	28.984	31.9051	29.3475	29.4509	30.0816	28.8259	29.1759	29.2251	28.984	31.9051	29.3475	29.4509	30.0816	29.0527	30.1963	4	4	0.148184	0.829197	-1.14356	FALSE
A0A0G2L9C0	A0A0G2L9C0		12	12	12	52.8	35.239	316	30.2201	30.0605	30.0675	30.122	30.351	30.1547	30.3445	30.1905	30.2201	30.0605	30.0675	30.122	30.351	30.1547	30.3445	30.1905	30.1175	30.2602	4	4	0.0685362	1.16408	-0.142643	FALSE
A0A0G2L9F7	A0A0G2L9F7		20	20	15	19.4	153.42	1385	26.6847	27.0849	26.7236	27.2832	26.241	26.99	27.1784	27.0948	26.6847	27.0849	26.7236	27.2832	26.241	26.99	27.1784	27.0948	26.9441	26.876	4	4	0.802787	0.0953999	0.0680912	FALSE
A0A0G2L9G1	A0A0G2L9G1		7	7	7	24.7	43.121	392	28.8726	28.2059	28.1781	28.6447	29.6598	27.9116	28.407	27.7224	28.8726	28.2059	28.1781	28.6447	29.6598	27.9116	28.407	27.7224	28.4753	28.4252	4	4	0.920047	0.0361902	0.0501082	FALSE
A0A0G2L9K3	A0A0G2L9K3		14	12	12	30.6	57.238	506	29.7916	29.2469	29.1301	29.4253	29.5963	29.1688	29.0236	29.1089	29.7916	29.2469	29.1301	29.4253	29.5963	29.1688	29.0236	29.1089	29.3985	29.2244	4	4	0.401457	0.39636	0.174096	FALSE
A0A2R8Q9N5	A0A2R8Q9N5;A0A0G2L9M2		7	7	7	20.8	57.82	539	29.0053	27.9845	27.7182	27.8617	28.1829	27.9528	27.9963	28.066	29.0053	27.9845	27.7182	27.8617	28.1829	27.9528	27.9963	28.066	28.1424	28.0495	4	4	0.77382	0.11136	0.0929174	FALSE
A0A0G2LAC3	A0A0G2LAC3		2	2	2	1.8	149.79	1303	NA	NA	NA	NA	NA	27.6505	26.9774	NA	25.181	25.0059	24.8987	25.4356	24.8426	27.6505	26.9774	25.0957	25.1303	26.1416	0	2	0.240875	0.618208	-1.01127	FALSE
A0A0G2LAJ5	A0A0G2LAJ5;A0A2R8Q8V0		14	13	10	13	135.53	1189	27.0297	27.2565	26.6525	27.0388	27.1102	26.886	27.4155	26.8403	27.0297	27.2565	26.6525	27.0388	27.1102	26.886	27.4155	26.8403	26.9944	27.063	4	4	0.718766	0.143412	-0.068611	FALSE
lppr1	A0A0G2LAL9;Q6IQH6	Lipid phosphate phosphatase-related protein type 1	2	2	2	7.2	37.028	332	28.4015	28.4143	27.891	28.4185	26.6854	28.0211	27.9067	28.2681	28.4015	28.4143	27.891	28.4185	26.6854	28.0211	27.9067	28.2681	28.2813	27.7203	4	4	0.213921	0.669746	0.561025	FALSE
A0A0G2LAP2	A0A0G2LAP2		6	6	6	12.6	80.83	722	NA	NA	26.0831	26.5955	NA	26.4714	26.655	26.8517	24.8597	25.17	26.0831	26.5955	25.4303	26.4714	26.655	26.8517	25.6771	26.3521	2	3	0.237478	0.624377	-0.675021	FALSE
A0A0G2LAU9	A0A0G2LAU9		16	15	15	49.9	41.004	355	29.4745	29.3576	28.4712	28.7476	28.7843	29.3824	29.2531	29.2541	29.4745	29.3576	28.4712	28.7476	28.7843	29.3824	29.2531	29.2541	29.0127	29.1685	4	4	0.596649	0.224281	-0.155742	FALSE
A0A0G2LAX4	A0A0G2LAX4		10	4	4	20.2	83.267	763	27.1477	27.1055	26.9352	27.0237	27.0666	27.2736	27.282	26.8473	27.1477	27.1055	26.9352	27.0237	27.0666	27.2736	27.282	26.8473	27.053	27.1174	4	4	0.598422	0.222993	-0.0643452	FALSE
ero1l	E9QES5;E7F912;A0A0H2UJM0;F1QE18;Q7T3D1	ERO1-like protein alpha	4	3	3	9.6	52.642	457	NA	NA	NA	NA	27.1426	NA	26.1527	NA	25.0135	25.5914	25.31	25.1997	27.1426	24.2328	26.1527	24.1788	25.2786	25.4267	0	2	0.8542	0.0684404	-0.14809	FALSE
rnf2	Q803I4;A0A0H2UKC6;X1WCS5	E3 ubiquitin-protein ligase RING2	8	8	8	33.6	37.539	336	28.4753	28.2016	28.1522	28.4337	NA	28.8977	28.7382	28.8095	28.4753	28.2016	28.1522	28.4337	24.9992	28.8977	28.7382	28.8095	28.3157	27.8612	4	3	0.667127	0.175791	0.45455	FALSE
siah1	A0A0R4IPD0;A0A0H2UKD5;Q7ZVG6	E3 ubiquitin-protein ligase Siah1	5	5	5	16.2	36.899	334	26.3215	26.2639	26.0657	26.4624	NA	NA	NA	NA	26.3215	26.2639	26.0657	26.4624	25.2328	25.2002	25.0867	24.9462	26.2784	25.1165	4	0	4.55614e-05	4.3414	1.1619	TRUE
myo1c	A0A0H2UKD8;A5PF48	Unconventional myosin-Ic	13	6	6	15.8	120.28	1045	NA	NA	26.6649	26.841	NA	26.7347	26.2656	26.1527	24.9328	25.1702	26.6649	26.841	24.9204	26.7347	26.2656	26.1527	25.9022	26.0183	2	3	0.859815	0.0655952	-0.116102	FALSE
tmx2a	A8WG88;A0A0H2UKF8;A0A0R4IL51	Thioredoxin-related transmembrane protein 2-A	3	3	3	11	35.171	301	27.2725	26.5481	27.0843	26.9001	27.0114	26.8879	26.6633	26.7032	27.2725	26.5481	27.0843	26.9001	27.0114	26.8879	26.6633	26.7032	26.9512	26.8164	4	4	0.478051	0.320526	0.134802	FALSE
spag1a	A0A0H2UKG1;F1RBN2	Sperm-associated antigen 1A	4	4	4	15.5	42.427	386	28.9159	27.2846	26.9039	27.0574	28.7142	27.1995	27.9572	27.022	28.9159	27.2846	26.9039	27.0574	28.7142	27.1995	27.9572	27.022	27.5405	27.7232	4	4	0.773285	0.11166	-0.182741	FALSE
A0A0H2UKH3	A0A0H2UKH3		10	10	9	11.8	101.8	912	26.7519	27.0328	27.1112	27.1228	27.2799	26.9184	27.0044	27.2334	26.7519	27.0328	27.1112	27.1228	27.2799	26.9184	27.0044	27.2334	27.0046	27.109	4	4	0.429048	0.367494	-0.104389	FALSE
nup214	A0A0H2UKK7;E7F5M0		19	19	19	22.1	127.01	1179	28.2411	28.3027	28.3033	28.4385	28.2983	28.2303	28.2076	28.0794	28.2411	28.3027	28.3033	28.4385	28.2983	28.2303	28.2076	28.0794	28.3214	28.2039	4	4	0.106779	0.971515	0.117484	FALSE
A0A0H2UKL4	A0A0H2UKL4;A0A140LH31;A0A140LFU7		98	98	25	26.8	502.88	4505	29.5622	29.9431	29.761	30.0239	29.4202	29.5594	29.6208	29.624	29.5622	29.9431	29.761	30.0239	29.4202	29.5594	29.6208	29.624	29.8225	29.5561	4	4	0.0746828	1.12678	0.266453	FALSE
c2cd5	A0A0H2UKM1;A0A0H2UKU7;B8JLR9;B8K0F7		6	6	6	6.7	111.17	1012	NA	25.3089	NA	25.7284	27.3928	25.6828	26.2103	25.9112	25.0044	25.3089	24.4687	25.7284	27.3928	25.6828	26.2103	25.9112	25.1276	26.2993	2	4	0.0494656	1.3057	-1.17167	FALSE
A0A0H2UKN4	A0A0H2UKN4;A0A0H2UKJ5;F1R868		100	99	31	48.3	296.34	2632	28.983	28.3627	28.8924	28.2031	28.9104	28.8803	28.361	28.8403	28.983	28.3627	28.8924	28.2031	28.9104	28.8803	28.361	28.8403	28.6103	28.748	4	4	0.577978	0.238089	-0.137701	FALSE
cntn4	A0A0H2UKP7;A0A286Y9J4;A0A2R8RLN0;F1QGN2;A0A2R8QTT0;F6P8D9;F1QQK1		4	4	4	4.9	96.314	882	26.4088	27.4632	25.5173	27.3199	25.2769	27.4119	27.1631	26.6765	26.4088	27.4632	25.5173	27.3199	25.2769	27.4119	27.1631	26.6765	26.6773	26.6321	4	4	0.947383	0.0234745	0.0451961	FALSE
A0A2R8QQI9	A0A2R8QQI9;A0A286YA23;A0A0H2UKQ6;A0A2R8RIR6		31	31	31	31.4	140.17	1258	28.8609	29.7474	29.1482	29.663	28.9674	29.2556	29.6607	29.3208	28.8609	29.7474	29.1482	29.663	28.9674	29.2556	29.6607	29.3208	29.3549	29.3011	4	4	0.840793	0.0753108	0.0537671	FALSE
meis2a	A0A0H2UKR5;A0A2R8QDW3;A0A2R8QKE9;Q9DDE0;E7EZR8;H0WF09;X1WF61;A0A2R8QL42;F6NLT1;Q90ZE3;H0WEE7;X1WE93		12	2	2	35.9	42.802	390	29.1931	28.6829	28.8585	29.7315	29.3039	29.1323	28.6687	28.1983	29.1931	28.6829	28.8585	29.7315	29.3039	29.1323	28.6687	28.1983	29.1165	28.8258	4	4	0.42431	0.372317	0.290715	FALSE
coro7	F1QTS3;A0A0H2UKT7	Coronin	27	27	11	55.2	72.133	660	28.0178	29.1571	28.0342	28.7741	28.3414	28.23	29.5376	28.0639	28.0178	29.1571	28.0342	28.7741	28.3414	28.23	29.5376	28.0639	28.4958	28.5432	4	4	0.917694	0.0373022	-0.0473797	FALSE
A0A0H2UKU2	A0A0H2UKU2		7	4	4	5.6	127.56	1344	27.3595	27.6675	27.4052	27.5563	NA	NA	27.8096	26.8029	27.3595	27.6675	27.4052	27.5563	24.7201	25.622	27.8096	26.8029	27.4971	26.2387	4	2	0.158905	0.798864	1.25847	FALSE
pcdh7b	X1WEN8;B0UX50;A0A0H2UKU4		6	6	6	5	114.58	1043	26.2858	26.2078	26.0311	26.4479	26.2983	25.8652	25.8161	26.1408	26.2858	26.2078	26.0311	26.4479	26.2983	25.8652	25.8161	26.1408	26.2432	26.0301	4	4	0.191791	0.717172	0.213048	FALSE
akap8l	A0A0H2UKW6;F1QML8;R4GEN9		22	22	9	36.1	69.464	645	29.1498	29.051	28.8128	28.9832	28.5102	28.999	28.9004	29.0879	29.1498	29.051	28.8128	28.9832	28.5102	28.999	28.9004	29.0879	28.9992	28.8744	4	4	0.433053	0.363459	0.12486	FALSE
odz2	A0A2R8QFH9;A0A2R8PV49;A0A2R8QBB4;A0A2R8QM42;A0A2R8QBU6;F1R1T0;A0A2R8QGN0;A0A286Y8V4;A0A2R8QBN4;A0A0H2UKW9		22	18	16	11.1	263.49	2371	27.6342	27.7705	27.277	28.4055	27.4548	27.7389	27.5242	27.5896	27.6342	27.7705	27.277	28.4055	27.4548	27.7389	27.5242	27.5896	27.7718	27.5769	4	4	0.475034	0.323275	0.194932	FALSE
A0A0H2UKX0	A0A0H2UKX0;X1WF70		20	9	9	53.7	55.089	484	28.3909	28.4784	28.3053	28.4462	28.5637	28.6228	28.0397	28.5826	28.3909	28.4784	28.3053	28.4462	28.5637	28.6228	28.0397	28.5826	28.4052	28.4522	4	4	0.761582	0.118283	-0.0470089	FALSE
rabl6b	A0A0J9YIW5;E7EYK1;A0A2R8Q879		8	8	6	13.4	84.038	764	28.9773	28.3224	28.0701	28.8601	28.428	28.6999	28.1878	28.1786	28.9773	28.3224	28.0701	28.8601	28.428	28.6999	28.1878	28.1786	28.5575	28.3736	4	4	0.494505	0.30583	0.183915	FALSE
A0A0J9YJ98	A0A0J9YJ98		2	2	2	14.1	10.81	99	28.4019	27.902	27.8988	NA	28.0712	NA	NA	27.75	28.4019	27.902	27.8988	24.8652	28.0712	24.3271	25.4341	27.75	27.267	26.3956	3	2	0.500415	0.30067	0.871394	FALSE
A0A0J9YJL0	A0A0J9YJL0;A0A0R4IUY7		4	4	4	11.4	45.316	412	26.2976	26.7423	26.403	26.8542	26.1379	26.3943	25.8465	25.4281	26.2976	26.7423	26.403	26.8542	26.1379	26.3943	25.8465	25.4281	26.5743	25.9517	4	4	0.0516605	1.28684	0.622554	FALSE
si:ch211-103a14.2	A0A0J9YJL9;E9QHT2		18	10	10	24.2	89.631	769	28.0196	27.8492	27.7608	27.7097	28.5637	28.5611	28.8191	28.096	28.0196	27.8492	27.7608	27.7097	28.5637	28.5611	28.8191	28.096	27.8348	28.51	4	4	0.0138054	1.85995	-0.675148	FALSE
dcun1d5	A0A0R4IG17;A0A0J9YJN2;Q6NXC6;A0A0R4ITQ3;A0A0R4IY70;Q5RHX5;A5WW84;Q5RHX6	DCN1-like protein	3	3	3	13.7	21.916	190	26.8246	26.4308	26.6161	26.7428	27.8702	26.4026	26.7129	26.6911	26.8246	26.4308	26.6161	26.7428	27.8702	26.4026	26.7129	26.6911	26.6536	26.9192	4	4	0.480286	0.3185	-0.265659	FALSE
A0A0M3HEN7	A0A0M3HEN7;A0A286YBM7		15	7	7	14.5	117.68	1046	26.2544	27.0839	26.5381	27.0108	26.3581	25.9936	26.1024	26.1611	26.2544	27.0839	26.5381	27.0108	26.3581	25.9936	26.1024	26.1611	26.7218	26.1538	4	4	0.0567098	1.24634	0.568002	FALSE
A0A0N4STX9	A0A0N4STX9		5	3	3	18.7	57.87	524	NA	NA	NA	NA	29.199	27.1611	28.0025	27.8653	25.6536	25.2858	25.1413	25.4293	29.199	27.1611	28.0025	27.8653	25.3775	28.057	0	4	0.00600349	2.2216	-2.67947	TRUE
A0A0N4SU18	A0A0N4SU18;A0A2R9YJI9		13	13	7	42.7	39.885	347	30.171	30.1421	30.0407	30.1778	29.9539	29.9495	29.887	29.621	30.171	30.1421	30.0407	30.1778	29.9539	29.9495	29.887	29.621	30.1329	29.8529	4	4	0.0305959	1.51434	0.280079	FALSE
A0A0N4SU43	A0A0N4SU43;A0A0N4STP0		24	24	24	33.8	102.96	914	29.2228	29.7606	29.1183	29.5238	28.9992	28.9272	29.4549	29.0483	29.2228	29.7606	29.1183	29.5238	28.9992	28.9272	29.4549	29.0483	29.4064	29.1074	4	4	0.165057	0.782366	0.298986	FALSE
c3b.2	A5PMP6;A0A0N4SU63;A0A0N4STW3;A0A2R8RVX2;F6P0C3		50	50	7	39.3	187.6	1680	26.7274	27.7223	27.2602	27.9707	26.9969	27.2977	27.8108	26.4574	26.7274	27.7223	27.2602	27.9707	26.9969	27.2977	27.8108	26.4574	27.4202	27.1407	4	4	0.504592	0.29706	0.279466	FALSE
A0A0N4SUC0	A0A0N4SUC0;R4GDR4		39	39	36	32.1	173.68	1538	27.8779	27.9769	27.8974	28.0542	27.9744	27.8899	27.9473	27.8212	27.8779	27.9769	27.8974	28.0542	27.9744	27.8899	27.9473	27.8212	27.9516	27.9082	4	4	0.442988	0.353608	0.0433932	FALSE
zgc:173915;mfap4;si:zfos-2330d3.3;zgc:171687;si:ch1073-110a20.7;si:zfos-2330d3.7;si:zfos-2330d3.8;si:ch1073-110a20.2;si:zfos-2330d3.2;si:zfos-2330d3.1	F1QWC1;F1QWC0;H0WF19;F8W5V6;H0WEL8;A0A0N4SUD1;A0A0R4ITF4;F1QZC5;A0A0R4IQ22;F1QWC8;A0A2R8QE91;F1R707;F1QQH9;A0A2R8Q0W1;E9QJ82;A0A2R8Q9F1;F8W539;F1RA44;R4GE93;A0A0R4II66;E9QC51		4	4	4	17.8	27.266	242	27.3891	27.8323	28.074	28.5017	25.9708	27.5715	27.518	27.9278	27.3891	27.8323	28.074	28.5017	25.9708	27.5715	27.518	27.9278	27.9493	27.247	4	4	0.218837	0.65988	0.702284	FALSE
zgc:92480	A0A0N4SUE6;F6NUF6;Q6DFZ8		24	23	22	44	78.152	696	30.4584	30.3755	30.5752	30.3833	30.8787	30.7021	30.7257	30.7813	30.4584	30.3755	30.5752	30.3833	30.8787	30.7021	30.7257	30.7813	30.4481	30.7719	4	4	0.00192064	2.71655	-0.323858	FALSE
A0A0P0CP42	A0A0P0CP42;A0A2R8RQD2;F1QT20		5	5	5	5.5	152.91	1384	26.1568	26.1056	25.7982	25.8405	26.2771	25.9755	NA	25.9514	26.1568	26.1056	25.7982	25.8405	26.2771	25.9755	25.4628	25.9514	25.9753	25.9167	4	3	0.772933	0.111858	0.058594	FALSE
apmap	A0A0R4I9A0;Q803F5	Adipocyte plasma membrane-associated protein	20	20	20	56.4	46.713	415	29.7164	29.8941	29.8783	30.0249	29.7822	29.9134	29.9653	29.9642	29.7164	29.8941	29.8783	30.0249	29.7822	29.9134	29.9653	29.9642	29.8784	29.9063	4	4	0.729778	0.136809	-0.0278634	FALSE
fgf1	A0A0R4I9A1;Q6PBT8	Putative fibroblast growth factor 1	2	2	2	15.6	16.612	147	26.6458	26.3176	26.689	26.5339	NA	NA	NA	26.3343	26.6458	26.3176	26.689	26.5339	24.2054	24.9281	24.828	26.3343	26.5466	25.0739	4	1	0.0442135	1.35445	1.47262	FALSE
bud31	A0A0R4I9A3;Q567Z7	Protein BUD31 homolog	9	9	9	62.5	17.038	144	28.827	28.8414	29.0047	29.131	27.3999	28.5009	28.4571	28.9301	28.827	28.8414	29.0047	29.131	27.3999	28.5009	28.4571	28.9301	28.951	28.322	4	4	0.147257	0.831923	0.629042	FALSE
mkrn2	A0A0R4I9A5;A0A0R4I9G0;Q9DFG8	Probable E3 ubiquitin-protein ligase makorin-2	10	10	10	27.1	45.549	406	27.3481	26.7557	27.23	27.2456	26.8952	26.8908	26.1862	26.8923	27.3481	26.7557	27.23	27.2456	26.8952	26.8908	26.1862	26.8923	27.1448	26.7161	4	4	0.103885	0.983447	0.428738	FALSE
myd88	A0A0R4I9A6;Q5XJ85	Myeloid differentiation primary response protein MyD88	4	4	4	21.8	32.888	284	27.2111	26.9401	27.3482	27.2114	NA	26.9487	26.6136	27.4268	27.2111	26.9401	27.3482	27.2114	24.7004	26.9487	26.6136	27.4268	27.1777	26.4224	4	3	0.296492	0.527986	0.755323	FALSE
hspb11	A0A0R4I9A8;A5JV83	Heat shock protein beta-11	7	7	7	51.2	23.764	205	28.6726	27.7683	28.0829	27.6822	28.9176	27.7557	27.7125	27.7837	28.6726	27.7683	28.0829	27.6822	28.9176	27.7557	27.7125	27.7837	28.0515	28.0424	4	4	0.9811	0.00828689	0.00911858	FALSE
pafah1b1b	A0A0R4I9B2;Q803D2	Lissencephaly-1 homolog B	23	23	11	61.7	46.56	410	29.8199	29.8137	29.8039	29.9397	29.3933	29.7308	29.8133	29.6829	29.8199	29.8137	29.8039	29.9397	29.3933	29.7308	29.8133	29.6829	29.8443	29.6551	4	4	0.127339	0.89504	0.189251	FALSE
sox19a;sox19b;sox21a;sox21b;sox3;sox2;sox1a;sox1b;sox14	A0A0R4I9C0;E7F9F4;F1R211;Q7SZS1;Q6RVD7;Q9DDD7;P47792;Q6EJB7;Q6P0E1;Q6DGL6;Q2Z1R2;A0A2R8QC75;Q32PP9	Transcription factor Sox-21-A;Transcription factor Sox-21-B;Transcription factor Sox-19b;Transcription factor Sox-19a;Transcription factor Sox-3;Transcription factor Sox-2;Transcription factor Sox-1a;Transcription factor Sox-1b;Transcription factor Sox-14	4	4	4	7.5	26.523	239	27.9987	27.9253	27.8485	27.8221	NA	28.3076	27.8294	28.0672	27.9987	27.9253	27.8485	27.8221	25.3744	28.3076	27.8294	28.0672	27.8986	27.3946	4	3	0.512937	0.289936	0.503991	FALSE
yars	A0A0R4I9C1;Q6TGS6;Q1LWM3;Q1LWM2;Q1LWM1;Q1LWM0	Tyrosine--tRNA ligase, cytoplasmic;Tyrosine--tRNA ligase	39	39	39	75	59.505	529	31.4077	31.6816	31.8416	31.8054	31.5015	31.6565	31.6962	31.5914	31.4077	31.6816	31.8416	31.8054	31.5015	31.6565	31.6962	31.5914	31.6841	31.6114	4	4	0.533803	0.272619	0.0726905	FALSE
A0A2R8RWG3	A0A2R8RWG3;A0A2R8S0L7;A0A0R4I9C2;A0A2R8RSX4		3	3	2	4.7	75.917	664	25.2885	NA	25.1124	NA	25.395	24.9835	NA	25.1972	25.2885	25.4592	25.1124	25.1403	25.395	24.9835	25.4978	25.1972	25.2501	25.2684	2	3	0.90008	0.0457189	-0.0182634	FALSE
ufm1	A0A0R4I9C6;Q803Y4	Ubiquitin-fold modifier 1	4	4	4	64.4	9.7051	90	28.9518	28.4503	28.9985	28.6739	30.6516	28.8504	28.8257	28.451	28.9518	28.4503	28.9985	28.6739	30.6516	28.8504	28.8257	28.451	28.7686	29.1947	4	4	0.45851	0.338651	-0.426069	FALSE
nubp1	A0A0R4I9D1;Q6P298	Cytosolic Fe-S cluster assembly factor nubp1	8	8	8	38.6	34.095	321	28.3405	28.0245	28.1237	28.1248	29.8339	27.9493	27.7308	27.9366	28.3405	28.0245	28.1237	28.1248	29.8339	27.9493	27.7308	27.9366	28.1534	28.3627	4	4	0.701378	0.154048	-0.209274	FALSE
sympk	A2CET0;A0A0R4I9D6		49	49	49	46.4	139.7	1247	29.3105	28.992	29.042	29.2244	29.1928	29.1505	28.6461	29.1053	29.3105	28.992	29.042	29.2244	29.1928	29.1505	28.6461	29.1053	29.1422	29.0237	4	4	0.459403	0.337806	0.118551	FALSE
kpna5	A0A0R4I9E5;Q503E9	Importin subunit alpha-6	14	14	8	38.6	60.109	539	29.6694	29.1897	29.0316	29.2519	29.1317	28.851	29.0425	29.0114	29.6694	29.1897	29.0316	29.2519	29.1317	28.851	29.0425	29.0114	29.2856	29.0091	4	4	0.13406	0.872702	0.276506	FALSE
A0A0R4I9E8	A0A0R4I9E8		28	28	28	52.2	92.779	829	29.4328	29.0727	29.4188	29.2369	28.8549	28.8273	28.8454	28.9645	29.4328	29.0727	29.4188	29.2369	28.8549	28.8273	28.8454	28.9645	29.2903	28.873	4	4	0.0114078	1.9428	0.41731	FALSE
lrch1	E9QFG1;A0A2R8Q655;A0A0R4I9F0		3	3	3	9.2	72.274	655	NA	NA	NA	NA	27.2738	26.9465	NA	NA	24.885	25.2521	24.9913	25.35	27.2738	26.9465	25.1106	24.4629	25.1196	25.9484	0	2	0.315319	0.50125	-0.828831	FALSE
lgals3	F1R4W2;A0A0R4I9F2	Galectin	11	11	11	58.9	21.1	202	30.8993	30.7618	30.8362	30.8009	33.175	30.7795	30.9835	31.0452	30.8993	30.7618	30.8362	30.8009	33.175	30.7795	30.9835	31.0452	30.8246	31.4958	4	4	0.318701	0.496616	-0.67127	FALSE
cyp26b1	A0A0R4I9F4;Q6EIG3	Cytochrome P450 26B1	10	10	10	19.8	57.587	511	NA	27.4474	27.587	27.6847	27.3103	27.7236	27.9929	27.4858	25.0835	27.4474	27.587	27.6847	27.3103	27.7236	27.9929	27.4858	26.9506	27.6281	3	4	0.361379	0.442037	-0.6775	FALSE
ddost	A0A0R4I9F5;Q6NYS8	Dolichyl-diphosphooligosaccharide--protein glycosyltransferase 48 kDa subunit	19	19	19	61.7	48.533	441	33.1703	32.9916	33.0234	32.9978	33.3354	33.0596	32.9975	33.0217	33.1703	32.9916	33.0234	32.9978	33.3354	33.0596	32.9975	33.0217	33.0458	33.1035	4	4	0.546971	0.262036	-0.0577659	FALSE
bmi1a;bmi1b	A0A0R4I9F7;Q8JIR0;B0UXV8;Q7T3E6;E9QBX8	Polycomb complex protein BMI-1-A;Polycomb complex protein BMI-1-B	5	5	5	18.3	36.771	322	26.8555	25.488	26.0577	NA	26.0856	27.3854	27.6842	NA	26.8555	25.488	26.0577	24.8761	26.0856	27.3854	27.6842	24.7048	25.8193	26.465	3	3	0.456999	0.340084	-0.645658	FALSE
wdr45	A0A0R4I9F8;Q7ZUX3	WD repeat domain phosphoinositide-interacting protein 4	9	9	9	29.6	39.699	358	27.4496	26.9217	27.0005	27.6166	28.8809	26.309	26.8473	27.0103	27.4496	26.9217	27.0005	27.6166	28.8809	26.309	26.8473	27.0103	27.2471	27.2619	4	4	0.981189	0.0082472	-0.0147925	FALSE
wdr91	A0A0R4I9H3;F1QCS8;Q6TEN6	WD repeat-containing protein 91	13	13	13	21.6	81.1	727	28.5082	27.9422	28.1897	28.2614	28.6472	27.9913	27.8229	28.1094	28.5082	27.9422	28.1897	28.2614	28.6472	27.9913	27.8229	28.1094	28.2254	28.1427	4	4	0.713154	0.146817	0.0826795	FALSE
A0A0R4I9H8	A0A0R4I9H8;A0A0R4IN30		19	19	1	53.9	44.126	384	NA	27.267	26.895	NA	NA	26.2951	NA	NA	24.8418	27.267	26.895	24.7954	24.8886	26.2951	25.3842	25.3973	25.9498	25.4913	2	1	0.557642	0.253644	0.458504	FALSE
A0A0R4I9I2	A0A0R4I9I2;A0A140LG27		15	15	1	43.9	53.205	508	NA	27.4369	27.588	28.0668	27.074	27.516	27.552	27.2911	24.8496	27.4369	27.588	28.0668	27.074	27.516	27.552	27.2911	26.9853	27.3583	3	4	0.644438	0.190819	-0.372959	FALSE
A0A0R4I9J2	A0A0R4I9J2		35	35	34	61.2	69.661	614	30.7509	30.9227	30.9311	30.8358	30.7647	30.7077	30.7591	30.6684	30.7509	30.9227	30.9311	30.8358	30.7647	30.7077	30.7591	30.6684	30.8601	30.725	4	4	0.0410741	1.38643	0.13515	FALSE
pla2g12b	F1R147;A0A0R4I9K9;A0A0R4IL82		5	5	5	20	25.674	235	28.3022	28.2113	28.8747	29.1895	NA	28.4671	28.0088	28.4858	28.3022	28.2113	28.8747	29.1895	24.6965	28.4671	28.0088	28.4858	28.6444	27.4145	4	3	0.273247	0.563445	1.2299	FALSE
tnnt2e;tnnt2d	A0A0R4IUG4;A0A0R4I9L4;A0A0R4IYS0;A0A0R4IH19;A0A0R4IYQ0;A0A0R4INJ9;Q5RIF5;A0A0R4ILN9;E7FE20;Q5RIF3;F1R0L0;A8WGB3;A0A0R4IJP0		7	6	6	40.2	26.766	224	28.9761	28.9766	28.474	27.6661	NA	28.6477	28.5102	28.7013	28.9761	28.9766	28.474	27.6661	25.3825	28.6477	28.5102	28.7013	28.5232	27.8105	4	3	0.458965	0.33822	0.712767	FALSE
zgc:154142	A0A0R4I9L5;A5PKM4		4	3	3	6.1	92.363	846	NA	NA	26.0299	25.8187	26.5147	26.5527	26.5338	26.6178	24.7686	25.1429	26.0299	25.8187	26.5147	26.5527	26.5338	26.6178	25.44	26.5547	2	4	0.0315142	1.50149	-1.1147	FALSE
A0A0R4I9N0	A0A0R4I9N0		8	6	3	24.7	31.357	279	28.6932	28.7522	27.9426	28.47	29.254	28.3575	28.1748	28.3133	28.6932	28.7522	27.9426	28.47	29.254	28.3575	28.1748	28.3133	28.4645	28.5249	4	4	0.85121	0.0699634	-0.0604132	FALSE
A0A0R4I9N1	A0A0R4I9N1		6	5	5	7.3	104.75	950	26.5416	NA	NA	NA	27.4951	26.8374	27.9523	27.5291	26.5416	25.7002	24.9948	25.6943	27.4951	26.8374	27.9523	27.5291	25.7327	27.4535	1	4	0.00567545	2.246	-1.72073	TRUE
A0A0R4I9Q1	A0A0R4I9Q1		19	19	19	39.1	56.658	509	29.5635	29.2355	29.2435	29.1186	29.5782	29.4471	29.1715	29.1841	29.5635	29.2355	29.2435	29.1186	29.5782	29.4471	29.1715	29.1841	29.2903	29.3452	4	4	0.705413	0.151557	-0.0549276	FALSE
A0A0R4I9R7	A0A0R4I9R7		8	8	8	1.6	594.97	5692	27.1542	27.7936	27.398	27.6286	27.6879	27.2464	28.3755	27.5194	27.1542	27.7936	27.398	27.6286	27.6879	27.2464	28.3755	27.5194	27.4936	27.7073	4	4	0.478112	0.32047	-0.213672	FALSE
naa15b	A0A0R4I9S5;F1QVJ2;B8A5C4;E9QI84;REV__A5WVQ0;REV__A0A2R8RX70		46	35	35	55.5	100.82	865	30.1005	30.3699	29.9473	30.0734	30.1252	30.1427	29.9442	30.2296	30.1005	30.3699	29.9473	30.0734	30.1252	30.1427	29.9442	30.2296	30.1228	30.1104	4	4	0.91265	0.0396959	0.0123376	FALSE
synrg	A0A0R4I9S7;E7F371		2	2	2	1.9	133.79	1239	27.1004	NA	26.1	NA	27.2277	26.5001	26.4774	26.3491	27.1004	25.3029	26.1	25.0387	27.2277	26.5001	26.4774	26.3491	25.8855	26.6386	2	4	0.208605	0.680674	-0.753051	FALSE
A0A0R4I9U6	A0A0R4I9U6;A0A0R4IMS0;I6LCE0;F1QWR8;A0A0N4STQ6		9	9	7	11.1	109.8	1006	26.6914	NA	25.9815	25.0635	26.6355	26.4553	26.4543	26.9004	26.6914	25.3178	25.9815	25.0635	26.6355	26.4553	26.4543	26.9004	25.7636	26.6114	3	4	0.0990323	1.00422	-0.847791	FALSE
znf207b	A0A0R4IY38;A0A0R4IJ20;A0A0R4I9U7;Q6P0T6		4	2	2	19.1	45.525	425	27.2438	27.3809	27.2723	27.6138	NA	NA	NA	NA	27.2438	27.3809	27.2723	27.6138	24.648	25.3094	25.2423	24.6067	27.3777	24.9516	4	0	0.000238892	3.6218	2.42608	TRUE
A0A0R4IPG4	A0A0R4IPG4;A0A0R4I9V4		30	30	29	22.6	189.57	1684	26.936	27.9815	26.6724	27.875	26.3364	27.2967	27.8972	27.2512	26.936	27.9815	26.6724	27.875	26.3364	27.2967	27.8972	27.2512	27.3662	27.1954	4	4	0.723592	0.140506	0.170819	FALSE
A0A0R4I9X0	A0A0R4I9X0		3	3	3	18.7	24.305	219	26.9957	NA	27.408	NA	NA	NA	NA	NA	26.9957	24.8855	27.408	25.2241	24.9632	24.8408	24.8591	24.8571	26.1283	24.88	2	0	0.141467	0.849344	1.24827	FALSE
A0A0R4IA19	A0A0R4IA19;A0A0R4IPU2		11	11	11	17.8	94.385	832	26.817	26.6607	26.682	27.0833	26.9958	26.8439	26.7758	27.1501	26.817	26.6607	26.682	27.0833	26.9958	26.8439	26.7758	27.1501	26.8108	26.9414	4	4	0.34808	0.458321	-0.130607	FALSE
A0A0R4IA23	A0A0R4IA23;A0A0J9YJE8;A0A2R8RU53;A0A0R4IZ21		11	9	9	51.5	34.819	328	29.3081	29.2971	29.3275	29.2946	NA	29.142	28.9572	29.2533	29.3081	29.2971	29.3275	29.2946	24.9037	29.142	28.9572	29.2533	29.3068	28.064	4	3	0.32382	0.489696	1.24278	FALSE
A0A0R4IKW7	A0A0R4IKW7;A0A0R4IA51;O93311;Q6PV84;B2BM15;Q6VUB8;Q6PWU7;A7KQF2		10	10	7	8.4	152.92	1400	25.4629	26.472	25.8721	NA	26.0221	25.8743	26.4385	25.5335	25.4629	26.472	25.8721	25.1795	26.0221	25.8743	26.4385	25.5335	25.7466	25.9671	3	4	0.541079	0.266739	-0.220457	FALSE
A0A0R4IA57	A0A0R4IA57		9	9	9	17.9	92.513	815	25.4597	26.5095	26.1456	26.6903	26.5204	26.0491	24.8108	25.4736	25.4597	26.5095	26.1456	26.6903	26.5204	26.0491	24.8108	25.4736	26.2013	25.7135	4	4	0.331773	0.479158	0.487801	FALSE
mbd3b	F1QL92;A0A2R8QPC3;A0A0R4IA78		8	8	5	46.7	26.825	242	29.2809	29.0648	29.362	29.2041	32.4671	29.6767	29.2957	29.1081	29.2809	29.0648	29.362	29.2041	32.4671	29.6767	29.2957	29.1081	29.2279	30.1369	4	4	0.331418	0.479623	-0.908965	FALSE
A0A0R4IQI9	A0A0R4IQI9;A0A0R4IA93;A0A0R4IU27;A0A0R4IDK3		59	59	59	33.2	222.14	2004	28.8751	29.1055	28.775	29.0346	28.8908	28.8946	28.9193	28.8162	28.8751	29.1055	28.775	29.0346	28.8908	28.8946	28.9193	28.8162	28.9475	28.8802	4	4	0.44447	0.352158	0.0672886	FALSE
A0A2R8QJG1	A0A2R8QJG1;A0A0R4IA95;A0A0R4IJG0		8	8	8	29.7	41.26	357	27.9032	27.7325	27.858	27.6322	27.8647	27.7816	27.3173	27.9538	27.9032	27.7325	27.858	27.6322	27.8647	27.7816	27.3173	27.9538	27.7815	27.7294	4	4	0.752623	0.123423	0.0520929	FALSE
mrps5	F1R6P0;A0A0R4IAB6		15	15	15	40.1	44.105	397	29.6646	29.4654	28.6179	29.0686	28.0088	29.5022	29.5666	29.4571	29.6646	29.4654	28.6179	29.0686	28.0088	29.5022	29.5666	29.4571	29.2041	29.1337	4	4	0.879399	0.055814	0.0704451	FALSE
A0A0R4IAC3	A0A0R4IAC3;A0A2R8RX51;A0A0J9YJ96		7	7	7	24	46.65	405	28.7065	27.7715	27.6711	29.1068	NA	27.4014	27.2872	28.2104	28.7065	27.7715	27.6711	29.1068	24.9381	27.4014	27.2872	28.2104	28.314	26.9593	4	3	0.153798	0.813049	1.3547	FALSE
A0A0R4IAD4	A0A0R4IAD4		6	6	6	32.9	24.771	231	30.4514	30.2971	29.8246	30.3831	28.8188	30.1151	30.1609	30.2938	30.4514	30.2971	29.8246	30.3831	28.8188	30.1151	30.1609	30.2938	30.2391	29.8471	4	4	0.352715	0.452576	0.391916	FALSE
A0A0R4IAD5	A0A0R4IAD5;A0A0R4IRU1;A0A0R4ITZ8		7	2	2	46.5	28.117	254	28.1292	26.85	NA	NA	28.0406	NA	NA	27.1082	28.1292	26.85	25.3319	25.4912	28.0406	25.1325	25.5962	27.1082	26.4506	26.4694	2	2	0.984644	0.00672058	-0.0188344	FALSE
A0A0R4IAE0	A0A0R4IAE0;A0A0R4I9L0		20	20	20	18.8	153.25	1369	27.4002	27.4496	27.3395	27.6242	27.4805	27.3144	27.6137	27.5117	27.4002	27.4496	27.3395	27.6242	27.4805	27.3144	27.6137	27.5117	27.4534	27.4801	4	4	0.770054	0.113479	-0.0266777	FALSE
wbp4	F1QHB8;A0A0R4IRP0;A0A0R4IAF0		2	2	2	19.3	13.263	119	28.393	26.4018	26.2911	26.0999	27.7067	27.1232	26.9035	26.4995	28.393	26.4018	26.2911	26.0999	27.7067	27.1232	26.9035	26.4995	26.7965	27.0582	4	4	0.679934	0.167533	-0.261738	FALSE
stk25a	A0A0R4IAF8;F8W562		6	4	1	18.8	46.827	415	27.5248	NA	25.2924	NA	26.5286	NA	25.6895	NA	27.5248	25.0867	25.2924	24.8436	26.5286	24.7569	25.6895	25.3739	25.6869	25.5872	2	2	0.895545	0.0479127	0.099678	FALSE
A0A0R4IVD8	A0A0R4IVD8;A0A0R4IAG0		67	67	66	18.6	519.43	4652	28.2801	28.0006	28.2673	28.1698	28.1375	28.1247	27.9065	28.1099	28.2801	28.0006	28.2673	28.1698	28.1375	28.1247	27.9065	28.1099	28.1794	28.0697	4	4	0.24316	0.614109	0.109762	FALSE
A0A0R4IAG2	A0A0R4IAG2;A0A0J9YJB1		3	2	2	2.9	93.798	837	26.4688	NA	26.9163	27.6702	26.684	27.0132	28.1907	26.7834	26.4688	24.9027	26.9163	27.6702	26.684	27.0132	28.1907	26.7834	26.4895	27.1678	3	4	0.365167	0.437509	-0.678352	FALSE
hdac4	A0A0R4IAH0;F1QRR4;A0A0G2KIA0	Histone deacetylase	9	9	9	9.8	116.43	1052	27.0443	27.1135	27.5472	27.4959	27.7266	27.6566	27.2079	27.2992	27.0443	27.1135	27.5472	27.4959	27.7266	27.6566	27.2079	27.2992	27.3002	27.4726	4	4	0.380557	0.419581	-0.172375	FALSE
A0A0R4IAH3	A0A0R4IAH3;A0A0R4IG25;A0A0R4IG15;A0A0R4IVE3		16	16	16	43.9	43.067	392	31.1578	31.021	30.3088	30.7926	30.1359	31.1704	31.1938	31.2017	31.1578	31.021	30.3088	30.7926	30.1359	31.1704	31.1938	31.2017	30.82	30.9255	4	4	0.756093	0.121425	-0.10541	FALSE
si:ch211-79l20.4	A0A0R4IAI1;F1QA29;F1R6U3		51	51	51	36.7	202.97	1847	28.8873	29.4817	28.9883	29.3664	28.9177	28.8808	29.1839	28.7297	28.8873	29.4817	28.9883	29.3664	28.9177	28.8808	29.1839	28.7297	29.1809	28.928	4	4	0.19954	0.699969	0.252929	FALSE
pcbp2	A0A0R4IAP2;Q7ZVK5		16	11	11	61.6	32.241	307	31.7304	31.7384	31.6863	31.4951	32.5197	31.597	31.6525	31.5581	31.7304	31.7384	31.6863	31.4951	32.5197	31.597	31.6525	31.5581	31.6625	31.8318	4	4	0.521543	0.28271	-0.16926	FALSE
nup98	E9QGM4;A0A0R4IAQ8;E7F981;F1R4A0		58	58	58	45.1	194.71	1803	29.0461	29.0747	28.9046	29.0146	29.0075	28.7549	28.7366	28.835	29.0461	29.0747	28.9046	29.0146	29.0075	28.7549	28.7366	28.835	29.01	28.8335	4	4	0.0589766	1.22932	0.176502	FALSE
A0A0R4IAS2	A0A0R4IAS2;A0A286YAI4		165	165	164	75.2	207.02	1754	32.0374	31.0587	32.0016	31.3109	32.2663	32.2492	31.6921	32.2911	32.0374	31.0587	32.0016	31.3109	32.2663	32.2492	31.6921	32.2911	31.6022	32.1247	4	4	0.128831	0.889978	-0.522549	FALSE
A0A0R4IAS3	A0A0R4IAS3		2	2	2	3.9	54.929	485	26.8152	26.5763	NA	26.288	27.6043	26.6788	26.6589	26.77	26.8152	26.5763	25.3675	26.288	27.6043	26.6788	26.6589	26.77	26.2617	26.928	3	4	0.143328	0.843668	-0.666273	FALSE
abcc9	A0A0R4IAS5;Q5RH87;Q2HX28;A0A0N4SU49;A0A2R8RVA6;E7F108		28	28	26	23.2	175.05	1557	27.1849	27.9854	27.8736	27.8313	27.9417	27.9132	28.148	27.9318	27.1849	27.9854	27.8736	27.8313	27.9417	27.9132	28.148	27.9318	27.7188	27.9837	4	4	0.242406	0.615457	-0.264849	FALSE
A0A0R4IAS6	A0A0R4IAS6;A0A0R4IUC3		4	4	4	51.1	10.091	90	28.165	28.3682	28.9147	28.9829	29.7143	NA	NA	27.656	28.165	28.3682	28.9147	28.9829	29.7143	25.2151	25.4247	27.656	28.6077	27.0025	4	2	0.227372	0.643263	1.60517	FALSE
stim1b	F1R6G6;A0A0R4IAT9		4	3	3	7.3	72.407	641	27.0976	27.2273	27.0586	26.6838	27.6616	26.9197	27.4301	27.4135	27.0976	27.2273	27.0586	26.6838	27.6616	26.9197	27.4301	27.4135	27.0168	27.3562	4	4	0.136256	0.865643	-0.339428	FALSE
rfc4	A0A0R4IAU3;A0A140LH54;F1QPR2;A0A140LGX0;A0A140LGK9		10	10	10	39.4	40.072	358	29.0822	29.3327	28.9185	28.2997	30.13	29.0262	28.5221	29.1075	29.0822	29.3327	28.9185	28.2997	30.13	29.0262	28.5221	29.1075	28.9083	29.1964	4	4	0.505083	0.296637	-0.288168	FALSE
dcaf11	A0A0R4IAU6;Q499B0;E9QGZ8;E9QJL9;E9QD96		14	14	14	27.2	59.681	530	27.9351	28.5238	28.2111	28.4331	28.8387	28.5623	28.2878	27.8649	27.9351	28.5238	28.2111	28.4331	28.8387	28.5623	28.2878	27.8649	28.2758	28.3884	4	4	0.665422	0.176903	-0.112662	FALSE
heatr1	A0A0R4IAU8;Q7SY48;A0A2R8QF62;A0A2R8QQD1;A0A2R8QET8	HEAT repeat-containing protein 1	67	67	67	42	242.08	2159	27.9174	28.5313	27.8902	28.4553	27.7631	27.6886	28.0585	27.7232	27.9174	28.5313	27.8902	28.4553	27.7631	27.6886	28.0585	27.7232	28.1986	27.8084	4	4	0.104111	0.982501	0.390193	FALSE
A0A0R4IAW3	A0A0R4IAW3		44	2	2	54.3	98.165	898	26.8304	27.2687	26.5608	27.1385	27.1199	27.6022	27.0166	27.1189	26.8304	27.2687	26.5608	27.1385	27.1199	27.6022	27.0166	27.1189	26.9496	27.2144	4	4	0.248047	0.605466	-0.264804	FALSE
fnbp1l	A0A2R8RHI1;B0UXN4;A0A0R4IAX0		8	8	8	15.6	63.227	544	NA	27.2107	26.6508	26.6956	26.7953	27.0685	27.008	27.0269	24.9762	27.2107	26.6508	26.6956	26.7953	27.0685	27.008	27.0269	26.3833	26.9746	3	4	0.311406	0.506673	-0.591315	FALSE
A0A0R4IAX5	A0A0R4IAX5		12	12	12	26.2	62.485	549	27.8366	27.9426	28.1176	28.0699	27.836	27.4604	27.7308	27.4161	27.8366	27.9426	28.1176	28.0699	27.836	27.4604	27.7308	27.4161	27.9917	27.6108	4	4	0.0249397	1.60311	0.380858	FALSE
A0A0R4IB13	A0A0R4IB13		21	21	21	36.9	81.883	727	29.1756	28.8607	28.6991	29.1944	29.3212	29.1766	29.1374	29.0068	29.1756	28.8607	28.6991	29.1944	29.3212	29.1766	29.1374	29.0068	28.9825	29.1605	4	4	0.257524	0.589183	-0.178041	FALSE
edc4	A0A0R4IB26;F1R4F6;A0A2R8RN13;A5PN03;A0A2R8Q7R6;Q1LUT1	Enhancer of mRNA-decapping protein 4	41	41	41	42.8	151.83	1384	28.9234	29.5658	29.5007	29.6752	29.3813	29.7109	29.6623	29.6377	28.9234	29.5658	29.5007	29.6752	29.3813	29.7109	29.6623	29.6377	29.4163	29.598	4	4	0.376922	0.423748	-0.181767	FALSE
usp48	E7EY58;A0A0R4IB93;A0A0R4ID87		11	11	11	12.7	125.76	1092	28.1143	27.7419	27.5889	27.6042	26.774	NA	26.5756	26.3538	28.1143	27.7419	27.5889	27.6042	26.774	24.9315	26.5756	26.3538	27.7623	26.1587	4	3	0.0265693	1.57562	1.60359	TRUE
A0A2R8QET3	A0A2R8QET3;A0A0R4IBA8		9	9	8	45.8	31.406	286	28.3368	28.5454	27.906	28.0183	29.581	27.7876	27.4982	27.714	28.3368	28.5454	27.906	28.0183	29.581	27.7876	27.4982	27.714	28.2016	28.1452	4	4	0.916874	0.0376903	0.0564727	FALSE
eif4g2b	A0A0R4IBA9;A0A0R4IFW9;A3KQB2;F1QM91		30	30	14	40.6	99.463	868	27.6503	25.7935	27.4455	27.493	27.8845	27.58	27.8273	27.7667	27.6503	25.7935	27.4455	27.493	27.8845	27.58	27.8273	27.7667	27.0956	27.7646	4	4	0.222807	0.652072	-0.669002	FALSE
A0A0R4IBB9	A0A0R4IBB9		3	3	3	6.4	81.101	718	NA	26.1095	NA	26.4273	26.1763	26.3316	27.0062	NA	25.1268	26.1095	24.5844	26.4273	26.1763	26.3316	27.0062	24.8359	25.562	26.0875	2	3	0.43205	0.364466	-0.525519	FALSE
A0A0R4IUL9	A0A0R4IUL9;A0A0R4IBD3;A0A0R4IIE4		2	2	2	9.4	30.943	286	NA	28.6774	NA	NA	27.4503	28.6125	29.1045	NA	25.3903	28.6774	24.9841	24.9064	27.4503	28.6125	29.1045	24.8816	25.9896	27.5122	1	3	0.287666	0.541112	-1.52266	FALSE
A0A0R4IBD6	A0A0R4IBD6		8	8	8	23.7	47.705	439	28.1327	28.0256	27.8683	28.0458	28.4642	28.0726	27.6901	27.8537	28.1327	28.0256	27.8683	28.0458	28.4642	28.0726	27.6901	27.8537	28.0181	28.0201	4	4	0.991329	0.00378215	-0.00205064	FALSE
A0A0R4IBD8	A0A0R4IBD8		10	8	4	13.2	96.454	842	NA	26.5138	NA	27.08	NA	NA	26.1948	27.0604	25.6962	26.5138	25.7167	27.08	25.0535	24.8754	26.1948	27.0604	26.2517	25.796	2	2	0.489553	0.310201	0.455639	FALSE
A0A0R4IBI0	A0A0R4IBI0;A0A0R4ITV8;A0A0J9YJ66		9	9	9	8.8	165.04	1473	26.7562	27.5284	25.6375	26.806	26.9884	25.8579	26.8291	26.2013	26.7562	27.5284	25.6375	26.806	26.9884	25.8579	26.8291	26.2013	26.682	26.4692	4	4	0.669869	0.17401	0.212868	FALSE
A0A0R4IBI6	A0A0R4IBI6		3	3	3	7.6	63.05	563	NA	NA	NA	NA	27.623	27.1437	26.9739	27.2463	24.9116	25.0537	24.8785	25.4331	27.623	27.1437	26.9739	27.2463	25.0692	27.2467	0	4	2.53707e-05	4.59567	-2.17746	TRUE
A0A0R4IBJ2	A0A0R4IBJ2		13	13	13	40.5	44.014	383	29.2708	28.972	29.3681	29.5208	29.3821	29.0128	28.7623	29.2752	29.2708	28.972	29.3681	29.5208	29.3821	29.0128	28.7623	29.2752	29.2829	29.1081	4	4	0.372087	0.429355	0.174825	FALSE
A0A0R4IBK1	A0A0R4IBK1		5	5	5	9.9	61.888	543	25.3795	25.2791	25.8992	26.0313	25.9144	26.4884	26.6661	26.4841	25.3795	25.2791	25.8992	26.0313	25.9144	26.4884	26.6661	26.4841	25.6473	26.3883	4	4	0.0249749	1.6025	-0.740957	FALSE
A0A0R4IYM5	A0A0R4IYM5;A0A0R4IBK2		5	5	5	21.9	36.959	333	29.388	29.465	29.33	29.4437	NA	29.0931	29.094	29.222	29.388	29.465	29.33	29.4437	25.5194	29.0931	29.094	29.222	29.4067	28.2321	4	3	0.285051	0.545078	1.17452	FALSE
A0A0R4IBK5	A0A0R4IBK5		5	5	5	1.3	596.74	5209	24.0832	NA	NA	24.3559	NA	NA	NA	NA	24.0832	25.6858	24.5835	24.3559	25.4452	25.5456	24.9424	24.7659	24.6771	25.1748	2	0	0.272286	0.564974	-0.497664	FALSE
A0A0R4IBL4	A0A0R4IBL4		11	3	3	29.1	32.746	282	28.3093	28.6292	28.1528	28.6378	NA	NA	NA	28.5008	28.3093	28.6292	28.1528	28.6378	25.3463	25.1011	24.9603	28.5008	28.4323	25.9771	4	1	0.060752	1.21644	2.45515	FALSE
A0A0R4IBN6	A0A0R4IBN6		12	6	5	34.3	51.39	455	28.231	27.5775	27.3629	27.8306	28.3392	27.7953	28.249	28.42	28.231	27.5775	27.3629	27.8306	28.3392	27.7953	28.249	28.42	27.7505	28.2009	4	4	0.10522	0.977904	-0.45039	FALSE
nelfa	E7FFE0;A0A0R4IBP1;F8W5V5;F8W2X2		10	10	10	19.6	58.475	542	28.1243	28.0975	27.7565	28.4612	28.341	27.7893	27.7291	27.703	28.1243	28.0975	27.7565	28.4612	28.341	27.7893	27.7291	27.703	28.1098	27.8906	4	4	0.334167	0.476036	0.219251	FALSE
os9	A0A0R4IBP3;F1QCS2		3	3	3	4.2	78.359	693	26.6897	27.3166	27.3181	26.5703	26.487	27.1713	26.7833	NA	26.6897	27.3166	27.3181	26.5703	26.487	27.1713	26.7833	24.6886	26.9737	26.2826	4	3	0.306196	0.514001	0.691095	FALSE
A0A0R4IBP9	A0A0R4IBP9		4	4	4	5.1	111.74	1010	NA	26.424	NA	26.8293	NA	NA	26.5799	NA	25.6878	26.424	25.1489	26.8293	25.3185	25.0705	26.5799	24.4286	26.0225	25.3494	2	1	0.296166	0.528465	0.673153	FALSE
A0A0R4INL6	A0A0R4INL6;A0A0R4IBQ7		2	2	2	1.8	158.04	1386	NA	NA	NA	NA	NA	29.956	28.1827	25.9141	24.7942	24.9086	24.561	25.4714	25.3556	29.956	28.1827	25.9141	24.9338	27.3521	0	3	0.105314	0.977513	-2.41831	FALSE
A0A0R4IPW0	A0A0R4IPW0;A0A0R4IBS3;A0A2R8QER9;A0A0R4IY33		5	5	5	15.6	40.015	360	27.0135	27.6236	27.6083	27.534	28.2013	28.1875	27.8984	27.7268	27.0135	27.6236	27.6083	27.534	28.2013	28.1875	27.8984	27.7268	27.4449	28.0035	4	4	0.0251518	1.59943	-0.558651	FALSE
A0A0R4IBS4	A0A0R4IBS4		8	8	8	21.9	46.388	421	28.8561	27.831	27.7634	27.6328	28.2862	27.7992	27.9066	27.7054	28.8561	27.831	27.7634	27.6328	28.2862	27.7992	27.9066	27.7054	28.0208	27.9244	4	4	0.769775	0.113636	0.0964802	FALSE
sgcd	Q6TGT8;A0A0R4IBS6		11	11	11	46	31.971	289	29.5482	29.5049	29.5572	29.3223	29.0573	29.2329	29.2588	29.2413	29.5482	29.5049	29.5572	29.3223	29.0573	29.2329	29.2588	29.2413	29.4831	29.1976	4	4	0.0078712	2.10396	0.285562	FALSE
A0A0R4IBS8	A0A0R4IBS8;A0A0R4IIY5;A0A0R4ID61		12	12	12	24.5	54.138	469	28.1421	28.5476	28.5627	28.3361	28.6531	28.4511	28.5582	28.6368	28.1421	28.5476	28.5627	28.3361	28.6531	28.4511	28.5582	28.6368	28.3971	28.5748	4	4	0.176621	0.752957	-0.177672	FALSE
sf1	A0A0R4IBT0;F1QP64;E9QHL8;E9QF75		15	15	15	30	70.836	663	30.7017	30.6557	30.4375	30.5894	31.2991	30.9809	30.9022	30.8703	30.7017	30.6557	30.4375	30.5894	31.2991	30.9809	30.9022	30.8703	30.5961	31.0131	4	4	0.0153159	1.81486	-0.417067	FALSE
A0A0R4IBT7	A0A0R4IBT7		13	13	13	64.1	32.986	301	28.7716	28.9742	28.7967	28.7886	30.1414	28.624	28.8726	28.9347	28.7716	28.9742	28.7967	28.7886	30.1414	28.624	28.8726	28.9347	28.8328	29.1432	4	4	0.429558	0.366979	-0.310423	FALSE
fdx1l	A0A0R4IBU4;Q08C57	Adrenodoxin-like protein, mitochondrial	2	2	2	9.3	21.355	194	NA	NA	27.0403	26.2436	NA	26.771	NA	NA	25.4225	24.9611	27.0403	26.2436	25.5256	26.771	25.2042	25.2399	25.9169	25.6852	2	1	0.708155	0.149871	0.231714	FALSE
LOC556416	A0A2R8QF00;A0A0R4IBX0;E7FCT7;A0A0J9YJM4		3	3	3	4.3	77.987	772	26.9198	NA	NA	NA	NA	26.8001	27.3686	NA	26.9198	25.3675	24.5167	25.1296	24.4673	26.8001	27.3686	24.2728	25.4834	25.7272	1	2	0.806167	0.093575	-0.243808	FALSE
tra2a	A0A0R4IBY2;Q7T2A0;I3ITA0		8	8	5	31.5	34.386	298	29.2598	29.1342	29.2372	28.8531	29.9642	29.4741	29.2674	29.1407	29.2598	29.1342	29.2372	28.8531	29.9642	29.4741	29.2674	29.1407	29.1211	29.4616	4	4	0.162134	0.790126	-0.340507	FALSE
A0A0R4IKR4	A0A0R4IKR4;A0A0R4IBY3		2	2	2	14.7	21.626	197	26.9454	NA	26.5364	NA	NA	NA	NA	NA	26.9454	25.5596	26.5364	25.2873	25.6975	24.9433	25.1191	24.3583	26.0822	25.0295	2	0	0.0761543	1.11831	1.05265	FALSE
A0A0R4IVJ0	A0A0R4IVJ0;A0A0R4IBY4;A0A0R4IMD1		41	10	10	48.2	122.89	1102	27.3121	28.1119	27.4114	27.5004	26.8558	27.2377	27.1398	27.0429	27.3121	28.1119	27.4114	27.5004	26.8558	27.2377	27.1398	27.0429	27.5839	27.069	4	4	0.0572273	1.2424	0.514891	FALSE
pcdh1gc5	A0A2R8QHK7;A0A0R4IBZ9;A0A2R8QGH0;A0A0R4IZN0;A0A0J9YJK6;A0A286Y8Q2;A0A2R8RHT3;A0A0N4SUG2;A0A0R4IRQ9;E7F1K6;A0A0R4ICV7;A0A0N4SUB1;A0A0R4IID2;A0A2R8Q3A5;A0A2R8RQJ2;A0A2R8Q015;F1QL99;A0A2R8RIS9;A0A2R8QMY8;A0A2R8Q363;A0A2R8RQG5		4	3	3	5.3	105.79	962	27.0146	NA	25.8555	26.159	26.5264	26.4035	25.6461	26.0666	27.0146	25.2911	25.8555	26.159	26.5264	26.4035	25.6461	26.0666	26.0801	26.1606	3	4	0.852566	0.0692718	-0.0805638	FALSE
ctdspla	E7FC05;A0A0R4IC10		4	2	2	15.1	30.071	265	26.7712	26.4687	25.9796	26.4926	NA	NA	NA	NA	26.7712	26.4687	25.9796	26.4926	25.4031	25.7152	25.5478	25.4309	26.428	25.5243	4	0	0.00688621	2.16202	0.903772	FALSE
kars	A0A0R4IC11;Q6DHE6;A0A0R4IKM7;A0A0R4ICR3	Lysine--tRNA ligase	34	34	34	69.7	66.114	577	31.0818	31.4952	31.5154	31.4634	31.081	31.4572	31.49	31.3959	31.0818	31.4952	31.5154	31.4634	31.081	31.4572	31.49	31.3959	31.389	31.356	4	4	0.820876	0.0857222	0.0329439	FALSE
A0A0R4IH73	A0A0R4IH73;A0A0R4IC19		19	11	11	42.8	63.499	579	29.5874	29.3567	29.3494	29.3632	29.851	29.3829	29.2699	29.4958	29.5874	29.3567	29.3494	29.3632	29.851	29.3829	29.2699	29.4958	29.4142	29.4999	4	4	0.567609	0.245951	-0.0857479	FALSE
zgc:194297	A0A0R4IC20;B3DHT3		5	5	4	30.5	18.522	167	NA	26.6753	NA	26.9338	NA	NA	NA	26.2295	24.9462	26.6753	24.5851	26.9338	24.6373	25.3859	25.0298	26.2295	25.7851	25.3206	2	1	0.529487	0.276144	0.464501	FALSE
elavl3	A0A0R4IC33;F1QGN3;F1R0S9;Q1MT20	ELAV-like protein	18	11	1	52.5	39.126	358	31.0029	30.9378	30.5168	29.0038	28.639	30.9869	31.2362	31.1217	31.0029	30.9378	30.5168	29.0038	28.639	30.9869	31.2362	31.1217	30.3653	30.496	4	4	0.8724	0.0592844	-0.130613	FALSE
A0A0R4IC35	A0A0R4IC35		27	27	26	48.1	75.396	668	29.732	29.385	29.3705	29.3692	30.0666	29.8178	29.9491	29.9474	29.732	29.385	29.3705	29.3692	30.0666	29.8178	29.9491	29.9474	29.4642	29.9452	4	4	0.00616505	2.21006	-0.481034	FALSE
A0A0R4II13	A0A0R4II13;A0A0R4IC72		6	6	6	50	9.511	82	32.7884	33.0949	33.0288	32.6304	30.2132	32.7471	32.6644	32.7645	32.7884	33.0949	33.0288	32.6304	30.2132	32.7471	32.6644	32.7645	32.8856	32.0973	4	4	0.299857	0.523086	0.788336	FALSE
A0A2R8QUE8	A0A2R8QUE8;A0A0R4IC81;A0A2R8RY78;A0A2R8Q5X0		37	34	31	29.8	167.43	1498	28.2769	28.9672	28.4114	28.9084	28.3533	28.2895	28.7151	28.2021	28.2769	28.9672	28.4114	28.9084	28.3533	28.2895	28.7151	28.2021	28.641	28.39	4	4	0.278687	0.554883	0.250973	FALSE
A0A0R4IC95	A0A0R4IC95;A0A2R8QGD9		9	9	9	39.9	32.111	273	28.5809	28.41	28.1226	28.7636	29.7266	28.163	28.8342	27.9086	28.5809	28.41	28.1226	28.7636	29.7266	28.163	28.8342	27.9086	28.4693	28.6581	4	4	0.684106	0.164877	-0.18883	FALSE
afmid	A0A0R4ICB9;A0A0R4IZ99;Q566U4-2;Q566U4;A0A140LH06;A0A0R4ID45;A0A0R4INQ3;A0A140LGA3	Kynurenine formamidase	8	8	8	53.5	29.485	269	29.1205	28.6562	28.9045	28.6452	31.7681	29.0365	28.7539	28.8005	29.1205	28.6562	28.9045	28.6452	31.7681	29.0365	28.7539	28.8005	28.8316	29.5898	4	4	0.37641	0.424339	-0.758173	FALSE
mvd	A0A0R4ICC6;Q5U403;A0A0R4IS81	Diphosphomevalonate decarboxylase	8	8	8	23.8	44.648	400	27.8779	28.2566	28.1934	28.0264	28.8795	28.3957	28.1695	28.3078	27.8779	28.2566	28.1934	28.0264	28.8795	28.3957	28.1695	28.3078	28.0886	28.4381	4	4	0.108234	0.965636	-0.34953	FALSE
LOC100329277	A0A0R4ICD2;E7F9D9		2	2	2	5	65.069	600	NA	NA	25.5743	27.2278	NA	NA	27.4801	NA	25.7203	24.5346	25.5743	27.2278	24.9154	24.5981	27.4801	25.0653	25.7643	25.5147	2	1	0.782711	0.106399	0.249536	FALSE
A0A0R4ICD8	A0A0R4ICD8;A0A2R8QB83		6	6	6	17.2	53.455	477	27.1008	NA	26.2665	NA	27.0558	26.8688	26.4736	26.8777	27.1008	25.7768	26.2665	25.0687	27.0558	26.8688	26.4736	26.8777	26.0532	26.819	2	4	0.170229	0.768967	-0.765798	FALSE
A0A0R4ICD9	A0A0R4ICD9;A0A2R8PW74;A0A0R4IYI5		4	4	4	9.3	58.153	525	26.9682	27.5886	27.1835	27.6784	26.9224	26.9954	26.8967	26.8628	26.9682	27.5886	27.1835	27.6784	26.9224	26.9954	26.8967	26.8628	27.3547	26.9193	4	4	0.0789762	1.1025	0.43535	FALSE
rps6ka6	A0A0R4ICF4;Q6PFQ0;A0A2R8QJH2;A0A0R4IZP9	Ribosomal protein S6 kinase alpha-6	10	2	2	14.9	83.426	740	NA	NA	NA	NA	26.8911	NA	25.8394	26.1894	25.6341	24.9906	24.7495	25.0063	26.8911	24.9067	25.8394	26.1894	25.0951	25.9566	0	3	0.127042	0.896053	-0.861512	FALSE
far1	A0A0R4ICF6;F1R7H9;F1QSU9;A2CET9		2	2	2	5.8	59.302	518	26.6491	26.0206	26.2992	25.915	26.8806	26.4669	26.5564	26.7103	26.6491	26.0206	26.2992	25.915	26.8806	26.4669	26.5564	26.7103	26.221	26.6536	4	4	0.0728091	1.13781	-0.432575	FALSE
per1a	Q7SZZ4;B3DJN2;A0A0R4ICG0		2	2	2	3.3	134.02	1229	NA	26.1195	NA	26.2436	NA	NA	NA	NA	25.6246	26.1195	24.8557	26.2436	25.1355	25.3296	25.5279	24.6833	25.7109	25.1691	2	0	0.198359	0.702549	0.541793	FALSE
A0A0R4ICH0	A0A0R4ICH0;A0A0R4IL16		14	14	11	8.8	186.41	1660	26.5825	26.7816	26.791	26.2614	26.9258	26.6239	26.0387	26.545	26.5825	26.7816	26.791	26.2614	26.9258	26.6239	26.0387	26.545	26.6041	26.5334	4	4	0.762265	0.117894	0.0707422	FALSE
si:dkeyp-46h3.8;si:dkeyp-46h3.3;si:dkeyp-46h3.6;si:dkeyp-46h3.2	A0A286YA33;A3KQ74;A3KQ78;A3KQ75;A0A0R4ICH5;A3KQ79		3	3	3	25.4	12.81	118	27.7486	30.4969	28.4775	29.8233	NA	30.0519	28.8311	30.2182	27.7486	30.4969	28.4775	29.8233	24.9743	30.0519	28.8311	30.2182	29.1366	28.5189	4	3	0.673522	0.171648	0.617653	FALSE
A0A0R4ICI1	A0A0R4ICI1;A0A0R4ITK2		44	44	33	43.5	121.92	1068	29.3175	29.2701	29.1762	29.4912	29.3666	29.1114	29.2654	29.2432	29.3175	29.2701	29.1762	29.4912	29.3666	29.1114	29.2654	29.2432	29.3138	29.2466	4	4	0.457897	0.339233	0.0671314	FALSE
A0A0R4ICI5	A0A0R4ICI5;A0A0R4IDT1		3	3	2	5.7	68.761	612	27.2975	NA	NA	25.8877	NA	NA	NA	NA	27.2975	25.385	25.1386	25.8877	25.0019	25.476	25.1059	25.0612	25.9272	25.1613	2	0	0.211022	0.675672	0.765932	FALSE
A0A0R4ICJ4	A0A0R4ICJ4		4	4	4	12.7	33.017	284	27.4014	27.7336	27.7037	27.6711	NA	27.3109	27.023	27.2186	27.4014	27.7336	27.7037	27.6711	24.2658	27.3109	27.023	27.2186	27.6275	26.4546	4	3	0.20737	0.683254	1.17288	FALSE
A0A0R4ICJ7	A0A0R4ICJ7;A0A0R4ID12		3	3	3	8.2	40.525	353	27.0663	NA	26.3295	NA	NA	NA	26.8536	NA	27.0663	25.4065	26.3295	25.1565	24.586	25.1842	26.8536	24.4357	25.9897	25.2649	2	1	0.346389	0.460436	0.724837	FALSE
A0A0R4ICL5	A0A0R4ICL5		28	28	25	36.6	118.47	1096	28.7687	28.4319	28.3575	28.5807	28.4987	28.8397	28.7465	28.8233	28.7687	28.4319	28.3575	28.5807	28.4987	28.8397	28.7465	28.8233	28.5347	28.727	4	4	0.161548	0.791698	-0.192353	FALSE
A0A0R4ICP4	A0A0R4ICP4		2	2	2	17.5	19.789	177	NA	26.742	NA	26.9417	NA	26.7526	27.1072	26.6855	25.3099	26.742	24.6299	26.9417	24.3313	26.7526	27.1072	26.6855	25.9059	26.2192	2	3	0.724392	0.140026	-0.313289	FALSE
zgc:165520	B8A651;E9QIP3;A0A0R4ICQ9		18	18	15	70.9	32.362	285	29.5908	29.8038	29.7446	29.8235	27.2676	29.6961	29.5291	29.6823	29.5908	29.8038	29.7446	29.8235	27.2676	29.6961	29.5291	29.6823	29.7407	29.0438	4	4	0.325296	0.487721	0.696892	FALSE
A0A0R4ICR2	A0A0R4ICR2;A0A286YA34		19	11	2	47.9	56.916	503	26.8435	27.1284	27.3934	27.8738	27.1861	28.2174	NA	27.1022	26.8435	27.1284	27.3934	27.8738	27.1861	28.2174	25.6137	27.1022	27.3098	27.0299	4	3	0.654113	0.184347	0.27992	FALSE
A0A0R4ICR5	A0A0R4ICR5;A0A0R4IR99		21	21	21	25.6	110.42	995	27.7961	28.4108	27.7561	27.9158	27.5754	27.7155	28.1375	27.8387	27.7961	28.4108	27.7561	27.9158	27.5754	27.7155	28.1375	27.8387	27.9697	27.8168	4	4	0.458855	0.338324	0.15295	FALSE
bsg	Q6PH44;A0A0R4ICR8;F1R8Z4;Q1LVH2;Q1LVH3		5	5	5	23.6	30.529	275	30.6285	31.0728	30.5416	30.984	30.362	31.0878	30.626	30.0243	30.6285	31.0728	30.5416	30.984	30.362	31.0878	30.626	30.0243	30.8067	30.525	4	4	0.329048	0.482741	0.281706	FALSE
A0A0R4ICS1	A0A0R4ICS1;A0A0R4IWQ3		4	4	4	4.1	113.23	1018	NA	28.1139	25.7375	27.1554	25.3214	NA	27.7079	25.3581	25.1891	28.1139	25.7375	27.1554	25.3214	25.0616	27.7079	25.3581	26.549	25.8622	3	3	0.478781	0.319863	0.686723	FALSE
A0A0R4ICT0	A0A0R4ICT0;A0A0R4IEL2		5	4	4	6.8	111.25	977	27.0206	27.2858	27.0615	27.0108	28.4498	26.538	25.8148	27.0408	27.0206	27.2858	27.0615	27.0108	28.4498	26.538	25.8148	27.0408	27.0947	26.9609	4	4	0.826221	0.0829035	0.133811	FALSE
jak2b	A0A0R4ICU5;F1Q6A2;A0A286Y933;F1QWX8	Tyrosine-protein kinase	10	9	9	9.3	115.51	1004	25.5549	26.6398	NA	26.174	27.1442	26.077	26.2387	NA	25.5549	26.6398	25.0249	26.174	27.1442	26.077	26.2387	24.2944	25.8484	25.9386	3	3	0.901639	0.0449673	-0.0901996	FALSE
tenm4	A0A0R4IGJ8;A0A2R8Q661;A0A2R8RZ80;A0A0R4IN22;A0A0R4ICV6;A0A2R8QIZ5;A0A286Y9C5;Q9W7R3	Teneurin-4	33	32	30	18	308.3	2772	28.9116	30.0684	28.8332	30.3247	29.3506	29.3638	29.651	29.1934	28.9116	30.0684	28.8332	30.3247	29.3506	29.3638	29.651	29.1934	29.5345	29.3897	4	4	0.737498	0.132239	0.14481	FALSE
A0A0R4ICW1	A0A0R4ICW1;A0A2R8QHX5;A0A0R4IFU3		18	18	18	13.2	163.7	1459	28.0967	28.7996	28.37	28.0172	27.6597	27.6465	28.0404	27.9193	28.0967	28.7996	28.37	28.0172	27.6597	27.6465	28.0404	27.9193	28.3209	27.8165	4	4	0.0578157	1.23795	0.504417	FALSE
antxr2a	Q19VG7;A0A2R8QHK0;A0A0R4ICZ6;A0A2R8QGB2;E9QGV2		5	5	5	10.9	53.184	478	27.626	27.3522	27.5388	26.2588	29.3421	27.5547	27.8027	28.424	27.626	27.3522	27.5388	26.2588	29.3421	27.5547	27.8027	28.424	27.194	28.2809	4	4	0.078901	1.10292	-1.08694	FALSE
rps6ka3a	A0A0R4ID09;B0R0M9;A0A2R8Q8Y4	Ribosomal protein S6 kinase	38	38	23	54.7	82.669	733	29.2176	29.5116	29.7296	29.7267	29.8815	29.7135	29.7018	29.6872	29.2176	29.5116	29.7296	29.7267	29.8815	29.7135	29.7018	29.6872	29.5464	29.746	4	4	0.200195	0.698546	-0.199614	FALSE
paxip1	F1Q5Z1;A0A0R4ID17;F1QKP9;Q5XIY8	PAX-interacting protein 1	9	9	9	9.9	128.53	1122	27.6933	27.4052	27.0528	27.8068	27.9474	26.9347	26.872	26.8738	27.6933	27.4052	27.0528	27.8068	27.9474	26.9347	26.872	26.8738	27.4895	27.157	4	4	0.335816	0.473898	0.332516	FALSE
arnt2	A0A0R4ID51;A0A0R4ILG9;Q9DG12-2;Q9DG12;Q9DG12-3	Aryl hydrocarbon receptor nuclear translocator 2	5	5	5	12.5	79.134	722	NA	NA	NA	NA	NA	NA	26.9475	27.5339	25.0206	25.6538	24.6289	25.8252	25.2642	24.4733	26.9475	27.5339	25.2821	26.0547	0	2	0.37164	0.429878	-0.772596	FALSE
rnf40	A0A0R4ID58;F1QXU6;E7F3E1;F1QMP3		36	32	32	42.5	115.4	1004	28.6572	28.7839	28.6536	28.8325	28.7558	28.8574	28.7166	28.633	28.6572	28.7839	28.6536	28.8325	28.7558	28.8574	28.7166	28.633	28.7318	28.7407	4	4	0.895285	0.0480385	-0.00891202	FALSE
srsf7a	A2BHA7;A2BHA8;A2BHA9;A2BHB0;A2BHB2;Q6P0K2;A0A0R4ID65;A2BHA6;K7DY51;K7DYA2		6	6	6	39.2	19.943	176	30.7225	30.869	30.6243	30.3548	28.0432	30.4675	30.483	30.6659	30.7225	30.869	30.6243	30.3548	28.0432	30.4675	30.483	30.6659	30.6426	29.9149	4	4	0.330548	0.480765	0.727734	FALSE
A0A0R4ID68	A0A0R4ID68		39	39	32	73.4	85.019	779	31.5536	31.3856	31.2427	31.3203	31.6829	31.3575	31.3798	31.3199	31.5536	31.3856	31.2427	31.3203	31.6829	31.3575	31.3798	31.3199	31.3755	31.4351	4	4	0.597768	0.223467	-0.0595137	FALSE
A0A0R4ID71	A0A0R4ID71		129	128	128	68.2	192.49	1668	31.2652	30.9295	31.3029	31.0661	31.5224	31.5973	31.2984	31.5711	31.2652	30.9295	31.3029	31.0661	31.5224	31.5973	31.2984	31.5711	31.1409	31.4973	4	4	0.0198597	1.70203	-0.356398	FALSE
A0A0R4ID82	A0A0R4ID82		19	19	19	32.9	68.102	599	29.124	28.7488	29.0423	28.6763	28.2973	28.7079	28.7776	28.5906	29.124	28.7488	29.0423	28.6763	28.2973	28.7079	28.7776	28.5906	28.8979	28.5934	4	4	0.0924181	1.03424	0.304495	FALSE
tpd52	A3KNM2;A0A2R8QKN3;I3IT45;A0A2R8QAQ7;I3ITC0;A0A2R8QRL2;A0A0R4IDA7;A0A2R8QJH5		10	10	10	46.5	20.721	187	28.8301	29.7836	29.613	29.82	28.3685	29.3633	29.5426	29.6811	28.8301	29.7836	29.613	29.82	28.3685	29.3633	29.5426	29.6811	29.5117	29.2388	4	4	0.497937	0.302826	0.272839	FALSE
hacd3	A0A0R4IDB5;Q7SY06	Very-long-chain (3R)-3-hydroxyacyl-CoA dehydratase	10	10	10	24.9	43.064	365	28.2077	28.9716	27.9726	28.7499	28.1686	28.1512	28.5768	28.0342	28.2077	28.9716	27.9726	28.7499	28.1686	28.1512	28.5768	28.0342	28.4754	28.2327	4	4	0.399076	0.398944	0.242749	FALSE
A0A0R4IDB7	A0A0R4IDB7;A0A0J9YJ58		21	15	12	14.7	191.9	1697	27.0214	25.421	26.4176	26.4679	27.0485	26.8096	25.8458	26.5861	27.0214	25.421	26.4176	26.4679	27.0485	26.8096	25.8458	26.5861	26.332	26.5725	4	4	0.590981	0.228427	-0.240525	FALSE
A0A0R4IDC5	A0A0R4IDC5;A0A0R4IWR9		6	2	2	34	26.141	238	27.985	26.606	27.0997	27.408	28.1994	26.685	NA	27.1808	27.985	26.606	27.0997	27.408	28.1994	26.685	25.5406	27.1808	27.2747	26.9015	4	3	0.578009	0.238065	0.373207	FALSE
letm1	A0A0R4IGQ0;A0A0R4IDC7;Q1LY46	LETM1 and EF-hand domain-containing protein 1, mitochondrial	13	13	12	23.3	85.861	747	27.3051	28.003	27.8354	27.7951	27.7514	27.9444	28.245	27.9626	27.3051	28.003	27.8354	27.7951	27.7514	27.9444	28.245	27.9626	27.7347	27.9759	4	4	0.23794	0.623533	-0.241207	FALSE
ical1	A0A0R4IDC8;F1QC36;I3IT70		4	4	4	7.5	63.143	572	26.9573	NA	NA	NA	NA	NA	26.6209	26.958	26.9573	25.4585	24.9833	25.2092	24.4738	24.6458	26.6209	26.958	25.6521	25.6746	1	2	0.978169	0.00958603	-0.0225597	FALSE
A0A0R4IDE0	A0A0R4IDE0		19	6	6	15	108.36	959	30.2721	29.8545	29.7082	29.8858	30.2104	29.7829	30.083	NA	30.2721	29.8545	29.7082	29.8858	30.2104	29.7829	30.083	24.3219	29.9301	28.5995	4	3	0.420959	0.37576	1.33062	FALSE
myot	E7FH53;A0A0R4IDE1		9	9	9	29.1	62.207	561	28.1928	27.8634	27.704	28.0459	NA	27.1896	26.0319	26.7828	28.1928	27.8634	27.704	28.0459	25.5712	27.1896	26.0319	26.7828	27.9515	26.3939	4	3	0.0192695	1.71513	1.55762	TRUE
A0A0R4IDF3	A0A0R4IDF3		7	4	4	14.7	66.813	600	27.2614	28.1238	28.1163	27.6165	27.9362	28.3229	27.8868	27.8527	27.2614	28.1238	28.1163	27.6165	27.9362	28.3229	27.8868	27.8527	27.7795	27.9996	4	4	0.398565	0.399501	-0.220125	FALSE
A0A0R4IDF6	A0A0R4IDF6;A0A0R4IYV1		23	23	23	10.9	305.88	2723	27.5695	26.5325	26.4121	26.8979	25.1942	27.3658	26.8062	25.0359	27.5695	26.5325	26.4121	26.8979	25.1942	27.3658	26.8062	25.0359	26.853	26.1005	4	4	0.300518	0.52213	0.752479	FALSE
A0A0R4IP30	A0A0R4IP30;A0A0R4IDG4;A0A140LGK6		6	6	6	8.5	85.937	766	NA	26.6596	27.4246	26.8697	27.9964	27.1553	27.881	28.0792	25.7643	26.6596	27.4246	26.8697	27.9964	27.1553	27.881	28.0792	26.6796	27.778	3	4	0.0423199	1.37346	-1.09842	FALSE
fn1b	A2CEW3;A0A0R4IDI3;A0A0R4IXY1		68	68	64	41	275.77	2500	29.7928	30.0863	29.8733	30.0647	29.7718	29.7593	30.2695	29.7671	29.7928	30.0863	29.8733	30.0647	29.7718	29.7593	30.2695	29.7671	29.9543	29.8919	4	4	0.686	0.163676	0.0623484	FALSE
dicer1	A0A0R4IDJ0;A0A2U3TVQ4;Q6TV19	Endoribonuclease Dicer	47	47	47	31.1	215.4	1905	28.3908	28.8412	28.3856	28.8111	28.4677	28.4877	28.7004	28.5012	28.3908	28.8412	28.3856	28.8111	28.4677	28.4877	28.7004	28.5012	28.6072	28.5393	4	4	0.64733	0.188874	0.0679101	FALSE
A0A0R4IDJ2	A0A0R4IDJ2		6	6	6	12.5	66.422	592	NA	27.2219	27.1087	27.2431	NA	27.7837	27.5095	NA	25.13	27.2219	27.1087	27.2431	25.1772	27.7837	27.5095	25.3216	26.6759	26.448	3	2	0.801838	0.0959135	0.227917	FALSE
A0A0R4IDL2	A0A0R4IDL2		7	6	6	16.7	49.139	425	28.2457	27.8123	27.3993	27.2628	27.6107	27.8091	28.173	28.1654	28.2457	27.8123	27.3993	27.2628	27.6107	27.8091	28.173	28.1654	27.68	27.9396	4	4	0.366356	0.436097	-0.259527	FALSE
A0A0R4IDN1	A0A0R4IDN1;A0A0R4IY30		38	35	35	25.2	197.1	1785	29.3547	28.0285	29.4445	28.8146	29.3457	29.3915	28.5303	29.2211	29.3547	28.0285	29.4445	28.8146	29.3457	29.3915	28.5303	29.2211	28.9106	29.1221	4	4	0.603713	0.219169	-0.211544	FALSE
slc26a1	F1QFG1;A0A0R4IDN4		3	3	3	4.3	77.796	703	26.2886	27.3575	26.7281	26.679	25.707	NA	26.2593	NA	26.2886	27.3575	26.7281	26.679	25.707	25.3147	26.2593	24.5413	26.7633	25.4556	4	2	0.0274158	1.562	1.30769	TRUE
mapk8ip3	A0A0R4IDR7;E9QGL9		11	6	6	8.5	144.04	1299	26.247	NA	26.929	NA	27.2918	27.1334	NA	NA	26.247	24.9569	26.929	25.6183	27.2918	27.1334	25.1165	24.7734	25.9378	26.0788	2	2	0.864046	0.0634629	-0.140957	FALSE
A0A0R4IZV3	A0A0R4IZV3;A0A0R4IDR8;F1QHK9;A0A2R8QR85		5	5	5	11.6	62.14	542	28.3215	27.1346	NA	NA	28.2247	27.3889	27.3888	27.3719	28.3215	27.1346	25.3564	25.0676	28.2247	27.3889	27.3888	27.3719	26.47	27.5936	2	4	0.241753	0.616627	-1.12357	FALSE
A0A0R4ILC0	A0A0R4ILC0;A0A0R4IDS3;A0A0J9YJ24		14	14	14	34.5	51.283	490	28.7554	28.3958	28.5669	28.5765	27.9245	28.0055	28.0865	27.7646	28.7554	28.3958	28.5669	28.5765	27.9245	28.0055	28.0865	27.7646	28.5737	27.9453	4	4	0.000792028	3.10126	0.628421	FALSE
ppil2	A0A0R4IDT0;A2BGH2;A0A0R4IXC7;F1Q4S2		7	7	7	22.9	56.444	502	27.5861	27.6946	26.866	27.4878	28.5991	27.3354	27.1121	27.4305	27.5861	27.6946	26.866	27.4878	28.5991	27.3354	27.1121	27.4305	27.4086	27.6193	4	4	0.606123	0.217439	-0.210676	FALSE
A0A2R8QQI8	A0A2R8QQI8;A0A0R4IDX7;A0A2R8Q941;A0A2R8QPZ9		4	4	3	5.2	125.45	1145	NA	NA	NA	NA	NA	25.8658	25.2605	NA	24.7335	24.7088	24.8673	25.7729	25.2473	25.8658	25.2605	24.9155	25.0206	25.3223	0	2	0.386181	0.413209	-0.301644	FALSE
hdac1	A0A0R4IDY9;F1R653;A0A2R8QIW0;A0A0R4IPZ3	Histone deacetylase	19	19	18	55.3	53.856	472	32.5152	32.7145	32.7037	32.9544	32.3944	32.5577	32.6019	32.6513	32.5152	32.7145	32.7037	32.9544	32.3944	32.5577	32.6019	32.6513	32.7219	32.5513	4	4	0.167833	0.775124	0.170618	FALSE
A0A0R4IE18	A0A0R4IE18		4	4	4	9.3	47.038	407	27.4801	26.5094	26.9542	26.5682	27.3696	27.0467	25.8592	NA	27.4801	26.5094	26.9542	26.5682	27.3696	27.0467	25.8592	25.5032	26.878	26.4447	4	3	0.434311	0.362199	0.433312	FALSE
A0A0R4IE20	A0A0R4IE20;Q5RIK4		16	16	14	59.2	38.112	338	30.4969	30.4422	30.2007	30.353	31.6565	30.6576	30.6973	30.691	30.4969	30.4422	30.2007	30.353	31.6565	30.6576	30.6973	30.691	30.3732	30.9256	4	4	0.10519	0.978027	-0.552379	FALSE
A0A0R4IE29	A0A0R4IE29		13	13	12	28.6	53.521	469	29.8893	29.321	29.5118	29.2098	29.2147	29.1445	29.4776	29.2679	29.8893	29.321	29.5118	29.2098	29.2147	29.1445	29.4776	29.2679	29.483	29.2762	4	4	0.274818	0.560954	0.2068	FALSE
A0A0R4IE40	A0A0R4IE40;A0A0R4IXQ8;A0A0R4ILV7		9	9	9	13.3	120.36	1061	28.225	28.2876	27.8879	27.5693	28.418	27.7843	27.9083	27.5817	28.225	28.2876	27.8879	27.5693	28.418	27.7843	27.9083	27.5817	27.9925	27.9231	4	4	0.785445	0.104884	0.0693739	FALSE
hgh1	A0A0R4IE47;Q6DGR4	Protein HGH1 homolog	13	13	13	44.3	43.258	377	28.2878	28.5531	28.6333	28.468	28.9181	28.5796	28.7326	28.8153	28.2878	28.5531	28.6333	28.468	28.9181	28.5796	28.7326	28.8153	28.4855	28.7614	4	4	0.0365822	1.43673	-0.275863	FALSE
alg12	F1R725;A0A0R4IE52		6	6	6	14.2	56.503	493	27.1302	25.9506	25.9568	27.3049	26.1032	26.696	25.985	NA	27.1302	25.9506	25.9568	27.3049	26.1032	26.696	25.985	24.9841	26.5856	25.9421	4	3	0.254252	0.594736	0.643517	FALSE
suds3	A0A0R4IE96;Q6DBU7;B8JJJ1		4	4	4	18.4	36.156	304	27.6919	NA	NA	NA	27.8768	27.0752	27.0567	27.4818	27.6919	25.3906	24.4493	25.4425	27.8768	27.0752	27.0567	27.4818	25.7436	27.3726	1	4	0.0950585	1.02201	-1.62908	FALSE
A0A2R8QKU6	A0A2R8QKU6;A0A0R4ILM6;A0A0R4IEA2;A0A1D5NSZ7;A0A0R4IU84		8	7	7	15.6	86.179	750	29.3108	27.3517	26.2937	NA	28.7357	27.8834	28.1354	28.0417	29.3108	27.3517	26.2937	24.7191	28.7357	27.8834	28.1354	28.0417	26.9188	28.199	3	4	0.277336	0.556994	-1.28021	FALSE
atp11c	A0A0R4IEB1;A0A286Y8A8;E7F9A5;A0A0R4IB43	Phospholipid-transporting ATPase	13	11	11	12.6	133.92	1171	26.7811	26.702	26.773	27.4724	26.8902	27.072	26.828	27.1288	26.7811	26.702	26.773	27.4724	26.8902	27.072	26.828	27.1288	26.9321	26.9797	4	4	0.819078	0.0866745	-0.0476066	FALSE
epha7	A0A2R8RS29;A0A0R4IEC7;Q5VSJ4	Receptor protein-tyrosine kinase	10	8	6	13	111.58	994	25.9648	25.6644	26.1445	25.1499	25.8378	26.1375	26.6925	NA	25.9648	25.6644	26.1445	25.1499	25.8378	26.1375	26.6925	25.2892	25.7309	25.9892	4	3	0.50759	0.294487	-0.25833	FALSE
zc3h18	A0A2R8QPT6;A0A0R4IEF8;Q1LUE5;Q1LUF0	Zinc finger CCCH domain-containing protein 18	9	9	9	10.6	123.81	1097	26.8187	27.9358	27.3461	26.1305	28.1088	28.4463	29.2398	27.276	26.8187	27.9358	27.3461	26.1305	28.1088	28.4463	29.2398	27.276	27.0578	28.2677	4	4	0.0739823	1.13087	-1.20991	FALSE
dock4b	F6PC67;A0A2R8Q962;A0A286Y8M9;A0A0R4IT43;E9QJL8;A0A0R4IEH3		16	8	8	11.7	209.72	1817	25.9302	26.104	26.1025	27.5511	25.7736	25.707	26.1813	25.8679	25.9302	26.104	26.1025	27.5511	25.7736	25.707	26.1813	25.8679	26.4219	25.8824	4	4	0.251951	0.598684	0.539519	FALSE
si:ch211-127i16.2	A0A0R4IEI2;F1R0C2		21	21	21	53.5	57.534	523	29.8351	29.3196	29.3833	29.4019	30.4148	29.8125	29.8857	29.8236	29.8351	29.3196	29.3833	29.4019	30.4148	29.8125	29.8857	29.8236	29.485	29.9842	4	4	0.0381435	1.41858	-0.499206	FALSE
dlg1l	A0A0R4IEK3;Q5PYH5;A0A0R4IVS8;A0A0R4IJV7;A0A2R8Q3K7	Discs large homolog 1-like protein	18	11	8	28.8	100.6	906	27.1604	26.3083	26.3689	27.1139	27.1036	27.0132	26.3531	27.2917	27.1604	26.3083	26.3689	27.1139	27.1036	27.0132	26.3531	27.2917	26.7378	26.9404	4	4	0.535995	0.270839	-0.202535	FALSE
uckl1b	A0A2R8Q3C4;A0A2R8Q9Y2;A0A2R8PZ19;F1QWG3;A0A2R8Q5J9;A0A0R4IEL1;A0A2R8QNJ2;B0S7A4;E9QCF4;A0A2R8Q8W3	Uridine kinase	8	8	5	15.6	58.46	520	NA	27.0813	26.9167	27.2769	NA	27.0995	NA	27.1697	25.1211	27.0813	26.9167	27.2769	24.4856	27.0995	25.1984	27.1697	26.599	25.9883	3	2	0.497461	0.303241	0.610723	FALSE
capza1b	A0A0R4IEP3;Q6ZM50;A0A2R8Q153		19	19	14	74.3	35.864	315	31.6643	31.7081	31.6266	31.5314	30.7975	32.0235	31.9343	32.0839	31.6643	31.7081	31.6266	31.5314	30.7975	32.0235	31.9343	32.0839	31.6326	31.7098	4	4	0.817707	0.0874024	-0.0772403	FALSE
sort1a;sort1	F1R7B8;F1R4M6;A0A0R4IEP6;Q6NUT7	Sortilin	7	7	5	11.4	91.11	814	27.9287	28.3525	27.5831	28.0189	NA	27.521	27.5221	27.1887	27.9287	28.3525	27.5831	28.0189	25.5072	27.521	27.5221	27.1887	27.9708	26.9347	4	3	0.117737	0.929086	1.03603	FALSE
tnika	B0UY93;A0A0R4IEP9;Q32PQ9;F1QQG8		19	8	6	14.7	147.76	1303	27.681	27.1744	NA	NA	27.6549	NA	26.8027	NA	27.681	27.1744	25.009	25.371	27.6549	25.4447	26.8027	24.9066	26.3088	26.2022	2	2	0.910506	0.0407173	0.106617	FALSE
A0A0R4IER0	A0A0R4IER0;A0A0R4IKP3		9	9	9	34.6	36.763	312	28.9666	29.2245	28.9716	29.083	29.4518	28.7624	29.0222	29.0888	28.9666	29.2245	28.9716	29.083	29.4518	28.7624	29.0222	29.0888	29.0614	29.0813	4	4	0.903836	0.0439105	-0.0198674	FALSE
A0A0R4IER2	A0A0R4IER2;A0A0R4ICH2		11	11	11	47.5	29.683	261	29.5402	29.951	29.6302	29.7046	28.209	29.4279	29.3799	28.9492	29.5402	29.951	29.6302	29.7046	28.209	29.4279	29.3799	28.9492	29.7065	28.9915	4	4	0.0803789	1.09486	0.714983	FALSE
daam1a	A0A0R4IER9;E7F6Y9;X1WCJ0;X1WFQ5		20	10	10	19.7	121.33	1060	30.2466	31.0001	31.2365	29.8329	30.0795	31.3882	30.9544	31.3319	30.2466	31.0001	31.2365	29.8329	30.0795	31.3882	30.9544	31.3319	30.579	30.9385	4	4	0.449814	0.346967	-0.359463	FALSE
si:ch211-233a24.2	B8JIA1;A0A0R4IES7;A0A2R8PX55;F1R6K6;A0A2R8QSU2		21	21	21	5.4	545.37	4922	26.5966	27.4427	26.9719	27.3756	26.952	26.4242	26.6737	26.715	26.5966	27.4427	26.9719	27.3756	26.952	26.4242	26.6737	26.715	27.0967	26.6912	4	4	0.134572	0.871044	0.405455	FALSE
A0A0R4IET1	A0A0R4IET1		5	3	3	6.6	76.721	702	NA	NA	NA	26.3858	NA	26.116	NA	24.7766	25.124	25.5502	24.9739	26.3858	25.4398	26.116	25.0678	24.7766	25.5085	25.35	1	2	0.724663	0.139864	0.15844	FALSE
nbeal2	A0A2U3TWC5;A0A0R4IET2;E7FAW3;A0A0R4IH51	Neurobeachin-like protein 2	7	7	7	3.9	312.63	2787	NA	26.7828	NA	25.5506	26.2179	26.0045	25.839	26.0995	24.7379	26.7828	24.8686	25.5506	26.2179	26.0045	25.839	26.0995	25.485	26.0402	2	4	0.322334	0.491694	-0.555252	FALSE
erbb2ip	A0A0R4IEU0;E7F9G8;E7EYJ7;F1QPF0;B7ZVK8;E7EZZ0;X1WCT5		12	12	12	10.9	148.62	1330	25.7089	26.447	26.9	27.0184	NA	26.0112	27.6137	NA	25.7089	26.447	26.9	27.0184	24.9828	26.0112	27.6137	24.4863	26.5186	25.7735	4	2	0.37679	0.423901	0.745087	FALSE
A0A0R4IEV5	A0A0R4IEV5		14	9	9	31.4	59.485	525	27.7124	27.7892	27.4101	27.1676	27.5311	27.5153	27.3711	27.6384	27.7124	27.7892	27.4101	27.1676	27.5311	27.5153	27.3711	27.6384	27.5198	27.514	4	4	0.971484	0.0125645	0.00584251	FALSE
elavl4	A0A0R4IEW8;F1QGR7;Q6GQM6;Q1MT19;A0A2R8S0A2;A9C3U8	ELAV-like protein	24	24	1	59.9	45.258	411	27.8293	28.612	29.0778	NA	28.9768	28.6513	29.146	28.9141	27.8293	28.612	29.0778	25.6393	28.9768	28.6513	29.146	28.9141	27.7896	28.922	3	4	0.233969	0.630842	-1.13244	FALSE
A0A0R4IEY0	A0A0R4IEY0		2	2	2	5.3	40.935	361	NA	27.1406	27.3957	27.2768	NA	NA	NA	NA	25.1226	27.1406	27.3957	27.2768	25.4362	25.3485	25.2116	25.3631	26.7339	25.3398	3	0	0.0810024	1.0915	1.39406	FALSE
zgc:86725	A0A0R4IEZ2;F1RCB6;A0A2R8RQJ8;X1WEN2		30	4	4	74.4	41.731	375	33.558	31.963	33.4095	31.9075	NA	30.3062	29.821	29.0418	33.558	31.963	33.4095	31.9075	25.5384	30.3062	29.821	29.0418	32.7095	28.6768	4	3	0.0258885	1.58689	4.03264	TRUE
arvcfb	A0A2R8RZM1;A0A0R4IF18;A2BGY1;F8W3H3;F8W355;F8W3V3;F1R953;A2BGY2		22	22	20	28.7	104.67	935	29.5956	29.2032	29.499	29.776	29.459	29.247	29.6298	29.8741	29.5956	29.2032	29.499	29.776	29.459	29.247	29.6298	29.8741	29.5184	29.5525	4	4	0.855356	0.067853	-0.0340365	FALSE
A0A0R4IF36	A0A0R4IF36;A0A0R4IHN2;A0A0R4IZD7;A0A0R4IEA8		9	9	3	16.8	88.982	802	32.1191	32.4512	32.4271	32.3508	26.7796	31.5415	31.9188	32.7828	32.1191	32.4512	32.4271	32.3508	26.7796	31.5415	31.9188	32.7828	32.3371	30.7557	4	4	0.326347	0.48632	1.58139	FALSE
A0A0R4IF39	A0A0R4IF39		22	22	7	45.7	67.649	608	29.7032	28.9597	29.3135	29.2766	30.343	29.818	29.4389	29.3797	29.7032	28.9597	29.3135	29.2766	30.343	29.818	29.4389	29.3797	29.3133	29.7449	4	4	0.166046	0.779772	-0.431642	FALSE
rogdi	A0A0R4IF42;Q7ZVT5	Protein rogdi homolog	15	15	15	61.3	32.301	284	29.7619	29.5064	29.5549	29.5945	29.7279	29.44	29.5096	29.3599	29.7619	29.5064	29.5549	29.5945	29.7279	29.44	29.5096	29.3599	29.6044	29.5094	4	4	0.366999	0.435335	0.09507	FALSE
A0A0R4IV33	A0A0R4IV33;A0A0R4IF46;A0A0R4ITT5		22	18	18	21.1	118.89	1054	28.3077	28.0201	28.3417	28.3435	28.3463	28.2702	28.4318	28.2627	28.3077	28.0201	28.3417	28.3435	28.3463	28.2702	28.4318	28.2627	28.2533	28.3277	4	4	0.438501	0.358029	-0.0744736	FALSE
A0A0R4IF65	A0A0R4IF65		46	46	46	62.5	100.05	889	30.4327	30.3816	30.5671	30.4943	30.8676	30.9675	30.7603	30.8688	30.4327	30.3816	30.5671	30.4943	30.8676	30.9675	30.7603	30.8688	30.4689	30.8661	4	4	0.000494293	3.30602	-0.397135	FALSE
A0A0R4IH13	A0A0R4IH13;A0A0R4IXV7;A0A0R4IF82;A0A0R4IRP1;A0A0R4IT00		2	2	2	16.3	14.925	129	NA	25.3834	NA	25.4479	NA	NA	NA	NA	25.4865	25.3834	25.0931	25.4479	25.1043	24.8345	24.7105	24.5586	25.3527	24.802	2	0	0.0103617	1.98457	0.55076	FALSE
vipas39	Q5TYV4;A0A0R4IF88;A0A0R4IQ05	Spermatogenesis-defective protein 39 homolog	5	5	5	8.9	56.072	483	26.1263	27.1399	27.4022	27.6061	NA	26.7412	NA	27.1182	26.1263	27.1399	27.4022	27.6061	24.7309	26.7412	25.1998	27.1182	27.0686	25.9475	4	2	0.156627	0.805134	1.12112	FALSE
adcy7	A0A0R4IFB6;E7F482;A0A1D5NS94;A0A0R4IJH6;Q1L8K1;F1Q5J6;E7FEU6		6	5	5	8.3	122.78	1084	26.0027	26.7647	26.1969	26.2466	26.6395	26.3333	26.1541	26.0707	26.0027	26.7647	26.1969	26.2466	26.6395	26.3333	26.1541	26.0707	26.3027	26.2994	4	4	0.987596	0.00542085	0.00334308	FALSE
A0A0R4IXU6	A0A0R4IXU6;A0A0R4IFC0;A0A0R4ILJ8		3	3	3	23	16.633	152	26.2619	25.6643	26.4945	27.0298	NA	26.9637	27.2338	NA	26.2619	25.6643	26.4945	27.0298	25.1744	26.9637	27.2338	24.9933	26.3626	26.0913	4	2	0.69633	0.157185	0.271327	FALSE
zgc:91940	A0A0R4IFC5;Q6DGA7	Uncharacterized protein C17orf62 homolog	3	3	3	19	23.632	205	27.0862	27.5386	27.4769	27.2681	26.6328	27.5428	27.3593	27.6335	27.0862	27.5386	27.4769	27.2681	26.6328	27.5428	27.3593	27.6335	27.3425	27.2921	4	4	0.84945	0.070862	0.0503411	FALSE
nrd1b	Q1L985;A0A0R4IFD3;E7FFV6		14	11	11	17.2	121.33	1061	26.3775	25.2521	25.3308	26.1584	26.4996	26.6385	26.5999	27.1133	26.3775	25.2521	25.3308	26.1584	26.4996	26.6385	26.5999	27.1133	25.7797	26.7128	4	4	0.038536	1.41413	-0.93314	FALSE
A0A0R4IFE3	A0A0R4IFE3		16	16	16	23.9	88.879	774	28.3213	27.6122	27.9985	27.9554	28.2814	27.7134	27.7867	28.0222	28.3213	27.6122	27.9985	27.9554	28.2814	27.7134	27.7867	28.0222	27.9719	27.9509	4	4	0.917373	0.0374541	0.0209654	FALSE
ube2a	A0A0R4IFH4;A0A140LGJ3;Q789K9		3	3	1	39.5	13.635	119	27.6408	28.4248	28.1636	28.1926	27.9852	28.1181	NA	27.7706	27.6408	28.4248	28.1636	28.1926	27.9852	28.1181	25.126	27.7706	28.1055	27.2499	4	3	0.318667	0.496663	0.855515	FALSE
A0A2R8QGI4	A0A2R8QGI4;A0A2R8QJB4;A0A0R4IFI0;A0A0R4IAI4		19	19	19	20.2	146.85	1314	28.3427	28.288	28.3905	28.5792	28.2199	28.5019	28.1169	28.3844	28.3427	28.288	28.3905	28.5792	28.2199	28.5019	28.1169	28.3844	28.4001	28.3058	4	4	0.411994	0.38511	0.0943366	FALSE
dnajc7	A0A2R8RZS4;F1QNW8;A0A0R4IFJ1;A0A0R4IFL6;A0A0R4IRN6		26	26	26	49.2	54.399	472	29.7868	29.6802	29.7711	29.6204	30.1421	29.6173	29.7912	29.6836	29.7868	29.6802	29.7711	29.6204	30.1421	29.6173	29.7912	29.6836	29.7146	29.8086	4	4	0.491754	0.308252	-0.0939695	FALSE
A0A2R8QJJ5	A0A2R8QJJ5;A0A2R8Q6T0;A0A2R8Q995;A0A2R8RWX7;A0A2R8QLN1;A0A2R8RXY6;A0A2R8QEN0;A0A0R4IFJ3;A0A2R8Q745;A0A2R8RXK1;F1R8V8		4	4	3	10.9	38.885	348	26.2356	28.1954	28.3496	28.8615	26.6134	NA	26.9209	27.3776	26.2356	28.1954	28.3496	28.8615	26.6134	25.2457	26.9209	27.3776	27.9106	26.5394	4	3	0.114449	0.941386	1.37114	FALSE
A0A0R4IFJ4	A0A0R4IFJ4;REV__A0A2R8QDX0;REV__A0A0R4IEC0;REV__E7FCG7		69	42	42	66.3	129.87	1181	32.0594	31.7574	31.9337	31.7693	31.9135	31.9287	31.7541	32.0156	32.0594	31.7574	31.9337	31.7693	31.9135	31.9287	31.7541	32.0156	31.8799	31.903	4	4	0.808005	0.0925858	-0.0230213	FALSE
A0A0R4IFJ7	A0A0R4IFJ7;A0A2R8Q084;Q7ZUU6		31	31	1	70.3	46.803	417	31.6559	32.8211	32.7822	32.6822	32.6017	32.2496	32.7145	33.3267	31.6559	32.8211	32.7822	32.6822	32.6017	32.2496	32.7145	33.3267	32.4854	32.7231	4	4	0.531464	0.274526	-0.237749	FALSE
capn2a	A0A0R4IFK0;F1QMV0		28	28	26	53.3	78.302	698	31.0526	31.2995	31.2507	31.2619	31.0223	31.3347	31.369	31.3448	31.0526	31.2995	31.2507	31.2619	31.0223	31.3347	31.369	31.3448	31.2162	31.2677	4	4	0.624494	0.204472	-0.0514914	FALSE
A0A0R4IFK2	A0A0R4IFK2;A0A0R4IXG2		12	12	11	15.7	80.29	702	27.1915	27.4466	27.4403	27.2636	26.6972	26.7317	27.199	27.1213	27.1915	27.4466	27.4403	27.2636	26.6972	26.7317	27.199	27.1213	27.3355	26.9373	4	4	0.0464888	1.33265	0.398197	FALSE
A0A0R4IFK5	A0A0R4IFK5		12	12	12	38.1	48.165	420	29.1286	29.6431	29.6135	29.7112	28.9123	29.462	29.4247	29.4032	29.1286	29.6431	29.6135	29.7112	28.9123	29.462	29.4247	29.4032	29.5241	29.3005	4	4	0.275359	0.5601	0.223545	FALSE
A0A0R4IFK9	A0A0R4IFK9		18	18	18	47.4	57.589	517	30.1709	30.545	30.4122	30.6121	30.7053	30.4732	30.5231	30.5421	30.1709	30.545	30.4122	30.6121	30.7053	30.4732	30.5231	30.5421	30.435	30.5609	4	4	0.307974	0.511487	-0.125894	FALSE
A0A0R4IFL5	A0A0R4IFL5		31	31	31	75	59.313	547	32.5	32.6375	32.3809	32.4868	31.9937	31.6764	31.7993	31.8525	32.5	32.6375	32.3809	32.4868	31.9937	31.6764	31.7993	31.8525	32.5013	31.8305	4	4	0.000262854	3.58028	0.670823	FALSE
A0A0R4IFM1	A0A0R4IFM1		2	2	2	9.2	28.302	251	26.8703	27.306	26.9849	26.8299	26.6566	26.9479	27.0573	26.5846	26.8703	27.306	26.9849	26.8299	26.6566	26.9479	27.0573	26.5846	26.9978	26.8116	4	4	0.279453	0.553692	0.186147	FALSE
A0A0R4IFN1	A0A0R4IFN1;A0A0R4ISY9;A0A2R8RKX3		6	5	5	8.6	74.002	683	26.5697	26.378	NA	NA	26.5649	26.6845	26.5696	26.5031	26.5697	26.378	25.3999	25.8362	26.5649	26.6845	26.5696	26.5031	26.0459	26.5805	2	4	0.136678	0.864301	-0.534559	FALSE
cacna1ab	F8W3Z0;A0A0R4IFN9		6	4	3	3	260.64	2280	25.1189	NA	24.9104	NA	25.8357	25.4404	NA	25.7177	25.1189	25.5899	24.9104	24.8248	25.8357	25.4404	25.3757	25.7177	25.111	25.5924	2	3	0.0630887	1.20005	-0.481379	FALSE
pigb	A0A0R4IFP6;Q7SXZ1	GPI mannosyltransferase 3	3	3	3	7.1	62.137	536	NA	27.5333	NA	27.9715	27.5342	26.5955	27.0047	26.4089	25.3858	27.5333	25.1299	27.9715	27.5342	26.5955	27.0047	26.4089	26.5051	26.8858	2	4	0.648568	0.188044	-0.38071	FALSE
nrp1a	A0A2R8RMW2;Q1RLY9;F1QXE5;A0A0R4IFP8;Q8QFX6;A0A0R4IVS1	Neuropilin-1a	25	25	23	37.3	100.92	907	28.2131	28.7271	28.4976	28.7606	28.3703	28.3725	28.8324	28.4238	28.2131	28.7271	28.4976	28.7606	28.3703	28.3725	28.8324	28.4238	28.5496	28.4997	4	4	0.77755	0.109271	0.0498778	FALSE
fam171a1	A0A0R4IFQ8;E7FFC5		5	5	5	6.8	89.576	821	27.1334	26.6569	26.396	26.6123	27.241	25.9854	26.1307	26.6211	27.1334	26.6569	26.396	26.6123	27.241	25.9854	26.1307	26.6211	26.6996	26.4946	4	4	0.555784	0.255094	0.205079	FALSE
A0A0R4IFQ9	A0A0R4IFQ9		2	2	2	2.8	99.223	901	25.7018	NA	25.7798	NA	26.5328	26.6913	NA	25.9732	25.7018	25.1024	25.7798	25.5064	26.5328	26.6913	25.3935	25.9732	25.5226	26.1477	2	3	0.124677	0.904214	-0.625088	FALSE
mtmr3	A0A0R4IFR5;F1QUL8;A0A0R4ISA8;A0A0R4IYL0		7	7	7	8.3	130.21	1170	26.6834	26.7764	26.75	27.0212	27.1841	26.6391	26.8191	26.4868	26.6834	26.7764	26.75	27.0212	27.1841	26.6391	26.8191	26.4868	26.8077	26.7823	4	4	0.885905	0.052613	0.0254438	FALSE
A0A0R4IFR6	A0A0R4IFR6		16	3	3	58.4	33.421	296	26.55	26.5207	27.0837	27.8278	NA	26.68	26.1793	26.2956	26.55	26.5207	27.0837	27.8278	24.6053	26.68	26.1793	26.2956	26.9956	25.9401	4	3	0.110721	0.955771	1.05548	FALSE
aak1a	B0S578;A0A0R4IFS2		8	5	4	17.2	61.726	569	26.6682	25.6562	NA	27.0145	28.1002	27.0274	26.6013	26.5859	26.6682	25.6562	24.8278	27.0145	28.1002	27.0274	26.6013	26.5859	26.0416	27.0787	3	4	0.145618	0.836785	-1.03707	FALSE
slit2	A0A0R4IFT2;A0A2R8RID6;A0A2R8RWP7;F1QQE4;A0A2R8RXU4;A0A2R8QLY5;A0A0R4IFC7		9	9	7	7.9	162.74	1475	26.1549	NA	25.8777	NA	26.2127	26.107	NA	26.3342	26.1549	24.8082	25.8777	24.96	26.2127	26.107	24.842	26.3342	25.4502	25.874	2	3	0.412339	0.384746	-0.423794	FALSE
A0A0R4IFT8	A0A0R4IFT8;A0A0R4IKT6		35	35	35	30.4	153.62	1354	27.9808	28.5012	28.0671	28.334	28.2019	28.2263	28.7365	28.1968	27.9808	28.5012	28.0671	28.334	28.2019	28.2263	28.7365	28.1968	28.2208	28.3404	4	4	0.527952	0.277406	-0.119622	FALSE
egfra	A0A0R4IFV9;F1R671;F1RBY7;F1Q7X2;F1RA48;F1QU74		13	13	12	12.8	132.49	1191	27.9111	28.9171	27.8606	28.6787	28.4069	27.7242	28.5253	27.8361	27.9111	28.9171	27.8606	28.6787	28.4069	27.7242	28.5253	27.8361	28.3419	28.1231	4	4	0.539602	0.267927	0.218747	FALSE
eif4h	F1QYM4;A0A0R4IG09;A0A0R4ICV9;F1R2E7		15	15	15	57.4	27.488	256	29.9871	30.0309	30.3407	30.4986	29.4854	30.597	30.6769	30.7724	29.9871	30.0309	30.3407	30.4986	29.4854	30.597	30.6769	30.7724	30.2143	30.3829	4	4	0.632027	0.199265	-0.168584	FALSE
sh3glb2a	A0A0R4IG19;F1RDJ4		4	2	2	13.9	39.974	353	NA	NA	NA	NA	29.5248	29.2513	29.4211	NA	25.116	24.592	25.4147	24.7909	29.5248	29.2513	29.4211	24.8052	24.9784	28.2506	0	3	0.0635768	1.1967	-3.27221	FALSE
agtpbp1	Q4U2V3;A0A0R4IG37;A0A0R4IRP2	Cytosolic carboxypeptidase 1	6	6	6	5.5	129.79	1153	25.9145	26.7411	25.8819	26.4928	26.0367	26.1865	26.1266	26.1296	25.9145	26.7411	25.8819	26.4928	26.0367	26.1865	26.1266	26.1296	26.2576	26.1198	4	4	0.567201	0.246263	0.137735	FALSE
A0A0R4IG59	A0A0R4IG59		4	4	4	24.6	26.546	232	27.5893	27.1685	27.6026	27.156	28.0991	NA	27.1074	26.8305	27.5893	27.1685	27.6026	27.156	28.0991	24.9177	27.1074	26.8305	27.3791	26.7387	4	3	0.409719	0.387514	0.640415	FALSE
capn1b	A5PMP1;A0A0R4IG81		13	9	9	21.4	80.109	700	29.4147	29.8272	30.0926	29.9045	30.1349	30.2271	30.2085	30.1562	29.4147	29.8272	30.0926	29.9045	30.1349	30.2271	30.2085	30.1562	29.8098	30.1817	4	4	0.0787332	1.10384	-0.371926	FALSE
grin1b	A0A0R4IGA0;Q6ZM67		17	17	6	20.7	98.98	879	27.6397	28.0106	28.0565	28.1377	27.5007	27.2827	27.9367	27.3374	27.6397	28.0106	28.0565	28.1377	27.5007	27.2827	27.9367	27.3374	27.9611	27.5144	4	4	0.0553724	1.25671	0.446738	FALSE
urah	A0A0R4IGA6;Q06S87-2;Q06S87;E7F0I1	5-hydroxyisourate hydrolase	4	4	4	31.9	15.47	138	29.3243	29.2539	29.0261	29.5887	NA	29.0328	29.1916	29.3031	29.3243	29.2539	29.0261	29.5887	25.0593	29.0328	29.1916	29.3031	29.2983	28.1467	4	3	0.346035	0.46088	1.15155	FALSE
kiaa0907	A0A0R4IGB2;F1QQM1;Q6NZ18	UPF0469 protein KIAA0907 homolog	6	6	6	14.4	60.262	569	28.1478	26.7984	NA	26.7094	28.7546	27.5785	27.5712	27.0057	28.1478	26.7984	24.6708	26.7094	28.7546	27.5785	27.5712	27.0057	26.5816	27.7275	3	4	0.220742	0.656116	-1.14589	FALSE
xpo4	A0A0R4IGB7;B0S8I3;Q802D3	Exportin-4	20	20	20	22.1	129.02	1148	27.1566	27.8157	27.3091	27.8526	27.2593	27.1433	27.6444	27.0462	27.1566	27.8157	27.3091	27.8526	27.2593	27.1433	27.6444	27.0462	27.5335	27.2733	4	4	0.28498	0.545185	0.260209	FALSE
A0A0R4IGB8	A0A0R4IGB8;A0A0R4IGN4;A0A0R4IBU5;A0A0J9YJ56;A0A0R4IMP4		53	53	53	22.6	333.87	3041	28.06	28.9461	28.4574	28.7587	28.1071	28.1821	28.5757	28.1727	28.06	28.9461	28.4574	28.7587	28.1071	28.1821	28.5757	28.1727	28.5555	28.2594	4	4	0.241597	0.616909	0.296123	FALSE
zgc:110158;ssbp4;si:ch211-130m23.3;ssbp3a	Q503T8;F1QDL5;A0A0R4IGD1;F1QSI6;A2BIP9;A0A0R4IQW8;F1QSQ7;B3DJV4;A0A2R8QDI9;A0A2R8Q1W7;F1QM58;F1QK89		5	5	4	15.7	37.488	357	30.2571	27.9884	29.1488	29.0883	32.4746	29.2835	29.4107	29.0886	30.2571	27.9884	29.1488	29.0883	32.4746	29.2835	29.4107	29.0886	29.1206	30.0643	4	4	0.358639	0.445342	-0.943693	FALSE
A0A0R4IGD7	A0A0R4IGD7;A0A2R8QLB0;E9QFY5		27	27	1	43.4	85.849	752	NA	27.9397	27.5107	27.6378	NA	28.4535	28.147	28.2798	24.7841	27.9397	27.5107	27.6378	25.3906	28.4535	28.147	28.2798	26.968	27.5677	3	3	0.582966	0.234357	-0.599676	FALSE
stat3	A0A1S6L757;A0A0R4IGF2;Q6NV46;O93599	Signal transducer and activator of transcription	27	27	26	55	82.813	718	29.1187	28.5132	28.7654	28.4639	28.4417	28.8025	28.5786	28.5365	29.1187	28.5132	28.7654	28.4639	28.4417	28.8025	28.5786	28.5365	28.7153	28.5898	4	4	0.493039	0.307119	0.125481	FALSE
A0A0R4IGF8	A0A0R4IGF8		2	2	2	20.5	13.059	122	29.0759	28.9886	29.4372	28.9164	NA	29.0711	28.9398	29.5007	29.0759	28.9886	29.4372	28.9164	25.711	29.0711	28.9398	29.5007	29.1045	28.3057	4	3	0.429197	0.367343	0.798879	FALSE
tpi1b	A0A0R4IGG3;A0A2R8QNR8;Q90XG0;E9QBF0	Triosephosphate isomerase B;Triosephosphate isomerase	26	26	20	86.7	26.826	248	34.9418	34.8599	34.7498	34.9945	32.8924	34.778	34.6737	35.0594	34.9418	34.8599	34.7498	34.9945	32.8924	34.778	34.6737	35.0594	34.8865	34.3509	4	4	0.357475	0.446754	0.535639	FALSE
A0A0R4IGH7	A0A0R4IGH7		7	7	7	31.8	31.788	280	27.4584	27.768	27.0826	27.2575	26.9383	NA	25.9773	26.648	27.4584	27.768	27.0826	27.2575	26.9383	24.4793	25.9773	26.648	27.3916	26.0107	4	3	0.0825541	1.08326	1.38089	FALSE
A0A0R4IGI4	A0A0R4IGI4;A0A2R8RX97;A0A2R8QAU5;A0A2R8PWJ7		44	44	43	8.7	1002.6	9346	27.3355	28.2247	26.6433	28.1468	28.0377	28.0255	29.2586	28.1969	27.3355	28.2247	26.6433	28.1468	28.0377	28.0255	29.2586	28.1969	27.5876	28.3797	4	4	0.149955	0.824038	-0.792093	FALSE
A0A0R4IGJ6	A0A0R4IGJ6		10	10	6	12.4	88.831	801	26.2152	26.4619	25.8581	27.1546	26.6364	26.3127	27.7606	26.7525	26.2152	26.4619	25.8581	27.1546	26.6364	26.3127	27.7606	26.7525	26.4225	26.8656	4	4	0.327837	0.484342	-0.443122	FALSE
stom	O93423;A0A2R8Q993;F1QCQ7;A0A2R8RTR5;A0A2R8QIZ7;A0A2R8QD47;A0A0R4IGK4;A5PLE0;A0A2R8QHB2;A0A0R4IEC2;F1QP86		18	18	12	73.2	31.604	284	32.5857	32.5137	32.2894	32.4723	30.4266	32.4228	32.3729	32.7165	32.5857	32.5137	32.2894	32.4723	30.4266	32.4228	32.3729	32.7165	32.4653	31.9847	4	4	0.428651	0.367897	0.480542	FALSE
hectd1	A0A0R4IGL6;A0A2R8PW57;Q8JFV5;K7DYG3;K7DYC2		64	64	64	35.2	277.34	2509	28.6573	29.1483	28.5819	29.0384	28.8121	28.8737	29.2106	28.8194	28.6573	29.1483	28.5819	29.0384	28.8121	28.8737	29.2106	28.8194	28.8565	28.929	4	4	0.68428	0.164766	-0.0725011	FALSE
utp6	A9JTC5;A0A2R8RMC9;A0A0R4IGM5;A0A0R4IXD3		8	8	8	17.3	69.557	594	27.1912	26.7946	26.7336	NA	27.055	27.6922	27.071	27.0096	27.1912	26.7946	26.7336	25.2726	27.055	27.6922	27.071	27.0096	26.498	27.2069	3	4	0.193457	0.713415	-0.708911	FALSE
mia3	F1R5N2;A0A0R4IGM8;Q5SP05		23	23	23	12.6	209.59	1874	27.2707	25.8124	27.4267	25.4482	27.7907	27.7596	27.1844	27.5673	27.2707	25.8124	27.4267	25.4482	27.7907	27.7596	27.1844	27.5673	26.4895	27.5755	4	4	0.116607	0.933276	-1.08599	FALSE
vldlr	E9QBA5;A0A2R8QJ78;A0A2R8QKQ1;A0A0R4IGN2;E7FF13		7	6	6	11.6	93.435	842	27.3995	NA	NA	NA	27.3015	27.46	NA	27.3619	27.3995	25.0486	25.1176	24.7721	27.3015	27.46	25.5021	27.3619	25.5845	26.9064	1	3	0.139762	0.854611	-1.32192	FALSE
A0A0R4IGN3	A0A0R4IGN3;A0A0R4IBZ3		48	48	47	78.2	51.135	459	32.7824	33.4268	33.3211	33.3829	33.2945	33.5524	33.5122	33.5978	32.7824	33.4268	33.3211	33.3829	33.2945	33.5524	33.5122	33.5978	33.2283	33.4892	4	4	0.185395	0.731902	-0.260913	FALSE
igf1ra	Q1LWJ4;A0A0R4IGP2;A0A2R8QR15;A0A286Y9P5;A0A2R8QM53;A0A2R8Q844	Tyrosine-protein kinase receptor	24	19	13	20.8	158.42	1405	27.263	27.8022	26.937	27.2559	27.0216	26.8851	27.6696	27.0044	27.263	27.8022	26.937	27.2559	27.0216	26.8851	27.6696	27.0044	27.3145	27.1452	4	4	0.527126	0.278086	0.16936	FALSE
A0A0R4IGP6	A0A0R4IGP6;A0A0R4IAV3;A0A0R4IAN1		40	4	4	78.9	58.113	532	32.3233	32.3997	32.2408	32.089	32.1295	32.1579	32.382	32.0693	32.3233	32.3997	32.2408	32.089	32.1295	32.1579	32.382	32.0693	32.2632	32.1847	4	4	0.441474	0.355095	0.0785636	FALSE
mybpc2a	A0A0R4IGP9;Q0IJ38;F1QNZ9		21	14	14	21.1	126.41	1131	26.5919	27.2607	26.9201	27.8471	NA	24.7312	26.2987	25.3626	26.5919	27.2607	26.9201	27.8471	24.4796	24.7312	26.2987	25.3626	27.155	25.218	4	3	0.00965678	2.01517	1.93698	TRUE
A0A0R4IGQ7	A0A0R4IGQ7		7	7	7	35.1	25.062	222	30.9941	30.9964	31.1996	31.2097	27.0157	30.998	31.3345	30.9091	30.9941	30.9964	31.1996	31.2097	27.0157	30.998	31.3345	30.9091	31.1	30.0643	4	4	0.385099	0.414428	1.03563	FALSE
A0A0R4IGQ8	A0A0R4IGQ8;A0A140LH33		109	105	8	69.7	181.22	1632	28.5639	28.0214	28.3276	28.2719	28.627	29.0404	27.5216	28.4666	28.5639	28.0214	28.3276	28.2719	28.627	29.0404	27.5216	28.4666	28.2962	28.4139	4	4	0.747782	0.126225	-0.117712	FALSE
ptprf	A0A0R4IGS0;A0A2R8QPM2;A0A2R8QDC8;A0A2R8QMX8;A4IFW2;A0A2R8QMX7;F1RAP4	Receptor-type tyrosine-protein phosphatase F	39	39	21	27.9	210.77	1884	28.0601	27.7918	27.947	27.6808	27.9408	28.0232	27.4276	27.8924	28.0601	27.7918	27.947	27.6808	27.9408	28.0232	27.4276	27.8924	27.8699	27.821	4	4	0.769113	0.11401	0.0489124	FALSE
prpf18	Z4YHX5;A0A2R8Q4B4;A0A0R4IGS3;Q6GMH0	Pre-mRNA-splicing factor 18	12	12	12	41.5	39.528	342	27.4658	28.3391	28.1746	28.6515	27.8903	28.3822	28.0793	28.128	27.4658	28.3391	28.1746	28.6515	27.8903	28.3822	28.0793	28.128	28.1578	28.1199	4	4	0.89566	0.0478569	0.0378329	FALSE
A0A0R4IGT8	A0A0R4IGT8;A0A0R4IM82;A0A0R4IV96;A0A2R8Q552		7	6	5	6.2	148.44	1355	NA	25.5945	25.8604	NA	NA	25.6619	25.4388	25.141	25.167	25.5945	25.8604	24.9894	24.6974	25.6619	25.4388	25.141	25.4028	25.2348	2	3	0.580679	0.236064	0.168047	FALSE
A0A0R4IGU0	A0A0R4IGU0		11	10	10	50.7	33.208	296	29.2651	29.2333	28.9502	28.9709	30.8748	29.1066	28.7647	29.2584	29.2651	29.2333	28.9502	28.9709	30.8748	29.1066	28.7647	29.2584	29.1049	29.5011	4	4	0.463553	0.333901	-0.396248	FALSE
sbf1	F1QFF3;A0A0R4IGU8;A0A2R8PWA9;Q1LXZ0		44	44	40	31.9	212.61	1883	27.5533	28.2087	27.6574	28.1906	27.9141	27.8892	28.1651	27.7831	27.5533	28.2087	27.6574	28.1906	27.9141	27.8892	28.1651	27.7831	27.9025	27.9379	4	4	0.861444	0.0647732	-0.0353866	FALSE
fstl5	A0A0R4IGW2;B3DH26;F1Q9M7;A0A0H2UKS1		6	6	6	7.3	94.85	844	25.6389	25.7608	25.0448	26.1594	25.9112	25.9442	25.2386	25.8534	25.6389	25.7608	25.0448	26.1594	25.9112	25.9442	25.2386	25.8534	25.651	25.7369	4	4	0.774066	0.111222	-0.085904	FALSE
A0A0R4IGW4	A0A0R4IGW4;A0A0R4IWK3;A0A2R8RHG4		2	2	2	2.5	81.055	711	29.4862	29.5199	27.5118	26.0699	26.6338	26.9162	30.4127	27.88	29.4862	29.5199	27.5118	26.0699	26.6338	26.9162	30.4127	27.88	28.147	27.9607	4	4	0.881671	0.0546937	0.186305	FALSE
rrbp1b	A0A2R8QSB0;A0A2R8QNM4;A0A0R4IGW7;Q1LXR3;A0A286YB68		38	36	6	50.8	108.84	970	29.2914	28.3132	29.3078	29.2336	28.6105	28.6016	28.5971	28.8288	29.2914	28.3132	29.3078	29.2336	28.6105	28.6016	28.5971	28.8288	29.0365	28.6595	4	4	0.217225	0.663089	0.377011	FALSE
A0A0R4IGY4	A0A0R4IGY4		40	2	2	46.5	104.9	918	25.3259	24.3048	25.0341	24.8127	27.0785	26.6417	25.7314	25.5101	25.3259	24.3048	25.0341	24.8127	27.0785	26.6417	25.7314	25.5101	24.8694	26.2404	4	4	0.0255187	1.59314	-1.37104	TRUE
A0A0R4IH04	A0A0R4IH04;A0A2R8RZY5		45	40	40	59.6	111.93	996	30.9333	31.2898	30.8783	31.3051	31.1129	31.0247	31.3478	31.0813	30.9333	31.2898	30.8783	31.3051	31.1129	31.0247	31.3478	31.0813	31.1016	31.1417	4	4	0.776977	0.109592	-0.0400694	FALSE
ttc7b	F1R1C9;A0A0R4IH06;K7DYL6		15	15	15	20.9	94.511	844	27.6909	27.6387	27.5272	27.5543	27.4328	27.8126	27.8108	27.7415	27.6909	27.6387	27.5272	27.5543	27.4328	27.8126	27.8108	27.7415	27.6028	27.6994	4	4	0.379413	0.420888	-0.0966644	FALSE
frem2b	A0A0R4IH07;B6IDE7		15	10	10	6.7	347.23	3112	26.08	26.6948	25.9375	26.3974	25.909	25.6924	26.9563	26.5115	26.08	26.6948	25.9375	26.3974	25.909	25.6924	26.9563	26.5115	26.2774	26.2673	4	4	0.97697	0.0101189	0.0101399	FALSE
itpr3	A0A0R4IH08;F1R1L5;F1Q5E3;F1QLD3		19	15	14	8.4	301.77	2634	26.6917	26.724	26.9793	27.1247	26.5756	26.6039	26.7953	26.4904	26.6917	26.724	26.9793	27.1247	26.5756	26.6039	26.7953	26.4904	26.8799	26.6163	4	4	0.0833958	1.07886	0.263687	FALSE
rab6a	A0A0R4IH39;A9ULS4		13	4	4	64.4	23.473	208	28.1514	27.9392	28.4761	28.4193	NA	28.8725	29.0048	29.2585	28.1514	27.9392	28.4761	28.4193	25.5158	28.8725	29.0048	29.2585	28.2465	28.1629	4	3	0.931205	0.0309547	0.0836382	FALSE
med30	A0A0R4IH45;Q6PC45	Mediator of RNA polymerase II transcription subunit 30	2	2	2	12.1	20.211	174	25.7919	25.3783	26.3978	NA	NA	25.9107	NA	NA	25.7919	25.3783	26.3978	25.2507	25.0077	25.9107	25.3873	25.5619	25.7047	25.4669	3	1	0.487258	0.312241	0.237758	FALSE
A0A0R4IH55	A0A0R4IH55		42	42	3	37.1	143.39	1264	NA	26.8596	NA	26.9282	NA	NA	26.7286	NA	25.2804	26.8596	24.4642	26.9282	25.2445	25.3925	26.7286	25.517	25.8831	25.7206	2	1	0.825252	0.0834136	0.162446	FALSE
A0A0R4IH57	A0A0R4IH57		4	4	4	17	30.514	270	26.1704	30.0789	30.2197	30.0415	29.4886	NA	30.2971	29.7544	26.1704	30.0789	30.2197	30.0415	29.4886	24.2476	30.2971	29.7544	29.1276	28.4469	4	3	0.707643	0.150186	0.680692	FALSE
dolpp1	F1QFM6;A0A0R4IH69		3	3	3	17.5	24.427	212	29.9123	29.1258	29.6332	29.4403	30.8971	29.5064	29.9177	29.7014	29.9123	29.1258	29.6332	29.4403	30.8971	29.5064	29.9177	29.7014	29.5279	30.0056	4	4	0.235683	0.627671	-0.477758	FALSE
A0A0R4IH79	A0A0R4IH79;A0A0R4IPW4		42	42	42	47.9	107.79	966	29.8372	29.9559	29.909	29.8953	30.1636	29.9803	29.8426	30.1413	29.8372	29.9559	29.909	29.8953	30.1636	29.9803	29.8426	30.1413	29.8993	30.032	4	4	0.175962	0.754581	-0.132621	FALSE
bco1	A0A0R4IH96;Q7ZTS0;A0A0R4IPQ5		25	25	25	59.1	64.203	565	29.3781	30.0606	30.0847	30.0811	29.6775	29.8576	29.9324	30.0733	29.3781	30.0606	30.0847	30.0811	29.6775	29.8576	29.9324	30.0733	29.9011	29.8852	4	4	0.937852	0.0278656	0.0159447	FALSE
A0A0R4IHD6	A0A0R4IHD6;A0A0R4IGT2		7	7	7	18.5	55.172	492	27.7329	27.7924	27.2645	27.3294	27.1786	27.2085	26.9454	26.9699	27.7329	27.7924	27.2645	27.3294	27.1786	27.2085	26.9454	26.9699	27.5298	27.0756	4	4	0.0354213	1.45074	0.454154	FALSE
fam49a	Q6DC29;A0A0R4IHE5		15	15	12	61	36.787	323	29.2084	29.3586	29.1484	29.2749	29.2688	28.9787	29.212	29.0817	29.2084	29.3586	29.1484	29.2749	29.2688	28.9787	29.212	29.0817	29.2476	29.1353	4	4	0.212646	0.672343	0.112279	FALSE
pacsin2	A0A0R4IHF0;F1QC13;F8W497		7	6	6	20.4	56.215	491	27.6842	27.5043	27.9549	28.1247	NA	27.321	27.3706	28.1218	27.6842	27.5043	27.9549	28.1247	24.5687	27.321	27.3706	28.1218	27.817	26.8455	4	3	0.303237	0.518218	0.971466	FALSE
A0A0R4IHF9	A0A0R4IHF9		3	3	3	22.1	17.13	154	NA	26.312	25.8404	25.9504	NA	NA	NA	25.7351	25.7074	26.312	25.8404	25.9504	24.8043	25.3654	25.0272	25.7351	25.9526	25.233	3	1	0.0299305	1.52389	0.719587	FALSE
aatf	A0A2R8Q7L8;A0A0R4IHH9;F1R1W8		5	5	5	8.9	63.286	553	26.7155	28.2293	27.8203	28.3737	26.6652	27.5955	27.6615	27.5939	26.7155	28.2293	27.8203	28.3737	26.6652	27.5955	27.6615	27.5939	27.7847	27.379	4	4	0.40265	0.395073	0.405684	FALSE
A0A0R4IHJ1	A0A0R4IHJ1		5	5	2	42	9.8793	88	27.217	27.2178	27.2945	26.7152	28.8191	27.4612	27.0519	27.3749	27.217	27.2178	27.2945	26.7152	28.8191	27.4612	27.0519	27.3749	27.1111	27.6768	4	4	0.248188	0.605219	-0.565664	FALSE
itga6b	A0A0R4IHK8;B8A5K2;F8W4L2;F8W3N5		30	30	30	29.4	120.17	1080	29.01	28.82	28.9325	28.9966	28.9254	28.9253	28.8821	28.8628	29.01	28.82	28.9325	28.9966	28.9254	28.9253	28.8821	28.8628	28.9398	28.8989	4	4	0.428135	0.368419	0.0408925	FALSE
A0A0R4IW61	A0A0R4IW61;A0A0R4IHL6;A0A0R4IYB9		14	14	2	26.8	75.261	660	NA	28.8342	28.7807	29.2837	NA	NA	NA	NA	25.5335	28.8342	28.7807	29.2837	25.1076	25.1191	25.3254	24.7231	28.108	25.0688	3	0	0.0376927	1.42374	3.03924	TRUE
A0A0R4IHN7	A0A0R4IHN7;A0A2R8PYV3		31	10	2	54.5	63.369	561	28.2351	27.1039	29.1033	28.1889	27.8588	28.1317	28.123	28.1813	28.2351	27.1039	29.1033	28.1889	27.8588	28.1317	28.123	28.1813	28.1578	28.0737	4	4	0.851923	0.0695994	0.0841167	FALSE
A0A0R4IXD2	A0A0R4IXD2;A0A0R4IHP7		2	2	2	11.2	22.082	196	29.9311	30.8934	29.3178	30.3798	29.3913	NA	30.9068	NA	29.9311	30.8934	29.3178	30.3798	29.3913	24.8802	30.9068	25.0259	30.1305	27.5511	4	2	0.190549	0.719994	2.57946	FALSE
elmo1	Q6NV39;A0A2R8RS12;A0A0R4IHP8;A0A0R4IJC9		10	10	9	16.1	83.926	726	26.9863	26.9487	27.3533	26.8891	27.6777	27.4546	27.2988	27.4295	26.9863	26.9487	27.3533	26.8891	27.6777	27.4546	27.2988	27.4295	27.0444	27.4651	4	4	0.0204342	1.68964	-0.420786	FALSE
A0A0R4IHQ7	A0A0R4IHQ7		18	18	11	46.2	56.877	498	29.0637	27.967	28.4311	28.118	28.2742	28.1915	28.2602	28.4054	29.0637	27.967	28.4311	28.118	28.2742	28.1915	28.2602	28.4054	28.3949	28.2828	4	4	0.678962	0.168155	0.112116	FALSE
A0A0R4IHT0	A0A0R4IHT0;A0A0R4II73		44	44	41	69.2	75.358	682	32.6035	32.8433	32.7073	32.7686	32.8253	32.5762	32.696	32.7583	32.6035	32.8433	32.7073	32.7686	32.8253	32.5762	32.696	32.7583	32.7307	32.714	4	4	0.827108	0.0824379	0.0167289	FALSE
rock2a	Q90Y37;A0A0R4IHT4	Rho-associated protein kinase	38	32	31	30.8	159.77	1375	28.3678	28.936	28.3137	28.8658	28.4456	28.3951	28.5737	28.5015	28.3678	28.936	28.3137	28.8658	28.4456	28.3951	28.5737	28.5015	28.6208	28.479	4	4	0.452739	0.344152	0.141841	FALSE
A0A0R4IHT5	A0A0R4IHT5		2	2	2	4.6	69.022	603	NA	24.6437	NA	NA	25.4334	24.3736	NA	NA	25.0064	24.6437	24.7086	25.2566	25.4334	24.3736	25.111	24.743	24.9038	24.9153	1	2	0.967765	0.0142299	-0.0114404	FALSE
prom1a	A0A0R4IHU7;F1R6K9;H7BWW9;A0A0R4IE66;A0A0R4IAM7;A0A0R4IXE4;Q9W735	Prominin-1-A	9	9	9	14.3	94.543	849	26.8647	26.6839	27.2072	24.9163	27.2076	26.4789	26.7291	27.0405	26.8647	26.6839	27.2072	24.9163	27.2076	26.4789	26.7291	27.0405	26.418	26.864	4	4	0.45802	0.339115	-0.445985	FALSE
A0A0R4IHV1	A0A0R4IHV1		46	46	37	82.5	58.34	530	33.9998	34.1808	34.0034	33.9821	34.2291	33.9317	34.0105	34.1237	33.9998	34.1808	34.0034	33.9821	34.2291	33.9317	34.0105	34.1237	34.0415	34.0737	4	4	0.702892	0.153111	-0.0322067	FALSE
gps1	A0AUR9;A0A0R4IHV6;B0S7K9		18	18	18	45.6	55.175	487	29.7795	30.3003	30.2222	30.2368	30.0942	30.3369	30.2203	30.4311	29.7795	30.3003	30.2222	30.2368	30.0942	30.3369	30.2203	30.4311	30.1347	30.2706	4	4	0.37673	0.42397	-0.13594	FALSE
mib1;mib	Q804S5;A0A0R4IHW3;H9GYU5	E3 ubiquitin-protein ligase mib1	6	6	6	5.8	112.69	1030	27.543	27.9339	27.6822	28.2899	27.7177	28.0908	28.778	27.7969	27.543	27.9339	27.6822	28.2899	27.7177	28.0908	28.778	27.7969	27.8623	28.0958	4	4	0.457511	0.339598	-0.233593	FALSE
A0A0R4IHW6	A0A0R4IHW6		17	17	17	10.7	258.83	2290	25.5411	26.3753	25.4915	26.6972	25.2939	27.2429	26.9854	26.4068	25.5411	26.3753	25.4915	26.6972	25.2939	27.2429	26.9854	26.4068	26.0263	26.4823	4	4	0.424639	0.37198	-0.455958	FALSE
A0A0R4ILL8	A0A0R4ILL8;A0A0R4IHX2		7	7	7	15	64.9	574	28.127	27.8252	27.9018	28.0761	28.4912	27.8307	27.8118	27.7523	28.127	27.8252	27.9018	28.0761	28.4912	27.8307	27.8118	27.7523	27.9825	27.9715	4	4	0.955936	0.0195714	0.0110609	FALSE
ccs	F1QCS3;A0A0R4IHZ8		5	5	5	21.7	28.44	267	26.1817	25.2742	NA	NA	NA	26.2656	NA	26.697	26.1817	25.2742	25.0466	25.6222	24.5456	26.2656	25.5761	26.697	25.5312	25.7711	2	2	0.671739	0.1728	-0.239887	FALSE
A0A0R4II01	A0A0R4II01;A0A0R4IIQ0		11	11	7	36.8	38.885	359	28.5884	27.6026	27.1833	27.2783	27.9591	27.66	27.5965	27.4661	28.5884	27.6026	27.1833	27.2783	27.9591	27.66	27.5965	27.4661	27.6632	27.6704	4	4	0.983922	0.00703943	-0.00728611	FALSE
A0A0R4II12	A0A0R4II12;A0A0R4IPP1;A0A0J9YJ93		28	28	28	44.3	82.45	748	29.0155	28.7729	28.6214	28.7151	28.8174	28.7718	28.7309	28.705	29.0155	28.7729	28.6214	28.7151	28.8174	28.7718	28.7309	28.705	28.7812	28.7563	4	4	0.79192	0.101319	0.0249372	FALSE
A0A0R4II16	A0A0R4II16		5	5	5	31.6	29.746	272	28.1007	27.8611	27.868	28.2337	28.5539	28.2265	27.9402	28.2956	28.1007	27.8611	27.868	28.2337	28.5539	28.2265	27.9402	28.2956	28.0159	28.254	4	4	0.181963	0.740018	-0.238159	FALSE
A0A0R4II20	A0A0R4II20		10	10	9	3.9	335.8	3075	25.0614	27.4958	25.2447	26.293	26.329	24.8129	24.6032	24.4767	25.0614	27.4958	25.2447	26.293	26.329	24.8129	24.6032	24.4767	26.0237	25.0555	4	4	0.222822	0.652042	0.968263	FALSE
dyrk1b	A0A0R4II39;D1L3Y5		8	8	3	14.8	76.864	681	26.9824	26.5695	26.8451	26.9207	NA	NA	26.4795	NA	26.9824	26.5695	26.8451	26.9207	25.4702	25.3018	26.4795	24.602	26.8294	25.4634	4	1	0.0352734	1.45255	1.36604	TRUE
A0A0R4II89	A0A0R4II89;A0A0R4IGK9		40	39	6	76.2	59.702	526	30.7587	31.9587	32.0094	31.997	31.6813	31.993	32.1146	32.0743	30.7587	31.9587	32.0094	31.997	31.6813	31.993	32.1146	32.0743	31.6809	31.9658	4	4	0.432524	0.363989	-0.284872	FALSE
stmn1a	Q1RLQ1;A0A0R4II97	Stathmin	10	8	8	56.8	17.055	148	29.0758	29.1135	29.5309	29.248	27.8947	30.0007	30.0418	29.3444	29.0758	29.1135	29.5309	29.248	27.8947	30.0007	30.0418	29.3444	29.2421	29.3204	4	4	0.887364	0.0518984	-0.0783431	FALSE
A0A0R4IIA6	A0A0R4IIA6		2	2	2	1	255.31	2345	27.2152	27.8426	27.3287	27.3509	NA	26.8313	27.5142	27.2257	27.2152	27.8426	27.3287	27.3509	25.0342	26.8313	27.5142	27.2257	27.4343	26.6514	4	3	0.256487	0.590935	0.782967	FALSE
tln2a	A0A0R4IIA7;F1QUA3;A0A2R8QS77;A0A2R8QCK6;Q0V975		126	106	42	64.3	271.18	2543	29.3205	29.2434	29.4314	29.313	29.074	29.2262	29.0588	29.2234	29.3205	29.2434	29.4314	29.313	29.074	29.2262	29.0588	29.2234	29.3271	29.1456	4	4	0.0241984	1.61621	0.181488	FALSE
A0A0R4IIB1	A0A0R4IIB1;A0A0R4IQP9		23	23	4	27.2	101.93	900	28.3045	29.3223	29.0267	29.5015	28.6477	28.6601	28.9185	28.4466	28.3045	29.3223	29.0267	29.5015	28.6477	28.6601	28.9185	28.4466	29.0387	28.6683	4	4	0.260985	0.583384	0.37049	FALSE
A0A2R8Q867	A0A2R8Q867;A0A0R4IIB3;A0A0R4IP15;A0A0R4IWY1		23	23	20	22.6	153.42	1398	28.2147	28.1837	27.9811	28.3372	28.0742	28.0123	27.9435	27.9373	28.2147	28.1837	27.9811	28.3372	28.0742	28.0123	27.9435	27.9373	28.1792	27.9918	4	4	0.0791322	1.10165	0.187336	FALSE
aldh5a1	F1R9T0;A0A2R8RQM6;A0A0R4IIB7;F1QE89;A0A2R8QCX2;A0A140LFW6		23	23	23	57.5	51.378	480	29.7871	29.6595	29.7391	29.6525	29.6886	29.7337	29.718	29.5965	29.7871	29.6595	29.7391	29.6525	29.6886	29.7337	29.718	29.5965	29.7096	29.6842	4	4	0.590942	0.228455	0.0253594	FALSE
A0A0R4IIC4	A0A0R4IIC4		21	21	21	14.3	214.16	1942	27.6907	27.7415	27.5701	28.1184	27.8029	27.7953	27.6393	27.5756	27.6907	27.7415	27.5701	28.1184	27.8029	27.7953	27.6393	27.5756	27.7802	27.7033	4	4	0.587451	0.231028	0.0768739	FALSE
A0A0R4IID7	A0A0R4IID7;A0A2R8QEM1		30	16	16	65.5	69.042	664	29.0981	28.8144	28.9877	28.9035	28.4304	28.2939	28.1581	28.4577	29.0981	28.8144	28.9877	28.9035	28.4304	28.2939	28.1581	28.4577	28.9509	28.335	4	4	0.000570473	3.24376	0.615916	FALSE
lect1	A0A0R4IIF8;P58239	Leukocyte cell-derived chemotaxin 1;Chondrosurfactant protein;Chondromodulin-1	6	6	1	28.7	32.189	286	29.1684	28.8112	28.642	29.4867	NA	29.1351	28.8335	28.9667	29.1684	28.8112	28.642	29.4867	24.4116	29.1351	28.8335	28.9667	29.0271	27.8367	4	3	0.376366	0.424389	1.19035	FALSE
A0A0R4IIG9	A0A0R4IIG9		7	7	7	12.6	96.037	866	27.3444	27.8434	27.3308	27.6398	27.1791	27.1029	26.9864	27.0257	27.3444	27.8434	27.3308	27.6398	27.1791	27.1029	26.9864	27.0257	27.5396	27.0735	4	4	0.0268622	1.57086	0.466078	FALSE
ubfd1	A0A0R4IIH0;A3KNV8;A0A0R4IYY8		7	7	7	27.9	32.017	290	29.0089	28.9427	29.0594	28.1339	27.0666	28.7223	28.5348	27.9647	29.0089	28.9427	29.0594	28.1339	27.0666	28.7223	28.5348	27.9647	28.7862	28.0721	4	4	0.16053	0.794445	0.714138	FALSE
A0A0R4IZS0	A0A0R4IZS0;A0A0R4IIH3;A0A0R4IP61;A0A0J9YJG0		9	9	9	27.5	44.289	378	30.0557	29.7683	28.6985	29.6487	27.6722	27.4464	28.0808	27.5494	30.0557	29.7683	28.6985	29.6487	27.6722	27.4464	28.0808	27.5494	29.5428	27.6872	4	4	0.00380067	2.42014	1.8556	TRUE
A0A0R4IIH4	A0A0R4IIH4;A0A2R8RWY9		17	17	17	12.8	171.49	1497	27.128	NA	26.9953	25.2375	27.5591	27.3557	NA	27.507	27.128	25.6283	26.9953	25.2375	27.5591	27.3557	24.8936	27.507	26.2473	26.8288	3	3	0.498863	0.302019	-0.581561	FALSE
adkb	A0A0R4IIH9;F8W3J8		15	15	15	55.4	38.337	345	31.7799	31.537	31.0024	31.3597	31.395	31.784	31.7198	31.5231	31.7799	31.537	31.0024	31.3597	31.395	31.784	31.7198	31.5231	31.4197	31.6055	4	4	0.368219	0.433893	-0.185733	FALSE
mamdc1	A0A0R4IIK9;F1RDD1;A0A2R8Q7M4;X1WFH3		10	10	9	15.4	106.63	945	27.4362	27.2629	27.0948	26.9737	27.4739	27.0623	26.8993	27.3658	27.4362	27.2629	27.0948	26.9737	27.4739	27.0623	26.8993	27.3658	27.1919	27.2003	4	4	0.961417	0.0170882	-0.00843438	FALSE
A0A0R4IIL3	A0A0R4IIL3		4	4	4	18.5	29.737	275	27.0361	27.7962	26.9625	27.4482	NA	26.8361	28.1577	26.7705	27.0361	27.7962	26.9625	27.4482	25.0399	26.8361	28.1577	26.7705	27.3107	26.701	4	3	0.419142	0.377639	0.609697	FALSE
snx12	Q6TNQ4;Q803J1;A0A0R4IIM0;F1RDJ8;Q6NYP1;A2RV07		15	15	14	83.1	18.657	160	31.1701	31.0752	31.4064	31.1627	28.1666	31.1644	31.2249	31.2591	31.1701	31.0752	31.4064	31.1627	28.1666	31.1644	31.2249	31.2591	31.2036	30.4538	4	4	0.398667	0.39939	0.749835	FALSE
nudt6	A3KNL9;A0A0R4IIN8		4	4	4	16.3	36.721	331	27.1495	NA	27.4405	27.5359	NA	26.9123	NA	NA	27.1495	25.1634	27.4405	27.5359	24.7769	26.9123	25.5045	24.5874	26.8223	25.4453	3	1	0.123537	0.908203	1.37703	FALSE
A0A2R8QL18	A0A2R8QL18;A0A0R4ILB1;A0A0R4IIN9;A0A2R8QBK0		25	25	25	31.3	111.38	979	28.7471	28.6347	28.6355	28.6535	28.6894	28.6784	28.769	28.6594	28.7471	28.6347	28.6355	28.6535	28.6894	28.6784	28.769	28.6594	28.6677	28.6991	4	4	0.418442	0.378365	-0.0313547	FALSE
A0A0R4IIP1	A0A0R4IIP1;A0A0R4IQ00		16	16	16	27.1	75.464	660	28.9496	28.5247	28.3944	28.4823	28.767	28.6588	28.7338	28.8957	28.9496	28.5247	28.3944	28.4823	28.767	28.6588	28.7338	28.8957	28.5877	28.7638	4	4	0.257655	0.588961	-0.176072	FALSE
A0A0R4IIR1	A0A0R4IIR1		50	34	1	59.5	96.932	860	26.4747	27.0099	26.8494	26.7827	27.0472	27.1629	26.99	27.1481	26.4747	27.0099	26.8494	26.7827	27.0472	27.1629	26.99	27.1481	26.7792	27.087	4	4	0.0647498	1.18876	-0.307894	FALSE
lsg1	A0A0R4IIR9;Q6NY89	Large subunit GTPase 1 homolog	13	13	13	20.8	72.969	640	27.9451	27.8675	27.908	27.993	28.427	27.6642	27.5365	27.7165	27.9451	27.8675	27.908	27.993	28.427	27.6642	27.5365	27.7165	27.9284	27.836	4	4	0.678053	0.168736	0.0923793	FALSE
pmela	A0A0R4IIU6;F1R9D2		2	2	2	2.7	82.003	779	26.7954	NA	26.503	NA	NA	NA	NA	NA	26.7954	25.1139	26.503	25.1403	25.2206	25.4594	25.1879	24.4462	25.8882	25.0785	2	0	0.170788	0.767542	0.80963	FALSE
A0A0R4IIV2	A0A0R4IIV2;A0A2R8QJB3		10	10	2	16.3	112.89	1017	25.0358	26.6816	NA	NA	NA	25.2238	NA	NA	25.0358	26.6816	25.6816	25.353	24.8689	25.2238	25.1581	24.9352	25.688	25.0465	2	1	0.168931	0.77229	0.641494	FALSE
A0A0R4IIV9	A0A0R4IIV9;A0A0R4IML8		9	9	9	30.9	38.248	343	29.9041	28.9887	29.7294	29.1714	29.0979	28.7484	28.6881	28.7114	29.9041	28.9887	29.7294	29.1714	29.0979	28.7484	28.6881	28.7114	29.4484	28.8115	4	4	0.0544575	1.26394	0.636953	FALSE
A0A2R8PXF2	A0A2R8PXF2;A0A0R4IIW2		3	2	2	4.2	104.15	958	26.7375	NA	NA	NA	27.1773	25.9805	26.3025	25.4413	26.7375	25.1962	25.3895	25.3534	27.1773	25.9805	26.3025	25.4413	25.6692	26.2254	1	4	0.317888	0.497726	-0.556244	FALSE
A0A0R4IIW6	A0A0R4IIW6		18	18	18	7.5	393.69	3626	25.9908	27.2508	27.1525	27.1716	27.1805	27.1883	27.7867	27.4495	25.9908	27.2508	27.1525	27.1716	27.1805	27.1883	27.7867	27.4495	26.8914	27.4013	4	4	0.195972	0.707806	-0.509861	FALSE
ptprn2	A0A0R4IIZ4;A3KPJ4		8	8	8	11.5	110.49	986	28.101	28.2542	28.3583	28.1527	28.263	28.3327	28.2114	28.3993	28.101	28.2542	28.3583	28.1527	28.263	28.3327	28.2114	28.3993	28.2166	28.3016	4	4	0.275607	0.559709	-0.085007	FALSE
A0A0R4IJ00	A0A0R4IJ00;A0A0R4IG42;A0A0R4IEP7;A0A0R4IXI3;A0A0G2KZ36;A0A0R4IE12		15	2	1	38	50.3	450	NA	27.4736	27.482	27.3357	NA	NA	NA	NA	25.5249	27.4736	27.482	27.3357	24.8274	24.4668	25.0382	24.5504	26.954	24.7207	3	0	0.0150325	1.82297	2.23336	TRUE
rbm14b	Q6NV05;A0A0R4IJ04		5	5	5	7.9	58.536	556	27.1807	27.5675	26.9764	26.775	27.388	27.7808	27.6444	27.447	27.1807	27.5675	26.9764	26.775	27.388	27.7808	27.6444	27.447	27.1249	27.5651	4	4	0.0750096	1.12488	-0.440151	FALSE
ikbkap	A0A0R4IJ07;E9QB69;A0A0R4IKD3		29	29	29	31.5	147.18	1311	27.6141	27.5759	27.4312	27.9725	27.5894	27.5008	27.7195	27.6935	27.6141	27.5759	27.4312	27.9725	27.5894	27.5008	27.7195	27.6935	27.6484	27.6258	4	4	0.865418	0.0627739	0.0226349	FALSE
A0A0R4IJ12	A0A0R4IJ12		4	4	4	20.1	27.365	249	29.1984	29.2653	29.3075	28.9289	28.6519	29.2174	29.4513	28.4223	29.1984	29.2653	29.3075	28.9289	28.6519	29.2174	29.4513	28.4223	29.175	28.9358	4	4	0.403428	0.394234	0.239285	FALSE
smarca2	A0A2R8QHR6;A0A2R8QPC0;Q1MTE3;A0A0R4IJ25;F6NTB4		23	11	11	15.9	177.62	1562	27.5651	27.8595	27.6172	28.1709	27.5874	27.2627	27.2071	27.1228	27.5651	27.8595	27.6172	28.1709	27.5874	27.2627	27.2071	27.1228	27.8032	27.295	4	4	0.0279972	1.55288	0.508208	FALSE
opa1	A0A2R8Q487;A0A2R8Q0F5;A0A0R4IJ30;Q5U3A7;A0A0R4ILJ7	Dynamin-like 120 kDa protein, mitochondrial;Dynamin-like 120 kDa protein, form S1	49	49	49	58.5	114.6	995	29.2687	28.9047	29.3649	29.1236	29.1943	29.2066	29.1713	29.2365	29.2687	28.9047	29.3649	29.1236	29.1943	29.2066	29.1713	29.2365	29.1655	29.2022	4	4	0.739736	0.130923	-0.0366881	FALSE
elovl5	A0A0R4IJ47;A0A0R4IW09;Q8AX86	Elongation of very long chain fatty acids protein	2	2	2	15.2	15.07	125	26.1759	NA	27.093	NA	26.3102	NA	25.5589	26.1989	26.1759	24.4509	27.093	25.3653	26.3102	25.0078	25.5589	26.1989	25.7713	25.7689	2	3	0.997259	0.00119218	0.00232198	FALSE
A0A0R4IJ50	A0A0R4IJ50;A0A2R8QV98		9	8	8	27.7	50.232	447	NA	26.9035	26.7832	NA	26.9066	26.8253	NA	NA	25.0138	26.9035	26.7832	24.7169	26.9066	26.8253	25.2964	24.6866	25.8543	25.9287	2	2	0.928918	0.0320226	-0.0743513	FALSE
oxct1a	Q6AZB2;A0A0R4IJ61;F1REG7;B0S6X0	Succinyl-CoA:3-ketoacid-coenzyme A transferase	24	24	22	57.5	57.202	525	30.9856	31.3329	31.2569	31.3981	31.2617	31.3181	31.2942	31.1914	30.9856	31.3329	31.2569	31.3981	31.2617	31.3181	31.2942	31.1914	31.2434	31.2663	4	4	0.821719	0.0852765	-0.0229775	FALSE
plecb	A0A0R4IJ71;E7F4T0;E9QCV2;A0A2R8QR17;A0A0R4IJ48		284	254	252	61.5	516.82	4506	30.0052	29.7709	30.025	29.9578	30.0997	30.1011	29.9048	30.1029	30.0052	29.7709	30.025	29.9578	30.0997	30.1011	29.9048	30.1029	29.9397	30.0521	4	4	0.190907	0.719177	-0.112434	FALSE
nlgn3a	D0EVX1;A0A0R4IQV1;A0A2R8RYC3;A0A2R8QU74;A0A0R4IJ74		9	6	5	18.4	91.628	815	26.7142	26.0518	26.7405	NA	26.3514	26.3734	NA	26.1887	26.7142	26.0518	26.7405	24.7882	26.3514	26.3734	25.1207	26.1887	26.0737	26.0086	3	3	0.909576	0.0411608	0.0651258	FALSE
A0A0R4IJ75	A0A0R4IJ75		55	55	55	29.2	244.75	2192	27.8542	28.3318	28.0672	28.305	27.9044	27.8591	27.9819	27.7923	27.8542	28.3318	28.0672	28.305	27.9044	27.8591	27.9819	27.7923	28.1395	27.8844	4	4	0.103389	0.985527	0.255137	FALSE
A0A0R4IJ79	A0A0R4IJ79		2	2	2	8.8	30.321	262	26.3402	26.7212	NA	NA	26.2347	26.2611	26.6971	26.6095	26.3402	26.7212	25.3725	25.6831	26.2347	26.2611	26.6971	26.6095	26.0292	26.4506	2	4	0.270933	0.567138	-0.421351	FALSE
A0A2R8RJW1	A0A2R8RJW1;A0A0R4IJ92;E7F8U3		3	3	3	2.3	131.2	1178	25.3716	25.7891	25.6625	25.8417	NA	25.9375	NA	26.0155	25.3716	25.7891	25.6625	25.8417	25.0259	25.9375	24.9544	26.0155	25.6662	25.4833	4	2	0.581806	0.235222	0.182907	FALSE
A0A0R4IJB1	A0A0R4IJB1;A0A0R4IUX5		7	7	7	28	26.296	239	28.6703	27.8582	28.5942	28.1744	26.5719	28.6935	28.9848	28.5311	28.6703	27.8582	28.5942	28.1744	26.5719	28.6935	28.9848	28.5311	28.3243	28.1953	4	4	0.836031	0.0777775	0.128979	FALSE
pkn2	A0A2R8RQU7;A0A0R4IJB4;A0A2R8RL78;A7MBL8;F1QXD6;A0A0R4IJZ0;A0A2R8QFC7;A0A2R8QG56;Q08BD6;A0A2R8RJF1;A0A2R8Q2S7;E7F7I3;A0A2R8QDD3	Serine/threonine-protein kinase N2	14	10	10	15	109.31	964	26.6988	26.2097	23.5803	26.1679	27.2197	27.472	25.9091	27.7098	26.6988	26.2097	23.5803	26.1679	27.2197	27.472	25.9091	27.7098	25.6642	27.0777	4	4	0.144958	0.838758	-1.41346	FALSE
A0A0R4IJC7	A0A0R4IJC7;E9QCT7;E7EZJ5		18	18	18	34.1	79.329	715	28.6907	28.544	28.7212	28.4734	28.5661	28.4893	28.3815	28.2132	28.6907	28.544	28.7212	28.4734	28.5661	28.4893	28.3815	28.2132	28.6073	28.4125	4	4	0.0934598	1.02938	0.194775	FALSE
A0A0R4IJE4	A0A0R4IJE4;A0A0R4IW08;A0A2R8QIG5;F1Q7E9;E7EXV8;A0A2R8RNP3		13	12	12	52.7	38.843	347	27.3696	27.6269	26.7634	27.315	30.3333	28.7881	28.6266	29.4794	27.3696	27.6269	26.7634	27.315	30.3333	28.7881	28.6266	29.4794	27.2687	29.3068	4	4	0.00773508	2.11154	-2.03811	TRUE
itga1	E7F2X5;A0A0R4IJF2;E9QDD7		36	36	36	34.1	131.87	1178	28.7915	28.9863	28.7046	29.0064	28.6749	28.7263	28.8264	28.65	28.7915	28.9863	28.7046	29.0064	28.6749	28.7263	28.8264	28.65	28.8722	28.7194	4	4	0.133003	0.87614	0.152782	FALSE
pam16	A0A0R4IJF5;Q6PBL0	Mitochondrial import inner membrane translocase subunit tim16	5	5	5	65.9	14.244	129	27.1513	27.4672	27.8048	27.2084	30.1355	28.2396	28.4881	27.8671	27.1513	27.4672	27.8048	27.2084	30.1355	28.2396	28.4881	27.8671	27.4079	28.6826	4	4	0.0797905	1.09805	-1.27466	FALSE
mark2b	A0A0R4IJG1;E7F0G7;A0A1D5NT00;A0A1D5NT22		20	20	9	28.8	84.755	767	27.8007	27.6991	27.6709	26.8729	28.846	27.0454	27.7766	27.0991	27.8007	27.6991	27.6709	26.8729	28.846	27.0454	27.7766	27.0991	27.5109	27.6918	4	4	0.718497	0.143575	-0.180849	FALSE
smg7	A0A0R4IJJ6;Q1LVF3		4	4	4	3.6	126.74	1130	NA	26.3913	26.7385	NA	26.6228	NA	NA	NA	25.004	26.3913	26.7385	24.9711	26.6228	25.0349	25.1229	24.7753	25.7762	25.389	2	1	0.556735	0.254352	0.387247	FALSE
ephb4a	A0A0R4IJK3;O73875;A0A0R4INV2;A4FUN2	Receptor protein-tyrosine kinase	13	8	6	17	106.46	960	26.8157	26.9324	26.576	26.4516	26.5489	26.8551	26.3181	26.2688	26.8157	26.9324	26.576	26.4516	26.5489	26.8551	26.3181	26.2688	26.6939	26.4977	4	4	0.301798	0.520283	0.196159	FALSE
A0A0R4IJL2	A0A0R4IJL2;A0A2R8QPJ2;A0A2R8RN33		10	10	10	22.4	49.319	437	30.4106	30.5019	30.3277	30.3719	30.9892	30.5676	30.5247	30.5664	30.4106	30.5019	30.3277	30.3719	30.9892	30.5676	30.5247	30.5664	30.4031	30.662	4	4	0.0946165	1.02403	-0.258909	FALSE
mboat2b	A0A0R4IJL5;Q5TZ95		5	5	5	11.6	56.502	498	27.0149	27.269	26.7326	27.1934	26.8538	25.8849	26.8809	26.5629	27.0149	27.269	26.7326	27.1934	26.8538	25.8849	26.8809	26.5629	27.0525	26.5456	4	4	0.115939	0.93577	0.506866	FALSE
vamp3	Q6IQK3;A0A0R4IJN3		6	2	2	54.9	11.355	102	28.8881	29.2646	29.9814	29.7485	NA	29.9356	29.7388	29.4546	28.8881	29.2646	29.9814	29.7485	24.8758	29.9356	29.7388	29.4546	29.4706	28.5012	4	3	0.486429	0.31298	0.969427	FALSE
A0A0R4ISB0	A0A0R4ISB0;A0A0R4IJP7		36	36	36	54.4	115.42	1074	28.6564	28.3662	28.8281	28.744	29.3439	29.2101	29.3514	28.9622	28.6564	28.3662	28.8281	28.744	29.3439	29.2101	29.3514	28.9622	28.6486	29.2169	4	4	0.00584787	2.233	-0.568279	FALSE
A0A0R4IL00	A0A0R4IL00;A0A0R4IJR6;A0A0R4IQ86		17	17	1	22.8	96.749	877	NA	26.3468	26.4515	26.9261	NA	NA	26.4324	26.7221	25.2481	26.3468	26.4515	26.9261	24.8002	24.8987	26.4324	26.7221	26.2431	25.7133	3	2	0.42582	0.370774	0.529775	FALSE
A0A0R4IJR7	A0A0R4IJR7		2	2	2	7.1	34.09	308	28.0821	NA	28.3495	NA	28.2966	28.5694	27.541	28.2257	28.0821	25.3686	28.3495	25.3597	28.2966	28.5694	27.541	28.2257	26.79	28.1581	2	4	0.196088	0.707548	-1.36814	FALSE
A0A0R4IJS1	A0A0R4IJS1;A0A0R4IR38;F8W5T2;Q5M7Y0-3;F8W476		13	13	7	39	55.039	485	28.9344	27.9939	28.2882	27.9621	28.5266	28.155	28.2225	28.3065	28.9344	27.9939	28.2882	27.9621	28.5266	28.155	28.2225	28.3065	28.2947	28.3026	4	4	0.975124	0.01094	-0.0079792	FALSE
A0A2R8QPV6	A0A2R8QPV6;A0A0R4IJS6		2	2	2	10.6	21.717	198	26.993	NA	NA	27.4225	NA	26.9096	26.8086	26.8369	26.993	25.0397	25.7227	27.4225	25.2633	26.9096	26.8086	26.8369	26.2945	26.4546	2	3	0.822575	0.0848247	-0.160146	FALSE
cct8	Q7ZU96;A0A0R4IJT8		40	40	40	73.1	59.3	546	32.1389	33.2225	33.0876	33.1475	32.879	33.3116	33.1739	33.2671	32.1389	33.2225	33.0876	33.1475	32.879	33.3116	33.1739	33.2671	32.8991	33.1579	4	4	0.398429	0.399649	-0.258808	FALSE
A0A0R4IJU5	A0A0R4IJU5		31	31	30	55.4	75.391	695	30.2681	30.4844	30.1649	30.6028	31.2877	30.9408	31.0477	30.8512	30.2681	30.4844	30.1649	30.6028	31.2877	30.9408	31.0477	30.8512	30.3801	31.0319	4	4	0.00318444	2.49697	-0.651803	FALSE
A0A0R4IJV5	A0A0R4IJV5		13	13	13	27.1	68.511	608	30.633	30.484	30.1225	30.7359	29.4484	29.9265	29.7744	30.5006	30.633	30.484	30.1225	30.7359	29.4484	29.9265	29.7744	30.5006	30.4939	29.9125	4	4	0.0740584	1.13043	0.581423	FALSE
A0A0R4IJX6	A0A0R4IJX6;A0A0R4IPA1		13	13	13	41.8	44.729	400	29.8217	29.8653	29.831	30.0864	29.9244	30.0326	30.1187	30.1581	29.8217	29.8653	29.831	30.0864	29.9244	30.0326	30.1187	30.1581	29.9011	30.0584	4	4	0.10228	0.990209	-0.157326	FALSE
A0A0R4IJY6	A0A0R4IJY6		16	5	5	8.1	227.48	1972	27.5718	26.6144	27.7982	27.3002	28.7854	29.181	28.6793	29.2846	27.5718	26.6144	27.7982	27.3002	28.7854	29.181	28.6793	29.2846	27.3212	28.9826	4	4	0.00284999	2.54516	-1.66142	TRUE
A0A0R4IV83	A0A0R4IV83;A0A0R4IUF3;A0A0R4IJZ4		11	11	10	14.7	116.99	1040	27.0135	27.1746	26.8688	27.5186	26.9855	26.9351	27.1062	26.8149	27.0135	27.1746	26.8688	27.5186	26.9855	26.9351	27.1062	26.8149	27.1439	26.9604	4	4	0.293067	0.533033	0.18344	FALSE
ankfy1	A0A0R4IK06;A0A2R8RKP9;A2CER9		39	39	39	49.2	127.66	1167	29.1518	29.6227	29.4453	29.6534	29.3988	29.4314	29.664	29.2584	29.1518	29.6227	29.4453	29.6534	29.3988	29.4314	29.664	29.2584	29.4683	29.4381	4	4	0.840013	0.0757142	0.030166	FALSE
A0A0R4IK07	A0A0R4IK07		5	5	5	25.8	32.051	287	27.7382	27.9176	27.7686	27.7994	NA	28.0993	27.5128	28.0994	27.7382	27.9176	27.7686	27.7994	25.1509	28.0993	27.5128	28.0994	27.806	27.2156	4	3	0.462389	0.334993	0.590356	FALSE
f11r.1	E7F4I2;Q66I72;A0A0R4IK10		7	7	7	38.8	31.748	289	29.7041	29.8214	29.3088	28.6649	31.0787	29.6126	29.5386	29.7729	29.7041	29.8214	29.3088	28.6649	31.0787	29.6126	29.5386	29.7729	29.3748	30.0007	4	4	0.215462	0.66663	-0.62591	FALSE
A0A0R4IK14	A0A0R4IK14;A0A0R4INT2		13	13	9	43.5	47.582	425	28.7136	27.6615	27.7006	28.3905	26.6676	29.4179	29.4755	29.2112	28.7136	27.6615	27.7006	28.3905	26.6676	29.4179	29.4755	29.2112	28.1166	28.693	4	4	0.472898	0.325232	-0.576483	FALSE
A0A0R4IK18	A0A0R4IK18		9	9	9	33	50.661	455	29.2946	29.5983	29.7338	29.8282	26.8696	29.2275	29.1109	29.4118	29.2946	29.5983	29.7338	29.8282	26.8696	29.2275	29.1109	29.4118	29.6137	28.655	4	4	0.207454	0.683078	0.95876	FALSE
A0A0R4IK33	A0A0R4IK33		3	3	3	42.5	12.307	106	26.8702	27.2436	26.5641	26.5633	27.5047	27.2147	26.548	26.9222	26.8702	27.2436	26.5641	26.5633	27.5047	27.2147	26.548	26.9222	26.8103	27.0474	4	4	0.399874	0.398077	-0.237095	FALSE
A0A0R4IK35	A0A0R4IK35		11	11	11	59.1	29.642	259	29.5528	30.2452	30.032	29.8401	30.8165	31.0677	31.1852	31.2697	29.5528	30.2452	30.032	29.8401	30.8165	31.0677	31.1852	31.2697	29.9175	31.0848	4	4	0.00100348	2.99849	-1.16721	TRUE
A0A0R4IK61	A0A0R4IK61;F1Q772;A0A2R8QI73;A0A0R4IX77		3	3	3	14.9	31.679	281	28.4534	27.8601	28.267	28.3217	31.3216	28.0244	27.466	28.1589	28.4534	27.8601	28.267	28.3217	31.3216	28.0244	27.466	28.1589	28.2256	28.7427	4	4	0.597259	0.223837	-0.517148	FALSE
A0A0R4IK63	A0A0R4IK63;A0A0R4IVY3		26	26	26	21.6	175.44	1540	27.1924	27.4613	27.0577	27.6976	27.1911	27.2794	27.3415	27.3993	27.1924	27.4613	27.0577	27.6976	27.1911	27.2794	27.3415	27.3993	27.3522	27.3028	4	4	0.758955	0.119784	0.0494286	FALSE
A0A0R4IK68	A0A0R4IK68;A0A0R4IZK6;A0A0R4ILJ5;A0A0R4IWM1;A0A0R4IY76		12	12	11	36.3	55.687	496	28.6322	26.817	26.1831	27.0455	27.9905	27.3988	27.3659	26.727	28.6322	26.817	26.1831	27.0455	27.9905	27.3988	27.3659	26.727	27.1695	27.3706	4	4	0.745203	0.127725	-0.201115	FALSE
A0A0R4IK82	A0A0R4IK82;A0A0R4IUH7		27	27	27	33.3	102.63	906	29.0079	28.9074	29.1009	28.9201	28.8052	28.6314	28.5678	28.7951	29.0079	28.9074	29.1009	28.9201	28.8052	28.6314	28.5678	28.7951	28.9841	28.6999	4	4	0.0100554	1.9976	0.284227	FALSE
A0A0R4IKD0	A0A0R4IKD0		13	13	13	55.6	31.171	277	31.2833	30.9784	30.9559	31.182	30.2197	30.9408	30.7889	30.99	31.2833	30.9784	30.9559	31.182	30.2197	30.9408	30.7889	30.99	31.0999	30.7349	4	4	0.130255	0.885207	0.365005	FALSE
atf7ip	A0A0R4IKD6;F8W5Q4;A0JME2;F8W4P6;F8W2I7;F8W418;F8W2R7	Activating transcription factor 7-interacting protein 1	10	10	10	14.7	85.337	816	28.0903	28.1181	27.9011	27.9103	28.6175	28.204	27.7821	27.6391	28.0903	28.1181	27.9011	27.9103	28.6175	28.204	27.7821	27.6391	28.005	28.0607	4	4	0.821179	0.0855623	-0.0557257	FALSE
casq1a	F1QNI9;F1QXT6;A0A0R4IKE0	Calsequestrin	6	6	6	28.4	32.575	282	28.5155	29.1701	29.3738	29.5692	29.6696	29.9417	29.8193	29.9817	28.5155	29.1701	29.3738	29.5692	29.6696	29.9417	29.8193	29.9817	29.1572	29.8531	4	4	0.0504775	1.2969	-0.69591	FALSE
A0A0R4IKF0	A0A0R4IKF0		31	31	31	80.5	30.139	257	36.0336	36.0094	35.9732	36.2307	34.4245	36.1581	35.9984	36.0421	36.0336	36.0094	35.9732	36.2307	34.4245	36.1581	35.9984	36.0421	36.0617	35.6558	4	4	0.39848	0.399593	0.405948	FALSE
A0A0R4IKG8	A0A0R4IKG8		18	16	16	50.8	54.504	488	28.6791	29.1213	29.4522	29.1567	28.5906	28.3555	28.5019	28.155	28.6791	29.1213	29.4522	29.1567	28.5906	28.3555	28.5019	28.155	29.1023	28.4007	4	4	0.0134055	1.87272	0.701564	FALSE
si:zfos-411a11.2	A0A0R4IKH1;E7F1Y3		25	25	20	57.2	56.901	491	29.0221	29.5973	29.5063	29.5889	29.7312	29.6875	29.8966	29.8494	29.0221	29.5973	29.5063	29.5889	29.7312	29.6875	29.8966	29.8494	29.4287	29.7912	4	4	0.0715319	1.1455	-0.3625	FALSE
A0A140LFU9	A0A140LFU9;A0A1D5NSI5;A0A0R4IKH3		8	4	4	33.6	29.23	259	27.64	27.0763	NA	NA	26.813	NA	27.0277	27.661	27.64	27.0763	24.5813	25.3096	26.813	24.6716	27.0277	27.661	26.1518	26.5433	2	3	0.700804	0.154404	-0.391524	FALSE
A0A0R4IKI0	A0A0R4IKI0		15	6	4	31.7	74.168	679	28.6749	27.0378	27.4051	27.1667	28.3296	28.2166	27.8917	27.9716	28.6749	27.0378	27.4051	27.1667	28.3296	28.2166	27.8917	27.9716	27.5711	28.1024	4	4	0.254845	0.593723	-0.531233	FALSE
A0A0R4IKJ0	A0A0R4IKJ0;Q24JV6		16	16	13	95.2	18.939	167	33.3207	33.3235	33.4134	33.2477	32.8116	33.302	32.7994	32.8049	33.3207	33.3235	33.4134	33.2477	32.8116	33.302	32.7994	32.8049	33.3263	32.9295	4	4	0.0449745	1.34703	0.396845	FALSE
A0A0R4IKJ1	A0A0R4IKJ1;A0A5H1ZRI4		23	23	23	36.5	81.296	721	28.5922	28.2586	28.0122	28.5942	28.7439	28.7224	28.7176	28.5754	28.5922	28.2586	28.0122	28.5942	28.7439	28.7224	28.7176	28.5754	28.3643	28.6898	4	4	0.101432	0.993827	-0.325504	FALSE
A0A0R4IVD0	A0A0R4IVD0;A0A0R4IKJ3		21	15	15	10.9	246.1	2285	28.3055	28.0115	27.7772	27.2818	27.4876	27.4325	26.4306	25.9986	28.3055	28.0115	27.7772	27.2818	27.4876	27.4325	26.4306	25.9986	27.844	26.8373	4	4	0.0675738	1.17022	1.00669	FALSE
A0A0R4IKN2	A0A0R4IKN2		58	2	2	62.4	143.34	1375	28.0022	28.6712	27.7666	28.1096	27.7327	27.7422	28.837	27.8657	28.0022	28.6712	27.7666	28.1096	27.7327	27.7422	28.837	27.8657	28.1374	28.0444	4	4	0.787122	0.103958	0.0930068	FALSE
ptcd3	A0A0R4IKN8;Q32LU7	Pentatricopeptide repeat domain-containing protein 3, mitochondrial	19	19	19	39.1	76.046	667	29.7636	29.8153	29.7321	29.804	29.9754	29.7689	29.651	29.7184	29.7636	29.8153	29.7321	29.804	29.9754	29.7689	29.651	29.7184	29.7787	29.7784	4	4	0.996926	0.00133702	0.000300153	FALSE
A0A0R4IKR1	A0A0R4IKR1		3	3	3	25.8	17.06	159	27.5944	26.7856	26.57	NA	27.7252	27.0496	27.3964	27.0378	27.5944	26.7856	26.57	24.7738	27.7252	27.0496	27.3964	27.0378	26.4309	27.3022	3	4	0.241315	0.617416	-0.871296	FALSE
A0A0R4IKR6	A0A0R4IKR6;A0A0R4IFF1		7	3	3	14.7	49.574	436	26.9315	NA	NA	NA	27.9775	27.0238	27.1645	27.2126	26.9315	25.4756	24.8002	25.7168	27.9775	27.0238	27.1645	27.2126	25.731	27.3446	1	4	0.0275014	1.56065	-1.61361	TRUE
A0A0R4IKR8	A0A0R4IKR8;A0A0R4ITB0		37	36	36	44.9	120.03	1065	29.7192	29.8301	29.7315	29.752	29.6461	29.4556	29.5856	29.5976	29.7192	29.8301	29.7315	29.752	29.6461	29.4556	29.5856	29.5976	29.7582	29.5712	4	4	0.0113246	1.94598	0.186985	FALSE
A0A0R4IKS1	A0A0R4IKS1		7	6	6	10.4	97.567	865	28.4748	28.3893	28.1112	28.2027	28.864	28.6369	28.4173	28.3681	28.4748	28.3893	28.1112	28.2027	28.864	28.6369	28.4173	28.3681	28.2945	28.5716	4	4	0.10127	0.994519	-0.277083	FALSE
A0A0R4IXX7	A0A0R4IXX7;A0A0R4IKT5		21	21	21	13.5	221.36	2005	26.8208	27.2614	26.3744	27.4416	26.4072	26.7804	27.2488	26.5707	26.8208	27.2614	26.3744	27.4416	26.4072	26.7804	27.2488	26.5707	26.9745	26.7518	4	4	0.488364	0.311257	0.222757	FALSE
A0A0R4IKU1	A0A0R4IKU1;A0A0R4IFB7;A0A2R8Q4E4;A0A2R8QJY5;A0A2R8Q0M9		8	8	6	11.1	101.65	926	26.864	27.171	26.5733	26.4617	26.6378	26.7852	26.844	26.4866	26.864	27.171	26.5733	26.4617	26.6378	26.7852	26.844	26.4866	26.7675	26.6884	4	4	0.677591	0.169033	0.0791094	FALSE
A0A0R4IKU3	A0A0R4IKU3;A0A5H1ZRI8;A0A3F2YMF0;A0A5H1ZRJ0		18	18	18	26	105.52	955	27.5513	27.4344	27.6983	27.6296	27.5144	27.3317	27.6516	27.336	27.5513	27.4344	27.6983	27.6296	27.5144	27.3317	27.6516	27.336	27.5784	27.4584	4	4	0.260822	0.583656	0.119952	FALSE
A0A0R4IKV1	A0A0R4IKV1;A0A2R8QCY3		16	16	16	34.9	73.249	625	27.4734	28.2578	28.2423	28.4547	28.2369	28.6049	28.6978	28.499	27.4734	28.2578	28.2423	28.4547	28.2369	28.6049	28.6978	28.499	28.107	28.5097	4	4	0.162964	0.787909	-0.402643	FALSE
nadk2	A0A0R4IKV3;F1R3X7;E9QC75		13	13	13	45.3	48.34	430	28.7843	27.7468	27.7143	28.7846	29.3369	29.078	29.4062	29.5725	28.7843	27.7468	27.7143	28.7846	29.3369	29.078	29.4062	29.5725	28.2575	29.3484	4	4	0.0312074	1.50574	-1.09088	FALSE
eif4a3	A0A0R4IKW3;Q7ZVA6	Eukaryotic initiation factor 4A-III	30	24	24	64.8	46.477	406	31.2897	31.2222	31.098	31.201	31.2856	31.1008	31.1619	31.2439	31.2897	31.2222	31.098	31.201	31.2856	31.1008	31.1619	31.2439	31.2027	31.1981	4	4	0.938117	0.027743	0.00464161	FALSE
tsr1	A0A0R4IKX4;E7FCX4;F1Q594;F8W570		23	23	23	34.5	93.263	822	28.1755	28.3485	27.8315	28.268	28.1274	27.8801	28.1822	28.1626	28.1755	28.3485	27.8315	28.268	28.1274	27.8801	28.1822	28.1626	28.1559	28.0881	4	4	0.633519	0.19824	0.0678227	FALSE
ap2m1b;ap2m1a	F1Q9V1;A0A0R4IL09;I3IT87;G1K2F5;F1RD00;Q7ZW98;Q6NWK2;F1QLI6;A8E7K7	AP-2 complex subunit mu-B;AP-2 complex subunit mu-A	27	27	27	68	50.102	441	32.5205	31.9696	31.9032	31.8521	32.2799	31.9407	32.0094	31.9068	32.5205	31.9696	31.9032	31.8521	32.2799	31.9407	32.0094	31.9068	32.0613	32.0342	4	4	0.884216	0.0534417	0.0271548	FALSE
ddx46	A0A0R4IL10;Q4TVV3	Probable ATP-dependent RNA helicase DDX46	47	47	47	52.2	115.09	1018	28.9712	29.2875	28.9132	29.0312	29.0378	29.0104	29.1773	29.0665	28.9712	29.2875	28.9132	29.0312	29.0378	29.0104	29.1773	29.0665	29.0508	29.073	4	4	0.81731	0.0876134	-0.0222142	FALSE
A0A0R4IL25	A0A0R4IL25		42	42	1	44.7	112.85	983	26.6176	NA	26.468	NA	26.5484	26.3116	NA	26.3576	26.6176	25.0493	26.468	25.4092	26.5484	26.3116	24.9137	26.3576	25.886	26.0328	2	3	0.794934	0.0996689	-0.146819	FALSE
A0A0R4IL29	A0A0R4IL29		31	19	19	72.4	48.287	417	31.208	32.2562	32.341	32.2362	31.7129	32.4557	32.2534	32.0054	31.208	32.2562	32.341	32.2362	31.7129	32.4557	32.2534	32.0054	32.0104	32.1069	4	4	0.770273	0.113355	-0.0965143	FALSE
A0A0R4INK8	A0A0R4INK8;A0A0R4IL48;A0A0R4ICW0;A0A0R4IF59;A0A0R4ISY7		14	12	12	15.1	92.076	861	30.3634	30.2426	30.3091	30.126	30.4614	29.9392	30.164	30.0786	30.3634	30.2426	30.3091	30.126	30.4614	29.9392	30.164	30.0786	30.2603	30.1608	4	4	0.457113	0.339976	0.0994735	FALSE
A0A0R4IL71	A0A0R4IL71		60	60	60	61.1	115.53	998	30.4634	30.651	30.3729	30.5728	30.4347	30.5247	30.7188	30.5326	30.4634	30.651	30.3729	30.5728	30.4347	30.5247	30.7188	30.5326	30.515	30.5527	4	4	0.67449	0.171025	-0.037663	FALSE
A0A0R4ILA2	A0A0R4ILA2;A0A0R4ITX7		14	14	5	19.3	89.733	799	27.099	27.3192	27.3047	27.4792	26.1744	26.7643	27.0564	26.6127	27.099	27.3192	27.3047	27.4792	26.1744	26.7643	27.0564	26.6127	27.3005	26.652	4	4	0.0309669	1.5091	0.648554	FALSE
ephb2b	A2CEJ3;A0A0R4ILA5;A0A2R8Q936	Receptor protein-tyrosine kinase	25	25	12	34.5	110.85	989	27.5688	27.6446	27.7959	27.3644	27.7225	27.6705	27.7351	27.8734	27.5688	27.6446	27.7959	27.3644	27.7225	27.6705	27.7351	27.8734	27.5935	27.7504	4	4	0.185142	0.732494	-0.156923	FALSE
psmc3	A0A0R4ILA8;F1QUQ7;A0A1D5NS51		30	30	30	68.6	47.883	427	31.642	32.3905	32.3055	32.2768	32.065	32.3152	32.2841	32.22	31.642	32.3905	32.3055	32.2768	32.065	32.3152	32.2841	32.22	32.1537	32.2211	4	4	0.730481	0.136391	-0.067386	FALSE
A0A0R4ILB6	A0A0R4ILB6		3	3	3	10.7	59.981	524	25.9652	NA	NA	NA	NA	NA	26.1096	26.337	25.9652	25.6766	24.5512	25.3211	25.1973	25.4129	26.1096	26.337	25.3785	25.7642	1	2	0.383133	0.416651	-0.385711	FALSE
eif2b1	A0A0R4ILD9;A5WWE4		15	15	15	48	33.571	302	30.3105	30.2291	30.3996	30.3338	27.2528	30.0866	30.1301	30.093	30.3105	30.2291	30.3996	30.3338	27.2528	30.0866	30.1301	30.093	30.3182	29.3906	4	4	0.284068	0.546578	0.927621	FALSE
tph2	Q1LUE3;Q1LUE4;A0A0R4ILE6		3	3	3	6.8	54.431	473	NA	26.5603	26.9673	NA	26.6422	26.8608	NA	25.9821	25.2485	26.5603	26.9673	24.9833	26.6422	26.8608	25.3366	25.9821	25.9399	26.2054	2	3	0.673042	0.171958	-0.265558	FALSE
si:ch73-40a17.3	A0A0R4ILF0;E7FDT4	Metalloendopeptidase	11	11	11	21.7	79.557	713	27.5667	27.3927	26.2728	27.9617	28.4468	28.3088	28.5601	28.2036	27.5667	27.3927	26.2728	27.9617	28.4468	28.3088	28.5601	28.2036	27.2985	28.3798	4	4	0.0551816	1.25821	-1.08134	FALSE
ndufs7	F1QHE9;A0A0R4ILG5		9	9	9	59.4	24.276	217	31.398	31.471	31.4433	31.3494	32.3973	31.4157	31.1442	31.5193	31.398	31.471	31.4433	31.3494	32.3973	31.4157	31.1442	31.5193	31.4154	31.6191	4	4	0.507999	0.294137	-0.20372	FALSE
A0A0R4ILG8	A0A0R4ILG8		7	7	7	28.3	35.052	307	27.6952	27.843	27.6692	28.2314	28.204	28.0311	28.0359	27.9929	27.6952	27.843	27.6692	28.2314	28.204	28.0311	28.0359	27.9929	27.8597	28.066	4	4	0.213239	0.671133	-0.206271	FALSE
A0A0R4ISH4	A0A0R4ISH4;A0A0R4ILH4		11	9	9	24.2	54.697	484	28.7349	28.2949	28.5072	28.47	28.9428	28.6947	28.4108	28.5283	28.7349	28.2949	28.5072	28.47	28.9428	28.6947	28.4108	28.5283	28.5017	28.6441	4	4	0.370839	0.430815	-0.142391	FALSE
A0A0R4ILH7	A0A0R4ILH7;A0A0R4IZ70		19	19	19	54.3	58.705	501	29.0627	30.0652	29.9746	29.8052	29.5401	29.7833	29.7863	29.6557	29.0627	30.0652	29.9746	29.8052	29.5401	29.7833	29.7863	29.6557	29.7269	29.6913	4	4	0.888322	0.0514297	0.0355984	FALSE
A0A0R4ILJ1	A0A0R4ILJ1;A0A0R4IN03;A0A0R4ILU5;A0A0R4IEP5;A0A0R4IPE8		2	2	2	2.6	82.47	728	26.6003	26.4353	26.1881	26.2669	27.1122	27.0956	26.1009	26.6834	26.6003	26.4353	26.1881	26.2669	27.1122	27.0956	26.1009	26.6834	26.3726	26.748	4	4	0.216487	0.664569	-0.375373	FALSE
mrpl4	A0A0R4ILL2;Q503X2	39S ribosomal protein L4, mitochondrial	14	14	14	57.1	33.792	301	30.1846	30.1194	30.1136	30.184	30.4768	29.8577	30.0414	30.1192	30.1846	30.1194	30.1136	30.184	30.4768	29.8577	30.0414	30.1192	30.1504	30.1238	4	4	0.851693	0.0697168	0.0266363	FALSE
A0A0R4ILM1	A0A0R4ILM1		12	11	11	53.9	31.639	284	29.6062	29.6173	29.651	29.9633	30.2826	29.2118	29.6668	29.7038	29.6062	29.6173	29.651	29.9633	30.2826	29.2118	29.6668	29.7038	29.7095	29.7162	4	4	0.978461	0.00945665	-0.0067735	FALSE
A0A0R4ILN2	A0A0R4ILN2		13	10	8	55.4	43.781	395	29.1673	29.323	29.0777	29.4048	29.093	29.3011	29.1915	29.092	29.1673	29.323	29.0777	29.4048	29.093	29.3011	29.1915	29.092	29.2432	29.1694	4	4	0.443629	0.35298	0.073803	FALSE
LOC568699	A0A0R4ILN4;F1QSV1		4	4	4	10.6	52.785	481	27.0649	27.6644	26.9929	27.0883	27.1424	26.6335	26.4662	26.5333	27.0649	27.6644	26.9929	27.0883	27.1424	26.6335	26.4662	26.5333	27.2026	26.6939	4	4	0.0585734	1.2323	0.508782	FALSE
A0A0R4ILN6	A0A0R4ILN6		12	2	2	30.4	53.422	496	28.4106	27.488	27.6005	27.6248	28.0271	27.8886	28.0062	27.7262	28.4106	27.488	27.6005	27.6248	28.0271	27.8886	28.0062	27.7262	27.781	27.912	4	4	0.591274	0.228211	-0.13105	FALSE
fgd4a	A0A0R4ILP5;F1QAA5		8	8	8	14	83.601	728	NA	NA	27.2623	26.9163	NA	26.9684	26.714	NA	25.3166	25.3036	27.2623	26.9163	24.3156	26.9684	26.714	25.3291	26.1997	25.8318	2	2	0.665632	0.176766	0.367901	FALSE
A0A0R4ILP9	A0A0R4ILP9;A0A0R4IQD6		14	14	12	60.2	27.495	256	28.7927	28.4261	28.6353	28.0875	29.4398	28.0508	28.1196	28.018	28.7927	28.4261	28.6353	28.0875	29.4398	28.0508	28.1196	28.018	28.4854	28.4071	4	4	0.845311	0.0729835	0.0783155	FALSE
A0A0R4ILS8	A0A0R4ILS8		12	12	12	51.5	37.438	334	29.154	29.2911	29.0274	27.5388	29.6481	28.9017	29.0938	29.3086	29.154	29.2911	29.0274	27.5388	29.6481	28.9017	29.0938	29.3086	28.7528	29.238	4	4	0.332021	0.478835	-0.485209	FALSE
A0A0R4ILV8	A0A0R4ILV8		3	3	3	4.5	89.877	867	25.8399	26.0772	26.1453	26.7954	26.2118	25.8656	26.1181	NA	25.8399	26.0772	26.1453	26.7954	26.2118	25.8656	26.1181	24.2809	26.2144	25.6191	4	3	0.293704	0.53209	0.595334	FALSE
dock11	F1Q4T0;A0A0R4ILW7;B0R034;A0A2R8QKU7		18	18	16	11.3	231.46	2026	25.1053	26.9437	25.5704	27.2286	27.5372	27.5183	26.8379	27.7774	25.1053	26.9437	25.5704	27.2286	27.5372	27.5183	26.8379	27.7774	26.212	27.4177	4	4	0.0973325	1.01174	-1.20569	FALSE
ggps1	A0A0R4ILW8;F1R4B6		17	17	17	59.4	40.625	350	30.4755	30.6904	30.6076	30.4437	31.6783	30.3975	30.4654	30.4637	30.4755	30.6904	30.6076	30.4437	31.6783	30.3975	30.4654	30.4637	30.5543	30.7512	4	4	0.573196	0.241697	-0.196944	FALSE
cratb	A0A0R4ILX2;A3KPZ2		25	25	25	54.6	68.292	599	29.2252	29.2402	29.2551	29.2453	29.3449	29.1399	29.2968	29.1194	29.2252	29.2402	29.2551	29.2453	29.3449	29.1399	29.2968	29.1194	29.2414	29.2252	4	4	0.792807	0.100833	0.0162014	FALSE
A0A0R4ILY1	A0A0R4ILY1;A0A0R4ITW7		8	8	8	27.4	53.007	471	30.5714	30.8131	30.47	30.529	31.1908	30.4011	30.3424	30.6676	30.5714	30.8131	30.47	30.529	31.1908	30.4011	30.3424	30.6676	30.5959	30.6505	4	4	0.805821	0.0937614	-0.0546306	FALSE
A0A0R4ILY5	A0A0R4ILY5;A0A286YAJ9		3	2	2	5.8	60.072	532	NA	NA	NA	NA	25.9377	NA	23.9132	NA	24.9532	25.3504	24.8136	25.3268	25.9377	24.9888	23.9132	25.645	25.111	25.1212	0	2	0.983863	0.00706553	-0.0101643	FALSE
A0A0R4IM03	A0A0R4IM03		24	4	3	29.6	103.95	930	30.1031	27.0374	29.9514	26.4319	30.3921	29.8204	27.5057	30.079	30.1031	27.0374	29.9514	26.4319	30.3921	29.8204	27.5057	30.079	28.381	29.4493	4	4	0.398162	0.39994	-1.06835	FALSE
A0A0R4IM06	A0A0R4IM06;F1QCZ6;F1QWC5;E7FDC9		24	24	17	30.6	114.55	1005	28.5963	28.8733	28.3869	28.5866	28.1464	28.4396	28.5496	28.3404	28.5963	28.8733	28.3869	28.5866	28.1464	28.4396	28.5496	28.3404	28.6108	28.369	4	4	0.116975	0.931908	0.241787	FALSE
A0A0R4IM10	A0A0R4IM10		5	5	5	13.8	46.956	426	27.4009	26.3853	NA	NA	28.3975	27.9514	27.9887	27.6651	27.4009	26.3853	24.8693	24.8764	28.3975	27.9514	27.9887	27.6651	25.883	28.0007	2	4	0.0380728	1.41938	-2.11773	TRUE
A0A0R4IPE3	A0A0R4IPE3;A0A0R4IM23;A0A2R8Q3R2		6	6	6	32.7	25.381	226	30.9738	30.8912	30.5	30.5188	31.786	30.5286	30.5738	30.4489	30.9738	30.8912	30.5	30.5188	31.786	30.5286	30.5738	30.4489	30.7209	30.8343	4	4	0.756896	0.120964	-0.113396	FALSE
srrt	A0A0R4IM33;Q66I22	Serrate RNA effector molecule homolog	46	46	46	38.3	105.48	914	30.2591	30.1988	30.2715	30.2253	30.0317	30.1461	30.2817	30.1271	30.2591	30.1988	30.2715	30.2253	30.0317	30.1461	30.2817	30.1271	30.2387	30.1467	4	4	0.171792	0.764997	0.0920277	FALSE
asap1a	B3DI91;A0A0R4IM47;F1QBI5		17	17	7	18	120.49	1077	27.0389	27.2728	27.2741	27.0666	27.0861	26.7117	26.9922	26.9692	27.0389	27.2728	27.2741	27.0666	27.0861	26.7117	26.9922	26.9692	27.1631	26.9398	4	4	0.0744104	1.12837	0.223332	FALSE
crygm2d14	A0A0R4IM55;A7E2K8		13	3	3	82.3	21.578	175	32.1067	31.8944	31.9101	32.0207	33.0791	31.8974	31.7363	31.919	32.1067	31.8944	31.9101	32.0207	33.0791	31.8974	31.7363	31.919	31.983	32.158	4	4	0.614137	0.211735	-0.174991	FALSE
btbd11b;btbd11a	F1QKI7;A0A0R4IM56;P0C7A6;Q1LVW0;Q1LVW0-2	Ankyrin repeat and BTB/POZ domain-containing protein BTBD11-B;Ankyrin repeat and BTB/POZ domain-containing protein BTBD11-A	7	7	7	8.4	113.21	1012	26.1342	NA	25.739	NA	26.4034	25.7857	NA	25.8561	26.1342	25.1818	25.739	25.597	26.4034	25.7857	25.1152	25.8561	25.663	25.7901	2	3	0.713708	0.146479	-0.127108	FALSE
A0A0R4IMB2	A0A0R4IMB2		11	9	9	7.3	182.82	1642	28.3029	30.5941	NA	30.3777	29.4097	NA	29.2675	29.1436	28.3029	30.5941	25.391	30.3777	29.4097	24.7709	29.2675	29.1436	28.6664	28.1479	3	3	0.764283	0.116746	0.518513	FALSE
A0A0R4IMB3	A0A0R4IMB3;A0A0R4IPY4		11	11	4	20.4	74.15	661	26.2201	26.6209	26.7427	26.1318	27.237	25.8782	26.6701	25.8183	26.2201	26.6209	26.7427	26.1318	27.237	25.8782	26.6701	25.8183	26.4289	26.4009	4	4	0.943428	0.0252914	0.0279656	FALSE
glyr1	A0A0R4IMF9;Q5RKN4	Putative oxidoreductase GLYR1	17	17	6	43.3	50.615	462	28.504	28.332	28.489	28.6002	29.0061	28.3657	28.4291	28.213	28.504	28.332	28.489	28.6002	29.0061	28.3657	28.4291	28.213	28.4813	28.5035	4	4	0.909605	0.0411473	-0.0221789	FALSE
A0A0R4IMG2	A0A0R4IMG2		8	8	8	14.6	57.097	507	27.7332	28.1869	28.2431	28.2238	28.0051	27.9425	27.8297	28.3202	27.7332	28.1869	28.2431	28.2238	28.0051	27.9425	27.8297	28.3202	28.0967	28.0244	4	4	0.668805	0.174701	0.0723768	FALSE
A0A0R4IMG3	A0A0R4IMG3;REV__A0A0R4IV00;REV__A0A2R8QEV8;REV__A0A0R4IT71		13	13	11	65.9	23.583	205	29.7268	29.5605	29.8335	29.6797	30.7533	29.8663	29.7675	29.7837	29.7268	29.5605	29.8335	29.6797	30.7533	29.8663	29.7675	29.7837	29.7001	30.0427	4	4	0.246948	0.607394	-0.342558	FALSE
pde4cb;pde4ca	A0A2R8QDA8;A0A0R4IMH2;A0A2R8QM15;Q1L999;F1QM22;F1QBD6;F1QR03;F1QSG4;A0A2R8Q3W2;F1Q5E8		3	3	3	6.8	76.831	679	23.9532	26.6934	26.693	26.676	27.0288	26.9914	26.8029	27.0133	23.9532	26.6934	26.693	26.676	27.0288	26.9914	26.8029	27.0133	26.0039	26.9591	4	4	0.256834	0.590347	-0.955193	FALSE
zswim8	B8A5T6;A0A2R8PWP8;A0A0R4IMH7;A0A2R8RLR1;F1QLU4		7	7	7	4.9	205.87	1912	NA	NA	25.9498	26.0627	NA	26.5936	27.645	26.8184	25.1948	25.3979	25.9498	26.0627	24.3264	26.5936	27.645	26.8184	25.6513	26.3458	2	3	0.408066	0.38927	-0.694542	FALSE
tcf3b;tcf3a	A0A0R4IMI6;A0A2R8QI39;B1H1L4;F1R3L1		2	2	2	4.4	67.418	635	25.7439	NA	NA	26.6619	NA	NA	NA	NA	25.7439	24.8187	25.3791	26.6619	24.9977	24.8599	25.2538	24.7604	25.6509	24.968	2	0	0.17534	0.756119	0.682943	FALSE
A0A0R4IML0	A0A0R4IML0;A0A2R8Q5S0;A0A0R4IZL5;A0A2R8QD05;X1WEC4;A0A2R8QCX4;A0A2R8RPR6;F1R3V3		21	21	21	63.8	38.662	345	29.9047	29.727	30.3467	30.4053	28.0531	30.9755	30.8855	30.5332	29.9047	29.727	30.3467	30.4053	28.0531	30.9755	30.8855	30.5332	30.0959	30.1118	4	4	0.983458	0.00724431	-0.0159043	FALSE
mrps7	A0A0R4IMM2;Q498Z6	28S ribosomal protein S7, mitochondrial	9	9	9	57.9	26.542	228	29.3848	29.0884	28.8406	29.3226	29.0401	29.3004	29.2415	29.1237	29.3848	29.0884	28.8406	29.3226	29.0401	29.3004	29.2415	29.1237	29.1591	29.1764	4	4	0.904967	0.0433672	-0.0173449	FALSE
trappc13	A0A0R4IMM3;Q6PBY7	Trafficking protein particle complex subunit 13	13	13	13	38	46.789	418	29.3611	28.7005	28.9079	28.5899	29.0658	28.8075	28.8126	28.7779	29.3611	28.7005	28.9079	28.5899	29.0658	28.8075	28.8126	28.7779	28.8898	28.8659	4	4	0.902524	0.0445412	0.0239108	FALSE
A0A0R4IMM5	A0A0R4IMM5		3	3	3	19.7	32.848	289	26.6956	NA	26.8389	26.5816	28.37	26.2238	26.6417	27.305	26.6956	25.3557	26.8389	26.5816	28.37	26.2238	26.6417	27.305	26.368	27.1351	3	4	0.237879	0.623644	-0.767157	FALSE
A0A0R4IMM7	A0A0R4IMM7;A0A0R4ITV5		10	10	10	21.2	70.459	619	27.9487	27.3974	26.5032	28.4825	27.8042	27.5953	27.516	27.6873	27.9487	27.3974	26.5032	28.4825	27.8042	27.5953	27.516	27.6873	27.5829	27.6507	4	4	0.883657	0.0537162	-0.0677522	FALSE
A0A0R4IMP8	A0A0R4IMP8		7	7	7	41.5	21.699	193	26.154	26.6246	26.2321	26.6885	26.5501	26.5881	26.4661	26.0978	26.154	26.6246	26.2321	26.6885	26.5501	26.5881	26.4661	26.0978	26.4248	26.4255	4	4	0.996921	0.00133918	-0.000708124	FALSE
cds1	A0A2R8RI42;A5PN44;A0A2R8QFN5;A0A2R8RPY6;A0A2R8Q5D0;A0A0R4IMQ7;A0A2R8RZN1	Phosphatidate cytidylyltransferase	4	4	4	11.6	49.008	424	28.3647	28.6538	27.6755	28.3217	28.5679	27.1708	28.4372	27.5234	28.3647	28.6538	27.6755	28.3217	28.5679	27.1708	28.4372	27.5234	28.2539	27.9248	4	4	0.448326	0.348407	0.329074	FALSE
A0A0R4IMR1	A0A0R4IMR1		5	4	4	19.6	29.286	270	29.6279	30.0393	29.5653	29.6678	29.7004	29.8402	29.6083	29.7891	29.6279	30.0393	29.5653	29.6678	29.7004	29.8402	29.6083	29.7891	29.7251	29.7345	4	4	0.939787	0.0269705	-0.0094787	FALSE
znf395	Q7ZW35;A0A0R4IMR9;Q5TZ57;U3JAX9		14	12	12	60.4	37.135	323	29.1004	28.8902	28.4553	28.8425	27.553	28.6342	28.6708	28.9124	29.1004	28.8902	28.4553	28.8425	27.553	28.6342	28.6708	28.9124	28.8221	28.4426	4	4	0.314023	0.503038	0.379494	FALSE
rpl24	A0A0R4IMS3;Q8JGR4	60S ribosomal protein L24	9	9	9	43.9	17.883	157	32.8663	32.9941	32.9388	32.6675	32.8962	33.2917	33.184	33.206	32.8663	32.9941	32.9388	32.6675	32.8962	33.2917	33.184	33.206	32.8667	33.1445	4	4	0.0487273	1.31223	-0.277801	FALSE
A0A0R4IMS9	A0A0R4IMS9		89	89	89	54.2	216.82	1965	29.5485	29.8387	29.5667	29.806	29.3501	29.3534	29.5404	29.3854	29.5485	29.8387	29.5667	29.806	29.3501	29.3534	29.5404	29.3854	29.69	29.4073	4	4	0.0258006	1.58837	0.282651	FALSE
ror1	A0A0R4IMU5;F1QKB5		6	6	6	6.9	103.64	941	26.3548	27.5331	25.8154	26.7676	25.8951	25.9821	26.6661	26.0224	26.3548	27.5331	25.8154	26.7676	25.8951	25.9821	26.6661	26.0224	26.6178	26.1414	4	4	0.297708	0.526209	0.476311	FALSE
A0A0R4IMX2	A0A0R4IMX2;A0A0R4IAZ9		30	30	29	33.3	134.95	1248	29.754	29.9193	29.8158	29.6901	29.5012	29.281	29.374	29.4279	29.754	29.9193	29.8158	29.6901	29.5012	29.281	29.374	29.4279	29.7948	29.396	4	4	0.00103976	2.98307	0.398764	FALSE
A0A0R4IRP5	A0A0R4IRP5;A0A0R4IMX7		9	9	8	11.1	97.536	868	27.4399	27.8318	27.7077	27.5334	27.5025	27.3796	28.6425	27.5735	27.4399	27.8318	27.7077	27.5334	27.5025	27.3796	28.6425	27.5735	27.6282	27.7745	4	4	0.659545	0.180756	-0.146304	FALSE
chmp6	A0A0R4IMY8;Q503V0	Charged multivesicular body protein 6	6	6	6	37	19.301	165	28.9598	28.6164	28.5936	28.7469	NA	28.0941	28.2753	28.5168	28.9598	28.6164	28.5936	28.7469	24.3795	28.0941	28.2753	28.5168	28.7292	27.3164	4	3	0.24625	0.608624	1.41273	FALSE
dtng	A0A0R4IMY9;F1RBV6;A0A0R4IAV8;A0A0R4IWK8		16	16	14	30.7	69.492	616	28.5944	28.4458	28.7391	28.9647	28.4858	28.1969	28.448	28.4121	28.5944	28.4458	28.7391	28.9647	28.4858	28.1969	28.448	28.4121	28.686	28.3857	4	4	0.0676974	1.16943	0.300311	FALSE
A0A0R4IMZ8	A0A0R4IMZ8		46	46	46	71.9	97.466	876	32.1385	31.9756	32.0578	31.9094	31.6811	31.8642	31.7559	31.5276	32.1385	31.9756	32.0578	31.9094	31.6811	31.8642	31.7559	31.5276	32.0203	31.7072	4	4	0.01333	1.87517	0.313104	FALSE
A0A0R4IN07	A0A0R4IN07;A0A0R4IVL6		4	3	3	2.9	171.57	1723	30.125	31.1969	30.426	31.2296	29.7981	30.1764	31.2062	30.5898	30.125	31.1969	30.426	31.2296	29.7981	30.1764	31.2062	30.5898	30.7444	30.4426	4	4	0.489563	0.310192	0.301769	FALSE
lrp8	A0A0R4IN11;E7EZD4;G9MDF3		6	5	5	9.9	93.123	845	27.7462	28.2086	27.3235	27.5273	27.3531	27.388	28.0239	27.5109	27.7462	28.2086	27.3235	27.5273	27.3531	27.388	28.0239	27.5109	27.7014	27.569	4	4	0.609394	0.215102	0.132442	FALSE
A0A0R4IN28	A0A0R4IN28		43	24	6	28.2	214.53	1969	27.1017	27.0293	27.3731	27.3518	NA	27.0878	26.7655	26.9939	27.1017	27.0293	27.3731	27.3518	24.9577	27.0878	26.7655	26.9939	27.214	26.4512	4	3	0.226569	0.6448	0.762747	FALSE
A0A0R4IN41	A0A0R4IN41;A0A0R4IZ16;A0A0R4IM64		7	6	4	10.8	83.526	738	26.6007	27.2038	25.8961	26.7453	27.9037	27.2952	27.5255	27.2404	26.6007	27.2038	25.8961	26.7453	27.9037	27.2952	27.5255	27.2404	26.6115	27.4912	4	4	0.0390462	1.40842	-0.879694	FALSE
A0A0R4IN44	A0A0R4IN44;A0A0R4IH83		5	4	1	8.7	59.819	551	27.9653	27.8108	28.0184	27.4724	NA	27.8409	27.3949	27.3196	27.9653	27.8108	28.0184	27.4724	24.8287	27.8409	27.3949	27.3196	27.8167	26.846	4	3	0.250691	0.600862	0.970695	FALSE
A0A2R8QKL9	A0A2R8QKL9;A0A0R4IN46		42	42	40	53.8	87.2	783	30.5366	30.2561	30.5162	30.121	30.1463	30.3768	30.2076	30.2012	30.5366	30.2561	30.5162	30.121	30.1463	30.3768	30.2076	30.2012	30.3575	30.2329	4	4	0.327554	0.484717	0.124517	FALSE
bin1a	A0A0R4IN54;E7FD40;F1QDZ6		17	15	5	44.6	56.717	504	28.6109	28.2713	28.5613	28.7231	28.8846	28.3837	29.0169	28.3175	28.6109	28.2713	28.5613	28.7231	28.8846	28.3837	29.0169	28.3175	28.5416	28.6507	4	4	0.611612	0.213524	-0.109018	FALSE
A0A0R4IN76	A0A0R4IN76;A0A140LH76;E7FBL2;A2CEP6		29	29	26	51.6	78.666	678	29.7308	30.5668	30.4128	30.51	30.1035	30.0436	30.0852	30.2863	29.7308	30.5668	30.4128	30.51	30.1035	30.0436	30.0852	30.2863	30.3051	30.1297	4	4	0.439843	0.356702	0.175458	FALSE
stk24b	F8W637;F8W392;F1R8K2;A0A0R4IN78		6	2	2	46.1	20.036	180	27.053	NA	NA	27.1525	27.1943	27.2525	27.1176	27.2807	27.053	25.5051	25.471	27.1525	27.1943	27.2525	27.1176	27.2807	26.2954	27.2113	2	4	0.144188	0.841071	-0.915901	FALSE
gatad2ab	Q1LVI0;A0A2R8QD88;A0A2R8Q198;A0A0R4IN87;Q1LVH9		10	9	9	19.6	68.463	632	27.1856	27.6471	27.6225	26.917	28.1533	27.1534	27.416	27.1975	27.1856	27.6471	27.6225	26.917	28.1533	27.1534	27.416	27.1975	27.343	27.4801	4	4	0.656096	0.183033	-0.13705	FALSE
A0A0R4INA7	A0A0R4INA7		4	4	4	8.2	66.654	613	26.9435	27.1766	27.1148	27.3897	26.1133	26.5562	26.3785	26.6621	26.9435	27.1766	27.1148	27.3897	26.1133	26.5562	26.3785	26.6621	27.1561	26.4275	4	4	0.00351303	2.45432	0.728627	FALSE
A0A0R4INB1	A0A0R4INB1		15	15	15	24.8	80.73	727	28.2503	28.145	27.8934	28.4549	27.9658	27.9249	27.7766	27.907	28.2503	28.145	27.8934	28.4549	27.9658	27.9249	27.7766	27.907	28.1859	27.8935	4	4	0.0823012	1.08459	0.292336	FALSE
eml1	A0A2R8Q359;A0A2R8Q946;E7EXY5;A0A2R8RMY7;A0A0R4INC0;E9QE67;K7DY28;Q08CG7		10	9	9	15	88.369	800	28.0246	27.9482	27.4245	27.6484	27.1401	27.4184	27.8174	27.3377	28.0246	27.9482	27.4245	27.6484	27.1401	27.4184	27.8174	27.3377	27.7614	27.4284	4	4	0.144605	0.839816	0.332998	FALSE
A0A0R4INE3	A0A0R4INE3;A0A0R4IX35		12	12	12	29.1	50.183	426	27.8733	28.4445	28.4203	28.4301	28.6067	28.6802	28.8787	28.519	27.8733	28.4445	28.4203	28.4301	28.6067	28.6802	28.8787	28.519	28.292	28.6712	4	4	0.066945	1.17428	-0.379107	FALSE
gria2a	B0V2X4;A0A0R4ING5		22	6	6	32.9	98.127	875	27.8694	27.9251	27.8111	28.0073	28.0477	27.8658	27.6134	28.0388	27.8694	27.9251	27.8111	28.0073	28.0477	27.8658	27.6134	28.0388	27.9032	27.8914	4	4	0.919615	0.0363938	0.0118128	FALSE
A0A0R4ING6	A0A0R4ING6		7	7	7	31.6	28.034	253	28.8261	28.8455	28.8787	29.012	30.7648	28.8704	28.8741	29.0987	28.8261	28.8455	28.8787	29.012	30.7648	28.8704	28.8741	29.0987	28.8906	29.402	4	4	0.345495	0.461558	-0.511406	FALSE
A0A0R4INI3	A0A0R4INI3;A0A2R8Q8V2;A0A2R8Q7G9		164	119	26	69.5	222.91	1938	31.8418	31.0124	31.734	31.2691	30.8144	30.8047	30.5515	30.8681	31.8418	31.0124	31.734	31.2691	30.8144	30.8047	30.5515	30.8681	31.4643	30.7597	4	4	0.0300415	1.52228	0.704624	FALSE
uap1	A0A0R4INK2;F1QZD3;F1QSE7;E9QCE6		18	17	17	39.6	58.071	518	29.3556	29.3156	29.3018	29.1958	29.8846	29.4702	29.4813	29.3932	29.3556	29.3156	29.3018	29.1958	29.8846	29.4702	29.4813	29.3932	29.2922	29.5573	4	4	0.0923436	1.03459	-0.26514	FALSE
flad1	A0A0R4INK4;Q68EH8;E9QBB5;E9QJ93	FAD synthase;Molybdenum cofactor biosynthesis protein-like region;FAD synthase region	7	7	7	14	69.117	614	28.089	27.9986	27.8418	27.5637	27.6571	28.3657	27.9598	27.4734	28.089	27.9986	27.8418	27.5637	27.6571	28.3657	27.9598	27.4734	27.8733	27.864	4	4	0.969035	0.0136608	0.0092517	FALSE
lypla1	A0A0R4INL5;Q568J5		3	3	3	28.7	24.754	230	NA	27.0457	26.5417	NA	NA	NA	25.6938	NA	24.7707	27.0457	26.5417	25.0322	24.4956	24.7678	25.6938	25.1031	25.8476	25.0151	2	1	0.243849	0.612879	0.832484	FALSE
A0A0R4INM0	A0A0R4INM0		49	49	49	41.9	162.97	1440	28.5739	28.7844	28.7167	28.6659	28.548	28.5538	28.8422	28.5776	28.5739	28.7844	28.7167	28.6659	28.548	28.5538	28.8422	28.5776	28.6852	28.6304	4	4	0.540548	0.267166	0.054851	FALSE
A0A2R8Q4T2	A0A2R8Q4T2;A0A0R4INM9;A0A2R8Q521;A0A0R4IPF2		28	3	1	12	248.85	2267	NA	NA	26.9404	NA	26.0956	26.0552	27.6196	NA	25.2488	25.2169	26.9404	25.4661	26.0956	26.0552	27.6196	24.2768	25.7181	26.0118	1	3	0.727986	0.137877	-0.293717	FALSE
A0A0R4INN0	A0A0R4INN0;A0A0R4IPQ8;A0A0R4ITL4;A0A0R4IFM0		22	4	4	26.7	101.04	896	27.7361	28.0919	27.9077	NA	27.2462	27.3412	28.4379	27.3239	27.7361	28.0919	27.9077	24.9312	27.2462	27.3412	28.4379	27.3239	27.1667	27.5873	3	4	0.62828	0.201847	-0.420574	FALSE
A0A0R4INN3	A0A0R4INN3		30	30	30	71.8	57.25	517	30.3549	30.1148	29.9337	30.0065	30.517	30.1325	30.147	30.0871	30.3549	30.1148	29.9337	30.0065	30.517	30.1325	30.147	30.0871	30.1025	30.2209	4	4	0.41605	0.380854	-0.118419	FALSE
CR847973.1	A0A0R4INP3;E7EYE1		106	105	2	68.2	164.67	1489	NA	NA	27.0494	26.9488	NA	NA	26.4883	NA	25.4281	24.5409	27.0494	26.9488	24.6927	25.5458	26.4883	24.9115	25.9918	25.4096	2	1	0.460211	0.337043	0.58222	FALSE
agpat4	A0A0R4INQ9;F1QX16		7	7	7	20.7	41.109	352	27.0911	27.4597	26.654	27.2069	27.0817	27.0554	26.9241	26.9299	27.0911	27.4597	26.654	27.2069	27.0817	27.0554	26.9241	26.9299	27.1029	26.9978	4	4	0.582448	0.234743	0.105152	FALSE
amph	A0A2R8QHM9;A0A0R4INS3;F1QK94		20	20	20	32.2	74.267	677	29.6109	29.4128	29.5364	29.4471	29.4386	29.4117	29.3055	29.3238	29.6109	29.4128	29.5364	29.4471	29.4386	29.4117	29.3055	29.3238	29.5018	29.3699	4	4	0.0584475	1.23323	0.131902	FALSE
homer1b	A0A0R4INT7;B8JIC5		13	13	12	41.1	40.679	360	28.0546	28.6466	28.6042	28.5273	29.0803	28.306	28.4043	28.6389	28.0546	28.6466	28.6042	28.5273	29.0803	28.306	28.4043	28.6389	28.4582	28.6074	4	4	0.524279	0.280438	-0.149224	FALSE
A0A0R4INU1	A0A0R4INU1;A0A0R4IVW2		21	21	21	28.9	94.103	876	29.6506	29.942	29.823	29.9534	29.7835	29.878	29.945	29.9654	29.6506	29.942	29.823	29.9534	29.7835	29.878	29.945	29.9654	29.8422	29.893	4	4	0.561382	0.250741	-0.0507527	FALSE
postnb	A0A0R4INY2;Q75U66;A0A0R4IPF4;A0A0R4IS83;A0A0R4IRR6;A0A0R4IE42;A0A0J9YJH5;CON__Q2KJC7		31	31	30	57	82.911	756	31.175	31.54	31.4991	31.5676	31.4338	31.3113	31.3972	31.4775	31.175	31.54	31.4991	31.5676	31.4338	31.3113	31.3972	31.4775	31.4454	31.4049	4	4	0.700711	0.154461	0.0405054	FALSE
dab2ipb	A0A0R4INY5;F1RAN5;A5PF31;F6PDT3;A0A0R4IJC0;E7FDZ7		11	2	2	10.9	128.43	1152	NA	26.9732	NA	28.3325	NA	NA	NA	27.5965	25.1769	26.9732	25.2427	28.3325	24.6519	25.5624	25.2401	27.5965	26.4313	25.7627	2	1	0.52603	0.27899	0.668603	FALSE
A0A0R4INZ8	A0A0R4INZ8;A0A2R8Q4A3		26	26	26	60.5	58.337	532	31.2602	31.0554	31.04	30.9279	31.4903	30.9484	30.9938	31.0523	31.2602	31.0554	31.04	30.9279	31.4903	30.9484	30.9938	31.0523	31.0709	31.1212	4	4	0.739882	0.130837	-0.0502958	FALSE
A0A0R4IP12	A0A0R4IP12		64	55	55	49.9	159.79	1408	31.139	31.0297	31.1066	31.1511	30.832	30.8121	30.6802	30.7894	31.139	31.0297	31.1066	31.1511	30.832	30.8121	30.6802	30.7894	31.1066	30.7784	4	4	0.000347157	3.45947	0.328173	FALSE
si:ch211-191j22.3	E9QCB2;A0A0R4IP18		2	2	2	21.2	11.015	99	27.2807	27.207	27.5243	27.0606	NA	26.9293	27.1915	27.0423	27.2807	27.207	27.5243	27.0606	25.4469	26.9293	27.1915	27.0423	27.2682	26.6525	4	3	0.227151	0.643685	0.615657	FALSE
si:dkey-103e21.5	A2BGE2;A0A0R4IP25;A0A2R8QP14		2	2	2	4.9	40.979	366	NA	25.3938	26.037	25.6174	NA	25.2352	NA	24.7559	25.1161	25.3938	26.037	25.6174	24.7229	25.2352	24.8225	24.7559	25.5411	24.8841	3	2	0.0347836	1.45863	0.656948	FALSE
LOC555828	A0A0R4IP56;F1QJL2;A0A0R4ISL9;A0A0R4IEE3	tRNA pseudouridine synthase	4	4	4	11.9	32.394	285	24.4478	NA	NA	24.0766	NA	NA	NA	24.3086	24.4478	25.463	24.9885	24.0766	24.2735	25.2202	25.676	24.3086	24.744	24.8696	2	1	0.794677	0.0998095	-0.125597	FALSE
A0A0R4IP59	A0A0R4IP59		34	33	33	59.1	84.584	776	30.9309	30.9593	31.0747	31.2043	31.0187	31.0592	31.4296	31.0115	30.9309	30.9593	31.0747	31.2043	31.0187	31.0592	31.4296	31.0115	31.0423	31.1298	4	4	0.492617	0.307491	-0.0874692	FALSE
A0A0R4IP71	A0A0R4IP71		3	3	3	28.2	19.202	170	NA	25.7934	26.8708	26.8479	NA	26.7688	26.565	26.8236	25.7627	25.7934	26.8708	26.8479	24.9779	26.7688	26.565	26.8236	26.3187	26.2838	3	3	0.950646	0.0219813	0.0349093	FALSE
A0A0R4IP99	A0A0R4IP99;A0A2R8QQK0		4	2	2	22.8	25.939	237	NA	NA	NA	25.9178	25.9463	26.3465	26.0924	25.7615	25.2161	24.7471	24.4838	25.9178	25.9463	26.3465	26.0924	25.7615	25.0912	26.0367	1	4	0.0502355	1.29899	-0.945482	FALSE
setdb1b	A0A0R4IPA3;A0A0R4IUW4;Q08BR4;A0A0R4IUJ3;A0A0R4IT84	Histone-lysine N-methyltransferase SETDB1-B	25	25	24	28.7	135.22	1214	28.5151	28.5226	28.052	28.4171	28.3994	28.3331	28.3008	28.3415	28.5151	28.5226	28.052	28.4171	28.3994	28.3331	28.3008	28.3415	28.3767	28.3437	4	4	0.787709	0.103634	0.0329999	FALSE
cps1	F6PBT6;A0A0R4IPA8;A0A2R8Q0M3;A0A2R8RN62		45	44	44	43.9	162.87	1482	28.1706	28.45	28.0135	28.2806	28.6563	28.5834	28.5807	28.6241	28.1706	28.45	28.0135	28.2806	28.6563	28.5834	28.5807	28.6241	28.2287	28.6111	4	4	0.0230085	1.63811	-0.382461	FALSE
A0A0R4IPB8	A0A0R4IPB8		8	8	8	71.3	18.721	167	29.5539	29.4247	29.3833	29.6205	31.2792	29.4816	29.3055	29.4689	29.5539	29.4247	29.3833	29.6205	31.2792	29.4816	29.3055	29.4689	29.4956	29.8838	4	4	0.467979	0.329773	-0.388205	FALSE
A0A0R4IPD5	A0A0R4IPD5		20	20	20	26.9	92.973	800	28.1305	28.5339	28.2951	28.4256	27.8224	27.9211	28.0591	28.0721	28.1305	28.5339	28.2951	28.4256	27.8224	27.9211	28.0591	28.0721	28.3463	27.9687	4	4	0.0142799	1.84528	0.377575	FALSE
A0A0R4ITC5	A0A0R4ITC5;A0A0R4IPE4;A0A2R8Q370		161	161	161	51.8	435.52	3841	28.9148	29.3522	29.0192	29.336	28.7993	28.7548	28.9146	28.7455	28.9148	29.3522	29.0192	29.336	28.7993	28.7548	28.9146	28.7455	29.1555	28.8035	4	4	0.0439984	1.35656	0.352014	FALSE
A0A0R4IPE7	A0A0R4IPE7;A0A0R4IXX4		2	2	2	3.7	63.329	564	27.1862	26.6568	26.9729	26.5113	27.0103	26.9932	26.5165	26.9232	27.1862	26.6568	26.9729	26.5113	27.0103	26.9932	26.5165	26.9232	26.8318	26.8608	4	4	0.885002	0.0530559	-0.0290183	FALSE
A0A0R4IPF0	A0A0R4IPF0		2	2	2	1.6	136.73	1237	25.0978	NA	24.75	NA	NA	26.2403	24.7585	24.4243	25.0978	25.248	24.75	24.6792	25.3481	26.2403	24.7585	24.4243	24.9437	25.1928	2	3	0.588196	0.230478	-0.249063	FALSE
ss18	A0A0R4IPF8;Q802V1		2	2	2	6.1	35.568	327	NA	27.9545	26.8887	27.4928	28.2324	27.6708	27.9672	27.7489	24.9592	27.9545	26.8887	27.4928	28.2324	27.6708	27.9672	27.7489	26.8238	27.9048	3	4	0.199198	0.700715	-1.08101	FALSE
phactr4a	G1K2M1;A0A0R4IPH0;F1QIC4;F1QFA2;I3ITL9	Phosphatase and actin regulator;Phosphatase and actin regulator 4A	4	4	4	5	112.53	998	25.3094	NA	NA	NA	26.5164	26.1969	26.449	25.9104	25.3094	25.0722	25.1072	25.8085	26.5164	26.1969	26.449	25.9104	25.3243	26.2682	1	4	0.00548373	2.26092	-0.943877	FALSE
A0A0R4IPH2	A0A0R4IPH2;CON__ENSEMBL:ENSBTAP00000025008		36	6	4	83.8	49.788	445	36.0238	35.097	35.2427	35.2973	35.6903	35.5325	35.5581	35.4995	36.0238	35.097	35.2427	35.2973	35.6903	35.5325	35.5581	35.4995	35.4152	35.5701	4	4	0.513152	0.289754	-0.154888	FALSE
txnrd1	Q7T2C8;A0A0R4IPH8		36	36	36	72.2	65.91	600	30.8312	30.7508	30.7143	30.7699	31.1133	30.9784	30.9099	30.8677	30.8312	30.7508	30.7143	30.7699	31.1133	30.9784	30.9099	30.8677	30.7665	30.9673	4	4	0.0253412	1.59617	-0.200786	FALSE
A0A0R4IPH9	A0A0R4IPH9;A0A0R4IUC0;A0A0G2KQV0		12	12	12	11.4	151.52	1364	26.7669	27.5163	26.4231	27.0984	26.4966	26.4335	26.7851	25.9606	26.7669	27.5163	26.4231	27.0984	26.4966	26.4335	26.7851	25.9606	26.9512	26.419	4	4	0.119885	0.921236	0.532218	FALSE
vps4b	A5WWM0;A0A0R4IPK7		25	25	15	60.4	48.898	437	30.652	29.8941	29.8605	29.9974	29.838	29.8414	30.0001	29.901	30.652	29.8941	29.8605	29.9974	29.838	29.8414	30.0001	29.901	30.101	29.8951	4	4	0.351757	0.453757	0.205921	FALSE
A0A0R4IPL6	A0A0R4IPL6		3	3	3	15.4	21.187	188	27.1523	27.1247	26.9478	27.0387	NA	NA	26.3672	NA	27.1523	27.1247	26.9478	27.0387	25.3915	24.3139	26.3672	25.1532	27.0659	25.3065	4	1	0.0244294	1.61209	1.75944	TRUE
sptlc1	Q502G6;F1QEL4;A0A0R4IPN2		11	11	11	27.1	53.325	472	28.8962	28.6419	28.5462	28.5786	28.6329	28.3933	28.9077	28.6236	28.8962	28.6419	28.5462	28.5786	28.6329	28.3933	28.9077	28.6236	28.6657	28.6394	4	4	0.848686	0.0712527	0.0263404	FALSE
mlst8	A0A2R8QP30;A0A0R4IPN3;Q803V5;E9QHM2	Target of rapamycin complex subunit lst8	10	10	10	49.6	37.53	337	29.1917	29.4783	28.7868	28.4376	29.3977	29.0613	29.3086	28.8276	29.1917	29.4783	28.7868	28.4376	29.3977	29.0613	29.3086	28.8276	28.9736	29.1488	4	4	0.534733	0.271863	-0.175183	FALSE
h2afvb;h2afv	Q0Z946;A0A0R4IPN8;Q71PD7;A2BFY8;Q7ZTT0	Histone H2A;Histone H2A.V	7	6	6	53.9	13.567	128	32.1909	32.2602	32.0552	31.2809	32.6524	31.3393	31.8172	31.5092	32.1909	32.2602	32.0552	31.2809	32.6524	31.3393	31.8172	31.5092	31.9468	31.8295	4	4	0.761992	0.118049	0.117273	FALSE
A0A0R4IPN9	A0A0R4IPN9;A0A2R8PVL4;A0A2R8PYK7;A0A2R8QBK7;A0A0R4IPU0;H0WEW1		6	5	5	12.9	72.659	629	27.0123	26.699	NA	27.7149	27.1843	26.8016	27.7329	27.2666	27.0123	26.699	25.2816	27.7149	27.1843	26.8016	27.7329	27.2666	26.6769	27.2463	3	4	0.358343	0.445701	-0.569399	FALSE
sh3glb2b	A0A0R4IPQ0;A2CEP2;A0A2R8Q0C3;A0A2R8QJ46;A0A2R8QMQ9;Q802U5;A2CEP3;A2CEP5;A0A2R8QR36;X1WBJ6;X1WEN5;X1WES2		14	14	13	45.1	44.406	397	28.9346	29.1537	28.7776	28.9101	29.8184	29.2683	29.4354	29.2619	28.9346	29.1537	28.7776	28.9101	29.8184	29.2683	29.4354	29.2619	28.944	29.446	4	4	0.0220496	1.6566	-0.502044	FALSE
2006-09-01	F1R3Q3;A0A0R4IPQ7;A0A140LGQ2;F1QQ74;A0A140LGH9		25	25	21	61.6	49.601	432	31.7944	31.9275	31.932	32.0479	31.9866	31.8917	31.9044	31.8238	31.7944	31.9275	31.932	32.0479	31.9866	31.8917	31.9044	31.8238	31.9255	31.9016	4	4	0.714382	0.14607	0.0238448	FALSE
A0A0R4IPV1	A0A0R4IPV1		19	19	19	79.5	36.018	331	31.9049	32.1068	31.8639	31.7133	31.6961	31.7507	31.633	31.8899	31.9049	32.1068	31.8639	31.7133	31.6961	31.7507	31.633	31.8899	31.8972	31.7425	4	4	0.171559	0.765587	0.154782	FALSE
A0A0R4IPV5	A0A0R4IPV5		39	39	38	57.8	56.633	509	33.3436	34.0816	33.9677	33.9935	33.9112	34.2065	34.1468	34.1727	33.3436	34.0816	33.9677	33.9935	33.9112	34.2065	34.1468	34.1727	33.8466	34.1093	4	4	0.224367	0.649041	-0.262664	FALSE
myo5b	A0A286YAD0;F1QKS0;A0A0R4IPW9;A0A0R4IJN0		9	3	3	6.3	209.77	1812	NA	NA	NA	25.2687	25.5408	24.7258	NA	NA	24.9576	25.0978	24.7547	25.2687	25.5408	24.7258	25.6585	24.3496	25.0197	25.0687	1	2	0.891487	0.0498849	-0.048945	FALSE
DKEY-63J1.3-001	A3KPZ6;A0A0R4IPX0		6	6	6	30	32.366	287	28.1495	27.9258	27.8289	28.0161	29.3772	27.9855	28.7946	28.1068	28.1495	27.9258	27.8289	28.0161	29.3772	27.9855	28.7946	28.1068	27.9801	28.5661	4	4	0.167206	0.776748	-0.585972	FALSE
A0A0R4IPY3	A0A0R4IPY3;A0A0R4IUK0;A0A0J9YJ54		9	3	3	18.6	72.798	635	26.5313	NA	26.1611	NA	26.7867	NA	26.3048	NA	26.5313	24.9478	26.1611	25.5083	26.7867	24.9913	26.3048	24.8565	25.7871	25.7348	2	2	0.932963	0.0301358	0.0522802	FALSE
ocrl	A0A2R8QCJ2;A0A2R8QMS0;F1QIY4;A0A0R4IPY6		3	3	3	4.8	107.59	941	26.7953	26.3706	NA	NA	NA	NA	NA	NA	26.7953	26.3706	25.179	24.8441	24.3566	24.9258	25.0809	24.198	25.7972	24.6403	2	0	0.0840893	1.07526	1.15691	FALSE
A0A0R4IQ11	A0A0R4IQ11		42	42	40	59.9	79.983	720	32.8465	32.8735	32.9269	32.8996	33.1762	32.9722	33.0925	33.0197	32.8465	32.8735	32.9269	32.8996	33.1762	32.9722	33.0925	33.0197	32.8866	33.0652	4	4	0.0212356	1.67294	-0.17856	FALSE
mag	A0A0R4IQ16;F1QSA4		9	9	9	15.1	70.577	635	28.1127	27.7679	27.6945	27.8058	27.9602	27.8538	27.6857	27.9066	28.1127	27.7679	27.6945	27.8058	27.9602	27.8538	27.6857	27.9066	27.8452	27.8516	4	4	0.956148	0.0194749	-0.00632711	FALSE
A0A0R4IQ46	A0A0R4IQ46;A0A0R4IYQ2		8	4	3	15.2	57.144	501	28.108	27.3095	27.6446	27.5666	27.911	27.9526	27.4133	28.054	28.108	27.3095	27.6446	27.5666	27.911	27.9526	27.4133	28.054	27.6572	27.8327	4	4	0.45493	0.342056	-0.175533	FALSE
tlk1b;tlk1a	F1QH83;A0A0R4IQ51;Q90ZY6;B8A5H2;B8JI53	Serine/threonine-protein kinase tousled-like 1-B	5	5	2	7.7	85.511	756	27.8413	27.2128	27.7182	27.4189	27.2674	27.1367	27.2375	26.9595	27.8413	27.2128	27.7182	27.4189	27.2674	27.1367	27.2375	26.9595	27.5478	27.1503	4	4	0.0613875	1.21192	0.397508	FALSE
A0A0R4IQ52	A0A0R4IQ52		2	2	2	10.7	27.243	243	NA	26.6606	26.8323	26.8873	27.0487	NA	NA	NA	25.2698	26.6606	26.8323	26.8873	27.0487	24.5974	24.8037	24.9318	26.4125	25.3454	3	1	0.179321	0.746369	1.06709	FALSE
hmbsa	A0A0R4IQ55;A2BFN6;A2BFN7		8	6	6	30.7	39.203	361	27.8979	27.7791	28.0256	28.5611	28.7822	28.3415	28.1298	27.8573	27.8979	27.7791	28.0256	28.5611	28.7822	28.3415	28.1298	27.8573	28.066	28.2777	4	4	0.447858	0.34886	-0.211737	FALSE
them6	A0A2R8QAZ5;A0A0R4IQ61;B0JZP3	Protein THEM6	7	5	5	29.5	24.013	207	27.3448	27.3192	27.1215	26.818	27.855	27.4091	NA	27.1392	27.3448	27.3192	27.1215	26.818	27.855	27.4091	25.1392	27.1392	27.1509	26.8856	4	3	0.692261	0.15973	0.265258	FALSE
A0A0R4IQ62	A0A0R4IQ62		3	3	3	17.7	24.016	215	27.9004	27.8618	27.5425	27.7786	NA	27.2961	27.8878	28.1472	27.9004	27.8618	27.5425	27.7786	24.7943	27.2961	27.8878	28.1472	27.7708	27.0313	4	3	0.406782	0.390638	0.73948	FALSE
A0A0R4IQ63	A0A0R4IQ63		23	23	18	55.8	57.443	502	29.8267	29.868	29.9731	30.0053	30.0707	30.0628	30.2366	30.3807	29.8267	29.868	29.9731	30.0053	30.0707	30.0628	30.2366	30.3807	29.9183	30.1877	4	4	0.0290029	1.53756	-0.269434	FALSE
A0A0R4IQ64	A0A0R4IQ64		2	2	2	10.7	23.81	214	27.4201	27.1839	27.5659	27.6387	29.3883	27.3271	27.2608	27.3017	27.4201	27.1839	27.5659	27.6387	29.3883	27.3271	27.2608	27.3017	27.4521	27.8195	4	4	0.536861	0.270138	-0.367326	FALSE
A0A0R4IQ67	A0A0R4IQ67;A0A2R8QHS4;A0A2R8RHJ8;A0A0R4IU58		4	4	4	6.4	88.498	781	26.0336	NA	26.5986	NA	26.4547	NA	NA	25.5545	26.0336	25.0014	26.5986	25.1991	26.4547	24.4758	25.3829	25.5545	25.7082	25.467	2	2	0.676484	0.169743	0.241184	FALSE
A0A0R4IQ77	A0A0R4IQ77		9	8	8	38.1	27.36	257	NA	NA	26.5542	26.8028	28.1119	NA	NA	NA	25.5372	24.7546	26.5542	26.8028	28.1119	24.8471	25.1625	25.0936	25.9122	25.8038	2	1	0.90943	0.0412309	0.108388	FALSE
A0A0R4IQ83	A0A0R4IQ83		11	11	11	67.4	19.7	175	30.7591	30.9275	30.6537	30.7765	29.135	30.9761	31.1059	30.7393	30.7591	30.9275	30.6537	30.7765	29.135	30.9761	31.1059	30.7393	30.7792	30.4891	4	4	0.572664	0.2421	0.290147	FALSE
c17h14orf159	A0A0R4IQ88;F1QFG4;E9QHY1;E9QDC8		14	14	14	31.6	67.05	618	28.2737	29.1823	28.9925	29.0668	28.7871	29.2319	29.1391	28.788	28.2737	29.1823	28.9925	29.0668	28.7871	29.2319	29.1391	28.788	28.8788	28.9865	4	4	0.668468	0.174919	-0.107696	FALSE
pdxdc1	Q66HY8;A0A0R4IQA6;A0A2R8QBE4	Pyridoxal-dependent decarboxylase domain-containing protein 1	13	13	13	25.6	83.14	751	28.6606	28.9027	28.9754	29.0981	29.22	29.2496	28.7839	29.1521	28.6606	28.9027	28.9754	29.0981	29.22	29.2496	28.7839	29.1521	28.9092	29.1014	4	4	0.225218	0.647396	-0.1922	FALSE
A0A286Y8W6	A0A286Y8W6;A0A0R4IQB8		11	11	11	16.5	95.35	837	NA	26.179	25.3001	26.0135	26.232	26.723	27.6485	26.9752	25.2795	26.179	25.3001	26.0135	26.232	26.723	27.6485	26.9752	25.693	26.8947	3	4	0.0202363	1.69387	-1.20168	TRUE
A0A0R4IQE0	A0A0R4IQE0;A0A2R8QFD1;A0A0R4IDW0;A0A0R4IRL8;A0A0R4IDH7;A0A0R4IBG0;A0A0R4I9P2		12	12	12	27.7	57.186	505	28.9263	28.4724	28.313	28.2718	28.6907	28.0162	28.0972	27.9598	28.9263	28.4724	28.313	28.2718	28.6907	28.0162	28.0972	27.9598	28.4959	28.191	4	4	0.226328	0.645262	0.30493	FALSE
A0A0R4IQE9	A0A0R4IQE9		34	5	5	70.8	69.063	614	30.4185	31.3172	30.5837	30.5065	30.64	30.3327	30.6341	29.975	30.4185	31.3172	30.5837	30.5065	30.64	30.3327	30.6341	29.975	30.7065	30.3954	4	4	0.278923	0.554516	0.311046	FALSE
A0A0R4IQG1	A0A0R4IQG1;A0A0J9YJ34;A0A0R4IME3;A0A0R4IJE0		10	10	10	31.4	57.008	519	27.7922	27.6072	28.3319	28.4677	28.918	28.8063	28.918	28.6876	27.7922	27.6072	28.3319	28.4677	28.918	28.8063	28.918	28.6876	28.0497	28.8325	4	4	0.0285558	1.54431	-0.782733	FALSE
A0A0R4IQG7	A0A0R4IQG7		28	28	27	24.6	161.84	1431	26.8735	27.5461	27.0272	27.5588	27.0835	27.3438	27.6311	27.2542	26.8735	27.5461	27.0272	27.5588	27.0835	27.3438	27.6311	27.2542	27.2514	27.3282	4	4	0.729919	0.136726	-0.0767539	FALSE
A0A0R4IQI5	A0A0R4IQI5		6	6	6	17.5	41.128	354	27.5651	28.1385	27.0739	28.0888	27.6905	27.5779	27.6817	27.8233	27.5651	28.1385	27.0739	28.0888	27.6905	27.5779	27.6817	27.8233	27.7166	27.6933	4	4	0.932916	0.0301573	0.0232136	FALSE
A0A0R4IQI6	A0A0R4IQI6		2	2	2	2.9	72.452	654	NA	26.1199	NA	NA	27.4795	NA	27.1459	27.0598	25.4266	26.1199	24.6062	25.6247	27.4795	25.6387	27.1459	27.0598	25.4443	26.831	1	3	0.0382444	1.41743	-1.38664	FALSE
A0A0R4IQI7	A0A0R4IQI7		2	2	2	2.3	123.91	1121	NA	NA	22.7827	NA	22.905	NA	NA	22.9434	24.6765	25.1829	22.7827	25.5106	22.905	24.6761	25.3306	22.9434	24.5382	23.9638	1	2	0.531812	0.274242	0.574405	FALSE
A0A0R4IQI8	A0A0R4IQI8;E7F8D8		7	3	3	3.6	185.32	1604	30.0963	NA	29.3507	30.3063	30.7527	NA	NA	NA	30.0963	24.86	29.3507	30.3063	30.7527	25.298	25.5309	24.3939	28.6533	26.4939	3	1	0.306018	0.514253	2.15946	FALSE
rock2b	F1R417;A0A0R4IQJ2;Q5RH75;E7FDG0;A0A0R4IWJ8		27	24	24	19.8	162.18	1401	30.3601	31.4339	30.7074	30.663	30.8147	30.6479	31.1555	30.4511	30.3601	31.4339	30.7074	30.663	30.8147	30.6479	31.1555	30.4511	30.7911	30.7673	4	4	0.933622	0.0298289	0.0238007	FALSE
fras1	A2BHG4;A0A2R8QDV4;F1Q633;A0A2R8QFB7;A0A2R8QSM6;B6IDE3;A0A2R8Q1V0;A0A0R4IQJ3		16	16	16	6.2	436.82	3936	27.4303	28.0507	26.7028	27.0152	27.219	27.2122	26.4201	27.4067	27.4303	28.0507	26.7028	27.0152	27.219	27.2122	26.4201	27.4067	27.2997	27.0645	4	4	0.544498	0.264003	0.235264	FALSE
pax6b;pax6a;pax10	Q9YHZ8;A0A0R4IXU2;A0A0R4IQL7;P26630;P26630-2;A0A0R4IBK7;A0A0R4IQ98;I3ITD8;I3IT91;V5ZE41	Paired box protein Pax-6	2	2	2	5.7	48.48	437	27.7949	27.8032	NA	26.6263	NA	27.0234	NA	NA	27.7949	27.8032	25.3094	26.6263	24.548	27.0234	25.3275	24.5179	26.8834	25.3542	3	1	0.116584	0.93336	1.52926	FALSE
A0A0R4IQN0	A0A0R4IQN0		5	5	5	51.9	11.922	104	27.7953	27.9568	28.9676	27.9647	28.7535	27.6811	27.8561	28.0947	27.7953	27.9568	28.9676	27.9647	28.7535	27.6811	27.8561	28.0947	28.1711	28.0963	4	4	0.841002	0.0752029	0.074763	FALSE
A0A2R8Q401	A0A2R8Q401;A0A0R4IQN1;A0A0R4IG06		4	4	4	4.8	101.6	937	NA	26.2177	25.682	26.0651	26.095	25.6489	NA	25.2545	25.0527	26.2177	25.682	26.0651	26.095	25.6489	25.2348	25.2545	25.7544	25.5583	3	3	0.574664	0.240586	0.19608	FALSE
naca	A0A0R4IQN8;A0A2R8QLG5;E9QCS9;F1RE85;Q8JIU7		47	47	47	53.9	104.68	1030	33.3078	33.5474	33.3668	33.4436	33.4125	33.2321	33.4483	33.2857	33.3078	33.5474	33.3668	33.4436	33.4125	33.2321	33.4483	33.2857	33.4164	33.3446	4	4	0.362246	0.440996	0.0717978	FALSE
mapre2	A7MC00;A0A0R4IQR0		21	15	7	61.2	38.35	343	30.5443	30.1908	29.4074	29.9542	NA	30.1309	30.1688	30.1665	30.5443	30.1908	29.4074	29.9542	24.6556	30.1309	30.1688	30.1665	30.0242	28.7804	4	3	0.435057	0.361454	1.24375	FALSE
tpst1	A0A0R4IQR2;Q9PTE6;F1QBN6;Q7T295	Protein-tyrosine sulfotransferase 1	4	4	4	14.2	42.262	372	NA	27.3725	27.1324	28.0728	27.3128	27.2074	26.7595	27.3758	25.0706	27.3725	27.1324	28.0728	27.3128	27.2074	26.7595	27.3758	26.9121	27.1639	3	4	0.726333	0.138864	-0.251789	FALSE
usp25	F8W4Z8;A0A0R4IQS2	Ubiquitin carboxyl-terminal hydrolase	22	22	22	22.7	123.17	1072	29.4181	29.114	29.3116	29.278	29.633	29.4756	29.4829	29.3535	29.4181	29.114	29.3116	29.278	29.633	29.4756	29.4829	29.3535	29.2804	29.4862	4	4	0.0523496	1.28109	-0.205814	FALSE
atp2a2b	A0A0R4IVG9;A0A0R4IQS8;Q6ZM60	Calcium-transporting ATPase	55	34	18	52.7	110.34	1006	29.911	30.2336	30.0963	29.8905	29.7186	29.6828	29.8433	29.6511	29.911	30.2336	30.0963	29.8905	29.7186	29.6828	29.8433	29.6511	30.0329	29.724	4	4	0.023367	1.6314	0.308912	FALSE
F1QW17	F1QW17;A0A0R4IQT3;A0A2R8PWY6;A0A2R8QIR1;A0A286YAD2		29	17	10	58.4	65.352	587	29.9184	30.5363	30.5479	30.5025	30.7874	30.1214	30.2546	30.4584	29.9184	30.5363	30.5479	30.5025	30.7874	30.1214	30.2546	30.4584	30.3763	30.4054	4	4	0.894474	0.0484321	-0.0291586	FALSE
lrsam1	A0A0R4IQU4;A2CF42;A0A2R8QM89		17	17	17	24.3	81.84	721	29.0945	28.0704	27.6549	27.5149	28.7686	28.2985	28.004	28.1391	29.0945	28.0704	27.6549	27.5149	28.7686	28.2985	28.004	28.1391	28.0837	28.3026	4	4	0.606397	0.217243	-0.218923	FALSE
A0A0R4IQW0	A0A0R4IQW0		2	2	2	10.9	28.676	266	27.4083	27.7811	27.7352	27.4832	28.2543	26.9054	27.1593	27.3084	27.4083	27.7811	27.7352	27.4832	28.2543	26.9054	27.1593	27.3084	27.602	27.4069	4	4	0.565195	0.247801	0.195114	FALSE
A0A0R4IQW7	A0A0R4IQW7		70	70	70	32.3	316.68	2794	28.8016	28.9211	28.7474	29.1656	28.4696	28.5095	28.4216	28.3241	28.8016	28.9211	28.7474	29.1656	28.4696	28.5095	28.4216	28.3241	28.9089	28.4312	4	4	0.00875246	2.05787	0.477754	FALSE
A0A0R4IQX3	A0A0R4IQX3;A0A0R4IFG2		4	4	4	3.8	180.78	1651	27.577	27.3789	27.6982	28.1155	28.1066	27.0069	27.8256	27.6623	27.577	27.3789	27.6982	28.1155	28.1066	27.0069	27.8256	27.6623	27.6924	27.6504	4	4	0.886519	0.0523121	0.0420132	FALSE
A0A0R4IQY0	A0A0R4IQY0		26	26	26	44.9	59.19	517	29.5091	29.2053	29.2195	29.1245	30.1363	29.8169	29.6933	29.634	29.5091	29.2053	29.2195	29.1245	30.1363	29.8169	29.6933	29.634	29.2646	29.8201	4	4	0.00862432	2.06428	-0.555521	FALSE
dab1a	A2BEF7;F1Q650;F1Q6J4;A0A286YAJ3;A0A0R4IQY1		3	3	3	6	57.639	537	26.916	26.9725	26.4588	26.6461	26.9114	26.9916	26.2235	26.7219	26.916	26.9725	26.4588	26.6461	26.9114	26.9916	26.2235	26.7219	26.7484	26.7121	4	4	0.869314	0.0608234	0.0362472	FALSE
A0A2R8QEQ1	A0A2R8QEQ1;A0A0R4IQY2;A0A0J9YJ07		13	13	13	31.2	54.661	484	29.5489	28.4266	28.5697	28.6118	29.0573	28.5588	28.4722	28.6926	29.5489	28.4266	28.5697	28.6118	29.0573	28.5588	28.4722	28.6926	28.7892	28.6952	4	4	0.75807	0.120291	0.0940125	FALSE
A0A0R4IQZ2	A0A0R4IQZ2;A0A1D5NST3		7	6	6	13	71.439	645	27.1671	27.3873	27.1086	27.6219	27.2419	27.0109	27.134	27.055	27.1671	27.3873	27.1086	27.6219	27.2419	27.0109	27.134	27.055	27.3212	27.1105	4	4	0.171622	0.765428	0.210777	FALSE
A0A0R4IR55	A0A0R4IR55;A0A0R4IR15;A0A2R8Q2W8		5	5	5	13.4	47.03	425	27.2265	26.8681	26.9006	NA	27.1698	27.3729	27.4865	26.8984	27.2265	26.8681	26.9006	25.4787	27.1698	27.3729	27.4865	26.8984	26.6185	27.2319	3	4	0.214845	0.667875	-0.613426	FALSE
rai14	A0A2R8QEG6;A0A0R4IR40;F1R8J7;A0A2R8PVM7;Q6DGD0		6	6	6	11	107.42	961	28.3206	NA	NA	27.963	NA	NA	NA	NA	28.3206	25.2812	24.8929	27.963	25.1717	25.5058	25.214	25.6711	26.6144	25.3906	2	0	0.262577	0.580743	1.2238	FALSE
A0A0R4IR43	A0A0R4IR43		6	6	6	7.4	107.42	925	NA	26.6182	26.0019	26.5728	25.5748	26.1465	26.4577	25.9812	24.6255	26.6182	26.0019	26.5728	25.5748	26.1465	26.4577	25.9812	25.9546	26.04	3	4	0.872693	0.0591384	-0.0854577	FALSE
A0A0R4IR49	A0A0R4IR49		13	8	8	21.6	77.167	680	27.866	26.3839	27.5836	26.3147	27.817	27.7362	27.2813	27.4303	27.866	26.3839	27.5836	26.3147	27.817	27.7362	27.2813	27.4303	27.037	27.5662	4	4	0.28427	0.546269	-0.529168	FALSE
golga1	A0A0R4IR50;A0A2R8RQ00;B0S5A9		5	5	5	6.1	95.691	830	26.7747	26.2896	26.5207	26.7266	26.5077	NA	26.8055	26.6741	26.7747	26.2896	26.5207	26.7266	26.5077	24.578	26.8055	26.6741	26.5779	26.1413	4	3	0.470697	0.327258	0.436571	FALSE
A0A0R4IR54	A0A0R4IR54		8	8	8	8	161.88	1622	26.8014	27.4039	26.9039	27.1004	26.9133	26.6471	27.2236	26.8138	26.8014	27.4039	26.9039	27.1004	26.9133	26.6471	27.2236	26.8138	27.0524	26.8995	4	4	0.4274	0.369165	0.152956	FALSE
A0A2R8QI82	A0A2R8QI82;A0A0R4IR56;A0A286YBW2;A0A0R4IU16;A0A0R4ILJ9;A0A0R4IRG5;A0A0R4IQA3		10	10	10	24.2	80.114	728	28.3904	28.1427	28.0758	27.9778	29.014	27.8635	28.2394	28.0517	28.3904	28.1427	28.0758	27.9778	29.014	27.8635	28.2394	28.0517	28.1467	28.2921	4	4	0.617472	0.209383	-0.145464	FALSE
A0A0R4IR57	A0A0R4IR57		14	11	11	42	57.42	521	29.7348	29.7207	29.7678	30.0405	30.2304	29.9017	29.9906	29.8839	29.7348	29.7207	29.7678	30.0405	30.2304	29.9017	29.9906	29.8839	29.8159	30.0017	4	4	0.141907	0.847997	-0.185734	FALSE
gabpb2a	A0A0R4IR63;A3KQS6		3	2	2	24.2	17.224	157	26.9535	28.9098	26.7385	NA	NA	26.3215	NA	NA	26.9535	28.9098	26.7385	25.1633	25.5433	26.3215	25.4244	24.5766	26.9413	25.4664	3	1	0.152535	0.816632	1.47483	FALSE
A0A0R4IR75	A0A0R4IR75;A0A0R4IRD0		25	25	23	31.5	80.145	702	30.537	30.3075	30.6328	30.5049	30.6329	30.5372	30.5081	30.4917	30.537	30.3075	30.6328	30.5049	30.6329	30.5372	30.5081	30.4917	30.4955	30.5425	4	4	0.564802	0.248104	-0.0469534	FALSE
A0A0R4IR82	A0A0R4IR82		6	6	6	36.2	35.433	320	28.8995	28.7195	29.0031	28.3356	31.0993	28.796	28.9246	28.9128	28.8995	28.7195	29.0031	28.3356	31.0993	28.796	28.9246	28.9128	28.7394	29.4332	4	4	0.304606	0.516262	-0.693743	FALSE
A0A0R4IR84	A0A0R4IR84		6	6	5	7.7	101.6	886	24.8799	25.8707	NA	25.7849	25.6184	25.1958	26.0897	NA	24.8799	25.8707	25.1346	25.7849	25.6184	25.1958	26.0897	24.755	25.4175	25.4147	3	3	0.994279	0.00249153	0.00280725	FALSE
chd2	Q1LVN0;A0A0R4IR86		7	6	5	5.3	194.63	1694	26.2807	NA	25.8154	26.2511	NA	25.6912	26.0316	26.1434	26.2807	25.4633	25.8154	26.2511	24.4268	25.6912	26.0316	26.1434	25.9526	25.5733	3	3	0.432797	0.363716	0.379335	FALSE
CABZ01041200.1	E7F2G7;A0A0R4IRA3		4	3	3	28.3	20.808	191	27.1973	27.27	27.6215	27.667	NA	27.5614	27.4493	27.5654	27.1973	27.27	27.6215	27.667	24.706	27.5614	27.4493	27.5654	27.439	26.8205	4	3	0.447786	0.348929	0.618442	FALSE
A0A0R4IRB5	A0A0R4IRB5		15	15	15	53.2	34.736	316	29.5849	29.6574	29.4263	29.753	27.4514	29.529	29.6159	29.3047	29.5849	29.6574	29.4263	29.753	27.4514	29.529	29.6159	29.3047	29.6054	28.9753	4	4	0.307088	0.512738	0.630148	FALSE
fat1a	A0A0R4IRC6;A2BGT8;E9QCG2		10	10	10	3.5	506.27	4608	26.5277	NA	26.1075	26.2144	NA	25.9743	26.2304	26.3031	26.5277	24.9338	26.1075	26.2144	25.31	25.9743	26.2304	26.3031	25.9458	25.9545	3	3	0.984215	0.00691021	-0.00863383	FALSE
A0A0R4IRC7	A0A0R4IRC7;F1R8S1		8	8	8	19.2	69.727	620	28.4604	27.276	27.7965	27.405	28.2464	27.3824	27.5469	27.3663	28.4604	27.276	27.7965	27.405	28.2464	27.3824	27.5469	27.3663	27.7345	27.6355	4	4	0.779792	0.108021	0.0989742	FALSE
A0A0R4IRC9	A0A0R4IRC9		4	4	4	12.4	37.186	330	28.9739	28.6641	28.6669	28.5545	28.2323	27.7798	27.3567	27.3843	28.9739	28.6641	28.6669	28.5545	28.2323	27.7798	27.3567	27.3843	28.7149	27.6883	4	4	0.00956146	2.01948	1.02657	FALSE
cadpsa	E7F1L2;A0A0R4IRH4;A0A2R8QJT7;K7DY62		36	14	14	32.5	149.77	1312	27.183	25.6913	27.0104	26.4711	27.1763	27.1802	27.0941	27.1614	27.183	25.6913	27.0104	26.4711	27.1763	27.1802	27.0941	27.1614	26.589	27.153	4	4	0.191191	0.718533	-0.564027	FALSE
A0A0R4IRI3	A0A0R4IRI3		34	2	2	70.9	53.835	470	29.7943	29.3544	29.7784	28.7531	30.1588	30.2918	29.0219	29.9607	29.7943	29.3544	29.7784	28.7531	30.1588	30.2918	29.0219	29.9607	29.4201	29.8583	4	4	0.290301	0.537152	-0.438238	FALSE
A0A0R4IRJ2	A0A0R4IRJ2;F1QDB6		14	13	13	43.4	38.433	339	29.8033	29.7348	29.4941	28.6057	29.2747	29.7	29.524	29.7695	29.8033	29.7348	29.4941	28.6057	29.2747	29.7	29.524	29.7695	29.4095	29.567	4	4	0.62456	0.204426	-0.157553	FALSE
A0A0R4IRJ4	A0A0R4IRJ4;X1WDQ3;A0A2R8PZ98		5	5	5	2.1	273.17	2532	25.6347	26.0775	NA	25.7153	NA	25.344	26.4676	NA	25.6347	26.0775	24.6017	25.7153	25.2433	25.344	26.4676	25.4947	25.5073	25.6374	3	2	0.769296	0.113907	-0.130157	FALSE
A0A0R4IRJ8	A0A0R4IRJ8		14	14	13	82.6	26.994	241	29.8725	29.8248	29.8043	29.9478	NA	29.4114	29.4926	29.7676	29.8725	29.8248	29.8043	29.9478	25.3608	29.4114	29.4926	29.7676	29.8624	28.5081	4	3	0.288283	0.540182	1.35428	FALSE
exosc3	Q4KMD2;A0A0R4IRK6		7	7	7	36.4	26.822	247	29.1948	29.2412	29.0379	29.1747	29.3068	28.9822	29.2612	29.2362	29.1948	29.2412	29.0379	29.1747	29.3068	28.9822	29.2612	29.2362	29.1621	29.1966	4	4	0.702141	0.153576	-0.0344815	FALSE
A0A2R8Q6Z5	A0A2R8Q6Z5;A0A2R8QT99;A0A0R4IRL4		24	24	19	42.7	74.201	649	29.4135	29.5587	29.5385	29.4558	29.7734	29.5855	29.3557	29.6692	29.4135	29.5587	29.5385	29.4558	29.7734	29.5855	29.3557	29.6692	29.4916	29.5959	4	4	0.336766	0.472671	-0.104293	FALSE
A0A0R4IRM1	A0A0R4IRM1;A0A286YA13		64	64	32	71.4	109.02	959	28.947	28.737	29.0162	28.9677	28.9969	29.0652	29.0165	28.9703	28.947	28.737	29.0162	28.9677	28.9969	29.0652	29.0165	28.9703	28.917	29.0122	4	4	0.223146	0.651411	-0.0952361	FALSE
grm6a	B0UYJ3;A0A0R4IRN2		5	3	3	5.7	101.72	907	NA	26.1074	NA	25.9666	NA	NA	25.9821	25.7701	25.5085	26.1074	24.6869	25.9666	24.9678	25.0338	25.9821	25.7701	25.5673	25.4384	2	2	0.764536	0.116602	0.128905	FALSE
A0A0R4IRQ4	A0A0R4IRQ4;A0A2R8QGU6		13	13	13	22.1	83.432	768	28.869	29.1647	28.7275	29.1307	29.5364	28.6532	29.1925	29.1507	28.869	29.1647	28.7275	29.1307	29.5364	28.6532	29.1925	29.1507	28.973	29.1332	4	4	0.481401	0.317493	-0.160202	FALSE
A0A0R4IRS1	A0A0R4IRS1		19	19	17	57	48.561	423	29.9723	30.1317	30.0428	30.1941	30.312	30.0305	30.3021	30.0982	29.9723	30.1317	30.0428	30.1941	30.312	30.0305	30.3021	30.0982	30.0852	30.1857	4	4	0.295082	0.530058	-0.100491	FALSE
A0A2R8QSN3	A0A2R8QSN3;A0A0R4IRS4;A0A0R4IZK3		16	16	16	37.5	66.329	597	29.0182	27.9379	27.5896	28.0492	28.5317	27.8009	28.0445	27.855	29.0182	27.9379	27.5896	28.0492	28.5317	27.8009	28.0445	27.855	28.1487	28.058	4	4	0.805675	0.0938401	0.0906953	FALSE
A0A0R4IRS8	A0A0R4IRS8		8	8	8	27.7	30.314	271	32.3879	32.5549	32.368	32.6613	32.4729	32.1929	32.2275	32.3172	32.3879	32.5549	32.368	32.6613	32.4729	32.1929	32.2275	32.3172	32.493	32.3026	4	4	0.0894029	1.04865	0.190398	FALSE
A0A2R8QP54	A0A2R8QP54;A0A0R4IRT6		5	5	5	50.4	14.566	129	29.4748	29.4167	29.7163	29.1371	30.9098	29.9248	29.3839	29.3963	29.4748	29.4167	29.7163	29.1371	30.9098	29.9248	29.3839	29.3963	29.4362	29.9037	4	4	0.28917	0.538846	-0.467504	FALSE
myt1a	E7F2D0;A0A2R8QU47;A0A2R8Q6Q8;A0A2R8Q8E2;A0A2R8Q8T0;A0A0R4IRU2;E9QJC3;A0A2R8Q6C3;A0A2R8Q4X0;Q5TZG3		3	3	3	3.2	110.62	999	26.6686	25.9686	26.5139	26.5963	26.0859	25.6185	25.1974	25.384	26.6686	25.9686	26.5139	26.5963	26.0859	25.6185	25.1974	25.384	26.4368	25.5714	4	4	0.0140332	1.85284	0.865406	FALSE
A0A0R4IRV9	A0A0R4IRV9		6	6	6	25.6	32.333	281	27.5159	26.7675	27.3826	28.0674	26.5707	26.7112	26.4464	NA	27.5159	26.7675	27.3826	28.0674	26.5707	26.7112	26.4464	24.7105	27.4333	26.1097	4	3	0.0604254	1.21878	1.32364	FALSE
ncapd2	B0V123;A0A0R4IRW7	Condensin complex subunit 1	51	51	51	46.7	154.17	1380	28.4119	28.6183	28.3455	28.9298	28.5662	28.5447	28.5485	28.498	28.4119	28.6183	28.3455	28.9298	28.5662	28.5447	28.5485	28.498	28.5764	28.5394	4	4	0.797151	0.0984592	0.0370234	FALSE
A0A0R4IRX5	A0A0R4IRX5		21	16	16	32.7	89.982	810	29.373	29.9208	29.2201	29.5458	29.0508	29.2098	29.6335	29.3934	29.373	29.9208	29.2201	29.5458	29.0508	29.2098	29.6335	29.3934	29.5149	29.3219	4	4	0.363921	0.438993	0.193048	FALSE
coro2a	A0A0R4IRX7;F1QR96;A0A2R8Q267;R4GET0	Coronin	5	5	5	10	59.885	528	NA	26.556	26.5494	26.2647	26.5682	27.0609	26.6223	26.837	25.6408	26.556	26.5494	26.2647	26.5682	27.0609	26.6223	26.837	26.2527	26.7721	3	4	0.0909918	1.041	-0.51937	FALSE
A0A0R4IVL9	A0A0R4IVL9;A0A0R4IRY4		8	7	6	6.4	157.78	1415	NA	25.5832	25.4653	26.1786	NA	NA	25.5581	NA	25.4157	25.5832	25.4653	26.1786	25.4719	25.2537	25.5581	25.031	25.6607	25.3287	3	1	0.175542	0.755618	0.332026	FALSE
tmem131	E7F8H2;A0A0R4IRZ0		12	12	12	12.8	197.72	1799	26.5366	26.8909	26.1043	26.7925	26.3272	26.3917	26.6079	26.0675	26.5366	26.8909	26.1043	26.7925	26.3272	26.3917	26.6079	26.0675	26.5811	26.3486	4	4	0.313505	0.503755	0.23251	FALSE
A0A0R4IRZ1	A0A0R4IRZ1		4	4	4	32.7	19.282	171	28.8572	28.5715	NA	28.3091	28.4928	27.9456	28.0415	28.0214	28.8572	28.5715	24.9954	28.3091	28.4928	27.9456	28.0415	28.0214	27.6833	28.1253	3	4	0.659779	0.180601	-0.442017	FALSE
A0A0R4IRZ9	A0A0R4IRZ9;F1QKI9;F1QPY6		13	11	7	9.9	214.01	1945	26.8764	26.7135	26.8407	26.7834	26.9179	27.1729	26.4444	26.6676	26.8764	26.7135	26.8407	26.7834	26.9179	27.1729	26.4444	26.6676	26.8035	26.8007	4	4	0.987083	0.00564639	0.00281345	FALSE
mpz	F1QYN7;A0A0R4IWG8;Q8JFG6;B0S5Q7;A0A2R8QC30;A0A0R4IS04;A0A2R8QN30;F1QZP8;A0A2R8Q6P3;A0A2R8QQY0;A0A2R8QSS6		7	7	7	32.3	21.828	201	28.7785	29.0447	28.8141	28.9216	29.0357	28.4295	28.7801	29.1339	28.7785	29.0447	28.8141	28.9216	29.0357	28.4295	28.7801	29.1339	28.8897	28.8448	4	4	0.803096	0.0952325	0.0449437	FALSE
nme3	Q9PTF3;A0A0R4IS05	Nucleoside diphosphate kinase	10	10	10	56.8	19.342	169	35.1192	35.0716	35.0703	35.0774	34.736	35.4424	35.4338	35.2916	35.1192	35.0716	35.0703	35.0774	34.736	35.4424	35.4338	35.2916	35.0846	35.2259	4	4	0.459914	0.337324	-0.141314	FALSE
A0A0R4IS09	A0A0R4IS09;A0A0R4IEC5		4	4	4	16.8	31.634	322	30.6492	30.5794	30.5295	30.695	30.5808	30.5988	30.5084	30.4381	30.6492	30.5794	30.5295	30.695	30.5808	30.5988	30.5084	30.4381	30.6133	30.5315	4	4	0.166386	0.778883	0.0817727	FALSE
A0A0R4IS12	A0A0R4IS12		4	4	4	4.1	117.54	1037	25.8125	NA	NA	26.2694	25.9264	25.9344	NA	26.3797	25.8125	24.453	25.1189	26.2694	25.9264	25.9344	24.9789	26.3797	25.4135	25.8049	2	3	0.462041	0.335319	-0.39139	FALSE
wu:fj29h11	A0A0R4IS14;R4GEW9;R4GF24		9	9	9	3	345.8	3065	26.1831	NA	25.5006	26.7975	NA	NA	NA	NA	26.1831	25.1787	25.5006	26.7975	25.2464	25.5417	25.436	25.141	25.915	25.3413	3	0	0.210933	0.675855	0.573677	FALSE
zgc:66475	Q7SYI9;A0A0R4IS22		25	25	25	51	59.398	516	29.5834	29.3356	29.4072	29.2513	29.6011	29.4088	29.6258	29.3627	29.5834	29.3356	29.4072	29.2513	29.6011	29.4088	29.6258	29.3627	29.3944	29.4996	4	4	0.319934	0.494939	-0.105248	FALSE
arid3a	A0A0R4IS23;A2BEA6	AT-rich interactive domain-containing protein 3A	10	6	6	26.2	65.127	599	NA	NA	27.1982	NA	27.0724	26.9492	27.3348	27.3353	25.1466	25.1305	27.1982	24.7852	27.0724	26.9492	27.3348	27.3353	25.5651	27.1729	1	4	0.0593514	1.22657	-1.6078	FALSE
sh3glb1b	B0V151;A0A2R8RNA7;A0A286Y902;A0A0R4IS36		8	5	5	24.7	39.922	360	28.3355	27.7796	27.6244	28.1504	28.8749	28.1531	27.952	27.9194	28.3355	27.7796	27.6244	28.1504	28.8749	28.1531	27.952	27.9194	27.9725	28.2249	4	4	0.399465	0.398521	-0.252405	FALSE
A0A0R4IS45	A0A0R4IS45;A0A0R4IUV4		13	13	13	26.6	73.434	654	27.8279	28.356	28.207	28.1183	28.0512	27.7473	28.1635	27.3198	27.8279	28.356	28.207	28.1183	28.0512	27.7473	28.1635	27.3198	28.1273	27.8205	4	4	0.221584	0.654461	0.306844	FALSE
gapvd1	A0A2R8QK98;A0A0R4IS53;E7F237;A0A2R8Q516;A0A2R8RK01;Q6DH32		40	40	40	35.5	158.72	1420	29.5234	29.7585	29.7399	29.7852	29.4714	29.59	29.4625	29.6485	29.5234	29.7585	29.7399	29.7852	29.4714	29.59	29.4625	29.6485	29.7017	29.5431	4	4	0.0837637	1.07694	0.158637	FALSE
purba	A2BFY7;A0A0R4IS70		16	5	5	62.4	33.758	314	30.1998	30.0674	29.7976	29.4096	31.3414	29.8883	29.8626	30.1593	30.1998	30.0674	29.7976	29.4096	31.3414	29.8883	29.8626	30.1593	29.8686	30.3129	4	4	0.313213	0.50416	-0.444298	FALSE
pid1	Q5BJ04;A0A0R4IS72		3	3	3	25.1	23.197	207	NA	26.3201	26.0206	26.6283	NA	NA	NA	NA	25.3731	26.3201	26.0206	26.6283	24.6703	24.4452	25.2387	24.8137	26.0855	24.792	3	0	0.00927905	2.0325	1.29352	TRUE
A0A2R8PZH8	A0A2R8PZH8;A0A0R4IS87		4	2	2	2.4	195.64	1744	27.4486	NA	26.969	NA	NA	NA	NA	NA	27.4486	25.0007	26.969	25.1779	24.616	25.3599	24.9972	24.3434	26.149	24.8291	2	0	0.120388	0.919417	1.31992	FALSE
A0A0R4IS92	A0A0R4IS92;A0A2R8RHF5;A0A2R8Q1D7		10	8	5	19.7	62.286	553	26.8295	NA	26.8303	NA	26.9189	NA	27.3937	26.6234	26.8295	24.7032	26.8303	24.9866	26.9189	25.1745	27.3937	26.6234	25.8374	26.5276	2	3	0.393194	0.405393	-0.690227	FALSE
A0A0R4ISB3	A0A0R4ISB3;A0A2R8RX36		24	24	13	64.7	37.466	340	29.9978	29.8161	29.8825	28.7079	30.874	30.7092	30.655	30.9701	29.9978	29.8161	29.8825	28.7079	30.874	30.7092	30.655	30.9701	29.6011	30.8021	4	4	0.0246223	1.60867	-1.20101	TRUE
map1sa	F1Q828;A0A0R4ISC3		13	13	13	12.2	143.42	1311	27.0387	27.5301	27.3975	27.1233	27.3759	27.4651	27.7184	27.4658	27.0387	27.5301	27.3975	27.1233	27.3759	27.4651	27.7184	27.4658	27.2724	27.5063	4	4	0.146517	0.834113	-0.233887	FALSE
A0A0R4ISD4	A0A0R4ISD4		9	9	9	29.1	48.095	433	28.3731	27.952	28.0678	27.9598	28.1473	27.7317	28.052	27.6436	28.3731	27.952	28.0678	27.9598	28.1473	27.7317	28.052	27.6436	28.0881	27.8937	4	4	0.262862	0.580272	0.194495	FALSE
lonp2	A0A0R4ISE4;Q5PQY6	Lon protease homolog 2, peroxisomal	8	8	8	11.1	92.252	840	27.3654	26.9888	27.3709	26.9959	26.7932	24.8101	26.4548	27.2683	27.3654	26.9888	27.3709	26.9959	26.7932	24.8101	26.4548	27.2683	27.1803	26.3316	4	4	0.210315	0.67713	0.848685	FALSE
ogt.1	B3DKP3;A0A0R4ISG3;A0A2R8QNQ9;A0A2R8PZ91;A0A0R4IEZ5		60	60	2	75	116.53	1046	30.0537	29.9494	30.0558	29.8036	30.4335	30.1185	29.8029	30.0562	30.0537	29.9494	30.0558	29.8036	30.4335	30.1185	29.8029	30.0562	29.9656	30.1028	4	4	0.388237	0.410903	-0.137147	FALSE
wu:fe01c10	A0A2R8Q2M3;A0A0R4ISI0;E7F3X7;A0A0R4IDZ5;A0A2R8PVG8;A0A2R8QNH2		30	30	30	29.7	191.47	1769	29.2418	29.5763	29.273	29.3864	29.1623	29.1634	29.1286	28.9895	29.2418	29.5763	29.273	29.3864	29.1623	29.1634	29.1286	28.9895	29.3694	29.111	4	4	0.0331192	1.47992	0.258395	FALSE
xrn2	A0A0R4ISJ3;Q802V7;A0A0R4IMS1		46	46	46	57.8	109.25	952	29.8942	30.1283	30.008	30.0704	29.9802	29.8377	29.9144	29.8746	29.8942	30.1283	30.008	30.0704	29.9802	29.8377	29.9144	29.8746	30.0252	29.9017	4	4	0.08971	1.04716	0.123476	FALSE
A0A0R4ISJ6	A0A0R4ISJ6;A0A0R4IAZ0		5	2	2	13.2	56.919	501	NA	NA	27.4926	NA	27.2488	27.4659	27.5882	27.4073	25.6991	24.919	27.4926	25.6805	27.2488	27.4659	27.5882	27.4073	25.9478	27.4276	1	4	0.0719772	1.14281	-1.47974	FALSE
sagb	A0A0R4ISJ7;F8W470;F8W5W2;F1QZZ4;F8W374		33	33	29	70.4	43.336	385	30.5265	30.9466	30.8102	31.0229	31.0626	31.1344	31.2947	31.1989	30.5265	30.9466	30.8102	31.0229	31.0626	31.1344	31.2947	31.1989	30.8266	31.1726	4	4	0.0424814	1.3718	-0.346068	FALSE
A0A2R8Q955	A0A2R8Q955;A0A0R4ISK5;A0A0R4IUM5		4	4	4	3.8	196.92	1754	26.6559	26.4305	25.937	26.797	26.8976	26.6885	26.1315	27.0368	26.6559	26.4305	25.937	26.797	26.8976	26.6885	26.1315	27.0368	26.4551	26.6886	4	4	0.427091	0.36948	-0.233493	FALSE
khdrbs1a	A2CE73;Q6NW56;A0A0R4ISK8		16	16	14	34.1	40.219	369	34.116	34.1068	34.1135	34.2524	33.7935	33.9791	33.9303	33.909	34.116	34.1068	34.1135	34.2524	33.7935	33.9791	33.9303	33.909	34.1472	33.903	4	4	0.00369389	2.43252	0.244161	FALSE
A0A0R4ISL3	A0A0R4ISL3;A0A0R4IV03;F1QJ97		6	6	5	32.9	32.905	289	26.9721	26.8227	26.9181	25.9061	28.3418	27.2379	27.1008	27.5662	26.9721	26.8227	26.9181	25.9061	28.3418	27.2379	27.1008	27.5662	26.6548	27.5617	4	4	0.052233	1.28206	-0.906894	FALSE
palm2	E7F8N8;A0A0R4ISM7		7	7	7	9.2	91.31	817	26.4905	26.9851	27.7052	27.2581	NA	27.4839	27.9207	26.9383	26.4905	26.9851	27.7052	27.2581	24.9274	27.4839	27.9207	26.9383	27.1097	26.8175	4	3	0.701874	0.153741	0.292189	FALSE
A0A0R4ISN6	A0A0R4ISN6		6	2	2	59.7	16.97	154	29.8879	29.8896	30.1781	30.1681	30.1298	29.775	30.3617	29.9136	29.8879	29.8896	30.1781	30.1681	30.1298	29.775	30.3617	29.9136	30.0309	30.045	4	4	0.929671	0.0316705	-0.014124	FALSE
A0A0R4ISP1	A0A0R4ISP1		27	27	15	8.1	419.03	3838	26.9514	28.2633	27.1588	27.513	25.6818	25.5687	27.6125	24.3585	26.9514	28.2633	27.1588	27.513	25.6818	25.5687	27.6125	24.3585	27.4716	25.8054	4	4	0.0840214	1.07561	1.66624	FALSE
srsf7b	A0A0R4ISP5;Q4V8Q5		5	4	4	27	17.544	152	26.9743	27.2126	27.1771	27.4808	NA	27.4041	27.5029	27.8229	26.9743	27.2126	27.1771	27.4808	25.1512	27.4041	27.5029	27.8229	27.2112	26.9703	4	3	0.722901	0.140921	0.240931	FALSE
A0A0R4ISR8	A0A0R4ISR8		4	4	4	28	29.079	268	27.9887	27.7688	28.2757	27.9639	30.4928	27.7819	28.1605	28.0454	27.9887	27.7688	28.2757	27.9639	30.4928	27.7819	28.1605	28.0454	27.9993	28.6201	4	4	0.398753	0.399296	-0.620839	FALSE
proca	A0A0R4ISS9;A8KC28;B8JLG2		5	5	5	15.2	48.554	434	NA	27.7486	27.2803	27.1909	26.7558	27.5466	27.3373	27.4049	25.2879	27.7486	27.2803	27.1909	26.7558	27.5466	27.3373	27.4049	26.8769	27.2612	3	4	0.54148	0.266418	-0.384224	FALSE
dpp6a	A0A0R4ISU8;E7FGL7		16	16	14	22.8	91.449	800	28.2283	28.5879	28.2486	28.2787	28.0974	27.9009	28.3247	28.0993	28.2283	28.5879	28.2486	28.2787	28.0974	27.9009	28.3247	28.0993	28.3358	28.1056	4	4	0.105975	0.974796	0.230274	FALSE
heatr5b	A0A0R4ISV1;E7FDJ6		45	45	45	29.4	219.59	2025	28.5733	28.8064	28.52	28.9708	28.6683	28.5619	28.7156	28.5333	28.5733	28.8064	28.52	28.9708	28.6683	28.5619	28.7156	28.5333	28.7176	28.6198	4	4	0.436808	0.359709	0.0978575	FALSE
A0A0R4ISV4	A0A0R4ISV4		12	12	12	18.1	90.924	802	27.3426	27.2829	27.1019	27.1481	26.1771	26.2245	26.0772	26.5361	27.3426	27.2829	27.1019	27.1481	26.1771	26.2245	26.0772	26.5361	27.2189	26.2537	4	4	0.000478035	3.32054	0.965174	FALSE
arid1b	A0A2R8RJE4;Q5RGW7;A0A0R4ISW4		7	6	6	4	223.23	2081	26.3062	25.9814	26.373	NA	NA	26.6092	NA	NA	26.3062	25.9814	26.373	25.6645	25.4805	26.6092	25.1786	24.6357	26.0813	25.476	3	1	0.248869	0.604028	0.605299	FALSE
A0A0R4ISX2	A0A0R4ISX2;B8JMZ8		19	13	13	47.6	50.373	433	27.4102	27.3902	27.0397	27.181	26.8856	27.0777	27.277	27	27.4102	27.3902	27.0397	27.181	26.8856	27.0777	27.277	27	27.2553	27.0601	4	4	0.158028	0.801265	0.195185	FALSE
A0A0R4ISX7	A0A0R4ISX7;A0A0R4IXA4		4	3	2	7.9	68.46	611	NA	25.9132	25.7652	NA	NA	25.8685	25.5974	NA	25.3705	25.9132	25.7652	25.1424	25.4356	25.8685	25.5974	24.7231	25.5478	25.4062	2	2	0.657119	0.182356	0.141656	FALSE
pdha1a	Q6P948;A0A0R4IT09;A0A2R8QAA8	Pyruvate dehydrogenase E1 component subunit alpha	29	29	21	69	43.741	393	32.3228	32.2314	32.1836	32.1378	31.7186	32.0851	31.7647	31.8691	32.3228	32.2314	32.1836	32.1378	31.7186	32.0851	31.7647	31.8691	32.2189	31.8594	4	4	0.0141561	1.84906	0.359523	FALSE
notch1b;notch1a;notch3	O93616;A0A0R4IW83;A5WUN6;A0A0R4IT11;F1QCA7;F1RCH4;P46530;A0A2R8Q5T2;A0A2R8QH43;F1QZF2	Neurogenic locus notch homolog protein 1;Notch 1 extracellular truncation;Notch 1 intracellular domain	2	2	2	2.6	74.521	683	NA	25.985	NA	26.1692	NA	NA	NA	NA	25.3139	25.985	24.6968	26.1692	25.1198	25.0883	24.8061	24.9884	25.5412	25.0006	2	0	0.206279	0.685545	0.5406	FALSE
A0A0R4IT13	A0A0R4IT13		20	20	20	29.3	85.293	815	28.8247	28.1663	28.004	28.1732	28.9501	28.3072	28.3099	28.2947	28.8247	28.1663	28.004	28.1732	28.9501	28.3072	28.3099	28.2947	28.2921	28.4655	4	4	0.502898	0.29852	-0.173444	FALSE
rtfdc1	X1WF35;A0A0R4IT16;F1QSV2		6	6	6	34.8	23.554	207	28.2232	28.2054	27.676	28.0271	26.6155	28.1479	27.5641	28.169	28.2232	28.2054	27.676	28.0271	26.6155	28.1479	27.5641	28.169	28.0329	27.6241	4	4	0.353179	0.452005	0.408784	FALSE
A0A0R4IT32	A0A0R4IT32		17	17	10	74.6	33.678	287	31.3306	31.3132	31.1871	31.08	30.8033	30.9958	31.0928	31.0594	31.3306	31.3132	31.1871	31.08	30.8033	30.9958	31.0928	31.0594	31.2277	30.9878	4	4	0.0338132	1.47091	0.23989	FALSE
A0A0R4IT40	A0A0R4IT40		4	4	4	11.8	31.469	288	28.3007	28.8254	28.7826	28.8889	28.2963	28.7967	28.2298	28.2982	28.3007	28.8254	28.7826	28.8889	28.2963	28.7967	28.2298	28.2982	28.6994	28.4053	4	4	0.169118	0.77181	0.294148	FALSE
gys2	A0A0R4IT49;Q5RGX8;A0A2R8Q918		8	4	4	12.7	79.528	691	28.5396	26.5921	26.9507	27.1086	27.9112	26.9891	27.2059	27.4246	28.5396	26.5921	26.9507	27.1086	27.9112	26.9891	27.2059	27.4246	27.2977	27.3827	4	4	0.865183	0.0628921	-0.0849839	FALSE
sema4c	A0A0R4IT64;F1QF70		3	3	3	6.3	90.605	811	NA	26.1247	NA	26.0644	NA	NA	NA	25.6123	25.0486	26.1247	25.2792	26.0644	24.487	25.0217	25.1519	25.6123	25.6292	25.0682	2	1	0.169437	0.770993	0.560967	FALSE
A0A0R4IT72	A0A0R4IT72;A0A140LH97;A0A0R4IEF2;A0A140LGD6;A0A0R4IU44;CON__Q0V8M9		24	24	24	30.9	101.94	915	29.5362	29.4726	29.4031	29.5827	28.9923	29.1775	28.999	29.1654	29.5362	29.4726	29.4031	29.5827	28.9923	29.1775	28.999	29.1654	29.4986	29.0835	4	4	0.000829653	3.0811	0.41511	FALSE
thsd7aa	A7MBS7;A0A0R4IT78;A0A5H1ZRH2		13	13	12	9.1	187.34	1686	26.8819	27.1182	26.5746	27.2396	28.3487	27.6784	27.5931	27.3708	26.8819	27.1182	26.5746	27.2396	28.3487	27.6784	27.5931	27.3708	26.9536	27.7477	4	4	0.0246469	1.60824	-0.79412	FALSE
kirrel3l	A0A2R8RKI9;A0A0R4IT86;B0CM22		4	4	4	7.5	81.504	751	26.4549	26.2016	25.9517	NA	27.3168	26.9691	NA	NA	26.4549	26.2016	25.9517	24.9925	27.3168	26.9691	25.0538	24.5521	25.9002	25.9729	3	2	0.927867	0.0325145	-0.07275	FALSE
rab6ba	F1RDG8;A0A0R4IT88		10	3	3	53.8	23.539	208	27.8633	27.7717	27.3761	27.5437	NA	27.7739	NA	27.4744	27.8633	27.7717	27.3761	27.5437	24.5798	27.7739	25.1055	27.4744	27.6387	26.2334	4	2	0.181776	0.740463	1.40526	FALSE
irf2bp2b	A0A0R4ITA7;Q7T2G1	Interferon regulatory factor 2-binding protein 2-B	14	6	4	24	53.727	501	26.6679	27.253	27.6729	27.83	26.5988	27.7632	26.9931	27.5362	26.6679	27.253	27.6729	27.83	26.5988	27.7632	26.9931	27.5362	27.3559	27.2228	4	4	0.731276	0.135919	0.133103	FALSE
A0A0R4ITA8	A0A0R4ITA8;F1R2A3		36	33	4	53.6	86.278	787	27.6882	NA	27.4675	NA	NA	NA	NA	26.8877	27.6882	25.1702	27.4675	25.6445	24.4577	24.5876	25.0758	26.8877	26.4926	25.2522	2	1	0.194558	0.71095	1.24038	FALSE
iqsec3b	A0A0R4ITB4;A8DZA3		9	6	6	10.3	103.83	934	26.6312	27.5884	26.8733	27.5857	26.6326	26.5033	27.0728	26.6998	26.6312	27.5884	26.8733	27.5857	26.6326	26.5033	27.0728	26.6998	27.1696	26.7271	4	4	0.17604	0.754388	0.442532	FALSE
A0A0R4ITC8	A0A0R4ITC8		3	3	3	7.3	62.998	587	28.1169	27.7268	27.23	27.6873	28.0559	27.5285	27.1768	28.1089	28.1169	27.7268	27.23	27.6873	28.0559	27.5285	27.1768	28.1089	27.6903	27.7175	4	4	0.927593	0.0326427	-0.0272768	FALSE
cacna2d3	A0A0R4ITD1;F1R3X8;A0A2R8QAN9;A0A286YB27;A0A2R8Q0K1		9	9	9	9.8	115.77	1022	25.5904	27.5529	26.8449	26.7737	26.7175	26.3881	26.8474	26.6921	25.5904	27.5529	26.8449	26.7737	26.7175	26.3881	26.8474	26.6921	26.6905	26.6613	4	4	0.948317	0.0230464	0.0291904	FALSE
A0A140LFY2	A0A140LFY2;A0A0R4ITD9		11	11	11	17	111.25	1009	27.4693	26.7636	27.5775	27.7326	27.6429	27.598	27.798	27.5757	27.4693	26.7636	27.5775	27.7326	27.6429	27.598	27.798	27.5757	27.3857	27.6537	4	4	0.302713	0.518969	-0.267929	FALSE
A0A0R4ITI5	A0A0R4ITI5;A0A0R4ITR2		27	23	1	49	70.517	631	NA	26.0085	NA	26.4845	NA	NA	NA	NA	25.2226	26.0085	25.3939	26.4845	25.4127	24.4874	24.668	24.8187	25.7774	24.8467	2	0	0.0431024	1.3655	0.930645	FALSE
A0A0R4ITI9	A0A0R4ITI9		2	2	2	16.1	12.832	118	31.5695	27.3861	NA	NA	NA	NA	27.3545	NA	31.5695	27.3861	24.9192	25.2716	24.3184	24.4314	27.3545	24.9408	27.2866	25.2613	2	1	0.292224	0.534284	2.02534	FALSE
A0A0R4ITL7	A0A0R4ITL7;A0A0R4IBF2		4	4	4	19.7	21.396	188	NA	26.4388	27.1487	26.5457	NA	NA	NA	NA	25.2315	26.4388	27.1487	26.5457	25.049	24.8657	25.0645	24.7735	26.3412	24.9382	3	0	0.0375321	1.4256	1.40303	TRUE
A0A0R4ITL8	A0A0R4ITL8		4	4	4	21.1	16.134	147	29.843	29.9154	29.8286	29.8066	29.6267	29.2762	29.2262	29.2925	29.843	29.9154	29.8286	29.8066	29.6267	29.2762	29.2262	29.2925	29.8484	29.3554	4	4	0.00998691	2.00057	0.492989	FALSE
gc	F1QM90;A0A0R4ITN2		13	13	13	29.3	51.786	464	28.784	28.7541	28.6022	28.6017	29.1173	28.7705	28.9972	28.8465	28.784	28.7541	28.6022	28.6017	29.1173	28.7705	28.9972	28.8465	28.6855	28.9329	4	4	0.0421187	1.37553	-0.247344	FALSE
A0A0R4ITN4	A0A0R4ITN4		5	5	5	5.8	125.53	1133	26.208	26.4936	25.7135	25.7063	NA	26.1071	25.8102	NA	26.208	26.4936	25.7135	25.7063	25.3382	26.1071	25.8102	24.4476	26.0303	25.4258	4	2	0.206432	0.685223	0.604551	FALSE
A0A0R4ITP2	A0A0R4ITP2		5	5	5	15.8	35.18	311	28.1107	28.0142	27.7523	NA	NA	28.0129	27.7217	28.315	28.1107	28.0142	27.7523	25.078	25.1322	28.0129	27.7217	28.315	27.2388	27.2954	3	3	0.957896	0.0186817	-0.0566418	FALSE
btf3l4	Q6PC91;A0A0R4ITU6;A0A0R4IUA8	Transcription factor BTF3 homolog 4	9	8	8	55.1	17.36	158	31.0211	30.6848	30.6679	30.6839	33.1082	30.8754	30.8887	30.9138	31.0211	30.6848	30.6679	30.6839	33.1082	30.8754	30.8887	30.9138	30.7644	31.4465	4	4	0.30707	0.512763	-0.682085	FALSE
si:dkey-183i3.5	A0A0R4ITV7;F1QEW2		28	27	27	60.5	59.249	585	31.9015	32.0189	31.9087	31.9272	32.6985	32.5595	32.523	32.4542	31.9015	32.0189	31.9087	31.9272	32.6985	32.5595	32.523	32.4542	31.9391	32.5588	4	4	0.000217285	3.66297	-0.619691	FALSE
snx17	A0A0R4ITX6;Q5RID7	Sorting nexin-17	3	3	3	6.4	53.489	472	NA	26.6298	NA	26.6477	NA	27.0693	NA	27.0738	25.6327	26.6298	24.5511	26.6477	25.2691	27.0693	25.5944	27.0738	25.8653	26.2517	2	2	0.596058	0.224712	-0.386323	FALSE
cygb1	A0A0R4ITX9;Q8UUR3	Cytoglobin-1	11	11	11	58	19.907	174	30.2352	30.4799	30.4726	30.5246	30.2155	30.1747	30.3416	30.1611	30.2352	30.4799	30.4726	30.5246	30.2155	30.1747	30.3416	30.1611	30.4281	30.2232	4	4	0.0446761	1.34992	0.204846	FALSE
ciz1a	A0A0R4ITY1;E7F860;F1QJM7		5	5	5	8.4	78.033	714	28.7364	28.131	28.3554	28.6636	28.4163	28.6009	28.2181	28.8986	28.7364	28.131	28.3554	28.6636	28.4163	28.6009	28.2181	28.8986	28.4716	28.5335	4	4	0.769267	0.113923	-0.061867	FALSE
vac14	A0A0R4ITZ2;Q66L58	Protein VAC14 homolog	34	34	34	54	88.62	782	29.1232	29.4335	29.3455	29.4717	29.4526	29.4205	29.4523	29.1757	29.1232	29.4335	29.3455	29.4717	29.4526	29.4205	29.4523	29.1757	29.3435	29.3753	4	4	0.767606	0.114862	-0.0318255	FALSE
A0A0R4ITZ7	A0A0R4ITZ7		8	8	8	38.8	31.904	291	29.4486	29.6331	28.977	29.7537	30.3837	29.0961	29.1223	29.4082	29.4486	29.6331	28.977	29.7537	30.3837	29.0961	29.1223	29.4082	29.4531	29.5026	4	4	0.892503	0.0493905	-0.0494619	FALSE
A0A0R4IU05	A0A0R4IU05		30	30	29	45.1	91.093	819	30.1683	30.1094	30.0121	30.287	30.8976	30.7961	30.689	30.673	30.1683	30.1094	30.0121	30.287	30.8976	30.7961	30.689	30.673	30.1442	30.7639	4	4	0.000216198	3.66515	-0.619704	FALSE
pds5a	F1QDE7;A0A0R4IU07;A1L1F4;F1RC71;E9QD11	Sister chromatid cohesion protein PDS5 homolog A	69	69	60	58.6	149.1	1321	30.5244	30.5797	30.45	30.6686	30.4467	30.4592	30.5319	30.423	30.5244	30.5797	30.45	30.6686	30.4467	30.4592	30.5319	30.423	30.5557	30.4652	4	4	0.147563	0.831023	0.0905064	FALSE
tfb1m	A0A0R4IU10;F1QQ24;F8W2J7		2	2	2	6.8	39.897	354	25.9755	25.4177	24.9501	NA	NA	26.4796	26.7159	26.8628	25.9755	25.4177	24.9501	25.8921	24.6415	26.4796	26.7159	26.8628	25.5589	26.175	3	3	0.336992	0.472381	-0.616118	FALSE
A0A0R4IU19	A0A0R4IU19;A0A2R8QP48;A0A286Y946		37	37	36	44.7	104.95	962	31.5331	31.5513	31.4377	31.587	31.4405	31.4644	31.2593	31.4803	31.5331	31.5513	31.4377	31.587	31.4405	31.4644	31.2593	31.4803	31.5273	31.4111	4	4	0.112121	0.950315	0.116144	FALSE
dlg2	A0A0R4IU29;Q5PYH7	Disks large homolog 2	10	4	3	14.4	96.234	862	NA	26.5622	NA	NA	NA	26.3577	25.9423	NA	24.8804	26.5622	24.7009	24.9325	24.933	26.3577	25.9423	25.5313	25.269	25.6911	1	2	0.459352	0.337855	-0.422049	FALSE
emsy;zgc:56039	Q7ZUV7;A0A0R4IU34;F1Q8W2	Protein EMSY	15	15	15	19.4	122.2	1173	31.5904	31.1388	31.5198	31.2358	31.5742	31.3735	31.3517	31.1532	31.5904	31.1388	31.5198	31.2358	31.5742	31.3735	31.3517	31.1532	31.3712	31.3631	4	4	0.955666	0.0196937	0.00806499	FALSE
alyref	F1Q9D1;A0A0R4IU36		11	11	11	42.5	28.627	280	31.2042	31.2127	31.2655	31.0736	30.7095	31.3889	31.716	31.6902	31.2042	31.2127	31.2655	31.0736	30.7095	31.3889	31.716	31.6902	31.189	31.3762	4	4	0.4857	0.313632	-0.187179	FALSE
A0A0R4IU50	A0A0R4IU50;F1QYT7		10	10	10	24.5	69.999	629	29.3519	27.1433	28.0058	27.7774	29.3006	28.5227	28.7134	28.7533	29.3519	27.1433	28.0058	27.7774	29.3006	28.5227	28.7134	28.7533	28.0696	28.8225	4	4	0.206456	0.685172	-0.752886	FALSE
A0A0R4IU56	A0A0R4IU56		11	11	4	46.2	32.159	288	27.6305	27.2799	27.788	27.7887	NA	27.1046	27.4184	27.1074	27.6305	27.2799	27.788	27.7887	25.5088	27.1046	27.4184	27.1074	27.6218	26.7848	4	3	0.14619	0.835083	0.836956	FALSE
aspg	F1R3I0;E7FAX7;A0A2R8QPE1;A0A0R4IU93;E9QCJ1;F1QY40		16	16	16	28.7	71.209	648	28.5716	28.5238	28.6051	28.367	28.3756	28.1581	28.1086	28.2437	28.5716	28.5238	28.6051	28.367	28.3756	28.1581	28.1086	28.2437	28.5169	28.2215	4	4	0.00965264	2.01535	0.295375	FALSE
A0A0R4IUA6	A0A0R4IUA6		58	58	57	42	212.3	1840	28.3702	28.4035	28.3846	28.4802	28.2977	28.3252	28.3229	28.2922	28.3702	28.4035	28.3846	28.4802	28.2977	28.3252	28.3229	28.2922	28.4096	28.3095	4	4	0.020836	1.68119	0.100091	FALSE
ankhd1	A0A0R4IUB2;E9QEX9		34	34	34	20.9	272.4	2580	29.0709	29.3018	28.795	29.2942	29.0702	28.9122	28.9331	28.8684	29.0709	29.3018	28.795	29.2942	29.0702	28.9122	28.9331	28.8684	29.1155	28.946	4	4	0.25718	0.589763	0.16952	FALSE
A0A0R4IUB5	A0A0R4IUB5;A0A0R4IHS9;A0A0R4IX38		9	9	9	25.4	52.108	461	30.572	30.3742	30.4649	30.6317	30.3104	30.4875	30.9213	30.6598	30.572	30.3742	30.4649	30.6317	30.3104	30.4875	30.9213	30.6598	30.5107	30.5948	4	4	0.585104	0.232767	-0.0840742	FALSE
epn1	A0A0R4IUB6;F1Q5Z9;F1QH06		5	4	4	7.7	67.148	646	27.6432	27.706	27.2613	27.4371	26.7579	27.7619	28.1398	27.4585	27.6432	27.706	27.2613	27.4371	26.7579	27.7619	28.1398	27.4585	27.5119	27.5295	4	4	0.957593	0.018819	-0.0176006	FALSE
A0A0R4IUB7	A0A0R4IUB7		18	18	11	46.2	53.153	476	30.0922	30.5208	30.3924	30.5891	30.4632	30.5031	30.6384	30.6529	30.0922	30.5208	30.3924	30.5891	30.4632	30.5031	30.6384	30.6529	30.3986	30.5644	4	4	0.237283	0.624733	-0.165815	FALSE
A0A0R4IUE2	A0A0R4IUE2;F6P4Z6		5	5	5	16	40.138	381	27.938	27.2647	27.7232	27.0164	28.3588	27.027	27.3772	27.1631	27.938	27.2647	27.7232	27.0164	28.3588	27.027	27.3772	27.1631	27.4856	27.4815	4	4	0.991581	0.00367167	0.00405913	FALSE
A0A0R4IUF6	A0A0R4IUF6		9	9	8	34.7	35.824	303	28.3281	28.4043	28.3806	28.0556	28.4204	28.2332	28.1685	28.1517	28.3281	28.4043	28.3806	28.0556	28.4204	28.2332	28.1685	28.1517	28.2922	28.2435	4	4	0.648698	0.187958	0.0487125	FALSE
ppp1r13bb	A0A286YBC8;Q5TZI3;A0A2R8QDZ7;A0A0R4IUG8;A0A2R8QKH2		2	2	1	2.2	117.1	1068	NA	NA	NA	25.7392	NA	NA	25.5032	26.4393	24.8876	24.9908	25.3084	25.7392	25.5316	24.7174	25.5032	26.4393	25.2315	25.5479	1	2	0.468154	0.329611	-0.316423	FALSE
ccz1	A0A0R4IUH0;F1QVT9;Q803R2	Vacuolar fusion protein CCZ1 homolog	11	11	11	26	57.17	493	28.4287	27.5352	27.8761	27.7677	27.965	27.3806	27.5407	27.2652	28.4287	27.5352	27.8761	27.7677	27.965	27.3806	27.5407	27.2652	27.9019	27.5379	4	4	0.187837	0.726219	0.364042	FALSE
A0A0R4IUJ5	A0A0R4IUJ5;A0A0R4ICF8		12	12	12	57.8	37.065	344	29.9704	29.7215	29.6551	29.5655	30.2754	29.4623	29.7091	29.8178	29.9704	29.7215	29.6551	29.5655	30.2754	29.4623	29.7091	29.8178	29.7281	29.8162	4	4	0.6666	0.176135	-0.0880224	FALSE
A0A0R4IUL0	A0A0R4IUL0;A0A0R4IG60;A0A0R4IC74;A0A0R4IUA5		17	17	17	16	133.87	1201	27.4296	27.2811	27.3766	26.7962	27.7339	27.831	26.7838	27.9315	27.4296	27.2811	27.3766	26.7962	27.7339	27.831	26.7838	27.9315	27.2209	27.5701	4	4	0.303783	0.517436	-0.34919	FALSE
slc4a4b	A0A0R4IUL4;F1QD14;A0A2R8QJJ4	Anion exchange protein	9	5	5	9.5	124.86	1113	28.3006	28.522	28.3438	28.5947	28.2258	28.4845	28.7125	28.3179	28.3006	28.522	28.3438	28.5947	28.2258	28.4845	28.7125	28.3179	28.4402	28.4352	4	4	0.96995	0.0132509	0.00505494	FALSE
A0A0R4IUM3	A0A0R4IUM3;A0A2R9YJM9;A0A2R8Q2L9;A0A0R4IZI1;A0A1D5NSQ0		8	8	7	9.9	107.08	957	NA	23.6975	23.5593	NA	27.5259	24.9143	24.8345	24.9082	25.0908	23.6975	23.5593	25.4033	27.5259	24.9143	24.8345	24.9082	24.4377	25.5457	2	4	0.226158	0.645587	-1.10799	FALSE
A0A0R4IUN6	A0A0R4IUN6;A0A0R4IS30		2	2	2	8	36.153	327	28.2113	28.1995	28.0963	27.0547	28.065	28.0233	28.3272	28.1856	28.2113	28.1995	28.0963	27.0547	28.065	28.0233	28.3272	28.1856	27.8904	28.1503	4	4	0.426964	0.369609	-0.259839	FALSE
ube4b	F1Q5A9;A0A0R4IUP8;E7FEA3		42	42	42	44.8	134.14	1183	29.1843	29.3559	29.1141	29.5443	29.2139	29.2226	29.4603	29.1606	29.1843	29.3559	29.1141	29.5443	29.2139	29.2226	29.4603	29.1606	29.2997	29.2643	4	4	0.774197	0.111148	0.0353057	FALSE
csnk1g1	A0A2R8Q753;A0A0R4IUQ5;Q5PRD4	Casein kinase I isoform gamma-1	11	5	5	26.2	55.384	485	28.5399	29.2817	29.7238	29.6521	29.6899	28.8384	29.2913	29.1249	28.5399	29.2817	29.7238	29.6521	29.6899	28.8384	29.2913	29.1249	29.2994	29.2361	4	4	0.852685	0.0692113	0.0632711	FALSE
ilf3	A0A0R4IUQ9;Q6NXA4;A0A0R4IBM8;A0A0R4IBR5;A0A0R4IPU4;A0A0R4IRK1;A0A0R4IHG8	Interleukin enhancer-binding factor 3 homolog	47	47	45	55.2	90.432	833	31.4389	31.5916	31.4856	31.39	31.5997	31.5668	31.6539	31.511	31.4389	31.5916	31.4856	31.39	31.5997	31.5668	31.6539	31.511	31.4765	31.5828	4	4	0.0945767	1.02422	-0.10631	FALSE
flnca	A0A0R4IUS4;E7F1L7		74	58	58	34.1	289.77	2702	28.3238	28.6083	28.2924	28.6858	27.9431	28.027	28.2419	28.0236	28.3238	28.6083	28.2924	28.6858	27.9431	28.027	28.2419	28.0236	28.4776	28.0589	4	4	0.0158397	1.80025	0.418655	FALSE
A0A0R4IUT7	A0A0R4IUT7;A0A2R8Q8B8;A0A2R8QKA7;A0A2R8RWG7;A0A2R8QKS7;A0A2R8Q3P9;A0A0R4IIU3;A0A2R8Q8B4		13	10	9	11.1	141.35	1277	27.2363	27.7082	27.1721	27.1879	27.2307	27.2251	26.7074	26.9407	27.2363	27.7082	27.1721	27.1879	27.2307	27.2251	26.7074	26.9407	27.3261	27.026	4	4	0.145782	0.836297	0.300151	FALSE
A0A0R4IUU4	A0A0R4IUU4;A0A0R4IJ18;A0A0R4IB33;A0A0R4IGH4;A0A0R4IUW9;A0A0R4ICP0		12	12	12	57.8	20.952	185	30.6201	30.7483	30.9076	31.014	25.7414	30.6203	30.7592	30.6795	30.6201	30.7483	30.9076	31.014	25.7414	30.6203	30.7592	30.6795	30.8225	29.4501	4	4	0.348328	0.458012	1.37237	FALSE
A0A0R4IUV0	A0A0R4IUV0		7	7	7	47.3	16.621	150	31.2105	31.0585	30.5792	30.7659	30.4421	30.5514	30.8645	30.742	31.2105	31.0585	30.5792	30.7659	30.4421	30.5514	30.8645	30.742	30.9035	30.65	4	4	0.195274	0.709356	0.253526	FALSE
cpne3	A0A0R4IUW1;A0A2R8Q1N5;F1Q9D2		22	22	21	44.2	59.855	532	30.6249	29.9158	29.8482	29.6308	30.1111	29.6499	29.7947	29.9269	30.6249	29.9158	29.8482	29.6308	30.1111	29.6499	29.7947	29.9269	30.0049	29.8707	4	4	0.59947	0.222232	0.134288	FALSE
A0A0R4IUY2	A0A0R4IUY2		66	66	62	74.9	98.258	852	31.8371	31.7716	31.7734	31.8118	31.7862	31.5389	31.6321	31.8094	31.8371	31.7716	31.7734	31.8118	31.7862	31.5389	31.6321	31.8094	31.7985	31.6916	4	4	0.195474	0.708911	0.106843	FALSE
A0A0R4IUZ0	A0A0R4IUZ0;A0A0R4IXN4;A0A0R4ISB5		16	16	16	58.1	34.54	298	29.151	29.2151	29.0528	28.1293	NA	29.2187	29.2923	29.382	29.151	29.2151	29.0528	28.1293	25.1594	29.2187	29.2923	29.382	28.887	28.2631	4	3	0.595338	0.225236	0.623924	FALSE
A0A0R4IUZ8	A0A0R4IUZ8		103	2	2	74.3	161.64	1458	29.8957	30.137	30.2016	30.3002	30.1156	29.9705	30.8388	29.6392	29.8957	30.137	30.2016	30.3002	30.1156	29.9705	30.8388	29.6392	30.1336	30.141	4	4	0.97939	0.0090445	-0.00738476	FALSE
lmbrd1	A0A0R4IV05;F1QF10;Q5PR61	Probable lysosomal cobalamin transporter	3	3	3	12.1	27.981	247	NA	NA	NA	NA	26.8332	26.9938	NA	NA	25.0352	24.9046	25.4773	25.4198	26.8332	26.9938	24.8777	24.7296	25.2092	25.8586	0	2	0.369705	0.432144	-0.649323	FALSE
ifrd2	A0A2R8QT62;A9C3R0;A0A0R4IV16;A9C3R1		7	7	7	18.7	46.605	422	27.9658	28.3861	28.2537	28.1911	28.5473	28.5516	28.4059	28.5677	27.9658	28.3861	28.2537	28.1911	28.5473	28.5516	28.4059	28.5677	28.1991	28.5181	4	4	0.0281122	1.55111	-0.318973	FALSE
oscp1a	F1Q940;A0A0R4IV27;A0A2R8Q4W4		2	2	2	23.5	15.059	132	NA	NA	NA	25.4421	27.3635	NA	NA	25.8122	25.1192	25.2859	25.1875	25.4421	27.3635	24.5558	25.3303	25.8122	25.2587	25.7655	1	2	0.456293	0.340756	-0.506807	FALSE
A0A0R4IV41	A0A0R4IV41		24	23	23	21.9	155.76	1390	26.8251	27.7098	26.4654	27.6885	26.612	26.6623	27.1385	26.7662	26.8251	27.7098	26.4654	27.6885	26.612	26.6623	27.1385	26.7662	27.1722	26.7948	4	4	0.325013	0.4881	0.377431	FALSE
rbfox1;rbfox3l;rbfox3	I3ISD3;I3IRZ3;A0A0R4IV43;A0A2R8RXA1;Q642J5;A0A2R8Q9N3;I3ISM5;A0A0R4IT73;U3JA78;A0A286YA75;I3IS31;I3IS43;A0A2R8QN63;I3IT07;I3ITF6	RNA binding protein fox-1 homolog 1	8	2	2	35.1	22.563	205	26.6602	27.511	27.461	27.3711	NA	27.2005	27.4814	27.3347	26.6602	27.511	27.461	27.3711	25.0575	27.2005	27.4814	27.3347	27.2508	26.7685	4	3	0.474409	0.323847	0.48229	FALSE
A0A0R4IV61	A0A0R4IV61		4	4	4	9.7	54.964	486	NA	NA	NA	NA	27.1726	26.0879	26.7272	NA	25.3353	25.2101	24.6858	25.0324	27.1726	26.0879	26.7272	24.4247	25.0659	26.1031	0	3	0.183051	0.737428	-1.03718	FALSE
A0A0R4IV62	A0A0R4IV62		10	10	10	34.7	35.885	314	28.67	28.4534	28.3291	27.7403	27.7749	27.987	28.2097	28.4849	28.67	28.4534	28.3291	27.7403	27.7749	27.987	28.2097	28.4849	28.2982	28.1141	4	4	0.491875	0.308145	0.184042	FALSE
A0A0R4IV67	A0A0R4IV67;A0A0R4IA63		92	92	86	74.4	173.49	1532	30.5249	30.7968	30.6394	30.8049	30.4509	30.429	30.7416	30.4278	30.5249	30.7968	30.6394	30.8049	30.4509	30.429	30.7416	30.4278	30.6915	30.5123	4	4	0.130302	0.88505	0.179169	FALSE
A0A0R4IV80	A0A0R4IV80		2	2	2	34.8	7.9041	69	29.0844	29.2108	29.0088	28.2294	NA	NA	29.5751	28.7193	29.0844	29.2108	29.0088	28.2294	24.5849	24.6685	29.5751	28.7193	28.8833	26.887	4	2	0.227015	0.643946	1.99639	FALSE
A0A0R4IV90	A0A0R4IV90		7	7	7	38.2	26.291	241	29.0217	29.1636	28.9899	29.1722	NA	28.5797	28.7646	29.2331	29.0217	29.1636	28.9899	29.1722	25.0379	28.5797	28.7646	29.2331	29.0868	27.9038	4	3	0.307861	0.511646	1.183	FALSE
A0A0R4IVA1	A0A0R4IVA1		2	2	2	8.5	22.177	212	27.4597	27.7648	27.1992	27.4778	NA	27.1752	27.1343	27.2576	27.4597	27.7648	27.1992	27.4778	24.5276	27.1752	27.1343	27.2576	27.4754	26.5237	4	3	0.248914	0.603951	0.951711	FALSE
plcb3	Q7ZZ38;A0A0R4IVA6	Phosphoinositide phospholipase C	12	12	11	12.5	141.77	1244	26.1548	NA	NA	NA	27.1604	27.3022	NA	27.2649	26.1548	24.6849	24.8137	25.1277	27.1604	27.3022	25.4571	27.2649	25.1953	26.7961	1	3	0.031073	1.50762	-1.60083	TRUE
A0A0R4IVC8	A0A0R4IVC8		11	11	8	68.1	15.516	138	31.3	31.5208	31.6261	30.9357	29.1513	31.0136	31.1926	31.0382	31.3	31.5208	31.6261	30.9357	29.1513	31.0136	31.1926	31.0382	31.3457	30.5989	4	4	0.223049	0.6516	0.746739	FALSE
A0A2R8QBF1	A0A2R8QBF1;A0A0R4IVD5		3	3	3	13.7	47.928	424	28.2237	NA	27.6534	27.9193	27.7361	27.2844	28.1105	NA	28.2237	24.5898	27.6534	27.9193	27.7361	27.2844	28.1105	24.8661	27.0965	26.9993	3	3	0.933442	0.0299129	0.0972796	FALSE
A0A0R4IVE2	A0A0R4IVE2;A0A2R8PWQ0;A0A2R8Q9M8;A0A0R4IK19		26	26	26	34.8	93.704	865	30.0301	30.345	30.2122	30.417	30.5015	30.7317	30.6291	30.5243	30.0301	30.345	30.2122	30.417	30.5015	30.7317	30.6291	30.5243	30.2511	30.5967	4	4	0.0180748	1.74293	-0.345573	FALSE
abcb11b	A0A0R4IVE7;E7EZD3		12	11	8	11.6	141.02	1279	26.4833	26.663	26.1543	26.6462	26.3612	26.7189	26.3894	26.7068	26.4833	26.663	26.1543	26.6462	26.3612	26.7189	26.3894	26.7068	26.4867	26.5441	4	4	0.72129	0.14189	-0.057364	FALSE
A0A0R4IVF2	A0A0R4IVF2;A0A2R8QGF4		3	3	3	14.6	27.034	239	NA	NA	NA	27.6883	NA	NA	27.1218	26.5422	25.4116	25.3627	24.832	27.6883	25.4323	24.9041	27.1218	26.5422	25.8236	26.0001	1	2	0.835589	0.0780071	-0.176441	FALSE
A0A0R4IVF6	A0A0R4IVF6		7	7	7	40.9	12.734	110	31.5727	31.2636	31.4769	30.7976	29.5806	31.3723	31.2864	31.5255	31.5727	31.2636	31.4769	30.7976	29.5806	31.3723	31.2864	31.5255	31.2777	30.9412	4	4	0.529657	0.276005	0.336526	FALSE
A0A0R4IVI1	A0A0R4IVI1		2	2	2	56.8	4.4403	37	NA	27.636	27.6704	27.4002	NA	27.3729	27.6841	27.3852	25.7021	27.636	27.6704	27.4002	24.5194	27.3729	27.6841	27.3852	27.1022	26.7404	3	3	0.697843	0.156243	0.361782	FALSE
A0A0R4IVI6	A0A0R4IVI6		5	5	5	7.9	103.7	907	28.3291	26.451	25.7941	26.6855	27.0174	25.7405	26.536	26.2878	28.3291	26.451	25.7941	26.6855	27.0174	25.7405	26.536	26.2878	26.8149	26.3954	4	4	0.520335	0.283717	0.419501	FALSE
map3k7	Q5RIS5;A0A0R4IVJ5;U3JAM1;U3JAC3		10	10	10	16.5	61.841	551	27.2389	27.3605	27.5644	27.4605	27.5037	27.5536	27.367	27.4207	27.2389	27.3605	27.5644	27.4605	27.5037	27.5536	27.367	27.4207	27.4061	27.4613	4	4	0.526902	0.27827	-0.0551884	FALSE
bin2a	F1Q9D8;A0A0R4IVK5		17	17	17	44.1	52.429	463	29.3166	29.7688	29.4245	29.7347	29.4421	29.5831	29.446	29.4712	29.3166	29.7688	29.4245	29.7347	29.4421	29.5831	29.446	29.4712	29.5611	29.4856	4	4	0.558839	0.252713	0.0755427	FALSE
A0A0R4IVN1	A0A0R4IVN1		2	2	2	13.4	19.648	172	27.0149	26.8584	27.1857	NA	28.6012	27.4253	26.533	26.4962	27.0149	26.8584	27.1857	25.4501	28.6012	27.4253	26.533	26.4962	26.6273	27.2639	3	4	0.356485	0.447959	-0.636636	FALSE
A0A0R4IVN8	A0A0R4IVN8;A0A0R4IDS6		10	10	10	4.9	271.97	2460	26.2144	26.581	26.3746	26.0711	26.2153	26.268	25.9674	25.8887	26.2144	26.581	26.3746	26.0711	26.2153	26.268	25.9674	25.8887	26.3103	26.0848	4	4	0.168271	0.773991	0.225447	FALSE
ehbp1l1b	A0A0R4IVQ0;E7FDY6;A0A2R8QT34;A0A2R8QKL4;A0A2R8Q251		3	3	3	4.3	127.52	1137	25.5735	NA	NA	26.0051	25.9484	26.0468	26.8585	26.1562	25.5735	24.7263	24.7918	26.0051	25.9484	26.0468	26.8585	26.1562	25.2742	26.2525	2	4	0.0449628	1.34715	-0.978303	FALSE
A0A2R8Q8X5	A0A2R8Q8X5;A0A0R4IVR3;U3JAV5		11	11	4	34.8	47.041	399	NA	26.8688	27.028	27.1373	NA	26.8801	27.1045	26.602	25.0689	26.8688	27.028	27.1373	25.4781	26.8801	27.1045	26.602	26.5258	26.5162	3	3	0.987942	0.00526842	0.00960525	FALSE
A0A0R4IVS5	A0A0R4IVS5;A0A2R8QAJ8;A0A2R8QHM6		37	37	36	40.1	130.9	1150	27.7899	28.3246	27.7284	28.3206	27.7218	27.8689	28.2362	27.8926	27.7899	28.3246	27.7284	28.3206	27.7218	27.8689	28.2362	27.8926	28.0409	27.9299	4	4	0.594811	0.225621	0.111016	FALSE
grip1	A0A2R8PW68;Q5TZH0;A0A0R4IVS6		14	14	13	16.5	123.08	1136	28.4013	27.916	28.1878	27.9075	28.0715	27.2889	27.7902	27.7998	28.4013	27.916	28.1878	27.9075	28.0715	27.2889	27.7902	27.7998	28.1031	27.7376	4	4	0.124695	0.904151	0.365539	FALSE
LOC568340	A0A0R4IVS9;E7F7F5;A0A2R8Q4F2;F1R4V8;A0A2R8RWT1		10	10	10	22	65.835	586	27.6963	27.9811	27.8952	27.7698	28.2566	27.9644	27.9878	27.8722	27.6963	27.9811	27.8952	27.7698	28.2566	27.9644	27.9878	27.8722	27.8356	28.0203	4	4	0.130124	0.885643	-0.184659	FALSE
A0A0R4IVU8	A0A0R4IVU8;A0A2R8QFT2;A0A2R8QT26;A0A2R8QR25;A0A2R8QTE4;F6NUM6;A2CF32		9	9	9	66.7	16.945	150	30.1544	30.2973	30.2578	29.894	30.0518	30.4696	30.2458	30.4792	30.1544	30.2973	30.2578	29.894	30.0518	30.4696	30.2458	30.4792	30.1509	30.3116	4	4	0.284311	0.546206	-0.160722	FALSE
A0A0R4IVV0	A0A0R4IVV0;F1QGT1		42	42	35	52.7	96.987	884	30.8987	31.3653	30.9058	31.3306	30.8441	30.9069	30.9992	30.9215	30.8987	31.3653	30.9058	31.3306	30.8441	30.9069	30.9992	30.9215	31.1251	30.9179	4	4	0.206731	0.684595	0.207149	FALSE
A0A0R4IVV5	A0A0R4IVV5;A0A0R4IIV0		3	3	3	10.5	47.177	418	NA	NA	NA	26.2606	29.7978	NA	NA	27.3535	25.6586	25.5921	24.5925	26.2606	29.7978	25.3819	25.4941	27.3535	25.5259	27.0068	1	2	0.252123	0.598388	-1.48091	FALSE
dhdh	Q642M9;A0A0R4IVW4;A0A0J9YIW4	Trans-1,2-dihydrobenzene-1,2-diol dehydrogenase	19	19	18	74	36.566	334	29.8197	30.0184	29.8929	29.4654	28.5405	29.8029	29.6914	29.778	29.8197	30.0184	29.8929	29.4654	28.5405	29.8029	29.6914	29.778	29.7991	29.4532	4	4	0.351933	0.45354	0.345906	FALSE
selt2	A0A0R4IVX0;Q502K9;E7F4Y1;A0A0R4IJF1	Selenoprotein T2	5	5	5	31.9	23.517	204	29.6141	29.5943	29.6241	30.095	31.9379	29.4659	29.5067	29.5952	29.6141	29.5943	29.6241	30.095	31.9379	29.4659	29.5067	29.5952	29.7319	30.1264	4	4	0.564588	0.248269	-0.394504	FALSE
A0A0R4IVY2	A0A0R4IVY2;A0A2R8RHU1;A0A0R4IC82;A0A0R4IFB2		15	10	10	39.9	47.233	436	29.5011	28.5653	28.757	28.6174	29.2884	28.687	28.7574	28.6749	29.5011	28.5653	28.757	28.6174	29.2884	28.687	28.7574	28.6749	28.8602	28.8519	4	4	0.975952	0.0105715	0.00828793	FALSE
A0A0R4IVY5	A0A0R4IVY5		45	45	39	34.6	158.5	1359	28.377	28.4003	28.4445	28.5152	28.419	28.3903	28.283	28.2798	28.377	28.4003	28.4445	28.5152	28.419	28.3903	28.283	28.2798	28.4343	28.3431	4	4	0.102732	0.988293	0.0911995	FALSE
A0A0R4IVZ0	A0A0R4IVZ0;A0A0R4IDM8;A0A0R4IEI9		18	18	17	17.8	146.3	1436	27.7109	28.0024	27.6887	27.9831	28.2906	27.9255	27.6964	27.4935	27.7109	28.0024	27.6887	27.9831	28.2906	27.9255	27.6964	27.4935	27.8463	27.8515	4	4	0.979209	0.00912466	-0.00526087	FALSE
A0A0R4IY90	A0A0R4IY90;A0A0R4IVZ7;E7F8P1		28	28	3	12.5	268.79	2443	26.001	NA	25.2059	NA	25.1437	NA	NA	25.7055	26.001	25.1448	25.2059	25.4341	25.1437	25.6527	25.1337	25.7055	25.4465	25.4089	2	2	0.885646	0.0527397	0.0375848	FALSE
A0A0R4IW35	A0A0R4IW35		6	6	6	11.9	75.216	691	27.2143	27.6637	27.3622	27.5818	27.0673	26.9538	26.968	27.003	27.2143	27.6637	27.3622	27.5818	27.0673	26.9538	26.968	27.003	27.4555	26.998	4	4	0.0179025	1.74709	0.457465	FALSE
dctn1b	A0A0R4IW36;F6PC33		37	31	31	36	133.44	1195	27.8298	27.3772	27.9385	27.6258	28.0601	27.8804	27.4132	28.1542	27.8298	27.3772	27.9385	27.6258	28.0601	27.8804	27.4132	28.1542	27.6928	27.877	4	4	0.408182	0.389146	-0.184136	FALSE
A0A0R4IW43	A0A0R4IW43		12	12	12	22	93.946	821	27.6441	27.6783	27.2267	27.429	28.1276	27.8449	28.2616	28.2571	27.6441	27.6783	27.2267	27.429	28.1276	27.8449	28.2616	28.2571	27.4945	28.1228	4	4	0.00471622	2.32641	-0.628245	FALSE
A0A0R4IW44	A0A0R4IW44		7	7	5	7.9	96.302	902	29.212	27.5901	28.3531	26.1052	28.4054	27.9863	27.6727	27.5404	29.212	27.5901	28.3531	26.1052	28.4054	27.9863	27.6727	27.5404	27.8151	27.9012	4	4	0.907098	0.0423456	-0.0860804	FALSE
A0A0R4IW71	A0A0R4IW71;A0A0R4ISP2		13	13	13	19.1	88.943	805	27.6481	27.1149	27.3787	26.6787	27.2115	27.2212	26.3899	27.2101	27.6481	27.1149	27.3787	26.6787	27.2115	27.2212	26.3899	27.2101	27.2051	27.0082	4	4	0.524846	0.279968	0.196923	FALSE
A0A0R4IW72	A0A0R4IW72		10	10	10	34.2	37.996	336	28.5707	28.4756	28.5649	28.0694	28.9945	28.1036	28.0235	28.2748	28.5707	28.4756	28.5649	28.0694	28.9945	28.1036	28.0235	28.2748	28.4202	28.3491	4	4	0.789683	0.102547	0.0710591	FALSE
fgfr1op	Q6IQF6;A0A0R4IW74;U3JA96		3	3	3	9.2	56.247	511	24.5624	26.1282	25.5943	25.8658	NA	25.7819	26.1797	26.1915	24.5624	26.1282	25.5943	25.8658	25.4374	25.7819	26.1797	26.1915	25.5377	25.8976	4	3	0.399659	0.39831	-0.35989	FALSE
mtmr12	A0A0R4IW75;A2BGG1	Myotubularin-related protein 12	2	2	2	3.3	86.695	753	NA	NA	NA	27.2782	NA	26.5498	NA	27.0886	25.2025	24.8856	25.3729	27.2782	24.8776	26.5498	25.016	27.0886	25.6848	25.883	1	2	0.806169	0.093574	-0.198211	FALSE
myo5aa	A0A0R4IXQ5;A0A0R4IW90;Q1LXI2;F1QYX4;A0A2R8RZK3;A0A2R8QSJ9;F8W4K6;E7FB39;F8W2H6;F8W4A0;F1QXS0		45	45	39	28.9	211.1	1824	27.1651	27.1205	27.3035	27.3237	28.0184	27.8401	27.8799	27.8404	27.1651	27.1205	27.3035	27.3237	28.0184	27.8401	27.8799	27.8404	27.2282	27.8947	4	4	6.41322e-05	4.19292	-0.666487	FALSE
A0A0R4IW96	A0A0R4IW96		18	18	18	59.9	38.348	342	30.0807	30.0924	29.6324	29.6023	30.5628	29.9356	30.1109	30.0034	30.0807	30.0924	29.6324	29.6023	30.5628	29.9356	30.1109	30.0034	29.852	30.1532	4	4	0.174927	0.757143	-0.301231	FALSE
elp5	A0A0R4IWA5;A1A5V9	Elongator complex protein 5	6	6	6	24.3	32.71	296	27.1423	27.6619	27.0422	25.7422	29.3584	27.5657	27.4075	27.3423	27.1423	27.6619	27.0422	25.7422	29.3584	27.5657	27.4075	27.3423	26.8971	27.9184	4	4	0.158478	0.800032	-1.02132	FALSE
A0A0R4IWE1	A0A0R4IWE1;A0A140LG92		12	12	12	44.3	31.997	289	29.5537	29.5125	29.6229	29.7608	28.4371	29.8606	29.8809	29.6449	29.5537	29.5125	29.6229	29.7608	28.4371	29.8606	29.8809	29.6449	29.6124	29.4559	4	4	0.681945	0.16625	0.156585	FALSE
LOC557740	A0A0R4IWE3;F6NIY4		4	4	4	16.7	38.223	348	26.3746	26.5078	27.1969	26.2174	28.5642	NA	NA	NA	26.3746	26.5078	27.1969	26.2174	28.5642	25.1461	25.1091	24.9055	26.5742	25.9312	4	1	0.523753	0.280874	0.64294	FALSE
zeb1b;zeb1a;zeb2a;zeb2b	A0A2R8QF92;F1QPM7;A0A0R4IWE5;A0A2R8QV74;A0A2R8RT96;F1QBD3;F1QMZ5;A0A2R8QDL5;A0A2R8QLF5;F1QY45;F1R6J7;A0A286Y942;F1R157		2	2	2	2.4	117.19	1074	NA	24.0011	NA	24.5579	NA	NA	NA	NA	25.0646	24.0011	25.6858	24.5579	24.7852	25.0535	25.3554	25.3805	24.8274	25.1436	2	0	0.459467	0.337746	-0.316288	FALSE
apex1	A0A2R9YJQ0;A0A0R4IWF9;F1QTR9;A0MTA1;H0WED1;H0WEZ7;H0WFB7;H0WFG1;H0WEW8	DNA-(apurinic or apyrimidinic site) lyase	27	27	27	78.4	34.896	310	32.5816	32.4971	32.496	31.6475	33.6853	32.4153	32.2265	32.4107	32.5816	32.4971	32.496	31.6475	33.6853	32.4153	32.2265	32.4107	32.3055	32.6844	4	4	0.387997	0.411171	-0.378926	FALSE
nelfb	Q6ZM70;F1RDH4;A0A0R4IWG6		19	19	19	46.1	65.643	577	29.0452	28.7589	28.6216	28.8151	28.7662	28.6847	28.7128	28.6716	29.0452	28.7589	28.6216	28.8151	28.7662	28.6847	28.7128	28.6716	28.8102	28.7088	4	4	0.337579	0.471625	0.10139	FALSE
apc	F8W4Z3;A0A0R4IWH7		5	5	5	1.8	299.97	2745	NA	NA	25.8426	25.8491	NA	25.3111	25.5963	25.3147	24.6452	25.4312	25.8426	25.8491	24.7907	25.3111	25.5963	25.3147	25.442	25.2532	2	3	0.591552	0.228007	0.188849	FALSE
A0A0R4IWI7	A0A0R4IWI7		25	13	11	25.8	117.74	1033	26.5332	26.9767	27.2577	27.5984	27.0962	27.5521	28.2727	27.0474	26.5332	26.9767	27.2577	27.5984	27.0962	27.5521	28.2727	27.0474	27.0915	27.4921	4	4	0.31355	0.503693	-0.400575	FALSE
A0A0R4IWL6	A0A0R4IWL6;A0A0R4IE22;A0A2R8Q5R2		19	19	16	19.3	123.09	1152	29.3074	28.916	28.8446	29.1643	29.4441	28.7235	28.896	28.8205	29.3074	28.916	28.8446	29.1643	29.4441	28.7235	28.896	28.8205	29.0581	28.971	4	4	0.671911	0.172688	0.0870527	FALSE
LOC100536948	A0A0R4IWM3;F1QH49		33	33	31	31	141.21	1278	28.1888	28.3338	27.9775	28.1792	27.862	27.9014	27.999	27.9772	28.1888	28.3338	27.9775	28.1792	27.862	27.9014	27.999	27.9772	28.1698	27.9349	4	4	0.0410191	1.38701	0.234916	FALSE
A0A0R4IWM4	A0A0R4IWM4		5	5	5	8	112.05	983	26.9889	NA	27.5678	26.4248	27.9123	28.0374	NA	27.883	26.9889	25.6127	27.5678	26.4248	27.9123	28.0374	25.3466	27.883	26.6486	27.2948	3	3	0.440118	0.356431	-0.646251	FALSE
A0A0R4IWM7	A0A0R4IWM7;F8W4U2;A0A2R8QJC8;F8W3S6		103	103	100	46	337.38	3049	29.3158	29.699	29.3577	29.6399	29.4959	29.4525	29.5903	29.3989	29.3158	29.699	29.3577	29.6399	29.4959	29.4525	29.5903	29.3989	29.5031	29.4844	4	4	0.86757	0.0616955	0.0187092	FALSE
psmb2	A0A0R4IWP3;Q6DHI9	Proteasome subunit beta type	15	15	15	89.1	18.851	165	33.4667	33.2746	33.4597	33.457	35.9289	33.3204	33.2857	33.2829	33.4667	33.2746	33.4597	33.457	35.9289	33.3204	33.2857	33.2829	33.4145	33.9545	4	4	0.472567	0.325537	-0.539995	FALSE
A0A0R4IWP4	A0A0R4IWP4;A0A0R4IVB1		19	19	18	50	55.292	476	28.2655	28.4518	28.0843	28.2578	28.6019	28.3376	28.3228	28.3896	28.2655	28.4518	28.0843	28.2578	28.6019	28.3376	28.3228	28.3896	28.2648	28.413	4	4	0.186362	0.729642	-0.148141	FALSE
A0A0R4IWP5	A0A0R4IWP5		8	5	1	10	101.77	882	NA	NA	NA	26.7007	NA	27.0319	NA	27.3471	25.6446	25.5088	25.3541	26.7007	25.3467	27.0319	24.9911	27.3471	25.8021	26.1792	1	2	0.59804	0.22327	-0.377132	FALSE
hmg20b	A0A0R4IWQ8;Q503Z1		4	4	4	16.4	34.046	298	26.9761	27.4989	27.4892	26.8891	NA	27.2893	27.452	27.5591	26.9761	27.4989	27.4892	26.8891	24.3556	27.2893	27.452	27.5591	27.2133	26.664	4	3	0.532336	0.273814	0.54934	FALSE
tns1a	A0A0R4IWR5;E7F355;A0A0R4I9L1;E7F486		12	9	9	10.4	180.43	1652	28.4925	27.9976	29.7511	28.3161	27.8813	28.986	28.3405	28.7452	28.4925	27.9976	29.7511	28.3161	27.8813	28.986	28.3405	28.7452	28.6393	28.4882	4	4	0.752839	0.123298	0.1511	FALSE
xpo7	F1RDC5;A0A0R4IWU7;F1Q5C6		54	54	2	59.7	123.63	1087	27.9539	28.9097	28.3715	29.5654	28.6631	28.4005	28.5036	28.2253	27.9539	28.9097	28.3715	29.5654	28.6631	28.4005	28.5036	28.2253	28.7001	28.4481	4	4	0.529087	0.276473	0.252004	FALSE
tmed5	Q7T2E9;A0A0R4IWV5		6	6	6	23.1	25.611	225	28.9099	29.223	29.4191	29.2448	29.4076	29.0762	29.3197	28.9644	28.9099	29.223	29.4191	29.2448	29.4076	29.0762	29.3197	28.9644	29.1992	29.192	4	4	0.962806	0.0164612	0.00719341	FALSE
ugt5b2	E7EZQ8;A0A0R4IWW4		7	4	4	19	60.372	531	28.8542	27.8287	28.2085	28.408	27.0255	NA	NA	NA	28.8542	27.8287	28.2085	28.408	27.0255	25.1379	25.5591	24.829	28.3248	25.6379	4	1	0.00665238	2.17702	2.68694	TRUE
A0A0R4IWW7	A0A0R4IWW7;A0A0R4IXH8;A0A0R4IFE0;A0A0R4IS06;A0A0R4IKU8;A0A0R4IJE9		15	15	7	19.2	99.994	880	28.1677	28.5441	27.5917	27.9623	28.6716	28.2848	28.0827	28.6353	28.1677	28.5441	27.5917	27.9623	28.6716	28.2848	28.0827	28.6353	28.0665	28.4186	4	4	0.204665	0.688956	-0.352119	FALSE
sept9a	F1RCK9;A0A0R4IWY5;F1QAK1;I3ISN6		18	10	10	34.6	66.432	587	28.5342	28.4148	28.6457	28.7459	28.9805	28.8907	28.4426	28.5809	28.5342	28.4148	28.6457	28.7459	28.9805	28.8907	28.4426	28.5809	28.5852	28.7237	4	4	0.387457	0.411776	-0.138528	FALSE
A0A0R4IX19	A0A0R4IX19		3	3	3	21.4	22.296	206	NA	26.7886	NA	25.8237	NA	NA	25.7912	26.1565	24.8907	26.7886	25.0293	25.8237	24.3587	24.989	25.7912	26.1565	25.6331	25.3238	2	2	0.621744	0.206388	0.309228	FALSE
A0A0R4IX22	A0A0R4IX22		8	8	8	53.5	18.422	159	29.9373	29.9931	30.098	29.5232	31.3173	29.8108	29.845	29.9546	29.9373	29.9931	30.098	29.5232	31.3173	29.8108	29.845	29.9546	29.8879	30.2319	4	4	0.424946	0.371666	-0.344044	FALSE
A0A2R8RKA8	A0A2R8RKA8;A0A0R4IX26		3	3	3	3.3	106.47	923	25.5517	24.9561	NA	NA	NA	NA	25.5886	25.7774	25.5517	24.9561	25.0995	24.9001	25.1983	25.4534	25.5886	25.7774	25.1269	25.5044	2	2	0.0977632	1.00982	-0.377552	FALSE
si:dkey-102f14.5	A0A0R4IX28;Q1LV04		3	3	3	13.2	47.282	423	26.8845	27.911	27.4201	27.5464	27.6951	27.6046	27.8116	27.7061	26.8845	27.911	27.4201	27.5464	27.6951	27.6046	27.8116	27.7061	27.4405	27.7044	4	4	0.304631	0.516226	-0.263871	FALSE
zzef1	A0A0R4IX34;A2CES1;A0A140LGR5		38	38	38	19.6	337.33	3038	27.3699	27.4677	27.3972	27.6493	27.5357	27.5901	27.1949	27.4526	27.3699	27.4677	27.3972	27.6493	27.5357	27.5901	27.1949	27.4526	27.471	27.4433	4	4	0.806564	0.0933611	0.0277017	FALSE
A0A0R4IX43	A0A0R4IX43;F1QH51		3	3	3	5.9	70.052	642	26.8621	NA	27.0985	26.6512	26.9917	NA	NA	NA	26.8621	24.7065	27.0985	26.6512	26.9917	25.2457	24.9959	24.9785	26.3296	25.5529	3	1	0.329727	0.481845	0.776607	FALSE
A0A0R4IX46	A0A0R4IX46		24	24	24	45.2	75.436	671	29.3933	29.6241	29.5683	29.4926	30.0499	29.9585	29.9041	29.7971	29.3933	29.6241	29.5683	29.4926	30.0499	29.9585	29.9041	29.7971	29.5196	29.9274	4	4	0.00138457	2.85869	-0.407817	FALSE
A0A0R4IX64	A0A0R4IX64		28	28	28	52.4	73.491	679	29.9931	29.7068	29.5893	29.5531	29.7191	29.5147	29.6934	29.6374	29.9931	29.7068	29.5893	29.5531	29.7191	29.5147	29.6934	29.6374	29.7106	29.6411	4	4	0.559263	0.252384	0.0694327	FALSE
A0A0R4IXA9	A0A0R4IXA9		20	19	19	51.7	51.373	468	29.5994	30.0916	30.023	30.1376	29.4179	29.4895	29.1622	29.3855	29.5994	30.0916	30.023	30.1376	29.4179	29.4895	29.1622	29.3855	29.9629	29.3638	4	4	0.00927808	2.03254	0.599116	FALSE
si:ch1073-228b5.2	A0A0R4IXC0;R4GEM5		2	2	2	10	28.458	250	NA	26.8968	NA	26.9918	NA	NA	NA	NA	24.8038	26.8968	25.6973	26.9918	25.6861	25.4461	25.1852	24.0072	26.0974	25.0811	2	0	0.169346	0.771225	1.0163	FALSE
A0A0R4IXC4	A0A0R4IXC4		5	5	5	6.9	128.49	1148	27.7638	27.6155	27.8682	27.5334	30.0282	27.9867	27.8891	27.2928	27.7638	27.6155	27.8682	27.5334	30.0282	27.9867	27.8891	27.2928	27.6952	28.2992	4	4	0.386973	0.412319	-0.603934	FALSE
A0A0R4IXC8	A0A0R4IXC8;A0A0R4IJU3		22	13	11	65.1	50.09	447	28.4317	28.7272	29.0051	28.419	29.4242	29.0764	29.1501	29.0094	28.4317	28.7272	29.0051	28.419	29.4242	29.0764	29.1501	29.0094	28.6457	29.165	4	4	0.0251275	1.59985	-0.519295	FALSE
A0A0R4IXD8	A0A0R4IXD8		8	5	5	25.5	70.346	628	26.9193	28.2278	27.9644	28.2731	27.799	28.0615	28.164	28.048	26.9193	28.2278	27.9644	28.2731	27.799	28.0615	28.164	28.048	27.8462	28.0181	4	4	0.630453	0.200347	-0.171952	FALSE
A0A0R4IXD9	A0A0R4IXD9;REV__A0A2R8QBV5;REV__E7EZZ9		42	42	42	44.9	133.01	1191	28.5875	28.9622	28.6636	28.7207	28.607	28.6118	28.8591	28.6615	28.5875	28.9622	28.6636	28.7207	28.607	28.6118	28.8591	28.6615	28.7335	28.6848	4	4	0.646213	0.189625	0.0487155	FALSE
A0A0R4IXF0	A0A0R4IXF0		5	5	5	30.7	22.111	192	26.3291	27.0066	27.2278	26.199	NA	26.9924	27.9786	26.4889	26.3291	27.0066	27.2278	26.199	25.325	26.9924	27.9786	26.4889	26.6906	26.6962	4	3	0.993068	0.00302098	-0.0055911	FALSE
A0A0R4IXF1	A0A0R4IXF1;A0A0R4IUN4		11	11	11	15.2	82.826	726	27.2012	27.3342	26.7752	27.1949	26.9771	26.089	27.27	27.1578	27.2012	27.3342	26.7752	27.1949	26.9771	26.089	27.27	27.1578	27.1264	26.8735	4	4	0.436999	0.359519	0.252913	FALSE
atg4a	Q4VBK1;A0A0R4IXG1		2	2	2	10.1	42.827	375	27.4665	26.5047	25.6157	26.6772	28.1987	26.0878	25.8419	26.3233	27.4665	26.5047	25.6157	26.6772	28.1987	26.0878	25.8419	26.3233	26.566	26.6129	4	4	0.945769	0.024215	-0.0468947	FALSE
hid1a	X1WF55;A0A2R8RZ96;A0A0R4IXG4		2	2	2	29.5	12.208	105	NA	26.9957	NA	26.1747	26.6418	NA	26.3594	26.3248	25.273	26.9957	24.7232	26.1747	26.6418	25.5087	26.3594	26.3248	25.7916	26.2087	2	3	0.492379	0.307701	-0.417048	FALSE
cobl	A0A0R4IXG5;A0A2R8QQ65;E7F568;A0A2R8Q4U0;T1ECS5;A0A2R8QQI2	Protein cordon-bleu	5	5	5	4.6	145.78	1343	27.5148	27.2545	27.4532	27.4021	28.3221	26.9437	25.6511	26.3795	27.5148	27.2545	27.4532	27.4021	28.3221	26.9437	25.6511	26.3795	27.4062	26.8241	4	4	0.37945	0.420846	0.582081	FALSE
stx3a	A0A0R4IXG8;Q6PHV0;A0A2R8QFW8		14	11	11	45.3	32.436	285	28.7302	29.4955	28.8497	28.0113	27.7108	29.0189	29.4362	26.9245	28.7302	29.4955	28.8497	28.0113	27.7108	29.0189	29.4362	26.9245	28.7717	28.2726	4	4	0.484045	0.315114	0.499105	FALSE
zgc:153240	F1R0L3;A0A0R4IXH3		10	10	10	33.1	41.083	366	28.7375	28.9485	28.9798	28.537	28.5332	27.9773	28.5456	28.2314	28.7375	28.9485	28.9798	28.537	28.5332	27.9773	28.5456	28.2314	28.8007	28.3219	4	4	0.0332929	1.47765	0.478833	FALSE
A0A0R4IY87	A0A0R4IY87;A0A0R4IXI0		7	5	5	16.7	69.899	624	NA	26.1872	NA	26.4196	NA	26.0329	26.5054	26.8167	25.1743	26.1872	25.085	26.4196	25.3273	26.0329	26.5054	26.8167	25.7165	26.1706	2	3	0.372953	0.428346	-0.454012	FALSE
usf1	E9QBR1;A0A0R4IXK2;E9QFN2;E9QIH8;F1QQW3;F1QUA1;E9QHY9;E9QDM4;E9QEC7;E9QFD0;E9QBT6		5	5	3	16.2	28.838	266	26.837	27.3661	27.0878	NA	NA	27.2738	27.0802	NA	26.837	27.3661	27.0878	24.9348	25.4386	27.2738	27.0802	23.9917	26.5564	25.9461	3	2	0.545683	0.263059	0.610325	FALSE
A0A0R4IXL0	A0A0R4IXL0;Q6DRH1;A0A0R4ITC0;A0A0G2KQ58		67	67	67	61.5	133.88	1174	29.6306	29.9596	29.6751	29.9792	29.6405	29.5168	29.8421	29.5014	29.6306	29.9596	29.6751	29.9792	29.6405	29.5168	29.8421	29.5014	29.8111	29.6252	4	4	0.176576	0.753069	0.185918	FALSE
A0A0R4IXL2	A0A0R4IXL2		7	6	6	26.4	46.017	406	27.9704	27.7441	27.3897	27.8667	28.3684	27.9096	28.1719	28.149	27.9704	27.7441	27.3897	27.8667	28.3684	27.9096	28.1719	28.149	27.7427	28.1497	4	4	0.0447054	1.34964	-0.407025	FALSE
camkk1a;camkk1b	A0A0R4IXN0;Q58EH5;A2BIP2;F1QJQ4;X1WG73;A0A2R8QU34		4	4	4	12.4	37.035	330	27.4027	27.51	27.1317	27.7072	27.122	27.4144	27.7334	27.379	27.4027	27.51	27.1317	27.7072	27.122	27.4144	27.7334	27.379	27.4379	27.4122	4	4	0.887057	0.0520483	0.0257095	FALSE
A0A0R4IXP1	A0A0R4IXP1		4	4	4	24.6	30.21	268	27.7715	26.6814	26.7469	26.8803	27.7887	27.4141	27.1733	26.7117	27.7715	26.6814	26.7469	26.8803	27.7887	27.4141	27.1733	26.7117	27.02	27.272	4	4	0.486612	0.312817	-0.25194	FALSE
A0A2R8QQX2	A0A2R8QQX2;A0A0R4IXR0;A0A140LGF8;E7F8A3;E7EXQ4		8	7	7	11.5	84.311	740	27.3037	28.0239	27.9367	27.9996	28.2787	27.831	27.9839	28.0672	27.3037	28.0239	27.9367	27.9996	28.2787	27.831	27.9839	28.0672	27.816	28.0402	4	4	0.307159	0.512637	-0.224226	FALSE
A0A0R4IXT6	A0A0R4IXT6;A0A1D5NSF5		14	14	14	17.9	103.67	937	28.6861	28.7249	28.5676	28.8122	28.9365	28.701	29.0274	28.448	28.6861	28.7249	28.5676	28.8122	28.9365	28.701	29.0274	28.448	28.6977	28.7782	4	4	0.595106	0.225406	-0.0805301	FALSE
A0A0R4IXT8	A0A0R4IXT8		8	8	8	6	143.91	1295	26.9706	27.0582	26.9069	27.1294	26.6547	26.7183	27.1188	26.747	26.9706	27.0582	26.9069	27.1294	26.6547	26.7183	27.1188	26.747	27.0163	26.8097	4	4	0.14449	0.840161	0.206548	FALSE
ptprdb	A0A0R4IXV2;B8A5J5	Protein-tyrosine-phosphatase	12	6	6	10.3	169.9	1515	26.8062	27.3903	27.0599	27.7563	26.6192	26.7106	26.2225	26.4615	26.8062	27.3903	27.0599	27.7563	26.6192	26.7106	26.2225	26.4615	27.2532	26.5035	4	4	0.0269062	1.57015	0.749744	FALSE
dmd	A0A0R4IXX0;F1R0H8;F1QXP9;A0A0R4IF13;F1R7V2;F1QC58;A2CI99;A0A2R8QPA3		152	152	136	48.7	414.35	3609	30.559	30.5324	30.6587	30.6224	30.5208	30.4164	30.4877	30.4138	30.559	30.5324	30.6587	30.6224	30.5208	30.4164	30.4877	30.4138	30.5931	30.4597	4	4	0.0146625	1.83379	0.133473	FALSE
gcdha	A0A0R4IXY0;Q6P3I8;A0A2R8QB98;A0A2R8Q5L8;A0A2R8Q208		14	14	11	63.5	43.83	395	30.3944	30.2773	30.0675	30.1047	30.1061	29.9031	29.6491	29.8185	30.3944	30.2773	30.0675	30.1047	30.1061	29.9031	29.6491	29.8185	30.211	29.8692	4	4	0.0325156	1.48791	0.341777	FALSE
A0A0R4IY00	A0A0R4IY00		16	16	16	45.2	38.816	345	29.0407	29.0467	29.3061	29.1055	31.314	29.2331	29.3562	29.1816	29.0407	29.0467	29.3061	29.1055	31.314	29.2331	29.3562	29.1816	29.1248	29.7712	4	4	0.299317	0.523869	-0.646438	FALSE
A0A0R4IY09	A0A0R4IY09		7	3	3	16.1	55.398	478	27.2192	26.3866	26.8013	26.5138	26.4228	26.7517	26.5468	26.7303	27.2192	26.3866	26.8013	26.5138	26.4228	26.7517	26.5468	26.7303	26.7302	26.6129	4	4	0.589641	0.229412	0.117316	FALSE
si:dkey-182g1.2	A0A0R4IY14;E9QE15;F1R698		4	4	4	18.4	29.587	267	28.1837	27.906	27.8709	27.8416	NA	27.8023	27.9812	28.0466	28.1837	27.906	27.8709	27.8416	24.8785	27.8023	27.9812	28.0466	27.9505	27.1771	4	3	0.388861	0.410206	0.773417	FALSE
A0A0R4IY27	A0A0R4IY27;A0A2R8QGJ6;A0A2R8QER2		48	3	3	17.2	311.66	2793	NA	26.1986	25.8882	26.5931	NA	25.6412	25.7753	25.7366	25.3377	26.1986	25.8882	26.5931	25.02	25.6412	25.7753	25.7366	26.0044	25.5433	3	3	0.204805	0.68866	0.461111	FALSE
A0A0R4IY34	A0A0R4IY34		13	13	13	39.8	38.445	344	27.529	27.9993	27.944	28.1614	27.6982	27.7786	28.1515	27.847	27.529	27.9993	27.944	28.1614	27.6982	27.7786	28.1515	27.847	27.9084	27.8688	4	4	0.821169	0.0855674	0.0396181	FALSE
pum2	A0A0R4IY44;F1R4Q6		12	9	9	10.6	126.41	1182	NA	27.8298	27.2654	27.4411	27.4991	27.501	NA	NA	25.5061	27.8298	27.2654	27.4411	27.4991	27.501	25.1151	24.1068	27.0106	26.0555	3	2	0.384863	0.414694	0.955121	FALSE
A0A0R4IY52	A0A0R4IY52		12	12	12	16.3	82.849	724	28.9303	26.6158	27.3141	27.9785	28.6105	28.2343	27.7864	27.9029	28.9303	26.6158	27.3141	27.9785	28.6105	28.2343	27.7864	27.9029	27.7097	28.1335	4	4	0.467831	0.329911	-0.423825	FALSE
ncoa3	F1QMV7;A0A0R4IY58		5	5	5	4.3	159.53	1497	25.9404	27.7112	28.1525	28.1904	25.9153	26.6502	26.7614	27.8283	25.9404	27.7112	28.1525	28.1904	25.9153	26.6502	26.7614	27.8283	27.4986	26.7888	4	4	0.327434	0.484876	0.709821	FALSE
zc3h13	B0S5D8;A0A0R4IY72		8	8	8	4.4	204.39	1759	27.275	NA	NA	26.7908	27.6721	26.275	24.7741	26.4987	27.275	24.5943	25.4076	26.7908	27.6721	26.275	24.7741	26.4987	26.0169	26.305	2	4	0.748446	0.125839	-0.288038	FALSE
A0A0R4IY81	A0A0R4IY81		9	9	9	14.4	93.806	806	27.0104	26.0317	27.153	26.9103	26.4696	26.7684	27.1128	27.035	27.0104	26.0317	27.153	26.9103	26.4696	26.7684	27.1128	27.035	26.7763	26.8464	4	4	0.820271	0.0860427	-0.0700936	FALSE
A0A0R4IY96	A0A0R4IY96		19	19	19	25.7	111.26	1023	28.2102	28.8323	28.4563	28.6366	28.1356	28.2625	28.1505	27.7879	28.2102	28.8323	28.4563	28.6366	28.1356	28.2625	28.1505	27.7879	28.5338	28.0841	4	4	0.0385881	1.41355	0.449698	FALSE
ints10	F1QX18;A0A0R4IY98;Q6TNU3;F1QR53	Integrator complex subunit 10	6	6	6	11	81.257	715	26.4704	26.7013	26.68	26.9569	26.2857	26.8863	26.649	26.9956	26.4704	26.7013	26.68	26.9569	26.2857	26.8863	26.649	26.9956	26.7022	26.7042	4	4	0.991915	0.00352534	-0.00197968	FALSE
naa25	E7FD56;A0A0R4IYB7		35	35	35	45	111.42	975	29.7648	30.0629	29.7387	30.0858	29.7633	29.8604	30.2545	29.8012	29.7648	30.0629	29.7387	30.0858	29.7633	29.8604	30.2545	29.8012	29.913	29.9199	4	4	0.964477	0.015708	-0.00682768	FALSE
A0A0R4IYD1	A0A0R4IYD1		6	6	6	55.6	25.652	225	29.1007	29.1966	29.0603	29.1515	29.5915	29.1379	29.1047	29.3459	29.1007	29.1966	29.0603	29.1515	29.5915	29.1379	29.1047	29.3459	29.1273	29.295	4	4	0.233896	0.630977	-0.1677	FALSE
A0A0R4IYE4	A0A0R4IYE4;A0A2R8QDZ1		5	5	5	5.9	113.09	1007	NA	26.9174	27.2437	27.4591	27.1231	NA	27.0323	27.2703	25.7528	26.9174	27.2437	27.4591	27.1231	25.0901	27.0323	27.2703	26.8433	26.6289	3	3	0.750207	0.124819	0.214322	FALSE
ppm1aa	A0A0R4IYF8;Q6NYP6;A0A286Y912;A0A2R8QDD8;B8A4G3;A7MBY9		19	19	14	65.4	41.865	382	29.4804	29.7744	29.8846	29.9344	29.739	29.6714	29.746	29.9362	29.4804	29.7744	29.8846	29.9344	29.739	29.6714	29.746	29.9362	29.7684	29.7731	4	4	0.969507	0.0134493	-0.00469449	FALSE
A0A0R4IYH3	A0A0R4IYH3		2	2	2	5.7	36.83	335	30.363	NA	NA	NA	NA	NA	30.5963	30.7494	30.363	24.9504	25.1586	25.3448	24.9326	24.6536	30.5963	30.7494	26.4542	27.733	1	2	0.57376	0.24127	-1.2788	FALSE
lnpb	F1QDW0;A0A0R4IYI7;Q6PFM4;E9QBP1;F1R5C8	Protein lunapark-B	10	10	7	29.9	45.263	402	28.3988	28.2686	28.156	28.1409	28.0451	27.3089	28.1027	27.8993	28.3988	28.2686	28.156	28.1409	28.0451	27.3089	28.1027	27.8993	28.2411	27.839	4	4	0.110349	0.95723	0.40211	FALSE
A0A0R4IYK1	A0A0R4IYK1;A0A0R4I9W4;A0A2R8QQW1;A0A2R8Q841;A0A2R8RYT7		24	9	9	10.6	275.78	2423	26.667	26.1813	26.3047	26.7739	26.6443	26.578	26.1949	26.5152	26.667	26.1813	26.3047	26.7739	26.6443	26.578	26.1949	26.5152	26.4817	26.4831	4	4	0.993944	0.00263818	-0.0013776	FALSE
A0A0R4IYK3	A0A0R4IYK3;B8JL79;B8JL80		6	4	3	25.9	30.054	266	28.4024	28.207	28.739	28.1216	30.7002	28.2706	28.5493	28.4412	28.4024	28.207	28.739	28.1216	30.7002	28.2706	28.5493	28.4412	28.3675	28.9903	4	4	0.360678	0.44288	-0.622844	FALSE
A0A0R4IYL2	A0A0R4IYL2		4	4	4	8.1	58.052	533	27.3821	26.7821	27.2152	26.8254	26.6653	26.3456	26.3874	26.9023	27.3821	26.7821	27.2152	26.8254	26.6653	26.3456	26.3874	26.9023	27.0512	26.5752	4	4	0.0522134	1.28222	0.476043	FALSE
A0A0R4IYL8	A0A0R4IYL8		94	93	93	38.7	267.42	2363	29.1489	28.7753	29.2366	28.8482	29.1838	29.2549	28.9511	29.2634	29.1489	28.7753	29.2366	28.8482	29.1838	29.2549	28.9511	29.2634	29.0022	29.1633	4	4	0.281724	0.550176	-0.161081	FALSE
sdad1	Q6NV26;A0A0R4IYN8;A0A0R4IW28	Protein SDA1 homolog	7	7	7	9.4	79.021	682	28.0456	26.3988	26.8471	26.7078	27.4521	26.894	26.5884	26.6838	28.0456	26.3988	26.8471	26.7078	27.4521	26.894	26.5884	26.6838	26.9998	26.9046	4	4	0.82606	0.0829883	0.0952568	FALSE
A0A0R4IYR2	A0A0R4IYR2;A0A0J9YJ53;A0A0J9YJF2		13	13	13	59.4	38.502	345	30.5364	30.6133	30.499	30.5168	30.0042	30.386	30.4116	30.3656	30.5364	30.6133	30.499	30.5168	30.0042	30.386	30.4116	30.3656	30.5414	30.2918	4	4	0.0771416	1.11271	0.249567	FALSE
A0A0R4IYR7	A0A0R4IYR7		9	9	9	48.5	29.447	264	29.0719	29.1617	28.9658	29.0292	31.4465	29.3095	29.1748	29.3898	29.0719	29.1617	28.9658	29.0292	31.4465	29.3095	29.1748	29.3898	29.0572	29.8302	4	4	0.248192	0.605212	-0.773011	FALSE
igf2bp3	Q9PW80;A0A0R4IYT0;E9QJD2	Insulin-like growth factor 2 mRNA-binding protein 3	34	30	29	57.4	63.351	582	32.1925	32.2043	32.3349	32.2369	32.662	32.3992	32.4774	32.5769	32.1925	32.2043	32.3349	32.2369	32.662	32.3992	32.4774	32.5769	32.2421	32.5289	4	4	0.00831269	2.08026	-0.286715	FALSE
A0A0R4IYT8	A0A0R4IYT8;A0A0R4IBK6		16	16	16	35.9	67.565	596	28.6959	28.4682	28.299	28.4988	28.9356	28.7573	28.6525	28.4824	28.6959	28.4682	28.299	28.4988	28.9356	28.7573	28.6525	28.4824	28.4905	28.7069	4	4	0.135282	0.86876	-0.216467	FALSE
A0A0R4IYU4	A0A0R4IYU4		14	14	14	46.5	39.467	355	31.6849	31.6085	31.0144	31.4476	31.1778	31.8879	31.866	32.0065	31.6849	31.6085	31.0144	31.4476	31.1778	31.8879	31.866	32.0065	31.4388	31.7345	4	4	0.267156	0.573236	-0.295701	FALSE
A0A0R4IYX8	A0A0R4IYX8;A0A0R4IBZ8		34	32	32	77.5	62.606	574	31.2223	31.2634	31.1881	31.2703	31.1705	31.1096	31.1676	31.1927	31.2223	31.2634	31.1881	31.2703	31.1705	31.1096	31.1676	31.1927	31.236	31.1601	4	4	0.027301	1.56382	0.0759173	FALSE
lamp2	F1R902;Q5BKX3;A0A0R4IZ00;A0A2R8Q0I4;A0A2R8QCH1;E9QB34;F1QCL4		3	3	3	11.8	22.869	211	28.3277	28.8872	28.3066	29.2452	28.1234	27.9366	28.5095	28.4158	28.3277	28.8872	28.3066	29.2452	28.1234	27.9366	28.5095	28.4158	28.6917	28.2463	4	4	0.154434	0.811257	0.445351	FALSE
A0A0R4IZ17	A0A0R4IZ17;A0A2R8QJR2;A0A0R4IUW2;A0A0R4ICS9		10	10	10	15.1	77.976	691	26.3807	27.7742	27.506	27.4696	26.8815	27.739	27.4775	26.8141	26.3807	27.7742	27.506	27.4696	26.8815	27.739	27.4775	26.8141	27.2826	27.228	4	4	0.891523	0.0498677	0.0546113	FALSE
tollip	Q7ZV43;A0A0R4IZ33;A0A0R4IVK4	Toll-interacting protein	12	12	12	57.2	30.424	276	30.8842	31.1388	30.799	31.0139	29.8789	30.9058	30.8054	30.9664	30.8842	31.1388	30.799	31.0139	29.8789	30.9058	30.8054	30.9664	30.959	30.6392	4	4	0.304428	0.516515	0.319811	FALSE
papl	A0A0R4IZ62;A5D6U8	Iron/zinc purple acid phosphatase-like protein	2	2	2	5.9	48.389	422	NA	27.213	NA	27.1949	NA	27.4118	27.0181	26.6278	25.4386	27.213	24.841	27.1949	25.5536	27.4118	27.0181	26.6278	26.1719	26.6528	2	3	0.536994	0.27003	-0.480949	FALSE
A0A0R4IZ84	A0A0R4IZ84		12	12	12	8.4	172.24	1544	26.8022	27.5219	25.7936	27.5797	26.8257	27.6131	27.3042	27.2517	26.8022	27.5219	25.7936	27.5797	26.8257	27.6131	27.3042	27.2517	26.9244	27.2487	4	4	0.509188	0.293122	-0.324295	FALSE
A0A2R8QIC4	A0A2R8QIC4;A0A2R8Q4B7;A0A0R4IZ89		33	33	33	19.4	203.06	1850	28.7442	29.2549	28.7858	29.1632	28.7333	28.8179	29.3325	28.7647	28.7442	29.2549	28.7858	29.1632	28.7333	28.8179	29.3325	28.7647	28.987	28.9121	4	4	0.709642	0.148961	0.0749327	FALSE
A0A140LG18	A0A140LG18;A0A0R4IZ95		7	4	4	29.3	23.663	208	NA	26.5373	NA	NA	NA	27.1961	26.6337	NA	25.1135	26.5373	25.3021	25.0064	25.4679	27.1961	26.6337	25.5102	25.4898	26.202	1	2	0.248511	0.604654	-0.712138	FALSE
neflb	A0A0R4IZ96;B0R1B8		27	23	21	51.5	58.659	517	29.6457	30.39	30.2963	30.4739	29.9183	30.2235	30.1006	30.1622	29.6457	30.39	30.2963	30.4739	29.9183	30.2235	30.1006	30.1622	30.2015	30.1012	4	4	0.644092	0.191052	0.100316	FALSE
hspg2	F1R5K7;A0A0R4IZA6;F1RCP6		108	108	108	41.6	369.98	3397	29.786	30.0417	29.7859	29.9461	29.5373	29.5156	29.6296	29.5487	29.786	30.0417	29.7859	29.9461	29.5373	29.5156	29.6296	29.5487	29.8899	29.5578	4	4	0.00854302	2.06839	0.33215	FALSE
A0A0R4IZC2	A0A0R4IZC2;A0A2R8Q859;A0A0R4IG79;A0A2R8RK12;A0A2R8RTS0		17	14	13	31	93.378	913	30.0646	29.8542	30.0304	29.9676	30.2293	30.1141	30.2187	30.4884	30.0646	29.8542	30.0304	29.9676	30.2293	30.1141	30.2187	30.4884	29.9792	30.2626	4	4	0.028903	1.53906	-0.283427	FALSE
A0A0R4IZD6	A0A0R4IZD6		3	3	3	45.1	9.1405	82	26.6761	27.5836	NA	27.278	27.2251	26.8999	27.376	26.9422	26.6761	27.5836	24.8473	27.278	27.2251	26.8999	27.376	26.9422	26.5963	27.1108	3	4	0.465966	0.331646	-0.514544	FALSE
hnrnph1	A0A0R4IZE3;Q6P0V0		8	5	5	27.1	43.732	402	29.0848	30.048	28.9754	29.5108	29.595	NA	29.483	29.9239	29.0848	30.048	28.9754	29.5108	29.595	24.6385	29.483	29.9239	29.4048	28.4101	4	3	0.491396	0.308569	0.99464	FALSE
zgc:172341	A0A0R4IZE6;A9JRH3;A0A2R8QK96		4	4	4	16.3	38.039	338	26.3898	26.5411	NA	NA	NA	26.2659	26.1299	NA	26.3898	26.5411	25.5763	25.09	25.4335	26.2659	26.1299	25.0923	25.8993	25.7304	2	2	0.716617	0.144713	0.168868	FALSE
A0A0R4IZF6	A0A0R4IZF6		11	11	7	24.4	66.527	616	29.7857	28.5283	28.7023	28.8576	29.2165	28.9911	28.8254	28.24	29.7857	28.5283	28.7023	28.8576	29.2165	28.9911	28.8254	28.24	28.9685	28.8182	4	4	0.683681	0.165147	0.150241	FALSE
A0A0R4IZG6	A0A0R4IZG6;Q5BLD6		11	9	9	32.4	55.401	512	28.5568	27.9622	28.0855	28.0268	28.3779	28.2299	28.2294	28.1839	28.5568	27.9622	28.0855	28.0268	28.3779	28.2299	28.2294	28.1839	28.1578	28.2553	4	4	0.53389	0.272548	-0.0974392	FALSE
hook1	A0A0R4IZI6;Q5TZ80	Protein Hook homolog 1	14	14	14	19.4	82.278	708	26.306	27.7351	27.7521	28.0755	27.3059	27.7767	28.0186	27.0915	26.306	27.7351	27.7521	28.0755	27.3059	27.7767	28.0186	27.0915	27.4671	27.5482	4	4	0.864253	0.0633593	-0.0810385	FALSE
zfpl1	A0A0R4IZJ5;P62447	Zinc finger protein-like 1	5	5	5	20.5	35.669	317	28.1217	28.4051	28.0694	27.0413	28.6175	28.3126	27.4772	28.0367	28.1217	28.4051	28.0694	27.0413	28.6175	28.3126	27.4772	28.0367	27.9094	28.111	4	4	0.619682	0.207831	-0.201582	FALSE
A0A0R4IZJ7	A0A0R4IZJ7		12	2	2	40.8	44.333	387	28.063	27.0758	27.3933	NA	27.5367	27.2796	27.3903	27.5701	28.063	27.0758	27.3933	25.0406	27.5367	27.2796	27.3903	27.5701	26.8932	27.4442	3	4	0.460441	0.336826	-0.550961	FALSE
stag2b	A0A0R4IZR5;E7FE97;A0A0R4ITI8;A0A0R4IH61		46	46	30	41.5	146.55	1276	28.7302	29.0777	28.8188	29.0822	28.6275	28.5255	28.9352	28.6211	28.7302	29.0777	28.8188	29.0822	28.6275	28.5255	28.9352	28.6211	28.9272	28.6773	4	4	0.0958432	1.01844	0.249931	FALSE
A0A0R4IZT6	A0A0R4IZT6		21	8	7	72.4	37.082	323	30.0873	30.1228	30.3003	30.235	29.4141	30.0621	30.153	30.179	30.0873	30.1228	30.3003	30.235	29.4141	30.0621	30.153	30.179	30.1863	29.9521	4	4	0.290082	0.537479	0.234248	FALSE
npc1	A0A0R4IZV0;F1QNG7;A0A2R8Q2J0		19	19	19	17.5	142.19	1271	29.5177	29.5968	29.4628	29.7009	29.2494	29.2713	29.5331	29.4043	29.5177	29.5968	29.4628	29.7009	29.2494	29.2713	29.5331	29.4043	29.5695	29.3645	4	4	0.0520497	1.28358	0.205003	FALSE
A0A0R4IZV6	A0A0R4IZV6		39	39	39	48.8	110.04	965	30.1768	29.9845	30.2827	30.0974	30.2054	30.2204	29.9467	30.246	30.1768	29.9845	30.2827	30.0974	30.2054	30.2204	29.9467	30.246	30.1353	30.1546	4	4	0.84434	0.0734828	-0.0192874	FALSE
A0A0R4J6Q8	A0A0R4J6Q8;A0A2R9YJL7		4	4	4	3.7	127.18	1145	26.7859	NA	NA	27.1235	26.8928	NA	26.5859	26.092	26.7859	25.475	25.2609	27.1235	26.8928	25.4564	26.5859	26.092	26.1613	26.2568	2	3	0.871232	0.0598661	-0.0954849	FALSE
LOC101885310;wasf1	A0A0R4J6V8;F1RER8;A0A2R8Q261;A5WUR1		6	5	5	16.8	47.74	434	27.8645	27.5427	27.9839	27.6505	27.5458	27.8574	27.846	27.9463	27.8645	27.5427	27.9839	27.6505	27.5458	27.8574	27.846	27.9463	27.7604	27.7989	4	4	0.782215	0.106674	-0.0384316	FALSE
myo18aa	A0A0R4J7R2;E7F632		31	26	26	17.5	278.86	2454	27.1226	27.7148	27.0848	27.573	27.5958	27.8489	27.7159	27.1357	27.1226	27.7148	27.0848	27.573	27.5958	27.8489	27.7159	27.1357	27.3738	27.5741	4	4	0.401588	0.39622	-0.200289	FALSE
A0A0R4J8E6	A0A0R4J8E6;A0A286YA65		126	126	126	62.8	274.37	2342	30.5522	30.8571	30.6277	30.8536	30.4617	30.4959	30.6462	30.4249	30.5522	30.8571	30.6277	30.8536	30.4617	30.4959	30.6462	30.4249	30.7227	30.5072	4	4	0.0660391	1.1802	0.215499	FALSE
kidins220a	A0A0R4J8R8;F1R1A4		12	3	3	7.6	188.05	1694	NA	25.2443	24.872	25.5053	NA	NA	25.0393	NA	24.9063	25.2443	24.872	25.5053	24.2771	24.8886	25.0393	25.4322	25.132	24.9093	3	1	0.466734	0.33093	0.222671	FALSE
A0A140LFP0	A0A140LFP0		51	51	51	32.5	184.03	1660	28.2826	28.6184	28.461	28.3357	28.363	28.4346	28.5303	28.3608	28.2826	28.6184	28.461	28.3357	28.363	28.4346	28.5303	28.3608	28.4244	28.4221	4	4	0.979573	0.00896342	0.00228884	FALSE
A0A140LFP6	A0A140LFP6		3	3	3	11.3	21.343	195	26.6784	26.8167	27.272	27.0178	27.5067	27.0305	27.5971	27.3012	26.6784	26.8167	27.272	27.0178	27.5067	27.0305	27.5971	27.3012	26.9462	27.3589	4	4	0.06193	1.2081	-0.412664	FALSE
A0A140LFQ0	A0A140LFQ0		4	4	4	14.6	52.67	471	26.9254	27.0959	26.1868	27.7314	26.7327	26.2221	26.6651	26.6902	26.9254	27.0959	26.1868	27.7314	26.7327	26.2221	26.6651	26.6902	26.9849	26.5775	4	4	0.298772	0.52466	0.407351	FALSE
si:dkey-241l7.4;si:dkey-241l7.5	A0A140LFS0;Q5RG16;Q5RG15;Q5RG14;Q5RG08		3	3	3	32	17.279	153	28.6283	28.6701	28.605	28.8671	31.1039	31.1917	31.4207	30.7822	28.6283	28.6701	28.605	28.8671	31.1039	31.1917	31.4207	30.7822	28.6926	31.1246	4	4	5.48959e-05	4.26046	-2.43203	TRUE
dusp19b	F1Q669;A0A140LFT0		5	5	5	35.5	22.35	203	NA	25.7954	26.474	26.7016	26.4367	26.6963	25.9323	27.1597	25.364	25.7954	26.474	26.7016	26.4367	26.6963	25.9323	27.1597	26.0838	26.5563	3	4	0.28389	0.546849	-0.472497	FALSE
LOC557118	A0A140LFT4;F1RAW5;A0A2R8PVT4		2	2	2	3.2	71.639	652	28.458	27.5171	27.2589	26.3241	28.1905	27.5422	27.4781	27.8895	28.458	27.5171	27.2589	26.3241	28.1905	27.5422	27.4781	27.8895	27.3895	27.7751	4	4	0.458976	0.33821	-0.385548	FALSE
A0A140LFT8	A0A140LFT8;A0A2R8QEG4;A0A2R8QM78;A0A2R8QP64;A0A2R8QNK0;F1R1G7;A0A2R8QJC7;A0A2R8PXX9;A0A2R8QCI5;A0A2R8QM46;A0A2R8PZL5;A0A0G2KVR5;A0A2R8QJ92;F1QVB7;A0A2R8Q3X7;A0A2R8S0C4		23	23	23	30.7	1639.3	15157	30.5574	30.2948	30.5589	30.7715	30.8655	30.7167	30.5036	30.5822	30.5574	30.2948	30.5589	30.7715	30.8655	30.7167	30.5036	30.5822	30.5456	30.667	4	4	0.37357	0.427628	-0.121339	FALSE
A0A140LFX3	A0A140LFX3		6	6	6	15.4	67.678	583	26.3737	26.4598	25.2774	26.5464	26.6682	26.3833	26.5107	26.3878	26.3737	26.4598	25.2774	26.5464	26.6682	26.3833	26.5107	26.3878	26.1643	26.4875	4	4	0.360809	0.442723	-0.323197	FALSE
A0A140LG01	A0A140LG01;A0A140UHW3;A0A140LGZ6;A0A140LGF4		25	25	25	74.5	43.26	381	32.2583	32.2607	31.3249	31.7967	33.6409	31.9537	32.2044	32.0949	32.2583	32.2607	31.3249	31.7967	33.6409	31.9537	32.2044	32.0949	31.9101	32.4735	4	4	0.270148	0.568398	-0.563354	FALSE
A0A140LG11	A0A140LG11		8	8	8	19.6	54.066	526	30.5406	29.1984	30.227	29.598	30.6841	30.4958	29.4166	30.4808	30.5406	29.1984	30.227	29.598	30.6841	30.4958	29.4166	30.4808	29.891	30.2693	4	4	0.400238	0.397682	-0.378354	FALSE
A0A140LG26	A0A140LG26		3	2	2	8	48.155	436	28.12	27.2469	27.2858	27.2027	28.2487	27.5957	27.4196	27.6446	28.12	27.2469	27.2858	27.2027	28.2487	27.5957	27.4196	27.6446	27.4638	27.7271	4	4	0.390975	0.407851	-0.263309	FALSE
nxt2	A0A140LG28;E9QCN6;F1QNZ5		3	3	3	26.3	15.703	137	27.2525	26.5475	27.4829	NA	28.2844	27.0208	27.6335	NA	27.2525	26.5475	27.4829	24.9907	28.2844	27.0208	27.6335	25.1851	26.5684	27.031	3	3	0.61558	0.210715	-0.462548	FALSE
A0A140LG49	A0A140LG49		11	5	5	39.2	50.615	444	29.0234	27.6981	28.1323	27.9396	28.9225	28.1413	28.4912	28.7478	29.0234	27.6981	28.1323	27.9396	28.9225	28.1413	28.4912	28.7478	28.1983	28.5757	4	4	0.312833	0.504687	-0.377336	FALSE
A0A140LG62	A0A140LG62		5	5	5	12.1	94.484	852	26.1489	26.3781	25.6971	25.4037	26.8867	26.4839	26.138	26.2083	26.1489	26.3781	25.6971	25.4037	26.8867	26.4839	26.138	26.2083	25.9069	26.4292	4	4	0.111836	0.951418	-0.522296	FALSE
A0A140LG64	A0A140LG64		8	8	7	13.6	64.148	568	29.9255	30.0664	29.6142	29.9688	30.5076	30.2097	30.1312	29.7382	29.9255	30.0664	29.6142	29.9688	30.5076	30.2097	30.1312	29.7382	29.8937	30.1467	4	4	0.232387	0.633789	-0.252948	FALSE
aldh4a1	A0A140LG76;Q7SY23	Delta-1-pyrroline-5-carboxylate dehydrogenase, mitochondrial	35	35	35	74.6	61.506	556	31.733	32.2372	32.2552	32.1582	32.0411	32.1257	32.201	32.1736	31.733	32.2372	32.2552	32.1582	32.0411	32.1257	32.201	32.1736	32.0959	32.1354	4	4	0.774919	0.110744	-0.0394565	FALSE
pcdh19	A0A140LG84;F8W3X3;A0A2R8QME5		11	11	11	12.3	112.27	1017	27.1506	27.4918	27.0356	27.2055	27.2459	26.8009	27.2458	26.9623	27.1506	27.4918	27.0356	27.2055	27.2459	26.8009	27.2458	26.9623	27.2209	27.0638	4	4	0.326238	0.486466	0.157127	FALSE
arl3l2	A0A140LG87;Q6PC43;B8JLB2		6	5	5	48.4	20.592	186	28.712	27.9352	28.3002	28.204	26.8674	28.468	28.1785	28.1801	28.712	27.9352	28.3002	28.204	26.8674	28.468	28.1785	28.1801	28.2878	27.9235	4	4	0.404517	0.393063	0.364351	FALSE
sos1	A2RRV5;A0A140LGB4;A0A140LGX2;A0A140LH22;A0A140LGZ9		9	9	8	13.7	80.487	713	26.0999	NA	26.4043	26.295	27.1358	25.9384	NA	26.7009	26.0999	25.6622	26.4043	26.295	27.1358	25.9384	25.4256	26.7009	26.1154	26.3002	3	3	0.67941	0.167868	-0.184837	FALSE
A0A140LGC3	A0A140LGC3		3	2	2	26.4	12.01	106	27.8612	NA	28.2283	27.9698	NA	28.0849	28.2784	27.7917	27.8612	25.35	28.2283	27.9698	25.5436	28.0849	28.2784	27.7917	27.3523	27.4246	3	3	0.940186	0.0267861	-0.0723302	FALSE
A0A140LGF1	A0A140LGF1		3	3	3	16.7	31.22	270	25.3938	26.458	26.4325	26.9342	26.2855	25.8322	NA	26.1224	25.3938	26.458	26.4325	26.9342	26.2855	25.8322	25.0212	26.1224	26.3046	25.8153	4	3	0.298712	0.524748	0.489332	FALSE
tegt	E7F1Q5;A0A140LGF6		3	3	3	8.7	25.93	230	26.8147	27.8805	26.2573	27.7475	27.0285	26.3857	26.6683	26.1865	26.8147	27.8805	26.2573	27.7475	27.0285	26.3857	26.6683	26.1865	27.175	26.5673	4	4	0.224289	0.649191	0.607724	FALSE
A0A140LGF7	A0A140LGF7		7	7	7	27.9	39.653	365	27.5791	27.3069	27.1776	26.9771	NA	NA	NA	NA	27.5791	27.3069	27.1776	26.9771	25.107	25.1735	25.2501	25.208	27.2602	25.1847	4	0	0.000281692	3.55022	2.07548	TRUE
rnaseh2c	E9QD20;A0A140LGF9		3	3	3	23.4	15.377	137	27.9807	27.9851	28.3086	28.2474	27.7249	28.3883	27.6398	28.1699	27.9807	27.9851	28.3086	28.2474	27.7249	28.3883	27.6398	28.1699	28.1305	27.9807	4	4	0.489544	0.310208	0.149736	FALSE
A0A140LGG1	A0A140LGG1		62	46	39	38.9	211.95	1891	29.3185	29.5291	29.4367	29.5615	29.2922	29.2978	29.3363	29.4042	29.3185	29.5291	29.4367	29.5615	29.2922	29.2978	29.3363	29.4042	29.4614	29.3326	4	4	0.0949986	1.02228	0.128808	FALSE
tnmd	A0A140LGH0;F1QHC8		3	3	3	17.6	27.953	238	27.6158	27.3519	27.6324	27.1712	NA	27.7091	27.1547	27.1005	27.6158	27.3519	27.6324	27.1712	24.7937	27.7091	27.1547	27.1005	27.4428	26.6895	4	3	0.329981	0.481511	0.753339	FALSE
A0A140LGH7	A0A140LGH7		6	5	5	39.7	24.654	219	25.7491	28.5316	26.4557	27.6075	26.8657	NA	27.5215	25.7789	25.7491	28.5316	26.4557	27.6075	26.8657	25.0935	27.5215	25.7789	27.086	26.3149	4	3	0.384331	0.415294	0.771053	FALSE
A0A140LGH8	A0A140LGH8		16	16	16	42.8	63.508	584	28.7984	28.7629	28.8999	28.6771	29.4175	29.2945	29.2225	29.145	28.7984	28.7629	28.8999	28.6771	29.4175	29.2945	29.2225	29.145	28.7846	29.2699	4	4	0.00073392	3.13435	-0.485318	FALSE
lcp1	A0A140LGK1;Q6P698	Plastin-2	30	24	23	54.6	69.801	624	29.4756	29.6025	29.7036	29.5207	29.5547	29.7962	29.7574	29.7054	29.4756	29.6025	29.7036	29.5207	29.5547	29.7962	29.7574	29.7054	29.5756	29.7034	4	4	0.130149	0.885559	-0.12782	FALSE
A0A140LGL3	A0A140LGL3;A0A2R8QPD1;A0A140LGR4		14	12	12	33.7	61.096	543	28.1795	28.5439	27.9903	28.4422	28.1682	27.7686	28.2902	27.987	28.1795	28.5439	27.9903	28.4422	28.1682	27.7686	28.2902	27.987	28.289	28.0535	4	4	0.214348	0.66888	0.235495	FALSE
A0A140LGL5	A0A140LGL5;A0A2R8Q7F0		24	24	23	28.2	132.72	1215	28.8063	29.4781	28.9743	28.9916	28.7974	28.8132	29.2156	28.8538	28.8063	29.4781	28.9743	28.9916	28.7974	28.8132	29.2156	28.8538	29.0626	28.92	4	4	0.451151	0.345678	0.142608	FALSE
A0A140LGM3	A0A140LGM3;E7F842;Q4V9G2;X1WDS6;Q58EC4;E7F8K2		11	11	6	48.5	41.069	367	27.1142	26.8092	26.1423	26.467	26.6267	26.9392	26.425	27.4469	27.1142	26.8092	26.1423	26.467	26.6267	26.9392	26.425	27.4469	26.6332	26.8595	4	4	0.487908	0.311662	-0.226278	FALSE
A0A140LGM4	A0A140LGM4		7	7	7	21	50.189	452	29.0438	29.4281	29.3973	28.8467	29.4909	29.1958	29.4422	29.0249	29.0438	29.4281	29.3973	28.8467	29.4909	29.1958	29.4422	29.0249	29.179	29.2884	4	4	0.563007	0.249486	-0.109454	FALSE
A0A2R8Q4Z8	A0A2R8Q4Z8;A0A2R8QDL7;A0A140LGN9;A0A140LGY2		26	16	16	23	147.53	1316	28.7121	27.8809	28.2431	28.2314	27.809	27.6778	28.3081	28.2021	28.7121	27.8809	28.2431	28.2314	27.809	27.6778	28.3081	28.2021	28.2669	27.9993	4	4	0.285959	0.543696	0.267628	FALSE
A0A140LGP8	A0A140LGP8		2	2	2	49.2	6.44	61	27.2008	27.4521	27.4951	27.5424	26.7774	27.4793	27.7009	27.7426	27.2008	27.4521	27.4951	27.5424	26.7774	27.4793	27.7009	27.7426	27.4226	27.4251	4	4	0.99226	0.00337466	-0.00244926	FALSE
mmgt1	A0A140LGQ4;Q6TLE4	Membrane magnesium transporter 1	2	2	2	31	11.615	100	29.8703	29.3934	30.1436	29.6105	29.5439	29.7035	29.6471	30.0036	29.8703	29.3934	30.1436	29.6105	29.5439	29.7035	29.6471	30.0036	29.7544	29.7245	4	4	0.881119	0.0549653	0.0299	FALSE
A0A140LGS9	A0A140LGS9		10	10	10	39.5	37.097	342	28.4156	27.9882	28.2103	27.7614	29.1821	27.712	27.4574	27.6816	28.4156	27.9882	28.2103	27.7614	29.1821	27.712	27.4574	27.6816	28.0939	28.0083	4	4	0.849014	0.0710854	0.0855913	FALSE
hp1bp3	A0A140LGU1;E7FAZ5;REV__E7FEH9		32	32	27	49	66.831	610	33.5474	33.2697	33.2847	33.4309	33.45	33.0801	33.1116	33.055	33.5474	33.2697	33.2847	33.4309	33.45	33.0801	33.1116	33.055	33.3832	33.1742	4	4	0.120722	0.918213	0.209028	FALSE
A0A140LGX4	A0A140LGX4		31	31	31	34.4	112.46	1010	32.5508	32.5316	32.5323	32.4541	32.7148	32.5846	32.6507	32.7187	32.5508	32.5316	32.5323	32.4541	32.7148	32.5846	32.6507	32.7187	32.5172	32.6672	4	4	0.0100377	1.99836	-0.149984	FALSE
phf6	A0A140LGX9;F1QPB3		2	2	2	10.3	21.544	195	26.9098	26.894	NA	26.9494	NA	26.1714	26.3964	NA	26.9098	26.894	25.4999	26.9494	25.2092	26.1714	26.3964	25.3051	26.5633	25.7705	3	2	0.140352	0.852782	0.792752	FALSE
A0A140LGY7	A0A140LGY7;A0A140LH51;X1WBZ2		44	44	38	24.4	286.41	2583	28.9893	29.3486	29.1118	29.2354	29.1401	29.0252	29.4258	29.0566	28.9893	29.3486	29.1118	29.2354	29.1401	29.0252	29.4258	29.0566	29.1713	29.1619	4	4	0.940588	0.0266005	0.00931712	FALSE
pcdh1b	A0A140LGZ8;E7F376;A0A2R8QRW9;A0A2R8RSE7;A0A2R8QH13;A0A2R8Q7C1;A0A2R8Q987;A0A2R8Q8B5;A0A2R8RHH9;A0A2R8QPV1		7	7	6	6.9	119.41	1093	26.4291	25.8822	26.6707	26.895	27.157	26.7792	26.7706	26.4895	26.4291	25.8822	26.6707	26.895	27.157	26.7792	26.7706	26.4895	26.4693	26.7991	4	4	0.25527	0.593	-0.329797	FALSE
map7d3	A0A140LH09;A0A2R8QIV6;A0A140LH79;E7F0V5;A0A140LFX2		2	2	2	3.7	66.017	591	NA	NA	26.3546	26.1542	NA	27.2543	25.2517	25.6158	24.6079	25.7336	26.3546	26.1542	25.1636	27.2543	25.2517	25.6158	25.7126	25.8213	2	3	0.867757	0.0616021	-0.108754	FALSE
A0A2R8QRN6	A0A2R8QRN6;A0A2R8QAT1;A0A140LH10		2	2	2	26.3	10.675	95	26.8158	26.4476	27.9642	27.8189	NA	NA	NA	26.8634	26.8158	26.4476	27.9642	27.8189	25.4762	25.3214	25.2166	26.8634	27.2616	25.7194	4	1	0.0281441	1.55061	1.54223	TRUE
dnm1l	A0A140LH30;Q7SXN5;F1Q917;F1QB59;Q800G5	Dynamin-1-like protein	40	40	33	71.6	79.572	715	31.2579	30.8934	30.8966	30.8853	31.3161	31.0716	31.095	31.1308	31.2579	30.8934	30.8966	30.8853	31.3161	31.0716	31.095	31.1308	30.9833	31.1534	4	4	0.173807	0.759933	-0.170118	FALSE
A0A140LH42	A0A140LH42;A0A2R8RSR9;A0A2R8Q170;A0A2R8PX16;A0A2R8Q021;E7FEI1;B0V2S0;A0A2R8QNT0;F1QTK2		12	12	12	23.4	65.216	589	28.4908	27.9945	28.1345	28.4151	29.2305	28.2574	28.2363	28.4125	28.4908	27.9945	28.1345	28.4151	29.2305	28.2574	28.2363	28.4125	28.2587	28.5342	4	4	0.34869	0.45756	-0.275483	FALSE
A0A2R8QGK6	A0A2R8QGK6;A0A140LH71		7	7	7	15.4	86.769	755	26.5221	NA	NA	26.6907	25.9386	26.5563	NA	26.5881	26.5221	25.5529	24.4707	26.6907	25.9386	26.5563	24.9706	26.5881	25.8091	26.0134	2	3	0.760037	0.119165	-0.204265	FALSE
brd4	A0A140TAU4;F1R5H6;F1RBU8;A0A2R8QTB9;A0A2R8Q080;A0A2R8RSS8;A0A0R4IJ54;I3IS77	Bromodomain-containing protein 4	18	13	12	14.7	167.74	1519	27.4757	27.7591	26.3149	27.3132	27.8169	27.5691	28.2018	27.6216	27.4757	27.7591	26.3149	27.3132	27.8169	27.5691	28.2018	27.6216	27.2157	27.8023	4	4	0.161146	0.792781	-0.586618	FALSE
A0A1B1LZI1	A0A1B1LZI1		4	3	3	3.5	158.54	1414	NA	NA	26.1437	26.4006	NA	NA	26.2295	NA	25.2549	24.8189	26.1437	26.4006	24.5539	25.0656	26.2295	25.0591	25.6545	25.227	2	1	0.437207	0.359313	0.427492	FALSE
mcee	F1RDB7;A0A1D5NS29		7	7	7	46.9	18.926	175	29.6644	29.4105	29.8594	29.158	30.7115	29.5107	29.7406	29.2082	29.6644	29.4105	29.8594	29.158	30.7115	29.5107	29.7406	29.2082	29.5231	29.7928	4	4	0.492015	0.308021	-0.269665	FALSE
mdka	E9QIK2;Q9W767;A0A1D5NS41		2	2	2	25.2	14.7	135	27.7462	27.729	27.776	27.6923	30.6877	28.2228	27.8157	27.7219	27.7462	27.729	27.776	27.6923	30.6877	28.2228	27.8157	27.7219	27.7359	28.612	4	4	0.299636	0.523407	-0.876174	FALSE
A0A1D5NS46	A0A1D5NS46;A0A2R8Q219;A0A2R8Q557		2	2	2	6.4	37.381	346	NA	NA	26.5322	NA	25.9841	26.1574	NA	26.3988	25.4374	24.8788	26.5322	25.4854	25.9841	26.1574	25.1025	26.3988	25.5835	25.9107	1	3	0.49166	0.308335	-0.327242	FALSE
hmgb3a	F1QGP8;A0A1D5NS50;E7EZP6		16	15	15	50.2	24.557	213	32.7799	32.707	32.7723	32.9121	33.2119	32.5666	32.5248	32.4416	32.7799	32.707	32.7723	32.9121	33.2119	32.5666	32.5248	32.4416	32.7928	32.6862	4	4	0.595785	0.22491	0.106584	FALSE
dgkza	A0A1D5NS56;A0A1D5NSR9;E7F576;A0A1D5NSE1;A0A1D5NSC1;A0A1D5NSP2	Diacylglycerol kinase	7	6	6	8.6	114.76	1027	NA	NA	NA	NA	NA	25.8752	26.294	NA	25.3009	24.9804	25.1955	25.0053	25.5752	25.8752	26.294	24.1826	25.1205	25.4817	0	2	0.490148	0.309672	-0.361206	FALSE
cd99l2	A0A1D5NS74;A0A1D5NSB9;A0A1D5NSZ1;A0A2R8Q1M7;A0A0H2UKE9;Q6DBW9-2;Q6DBW9	CD99 antigen-like protein 2	4	4	4	24.8	26.099	250	27.3812	28.7736	28.4781	28.6952	30.1892	28.2121	28.0498	28.3413	27.3812	28.7736	28.4781	28.6952	30.1892	28.2121	28.0498	28.3413	28.332	28.6981	4	4	0.565153	0.247834	-0.366071	FALSE
tjp1b	A0A1D5NS76;E7FE08;X1WHN9		34	9	9	18.8	222.41	2005	27.5269	27.1979	26.3401	26.9317	27.9952	28.2594	25.8762	27.5943	27.5269	27.1979	26.3401	26.9317	27.9952	28.2594	25.8762	27.5943	26.9991	27.4313	4	4	0.503543	0.297964	-0.43216	FALSE
wu:fb66f03	E7F3A5;A0A2R8QGA4;A0A1D5NS89		5	5	5	21	31.962	300	29.5501	30.3185	29.5654	29.9131	29.3973	29.2694	29.427	29.5657	29.5501	30.3185	29.5654	29.9131	29.3973	29.2694	29.427	29.5657	29.8368	29.4148	4	4	0.0979382	1.00905	0.42194	FALSE
bbox1	A0A1D5NSC9;A0A1D5NSE6;F1QR73;A0A1D5NST2		3	3	3	7.9	49.365	433	26.4916	27.4417	NA	26.5673	26.6751	NA	NA	NA	26.4916	27.4417	25.625	26.5673	26.6751	25.6244	25.1291	25.1843	26.5314	25.6532	3	1	0.139608	0.855089	0.878163	FALSE
sall1a;sall1b	F1QI36;A0A1D5NSE4;F8W3Q2		5	5	3	3.7	140.72	1313	NA	NA	NA	26.6623	24.8877	NA	26.6927	NA	25.7313	25.306	24.7369	26.6623	24.8877	25.566	26.6927	24.5831	25.6091	25.4324	1	2	0.785055	0.1051	0.176777	FALSE
sat2a	A0A1D5NSF9;Q5PR44;A0A1D5NSJ3		6	6	6	51.5	19.551	171	29.4945	29.3116	29.8457	29.6192	NA	29.4863	29.4406	29.4379	29.4945	29.3116	29.8457	29.6192	25.1604	29.4863	29.4406	29.4379	29.5677	28.3813	4	3	0.350505	0.455306	1.18641	FALSE
ptpn5	A0A1D5NSH3;F1RCZ5	Protein-tyrosine-phosphatase	8	8	8	20.8	59.572	529	NA	27.0841	26.9024	27.2745	26.408	27.1518	27.9195	27.4277	25.5661	27.0841	26.9024	27.2745	26.408	27.1518	27.9195	27.4277	26.7068	27.2268	3	4	0.340027	0.468487	-0.519984	FALSE
tnnt3b	Q6P0T7;Q7ZZW4;A0A1D5NSI6;B7ZVL6;A8WGA6		19	19	3	50.4	27.294	228	32.1308	32.4062	32.1702	32.7384	29.5046	31.9562	31.9619	32.0278	32.1308	32.4062	32.1702	32.7384	29.5046	31.9562	31.9619	32.0278	32.3614	31.3626	4	4	0.205532	0.68712	0.998763	FALSE
sox6	F8W2H3;A0A2R8RIJ5;A0A1D5NSK3;A0A2R8QLT0		6	6	4	11.8	85.79	768	NA	26.6404	26.3076	26.8044	NA	26.4451	26.4957	25.6697	25.1986	26.6404	26.3076	26.8044	25.3067	26.4451	26.4957	25.6697	26.2378	25.9793	3	3	0.599633	0.222114	0.258434	FALSE
casc4	A0A1D5NSL0;E7FBP9		11	11	11	29.6	49.426	439	28.5808	28.5875	28.6288	28.2408	28.1075	28.7982	28.8154	28.4658	28.5808	28.5875	28.6288	28.2408	28.1075	28.7982	28.8154	28.4658	28.5095	28.5467	4	4	0.852873	0.0691158	-0.0372282	FALSE
A0A1D5NSL5	A0A1D5NSL5		9	9	9	63.7	21.888	193	29.0894	29.1899	29.0384	29.1665	30.2154	28.7167	28.8376	28.7524	29.0894	29.1899	29.0384	29.1665	30.2154	28.7167	28.8376	28.7524	29.1211	29.1305	4	4	0.980871	0.00838829	-0.00946457	FALSE
A0A1D5NSN6	A0A1D5NSN6;A0A2R8QN83		4	4	1	25.1	29.658	271	30.6742	28.128	28.5823	27.6747	29.009	28.0852	29.0906	28.1076	30.6742	28.128	28.5823	27.6747	29.009	28.0852	29.0906	28.1076	28.7648	28.5731	4	4	0.802606	0.0954976	0.19173	FALSE
cacna2d2a	F1QDC0;A0A1D5NSP7		15	11	11	36	51.782	450	28.5478	29.476	28.6812	29.1624	28.2909	28.6078	28.5113	28.5392	28.5478	29.476	28.6812	29.1624	28.2909	28.6078	28.5113	28.5392	28.9668	28.4873	4	4	0.108329	0.965255	0.479546	FALSE
chd9	A0A1D5NSR4;E7F7W5		29	22	21	13.1	274.18	2443	29.3263	29.4403	29.5736	29.5429	29.2074	29.2871	29.4094	29.2737	29.3263	29.4403	29.5736	29.5429	29.2074	29.2871	29.4094	29.2737	29.4708	29.2944	4	4	0.0483785	1.31535	0.176368	FALSE
pias1	F1QWH6;A0A1D5NSS2		6	6	1	12.6	70.562	643	NA	25.8358	25.7936	26.4145	NA	25.7314	25.7476	NA	25.0403	25.8358	25.7936	26.4145	24.5908	25.7314	25.7476	24.7748	25.771	25.2111	3	2	0.228262	0.641566	0.5599	FALSE
A0A1D5NSU0	A0A1D5NSU0		2	2	2	10.7	34.692	298	26.8802	26.6569	NA	27.0517	29.2556	26.7343	NA	NA	26.8802	26.6569	25.3467	27.0517	29.2556	26.7343	25.6105	24.567	26.4838	26.5418	3	2	0.959793	0.0178222	-0.0579987	FALSE
zgc:112356	A0A1D5NSU6;Q4V9H8	Repressor of RNA polymerase III transcription MAF1	2	2	2	14.6	23.239	206	NA	NA	NA	26.326	28.8946	26.2385	NA	NA	24.6851	24.9535	24.6503	26.326	28.8946	26.2385	25.1347	24.579	25.1537	26.2117	1	2	0.365461	0.437159	-1.05796	FALSE
ecsit	A0A1D5NSW3;F1QSV0;Q08CK1;F8W5R4	Evolutionarily conserved signaling intermediate in Toll pathway, mitochondrial	2	2	2	7.5	34.192	295	NA	NA	NA	27.5651	27.8304	27.7952	27.8365	27.7035	25.0348	24.8595	24.9451	27.5651	27.8304	27.7952	27.8365	27.7035	25.6011	27.7914	1	4	0.0441984	1.35459	-2.19029	TRUE
CR388046.3	A0A1D5NSX1;E7F1S0;A0A2R8QHW5		60	59	59	22.7	411.25	3690	27.9458	28.5814	28.0162	28.5079	28.1978	28.1605	28.2968	28.0916	27.9458	28.5814	28.0162	28.5079	28.1978	28.1605	28.2968	28.0916	28.2628	28.1867	4	4	0.680307	0.167295	0.0761568	FALSE
A0A1D5NSX3	A0A1D5NSX3		22	22	22	13.9	487.83	4493	28.0763	28.6071	27.4291	28.118	29.8034	29.4173	29.5168	29.9577	28.0763	28.6071	27.4291	28.118	29.8034	29.4173	29.5168	29.9577	28.0576	29.6738	4	4	0.00275374	2.56008	-1.61619	TRUE
A0A1D5NT05	A0A1D5NT05;A0A1D5NS42		3	3	3	12.9	44.615	402	NA	NA	NA	NA	28.5443	NA	27.2837	NA	25.3406	25.4294	24.7665	25.3012	28.5443	24.3906	27.2837	25.5077	25.2094	26.4316	0	2	0.277974	0.555995	-1.22215	FALSE
A0A1D5NT07	A0A1D5NT07		10	10	10	31.3	42.507	371	29.0683	29.1488	28.6137	28.6207	29.0433	28.9331	28.8442	28.8442	29.0683	29.1488	28.6137	28.6207	29.0433	28.9331	28.8442	28.8442	28.8628	28.9162	4	4	0.742515	0.129295	-0.0533164	FALSE
adam10a	F1RA88;A0A1D5NT24;A0A0R4IVX1;A0A1D5NSQ9		21	21	18	31.6	85.571	762	30.3752	29.9596	29.6849	29.9088	30.258	30.2466	30.1177	30.0351	30.3752	29.9596	29.6849	29.9088	30.258	30.2466	30.1177	30.0351	29.9821	30.1644	4	4	0.304167	0.516888	-0.182209	FALSE
A0A2R8QEW6	A0A2R8QEW6;A0A1I8S7K1		3	3	3	38.2	10.087	89	27.3521	27.5066	27.7933	27.556	NA	27.7692	27.5699	27.7023	27.3521	27.5066	27.7933	27.556	24.3281	27.7692	27.5699	27.7023	27.552	26.8424	4	3	0.460915	0.33638	0.70964	FALSE
znf280d	A0A1L1QZ96;A0A1L1QZQ0;A0A1L1QZL8;F1RCH6;A0A1L1QZN8;A0A1L1QZC1;A0A1L1QZ85		3	3	3	5.8	93.803	841	25.7335	NA	26.7757	26.4805	26.3267	NA	NA	NA	25.7335	25.214	26.7757	26.4805	26.3267	24.5642	25.5308	24.7066	26.0509	25.2821	3	1	0.205958	0.686221	0.768805	FALSE
A0A1L1QZF2	A0A1L1QZF2		22	22	22	77.3	31.914	286	33.3668	33.143	32.8648	32.3831	33.6696	33.219	33.008	33.1673	33.3668	33.143	32.8648	32.3831	33.6696	33.219	33.008	33.1673	32.9394	33.266	4	4	0.254207	0.594812	-0.326541	FALSE
A0A1L1QZG0	A0A1L1QZG0		7	7	7	80	11.225	110	32.0168	31.9146	31.9702	32.0116	32.5056	32.3982	32.1753	32.0463	32.0168	31.9146	31.9702	32.0116	32.5056	32.3982	32.1753	32.0463	31.9783	32.2814	4	4	0.0588141	1.23052	-0.303054	FALSE
col4a5	A0A1L1QZI9;B0UXF7;F1QG79;F1Q8S5		4	4	4	3.1	158.65	1659	27.0045	27.1153	27.6687	27.5542	26.9747	27.3219	27.5222	27.4782	27.0045	27.1153	27.6687	27.5542	26.9747	27.3219	27.5222	27.4782	27.3357	27.3242	4	4	0.957335	0.0189362	0.0114397	FALSE
A0A1L1QZM7	A0A1L1QZM7;A0A1L1QZF0		36	36	1	30.6	193.32	1757	NA	26.1047	NA	25.7173	25.438	25.7215	26.2597	NA	24.9679	26.1047	24.7151	25.7173	25.438	25.7215	26.2597	25.1358	25.3763	25.6387	2	3	0.539718	0.267833	-0.262466	FALSE
cdkn2aip	A0A1L1QZP8;F1QZX8		5	5	5	28.2	28.867	259	28.609	28.5496	28.2889	28.611	NA	27.8146	28.329	28.0767	28.609	28.5496	28.2889	28.611	25.4467	27.8146	28.329	28.0767	28.5146	27.4168	4	3	0.19719	0.705114	1.09787	FALSE
mybpc3	E7EZ79;A0A1L1QZU5;F1Q615;E9QCH0;E9QBD5		43	43	24	41.5	142.41	1266	28.4299	28.803	28.3004	28.6789	27.8556	27.6767	27.6806	27.7276	28.4299	28.803	28.3004	28.6789	27.8556	27.6767	27.6806	27.7276	28.5531	27.7351	4	4	0.00311927	2.50595	0.817925	FALSE
col4a6	A0A1L1QZU7;A0A2R8RNY2;F1QYN1		4	4	3	4.4	163.83	1666	NA	26.9155	NA	26.6847	NA	NA	26.9151	NA	25.4133	26.9155	25.2362	26.6847	24.5713	24.5384	26.9151	25.266	26.0624	25.3227	2	1	0.335964	0.473707	0.739676	FALSE
puf60b	A0A1N8RFI4;A0A2U3TVF3;Q6IQE0-2;Q6IQE0-3;A0A1D5NSV9;A0A1D5NS44	Poly(U)-binding-splicing factor PUF60-B	22	22	1	58	53.857	500	28.4479	28.7287	27.7725	28.582	29.5417	28.5349	28.9297	28.854	28.4479	28.7287	27.7725	28.582	29.5417	28.5349	28.9297	28.854	28.3828	28.9651	4	4	0.0986876	1.00574	-0.582314	FALSE
A0A2R8Q1U7	A0A2R8Q1U7;A0A1Z2R986		4	4	4	9.4	59.375	542	NA	NA	NA	NA	NA	NA	26.8933	27.0346	25.5007	25.5913	24.4111	25.3152	24.8847	25.5921	26.8933	27.0346	25.2046	26.1012	0	2	0.192509	0.715548	-0.896596	FALSE
me1	F1QU54;F1QAX1;A0A286Y7Z2;A0A0G2KJ00	Malic enzyme	16	12	12	36.8	65.337	582	28.0751	28.1647	28.5431	28.6113	28.5145	27.9993	28.7202	28.5926	28.0751	28.1647	28.5431	28.6113	28.5145	27.9993	28.7202	28.5926	28.3485	28.4566	4	4	0.621323	0.206683	-0.108101	FALSE
ccny	E7F3H3;A0A286Y7Z8;E9QHW2		9	9	3	27.8	40.258	349	28.2286	27.7968	27.9108	26.9234	NA	27.804	27.753	27.6951	28.2286	27.7968	27.9108	26.9234	25.1915	27.804	27.753	27.6951	27.7149	27.1109	4	3	0.434786	0.361724	0.604021	FALSE
A0A286Y802	A0A286Y802		7	7	7	17.6	43.646	391	29.7714	28.2156	27.2513	28.3063	29.4428	28.134	27.3553	28.3245	29.7714	28.2156	27.2513	28.3063	29.4428	28.134	27.3553	28.3245	28.3861	28.3142	4	4	0.918666	0.0368423	0.071985	FALSE
ctnnd2a	F1R306;A0A286Y804;E7FFJ4;A0A2R8QHM8		9	3	3	7	128	1179	27.5495	26.6345	NA	26.431	NA	NA	27.1024	NA	27.5495	26.6345	25.2002	26.431	25.4605	24.7556	27.1024	24.6575	26.4538	25.494	3	1	0.245464	0.610013	0.959813	FALSE
map2k6	A0A286Y813;Q9DGE0	Dual specificity mitogen-activated protein kinase kinase 6	23	23	23	77.4	40.807	363	30.3541	30.4744	29.9232	30.2273	31.9936	30.7184	30.9156	30.6653	30.3541	30.4744	29.9232	30.2273	31.9936	30.7184	30.9156	30.6653	30.2448	31.0732	4	4	0.0702112	1.15359	-0.82848	FALSE
mark2a	A0A286Y815;E7FBX4;E9QHU0;E9QGG3;F1QDW7;F1R380		18	6	3	23.4	84.173	756	NA	26.4299	26.0188	26.38	27.6852	NA	26.49	NA	25.4237	26.4299	26.0188	26.38	27.6852	24.8068	26.49	24.3223	26.0631	25.8261	3	2	0.785767	0.104706	0.237036	FALSE
si:dkey-28o19.1	A0A286Y827;A0A2R8RYN3;F1RE56;E7FFB2;A0A2R8RWP5;A0A2R8RQ97;A0A2R8Q9L0		3	2	2	4.7	65.189	574	27.117	NA	27.0273	27.4055	26.7828	27.0897	27.6851	26.9562	27.117	25.0174	27.0273	27.4055	26.7828	27.0897	27.6851	26.9562	26.6418	27.1285	3	4	0.452553	0.34433	-0.486655	FALSE
A0A286Y869	A0A286Y869;A5PMK7		50	50	50	17.6	394.57	3522	28.994	29.4031	29.0697	29.354	28.9986	28.961	29.1366	29.1076	28.994	29.4031	29.0697	29.354	28.9986	28.961	29.1366	29.1076	29.2052	29.051	4	4	0.233996	0.630791	0.154242	FALSE
cntnap2a	A0A286Y870;L7NKH5;X1WDP2;A0A2R8QPN5;X1WFA3		23	20	20	23.1	144.56	1301	27.5354	27.6207	27.2523	27.1451	27.1003	27.1894	27.0127	27.0243	27.5354	27.6207	27.2523	27.1451	27.1003	27.1894	27.0127	27.0243	27.3884	27.0817	4	4	0.0668778	1.17472	0.306703	FALSE
uacab	A0A286Y884;F1QM39;A0A1D5NSX2		21	21	21	18.2	157.05	1375	26.8363	NA	26.6693	NA	26.8601	26.981	NA	26.5641	26.8363	25.4291	26.6693	25.5324	26.8601	26.981	25.0873	26.5641	26.1168	26.3731	2	3	0.670508	0.173596	-0.256331	FALSE
prrc2a	E9QC91;A0A286Y889;Q1LWP7;A0A2R8PXX5		9	8	8	6.1	200.88	1890	NA	24.8974	25.6182	25.4757	25.7686	27.9777	24.7511	25.4291	25.5833	24.8974	25.6182	25.4757	25.7686	27.9777	24.7511	25.4291	25.3936	25.9816	3	4	0.46718	0.330516	-0.587982	FALSE
elp2	A0A286Y893;Z4YI78;Q05AM5	Elongator complex protein 2	5	5	5	7.4	90.04	821	27.1804	NA	27.1082	25.8638	27.2946	26.4591	25.5712	25.8655	27.1804	25.2768	27.1082	25.8638	27.2946	26.4591	25.5712	25.8655	26.3573	26.2976	3	4	0.924653	0.0340211	0.0597354	FALSE
A0A286Y8B4	A0A286Y8B4;A0A0R4IFX9;A0A2R8RMV2;A0A2R8Q9J0		30	30	19	33.5	124.62	1105	29.4716	30.1348	29.5311	29.6487	29.8246	29.607	29.713	29.626	29.4716	30.1348	29.5311	29.6487	29.8246	29.607	29.713	29.626	29.6965	29.6927	4	4	0.981699	0.00802181	0.00389397	FALSE
rdh1	F1QKH9;A0A286Y8B5		14	14	14	51.1	36.248	327	29.4983	29.5406	29.5406	29.5102	29.49	29.2989	29.4721	29.3677	29.4983	29.5406	29.5406	29.5102	29.49	29.2989	29.4721	29.3677	29.5224	29.4072	4	4	0.0799914	1.09696	0.115237	FALSE
acss3	F1R1I6;A0A286Y8C0		17	17	17	35.6	69.499	632	29.0829	28.0327	28.1257	28.2856	28.4311	28.3415	28.1902	28.0141	29.0829	28.0327	28.1257	28.2856	28.4311	28.3415	28.1902	28.0141	28.3817	28.2442	4	4	0.621123	0.206822	0.137504	FALSE
ctnnd1	A0A286Y8C1;F1R6C8;A0A0R4IIJ7		43	43	43	56.4	103.15	931	30.3478	30.6268	30.5098	30.7842	30.7304	30.5555	30.7518	30.6369	30.3478	30.6268	30.5098	30.7842	30.7304	30.5555	30.7518	30.6369	30.5671	30.6687	4	4	0.374408	0.426654	-0.101548	FALSE
sv2c	A0A286Y8C7;A2CF25		5	4	4	7	82.123	728	25.5478	25.6971	26.1189	25.7811	25.7846	25.0811	25.532	24.6557	25.5478	25.6971	26.1189	25.7811	25.7846	25.0811	25.532	24.6557	25.7862	25.2634	4	4	0.126714	0.897175	0.522877	FALSE
p4ha2	A0A286Y8C8;Q6DG45;F1QCU6		14	14	14	34.3	61.323	536	27.0185	29.1145	29.0188	28.3986	27.6583	29.2367	29.0199	29.0696	27.0185	29.1145	29.0188	28.3986	27.6583	29.2367	29.0199	29.0696	28.3876	28.7461	4	4	0.57718	0.238689	-0.358507	FALSE
cul2	A0A286Y8D7;E9QCA9;E9QBK5		32	32	32	46.8	88.512	758	28.3491	28.1759	28.0588	28.0417	28.4937	28.3199	28.5148	28.4066	28.3491	28.1759	28.0588	28.0417	28.4937	28.3199	28.5148	28.4066	28.1564	28.4338	4	4	0.0208006	1.68192	-0.27736	FALSE
xpnpep1	A0A286Y8E9;Q6P1S3;A3KQQ1		28	28	28	62.9	69.979	625	31.2278	31.0758	30.9787	30.996	31.1066	31.0551	31.1868	31.2136	31.2278	31.0758	30.9787	30.996	31.1066	31.0551	31.1868	31.2136	31.0696	31.1405	4	4	0.340474	0.467916	-0.0709206	FALSE
pla2g6	A0A286Y8H5;F1QXU0;H0WE43;A0A2R8RYP7;H0WEP7;H0WEI5		16	16	16	30.4	87.666	793	28.3584	27.9995	28.1696	28.1249	28.3756	27.8529	27.9124	27.9988	28.3584	27.9995	28.1696	28.1249	28.3756	27.8529	27.9124	27.9988	28.1631	28.0349	4	4	0.398271	0.399821	0.128174	FALSE
A0A286Y8I7	A0A286Y8I7;A0A0R4IXC9		17	5	5	45.6	43.378	388	28.9069	27.981	27.9689	27.4171	28.9351	28.2169	27.8252	28.1238	28.9069	27.981	27.9689	27.4171	28.9351	28.2169	27.8252	28.1238	28.0685	28.2753	4	4	0.614782	0.211279	-0.206784	FALSE
slc2a3a	Q6DFZ5;A0A286Y8I9		12	12	10	20.5	58.595	541	30.1428	30.532	30.4652	30.4599	30.1375	30.4164	30.1379	30.3359	30.1428	30.532	30.4652	30.4599	30.1375	30.4164	30.1379	30.3359	30.4	30.2569	4	4	0.251832	0.598889	0.143105	FALSE
kansl3	A0A286Y8J5;Q499B3	KAT8 regulatory NSL complex subunit 3	3	3	3	5.6	87.587	818	NA	25.8542	26.3715	NA	25.9899	26.0713	26.3182	NA	25.2922	25.8542	26.3715	25.6027	25.9899	26.0713	26.3182	24.5806	25.7801	25.74	2	3	0.933109	0.0300677	0.0401553	FALSE
eif2b4	A0A286Y8J6;Q5RIE1;F8W3W3		21	21	21	51.8	61.225	554	30.1347	29.4725	29.3235	29.4297	29.7707	29.1318	29.3049	29.2586	30.1347	29.4725	29.3235	29.4297	29.7707	29.1318	29.3049	29.2586	29.5901	29.3665	4	4	0.373395	0.427831	0.223561	FALSE
maptb	E7F9D4;A0A286Y8P6;X1WDK0	Microtubule-associated protein	12	10	3	17.4	82.652	778	27.9822	27.5501	26.651	27.1439	27.7643	26.8583	26.8412	27.3321	27.9822	27.5501	26.651	27.1439	27.7643	26.8583	26.8412	27.3321	27.3318	27.199	4	4	0.725222	0.139529	0.132827	FALSE
gmppaa	A0A286Y8P7;Q6GMK8	Mannose-1-phosphate guanyltransferase alpha-A	13	9	9	52	47.61	427	29.1358	28.5875	28.7299	28.6599	29.4978	28.5782	28.6105	28.7862	29.1358	28.5875	28.7299	28.6599	29.4978	28.5782	28.6105	28.7862	28.7783	28.8682	4	4	0.731874	0.135564	-0.089879	FALSE
ddx20	F6NN58;A0A286Y8P8;P0C218;F1R1C1	Probable ATP-dependent RNA helicase DDX20	2	2	2	3.2	88.204	789	NA	27.1084	26.6079	NA	NA	27.4042	NA	NA	25.4296	27.1084	26.6079	25.5723	24.991	27.4042	24.8218	25.4201	26.1796	25.6593	2	1	0.500799	0.300337	0.520266	FALSE
atp6v0a2b	A2BEG0;A0A286Y8R2	V-type proton ATPase subunit a	8	5	5	11.4	97.491	849	26.3923	27.5989	NA	NA	26.4193	25.5237	23.7701	NA	26.3923	27.5989	24.4362	24.8731	26.4193	25.5237	23.7701	25.2415	25.8251	25.2387	2	3	0.544718	0.263828	0.586476	FALSE
epha4a	F1QIM7;A0A286Y8S1;F8W481;O13148;F1QJD4;F8W2C8	Receptor protein-tyrosine kinase;Ephrin type-A receptor 4a	11	8	6	13.9	104.94	937	26.5077	26.854	26.5302	27.0136	26.4263	26.2858	26.1605	26.1852	26.5077	26.854	26.5302	27.0136	26.4263	26.2858	26.1605	26.1852	26.7264	26.2645	4	4	0.0253325	1.59632	0.461912	FALSE
ipo11	A0A2R8RYW6;B0S6M2;A0A286Y8U4;Q6DKF7		31	31	31	39.7	110.17	959	28.8173	29.084	28.7503	28.8976	28.666	28.6456	28.8392	28.7367	28.8173	29.084	28.7503	28.8976	28.666	28.6456	28.8392	28.7367	28.8873	28.7219	4	4	0.107797	0.967394	0.165432	FALSE
si:ch211-1e14.1	Q1LY95;F1QMT4;A0A286Y8U9		5	4	4	7	105.99	966	28.2567	28.6532	26.4832	28.542	27.8528	NA	27.61	NA	28.2567	28.6532	26.4832	28.542	27.8528	25.3625	27.61	24.67	27.9838	26.3738	4	2	0.148374	0.828641	1.60998	FALSE
si:dkey-164f24.2	A0A2R8PYF3;E7F7M1;A0A286Y8V3;A0A0R4IKX9;A0A0R4IFX0		4	4	4	17.4	44.973	425	NA	28.2673	28.2136	28.0062	27.9797	28.7995	28.4346	28.3805	24.9413	28.2673	28.2136	28.0062	27.9797	28.7995	28.4346	28.3805	27.3571	28.3986	3	4	0.289347	0.538581	-1.04146	FALSE
lrba	A0A286Y8V9;F1R6G2;B8A482;A0A2R8RXQ7;A0A2R8QM11;A0A2R8Q9B8		84	75	75	34.8	319.22	2861	28.8603	29.3252	28.8837	29.2188	28.9067	28.8069	29.2215	28.9239	28.8603	29.3252	28.8837	29.2188	28.9067	28.8069	29.2215	28.9239	29.072	28.9647	4	4	0.496983	0.303659	0.107258	FALSE
ebf3a	A1L2E2;A0A286Y8W0;A0A0R4IWI1;A0A0R4IWI1-2;A0A0R4IWI1-3;E7F5K2;A0A286YBI5;F1QJI0;A2BIQ0;A0A2R8QEY5;O93375;F1R0D8;F1R6Z5;X1WBX6;A0A140LGE2;A0A2R8Q5L3		13	13	13	28.6	60.169	548	28.3295	28.5914	28.5785	28.47	28.7108	28.7438	28.4166	28.5078	28.3295	28.5914	28.5785	28.47	28.7108	28.7438	28.4166	28.5078	28.4923	28.5947	4	4	0.346411	0.460409	-0.102396	FALSE
vav2	A0A286Y8W8;F1QE02;F1QUI8		10	10	10	14.4	101.39	875	26.8805	27.0437	26.9309	26.454	27.3407	26.2105	26.0805	26.9284	26.8805	27.0437	26.9309	26.454	27.3407	26.2105	26.0805	26.9284	26.8273	26.64	4	4	0.595348	0.225229	0.187254	FALSE
porcn	B0S7W7;A0A286Y8W9		6	6	6	13.1	50.824	442	25.6049	26.7032	26.0522	26.7347	NA	24.9874	26.1898	25.521	25.6049	26.7032	26.0522	26.7347	25.427	24.9874	26.1898	25.521	26.2738	25.5313	4	3	0.0912816	1.03962	0.742469	FALSE
eef2l2	A0A286Y8X9;A2CE51		62	26	23	72.7	95.752	860	31.3051	30.9672	31.204	31.1473	31.2037	30.8653	31.0641	31.3319	31.3051	30.9672	31.204	31.1473	31.2037	30.8653	31.0641	31.3319	31.1559	31.1162	4	4	0.758174	0.120231	0.0396815	FALSE
A0A286Y8Y0	A0A286Y8Y0;A0A0R4IA79		36	36	30	39.3	103.54	914	29.0439	29.1156	29.1245	29.0531	29.171	29.1628	29.1663	29.2035	29.0439	29.1156	29.1245	29.0531	29.171	29.1628	29.1663	29.2035	29.0843	29.1759	4	4	0.0146876	1.83305	-0.0916659	FALSE
dhx8	A0A2R8QML1;E7F7E3;A0A286Y8Y8		18	17	15	18.9	131.22	1157	26.8365	27.431	26.975	27.1172	26.7868	26.6094	27.2079	26.7001	26.8365	27.431	26.975	27.1172	26.7868	26.6094	27.2079	26.7001	27.0899	26.826	4	4	0.2008	0.697236	0.263892	FALSE
A0A286YBA3	A0A286YBA3;A0A286YBD8;A0A2R8RK40;A0A286Y901		4	4	4	18.2	33.11	308	26.8683	26.4314	NA	26.3105	NA	NA	NA	27.1827	26.8683	26.4314	25.0707	26.3105	25.1992	24.5778	25.423	27.1827	26.1703	25.5957	3	1	0.433521	0.36299	0.574563	FALSE
tbc1d9b	A0A286Y906;E7F7E8		15	15	12	16.6	135.57	1201	27.1008	27.4016	27.4185	25.8807	27.5605	27.4927	26.5079	27.3032	27.1008	27.4016	27.4185	25.8807	27.5605	27.4927	26.5079	27.3032	26.9504	27.2161	4	4	0.568883	0.244977	-0.265671	FALSE
A0A286Y919	A0A286Y919		15	15	1	78.5	28.927	251	28.6232	29.3715	29.4526	29.6405	NA	28.8554	28.8728	28.5722	28.6232	29.3715	29.4526	29.6405	25.1594	28.8554	28.8728	28.5722	29.272	27.865	4	3	0.218476	0.660597	1.40698	FALSE
A0A286Y939	A0A286Y939		12	5	4	20.8	88.966	780	NA	NA	25.7138	NA	26.2063	25.8968	NA	25.752	25.0676	24.9283	25.7138	25.2322	26.2063	25.8968	25.1175	25.752	25.2355	25.7431	1	3	0.130106	0.885703	-0.507647	FALSE
nefla	E9QFD5;A0A286Y951;E7F9E8		15	8	8	18.7	69.311	616	28.863	28.3447	29.0373	28.242	28.3436	28.3201	27.9168	27.8518	28.863	28.3447	29.0373	28.242	28.3436	28.3201	27.9168	27.8518	28.6218	28.1081	4	4	0.0766764	1.11534	0.513682	FALSE
zgc:162698	A0A286Y994;F1REF3;F1Q5U9;F1QH19		7	7	7	13.9	66.299	582	28.0655	27.5088	28.1953	28.0665	29.1606	28.7034	27.673	27.4694	28.0655	27.5088	28.1953	28.0665	29.1606	28.7034	27.673	27.4694	27.959	28.2516	4	4	0.538459	0.268847	-0.292592	FALSE
osbpl7	F1RCP2;A0A286Y998;U3JB03	Oxysterol-binding protein	9	9	9	13.9	100.68	888	27.585	NA	25.0013	24.1713	25.4957	25.2638	27.4317	NA	27.585	25.0055	25.0013	24.1713	25.4957	25.2638	27.4317	25.3073	25.4408	25.8746	3	3	0.65092	0.186472	-0.433862	FALSE
mras;si:ch73-116o1.2	Q1MTL0;E7F5A7;A0A286Y9A7		4	4	4	21.7	21.329	184	NA	26.1097	26.0588	NA	NA	NA	NA	NA	25.0857	26.1097	26.0588	24.8899	25.7024	24.8603	25.573	24.5765	25.536	25.1781	2	0	0.427508	0.369056	0.357951	FALSE
exoc7	A0A286Y9B1;E7FC72;U3JAN6;F1QB60;U3JB38;U3JAX5;A0A2R8QNA9;U3JAC4		19	19	19	31.6	79.91	699	28.4122	27.8618	27.7351	27.9648	28.4834	27.9392	28.0068	27.8361	28.4122	27.8618	27.7351	27.9648	28.4834	27.9392	28.0068	27.8361	27.9935	28.0664	4	4	0.734932	0.133753	-0.0729137	FALSE
A0A286Y9F1	A0A286Y9F1		5	3	3	20.8	25.283	226	29.416	29.2704	29.7355	29.7919	NA	29.4204	29.2052	29.5705	29.416	29.2704	29.7355	29.7919	24.6926	29.4204	29.2052	29.5705	29.5535	28.2222	4	3	0.341602	0.46648	1.33127	FALSE
A0A286Y9F3	A0A286Y9F3		2	2	2	38.9	10.592	90	28.8389	28.4736	29.3441	28.9653	NA	28.0408	28.3565	28.8281	28.8389	28.4736	29.3441	28.9653	24.9008	28.0408	28.3565	28.8281	28.9055	27.5316	4	3	0.221421	0.654782	1.37393	FALSE
myo1c	R4GDM7;E7F5R7;A0A2R8Q9G7;A0A286Y9H2;R4GEN4;E7FGI1;B8JLK6		60	60	53	63.4	118.37	1028	30.0222	30.1223	29.9471	30.1821	30.3634	30.4138	30.2486	30.3159	30.0222	30.1223	29.9471	30.1821	30.3634	30.4138	30.2486	30.3159	30.0684	30.3354	4	4	0.00727937	2.13791	-0.267005	FALSE
stx1b	A0A286Y9I3;Q1MTI1;X1WC57;A0A2R8QH11		21	21	21	66.2	32.363	281	32.8008	32.953	32.9222	32.9652	30.0893	32.8358	32.8956	32.8534	32.8008	32.953	32.9222	32.9652	30.0893	32.8358	32.8956	32.8534	32.9103	32.1685	4	4	0.363199	0.439856	0.741802	FALSE
A0A2R8Q0S2	A0A2R8Q0S2;A0A286Y9K2		4	3	3	2.8	177.19	1587	25.9279	NA	26.3361	25.7108	NA	26.233	NA	26.064	25.9279	25.544	26.3361	25.7108	24.4793	26.233	25.3976	26.064	25.8797	25.5435	3	2	0.480257	0.318526	0.336243	FALSE
lrp1bb	F1R6C6;A0A286Y9K4		8	8	6	2.6	495.76	4456	26.0987	NA	26.4927	NA	26.4796	26.2592	NA	NA	26.0987	24.9928	26.4927	25.3944	26.4796	26.2592	25.1573	24.7389	25.7447	25.6587	2	2	0.879141	0.0559413	0.085915	FALSE
si:dkeyp-89c11.2	Q5RHG4;A0A286Y9L7;F1R2J0;A5PMN5;F1QK96;A0A0N4SUC6;Q5RHG6;Q5RHG7;Q5RH34		10	8	6	34.6	49.161	439	27.7573	28.0852	28.1596	28.4632	27.4651	27.6398	28.0614	28.0932	27.7573	28.0852	28.1596	28.4632	27.4651	27.6398	28.0614	28.0932	28.1163	27.8149	4	4	0.206558	0.684958	0.301456	FALSE
A0A286Y9N0	A0A286Y9N0		13	12	12	52.1	30.309	263	30.0324	29.9814	29.9632	30.3745	30.1881	30.1447	29.7549	30.1988	30.0324	29.9814	29.9632	30.3745	30.1881	30.1447	29.7549	30.1988	30.0879	30.0716	4	4	0.91365	0.0392199	0.0162482	FALSE
A0A286Y9N9	A0A286Y9N9;H0WEA3		21	21	18	42.2	57.303	545	31.738	32.1096	32.1475	31.9711	32.1611	31.6341	31.9413	31.8823	31.738	32.1096	32.1475	31.9711	32.1611	31.6341	31.9413	31.8823	31.9915	31.9047	4	4	0.565149	0.247837	0.0868437	FALSE
ralgapb	A0A286Y9P2;X1WG78		22	22	22	19.5	165.3	1490	27.1695	27.7901	27.1743	27.5568	27.546	27.2048	27.7579	27.0894	27.1695	27.7901	27.1743	27.5568	27.546	27.2048	27.7579	27.0894	27.4227	27.3995	4	4	0.918382	0.0369767	0.0231412	FALSE
spag9a	A0A286Y9Q5;E9QEL0		29	29	23	27.8	145.53	1315	26.6816	28.4652	27.2063	28.3204	27.967	27.9664	28.9259	27.3802	26.6816	28.4652	27.2063	28.3204	27.967	27.9664	28.9259	27.3802	27.6684	28.0599	4	4	0.496653	0.303947	-0.391498	FALSE
zgc:171781;si:dkey-240e12.6;si:ch211-12h2.6;si:ch211-226h8.14	A3KQR5;A3KQR6;A8HAI7;A0A286Y9Q9;E7EZV4;F1R863;A8HAI9;F1QJD7;A0A2R8QBM5;A0A2R8Q629;A0A2R8QE02;A0A2R8Q308;F1R862;A0A286Y8J9;A0A2R8PV91;F1QIR8;A0A2R9YJI1;A0A286YAC7;F1R1S7		3	3	2	19.9	17.301	156	27.2656	27.4819	27.0875	NA	NA	27.2286	NA	NA	27.2656	27.4819	27.0875	24.7917	24.8443	27.2286	25.014	24.7702	26.6567	25.4643	3	1	0.215582	0.666388	1.19239	FALSE
b3gat3	A0A286Y9T9;F8W289		3	3	3	12	34.518	299	26.7292	26.3002	26.669	26.3672	NA	26.2961	25.9774	26.2506	26.7292	26.3002	26.669	26.3672	24.8034	26.2961	25.9774	26.2506	26.5164	25.8319	4	3	0.143629	0.842759	0.684533	FALSE
celsr1a	F1QKG4;A0A286Y9U4;F1R9W4		5	5	4	2	300.46	2699	NA	NA	26.3766	25.9249	26.1275	26.1739	25.9693	NA	25.2297	25.4458	26.3766	25.9249	26.1275	26.1739	25.9693	25.336	25.7442	25.9017	2	3	0.64239	0.192201	-0.157451	FALSE
atad1a	A0A286Y9V2;A0A2R8RM20;Q7ZZ25-2;Q7ZZ25	ATPase family AAA domain-containing protein 1-A	5	4	4	16.8	42.785	382	26.8019	26.0476	NA	NA	28.7832	26.9222	27.1746	26.5215	26.8019	26.0476	24.5746	25.9412	28.7832	26.9222	27.1746	26.5215	25.8413	27.3504	2	4	0.0682002	1.16621	-1.50903	FALSE
hecw2a	A0A2R8QU86;E9QIB6;A0A286Y9W2;A0A2R8Q9I7;A0A2R8QHN5;A0A0R4ITM9;A0A2R8Q4R9		9	8	4	7.6	156.34	1390	26.2716	NA	NA	25.15	25.9253	NA	26.8251	25.8402	26.2716	25.0237	25.1216	25.15	25.9253	24.8563	26.8251	25.8402	25.3917	25.8617	2	3	0.385508	0.413966	-0.470003	FALSE
exoc1	A3KPP9;A0A286Y9W9;A0A2R8PY61;U3JAQ0;F1R381		23	23	23	33.1	101.95	892	27.6113	27.6147	27.5559	27.7612	27.7494	27.9089	27.2347	27.8805	27.6113	27.6147	27.5559	27.7612	27.7494	27.9089	27.2347	27.8805	27.6358	27.6934	4	4	0.743856	0.128511	-0.0576258	FALSE
A0A286Y9X1	A0A286Y9X1;A0A0R4I9B8		50	50	50	34.6	207.77	1862	29.7452	29.7464	29.6777	29.9246	29.8289	29.8264	29.815	29.686	29.7452	29.7464	29.6777	29.9246	29.8289	29.8264	29.815	29.686	29.7735	29.7891	4	4	0.81428	0.0892261	-0.0156085	FALSE
si:ch211-200p22.4	B7ZDD1;A0A286Y9Z9;E7FC94;A0A1D5NSF7		13	12	12	32.9	64.58	587	32.6671	31.9355	32.4694	32.5023	32.9742	32.3846	32.4193	32.2602	32.6671	31.9355	32.4694	32.5023	32.9742	32.3846	32.4193	32.2602	32.3936	32.5096	4	4	0.623597	0.205096	-0.116014	FALSE
eps15l1a	A0A286YA11;F8W5C4;F1QF73;A0A2R8QHH3;A0A2R8RZ08;A0A2R8QND0		17	17	3	26.2	100.28	913	NA	NA	26.2574	NA	26.0125	25.9415	NA	NA	25.3036	25.6542	26.2574	25.2769	26.0125	25.9415	25.0251	24.3581	25.623	25.3343	1	2	0.556131	0.254823	0.288711	FALSE
dpp7	A5WWD7;A0A286YA26;Q5CZT1;F1QML2		11	11	11	36.3	54.613	487	29.5242	29.2901	29.2779	29.3653	29.5735	29.231	29.5786	29.5628	29.5242	29.2901	29.2779	29.3653	29.5735	29.231	29.5786	29.5628	29.3644	29.4865	4	4	0.284325	0.546185	-0.122069	FALSE
dctn1a	F1R0W9;A0A286YA27;A0A2R8RP20		65	65	59	64.9	135.28	1218	29.5787	29.1423	29.555	29.5719	29.6754	29.556	29.5199	29.6226	29.5787	29.1423	29.555	29.5719	29.6754	29.556	29.5199	29.6226	29.462	29.5935	4	4	0.312244	0.505506	-0.131488	FALSE
A0A286YA42	A0A286YA42		26	26	26	53.8	46.366	435	32.4824	31.2097	32.5029	31.467	32.7475	32.1385	31.241	32.671	32.4824	31.2097	32.5029	31.467	32.7475	32.1385	31.241	32.671	31.9155	32.1995	4	4	0.578786	0.237482	-0.283972	FALSE
A0A286YA53	A0A286YA53;A0A0R4IJI9;A0A0R4IMQ6		49	49	49	34	188.14	1705	28.3924	29.0279	28.4465	28.8312	28.446	28.5214	28.905	28.5174	28.3924	29.0279	28.4465	28.8312	28.446	28.5214	28.905	28.5174	28.6745	28.5974	4	4	0.693423	0.159001	0.0770567	FALSE
bcar1	A0A2R8QFW9;B5DE36;A0A2R8QJQ5;A0A2R8QGB6;A0A2R8Q9D0;A0A286YA76;A0A2R8QLY2		6	6	5	6.7	98.648	890	NA	27.0666	26.9465	26.9139	26.2714	26.566	26.9605	27.0638	25.0929	27.0666	26.9465	26.9139	26.2714	26.566	26.9605	27.0638	26.505	26.7154	3	4	0.699445	0.155247	-0.210451	FALSE
LOC568872	A0A286YA89;E7F583	Anion exchange protein	13	6	6	14.5	125.31	1111	27.119	27.0092	26.8971	27.2293	27.1723	27.3029	26.5681	26.7233	27.119	27.0092	26.8971	27.2293	27.1723	27.3029	26.5681	26.7233	27.0637	26.9416	4	4	0.555412	0.255385	0.122054	FALSE
bfsp2	B0S621;A0A286YA92		17	17	17	44.3	49.075	438	28.738	29.1098	29.0631	29.2112	28.9655	29.0333	29.377	29.1272	28.738	29.1098	29.0631	29.2112	28.9655	29.0333	29.377	29.1272	29.0305	29.1257	4	4	0.511403	0.291236	-0.0952165	FALSE
myo6b	E9QFU5;F1R4R9;A0A286YAA1;E7FGA0		28	13	13	28.6	144.99	1252	27.2949	26.9074	27.4192	26.8218	27.9412	27.6911	27.2791	27.6167	27.2949	26.9074	27.4192	26.8218	27.9412	27.6911	27.2791	27.6167	27.1108	27.632	4	4	0.0401622	1.39618	-0.521201	FALSE
apoc2	E9QEQ1;A0A286YAE3		4	4	4	60	11.162	100	32.1268	32.3373	32.6595	32.2818	34.3897	32.0062	32.0101	32.3451	32.1268	32.3373	32.6595	32.2818	34.3897	32.0062	32.0101	32.3451	32.3513	32.6878	4	4	0.60207	0.220353	-0.336443	FALSE
mink1	A0A286YAI7;E9QD58;A2BG87;A0A2R8QM71;A0A0R4IVF8;A0A2R8QG30;A0A2R8RYT4;F1REC7;F1QY88		15	6	6	11.5	143.7	1256	25.182	26.5124	NA	26.6339	27.6036	27.1276	27.1686	26.7451	25.182	26.5124	24.833	26.6339	27.6036	27.1276	27.1686	26.7451	25.7903	27.1612	3	4	0.0511135	1.29146	-1.37089	FALSE
gtf2h4	Q1LWR3;A0A286YAJ0		4	4	4	10.5	52.747	466	27.6734	27.1941	NA	NA	27.1589	NA	NA	NA	27.6734	27.1941	25.6608	25.5422	27.1589	24.4064	25.1547	25.3499	26.5176	25.5175	2	1	0.254935	0.593571	1.00015	FALSE
abi1b	A8E7L4;A0A286YAJ7		9	4	4	16.7	54.289	502	29.4983	29.2723	29.4164	29.3137	NA	29.243	29.1137	NA	29.4983	29.2723	29.4164	29.3137	25.3128	29.243	29.1137	24.3128	29.3752	26.9956	4	2	0.159205	0.798044	2.37964	FALSE
arhgap17a	A0A286YAK8;F1R7M1;A0A2R8RZD6;A0A2R8Q4L1		4	2	2	7.9	83.166	759	NA	NA	NA	NA	26.6765	NA	26.2016	NA	25.1975	25.4568	25.0551	24.8899	26.6765	24.4604	26.2016	24.4586	25.1498	25.4493	0	2	0.645192	0.190311	-0.299465	FALSE
si:dkeyp-24a7.8	A0A286YAN7;F1QY93		10	9	7	9.2	140.45	1255	27.1293	NA	NA	NA	27.1216	26.2283	26.3241	NA	27.1293	24.7589	25.0195	25.2311	27.1216	26.2283	26.3241	24.9983	25.5347	26.1681	1	3	0.399104	0.398913	-0.633387	FALSE
hsp90b1	Q7T3L3;A0A286YAP4		64	64	64	61.3	91.281	793	33.9447	33.3544	33.8505	33.4938	33.7296	33.3975	33.3547	33.8032	33.9447	33.3544	33.8505	33.4938	33.7296	33.3975	33.3547	33.8032	33.6609	33.5713	4	4	0.639374	0.194245	0.089613	FALSE
A0A286YAT8	A0A286YAT8;X1WD03		7	7	7	8.9	106.62	935	NA	26.5928	26.2508	26.3727	25.7	26.0016	27.2299	26.4558	25.3375	26.5928	26.2508	26.3727	25.7	26.0016	27.2299	26.4558	26.1385	26.3468	3	4	0.647579	0.188707	-0.20837	FALSE
uhrf1bp1l	A0A286YAW0;Q5RGW0;F1R2T5		21	21	19	18.8	153.75	1402	26.5173	26.8335	27.0826	26.8204	26.7757	27.0582	27.8995	27.0482	26.5173	26.8335	27.0826	26.8204	26.7757	27.0582	27.8995	27.0482	26.8135	27.1954	4	4	0.225164	0.647502	-0.381932	FALSE
A0A286YAW2	A0A286YAW2		3	2	2	7.7	38.812	338	26.7123	24.9671	NA	NA	NA	NA	NA	25.0664	26.7123	24.9671	24.5435	25.2019	25.3841	25.3935	25.4564	25.0664	25.3562	25.3251	2	1	0.952164	0.0212882	0.0311156	FALSE
A0A286YAW7	A0A286YAW7;F1QPU5		11	4	2	18.8	75.918	677	NA	29.0655	NA	29.2275	NA	29.1994	NA	29.5226	24.8113	29.0655	25.1808	29.2275	25.1469	29.1994	25.3509	29.5226	27.0713	27.305	2	2	0.894565	0.0483881	-0.233703	FALSE
A0A286YAW8	A0A286YAW8		6	6	6	26.9	28.212	249	27.9274	28.0415	28.4011	28.4795	28.8571	29.1116	29.3157	28.7786	27.9274	28.0415	28.4011	28.4795	28.8571	29.1116	29.3157	28.7786	28.2124	29.0157	4	4	0.00460538	2.33673	-0.803359	FALSE
rps6ka1	A0A286YAW9;F1RAV5;F1QYQ1;A0A2R8QDF2;Q08CV8;K7DY81;K7DYC0	Ribosomal protein S6 kinase	35	29	24	54.5	82.992	736	29.4243	29.778	29.8242	30.0895	29.9971	29.9043	29.9822	29.9886	29.4243	29.778	29.8242	30.0895	29.9971	29.9043	29.9822	29.9886	29.779	29.9681	4	4	0.261386	0.582717	-0.189014	FALSE
grik1b	X1WEQ0;A0A286YAY2		2	2	2	2.1	94.75	840	NA	25.1713	NA	25.3341	25.3724	NA	25.5003	NA	25.4409	25.1713	24.8482	25.3341	25.3724	25.1596	25.5003	25.5571	25.1986	25.3974	2	2	0.257066	0.589956	-0.198711	FALSE
gsna	A0A286YAZ1;F1QUM3;A0A2R8Q7H5		24	23	23	49.6	81.495	738	29.9251	30.3823	30.2384	30.2888	30.5063	30.7263	30.6504	30.6681	29.9251	30.3823	30.2384	30.2888	30.5063	30.7263	30.6504	30.6681	30.2086	30.6378	4	4	0.0152501	1.81673	-0.429127	FALSE
cltca;cltcb	F1R966;A0A286YAZ4;E9QD79;A0A2R8PXZ0	Clathrin heavy chain	125	125	47	79.2	191.82	1680	32.9566	32.7579	33.0846	33.0212	33.001	33.1298	33.0097	33.0631	32.9566	32.7579	33.0846	33.0212	33.001	33.1298	33.0097	33.0631	32.9551	33.0509	4	4	0.279192	0.554097	-0.0958347	FALSE
hdac8	A0A286YAZ5;E7F4R5;A0A1L1QZM1		34	34	24	31.7	138.55	1232	28.0343	28.3857	28.2512	28.2611	28.1487	28.1822	28.1949	28.081	28.0343	28.3857	28.2512	28.2611	28.1487	28.1822	28.1949	28.081	28.233	28.1517	4	4	0.35614	0.448379	0.0813496	FALSE
picalmb	Q6AXI5;A0A286YAZ9;R4GDY1;F8W5M9		17	15	4	33.2	64.719	590	28.8187	28.9761	29.5662	29.4063	29.6194	29.0793	28.3878	29.2996	28.8187	28.9761	29.5662	29.4063	29.6194	29.0793	28.3878	29.2996	29.1918	29.0965	4	4	0.773653	0.111454	0.0953236	FALSE
trim3b	F1QY41;A0A286YB14		12	7	7	20.5	82.492	752	28.9815	27.5336	27.6549	27.3619	28.9446	27.8938	27.765	27.9502	28.9815	27.5336	27.6549	27.3619	28.9446	27.8938	27.765	27.9502	27.883	28.1384	4	4	0.600448	0.221524	-0.255392	FALSE
ptprk	A0A286YB50;F1QBI4;F1QNV8		7	7	7	8.2	128.06	1127	27.3758	27.4859	27.4477	27.399	27.3832	27.0173	27.7897	27.5435	27.3758	27.4859	27.4477	27.399	27.3832	27.0173	27.7897	27.5435	27.4271	27.4334	4	4	0.971435	0.0125865	-0.0063454	FALSE
vav3b	X1WDG6;A0A286YB52		3	3	1	10.7	41.886	364	NA	26.4852	26.1263	NA	25.6939	26.177	26.0578	26.1871	25.2791	26.4852	26.1263	25.0364	25.6939	26.177	26.0578	26.1871	25.7317	26.029	2	4	0.46148	0.335847	-0.297223	FALSE
ralgapa2	A0A286YB67;X1WEX8;A0A2R8RI29;E7EYV1;A0A2R8QI48		10	10	10	6.2	221.24	1964	26.6252	25.3051	26.356	26.4192	26.2144	26.3766	25.5062	25.9844	26.6252	25.3051	26.356	26.4192	26.2144	26.3766	25.5062	25.9844	26.1764	26.0204	4	4	0.6754	0.170439	0.155947	FALSE
ppp6r3	X1WG48;A0A286YB73;X1WD74;X1WES0;X1WEQ7;X1WFD1;X1WF53		25	25	25	38	102.83	918	29.0158	29.1479	28.8429	29.0291	29.1119	29.3018	29.2397	28.969	29.0158	29.1479	28.8429	29.0291	29.1119	29.3018	29.2397	28.969	29.0089	29.1556	4	4	0.181826	0.740345	-0.146667	FALSE
tgs1	F1R4S6;A0A286YB74		2	2	2	13.3	19.964	181	NA	26.5923	26.5782	26.3523	26.7295	26.2495	26.1906	NA	25.6315	26.5923	26.5782	26.3523	26.7295	26.2495	26.1906	24.6641	26.2886	25.9584	3	3	0.543069	0.265145	0.330197	FALSE
LOC100330353	A0A286YB85;F1QWE6		5	3	3	8.5	86.313	784	NA	25.3724	25.3229	25.6196	NA	25.2464	NA	25.8861	25.3343	25.3724	25.3229	25.6196	24.5407	25.2464	24.9692	25.8861	25.4123	25.1606	3	2	0.443741	0.352871	0.251692	FALSE
magi1b	F1QZB9;A0A286YB86;A0A0R4IY12;A0A0R4IWB5;A0A0R4IGA3;E7F2U1;A3KNJ1		19	19	8	20.2	135.78	1247	27.496	27.719	28.1208	27.7629	27.5127	27.6214	27.4084	27.1688	27.496	27.719	28.1208	27.7629	27.5127	27.6214	27.4084	27.1688	27.7747	27.4278	4	4	0.0789413	1.1027	0.34684	FALSE
tceb1b	A0A286YBA4;Q502M9;Q6DH59		8	8	1	66.1	12.485	112	29.2687	29.3825	29.3988	29.2702	NA	29.8397	29.0668	29.3904	29.2687	29.3825	29.3988	29.2702	25.2161	29.8397	29.0668	29.3904	29.33	28.3783	4	3	0.437772	0.358752	0.951789	FALSE
clcn3	A0A286YBB0;A0A140LGW7;A0A2R8Q6Y3;F1R7J9;A0A140LGR0;E7FFG9	Chloride channel protein	8	8	5	9.3	84.866	766	27.4587	27.0586	26.2169	26.7674	26.347	NA	27.1399	26.4462	27.4587	27.0586	26.2169	26.7674	26.347	25.5297	27.1399	26.4462	26.8754	26.3657	4	3	0.273524	0.563004	0.509693	FALSE
kif21a	A0A286YBE6;F8W409	Kinesin-like protein	9	8	6	6	171.26	1527	NA	27.7085	26.9609	28.152	27.6342	27.15	28.2334	27.4571	25.2837	27.7085	26.9609	28.152	27.6342	27.15	28.2334	27.4571	27.0263	27.6187	3	4	0.429783	0.366751	-0.59239	FALSE
pleca	A0A286YBE9;A0A0R4INC4;A0A2R8QEG3;A0A2R8PVX9;A0A2R8QKW7;A0A2R8RIJ1;A0A2R8PZA9;A0A2R8QLG6;E7F8G7;A5WV02;I3ISY3;A5WV03		297	297	265	62.9	544.17	4773	30.5546	30.3094	30.6044	30.4088	30.697	30.6886	30.5195	30.5918	30.5546	30.3094	30.6044	30.4088	30.697	30.6886	30.5195	30.5918	30.4693	30.6243	4	4	0.109077	0.962268	-0.154924	FALSE
adpgk	A0A286YBG9;A0JML7		16	16	16	44.7	54.296	497	29.8182	29.3631	29.2647	29.2844	30.2332	30.0919	30.2071	30.2806	29.8182	29.3631	29.2647	29.2844	30.2332	30.0919	30.2071	30.2806	29.4326	30.2032	4	4	0.00677769	2.16892	-0.770621	FALSE
apobb.2	A5WUQ7;A0A286YBH9		63	63	63	33.5	278.87	2534	29.5651	29.5234	29.5114	29.541	29.3731	29.2597	29.3273	29.2765	29.5651	29.5234	29.5114	29.541	29.3731	29.2597	29.3273	29.2765	29.5352	29.3092	4	4	0.00108601	2.96417	0.226069	FALSE
galnt7	A0A286YBK3;B8JL27;F1QLU6	Polypeptide N-acetylgalactosaminyltransferase	16	16	16	32.2	74.248	652	28.7866	28.1962	28.2978	28.4656	28.7148	28.5278	28.4941	28.1327	28.7866	28.1962	28.2978	28.4656	28.7148	28.5278	28.4941	28.1327	28.4365	28.4674	4	4	0.867836	0.0615623	-0.0308288	FALSE
prrc2c	A0A286YBN1;F1R9E5;Q1LWP8		26	26	25	12.5	306.49	2814	25.5949	24.1672	27.0563	27.4275	28.4592	28.3501	28.3724	27.9922	25.5949	24.1672	27.0563	27.4275	28.4592	28.3501	28.3724	27.9922	26.0615	28.2935	4	4	0.056471	1.24817	-2.232	FALSE
picalma	E7F295;F1QKW9;A0A286YBQ2;A0A2R8QK11;A0A2R8QHW2;A8WGP5;A0A2R8QRD0		16	4	4	34	59.581	547	28.7547	27.8525	28.3571	28.538	28.7569	28.0925	28.3486	28.5877	28.7547	27.8525	28.3571	28.538	28.7569	28.0925	28.3486	28.5877	28.3756	28.4464	4	4	0.779169	0.108368	-0.0708458	FALSE
fam114a1	A0A286YBQ6;B8JI33;F1R4J9		13	13	13	31	59.449	546	28.0003	28.0247	28.2592	28.0115	28.356	28.1999	28.0264	28.0963	28.0003	28.0247	28.2592	28.0115	28.356	28.1999	28.0264	28.0963	28.0739	28.1696	4	4	0.351944	0.453527	-0.0957014	FALSE
agap1	A0A286YBU1;E7FBZ7;A0A0R4ITX1		17	17	12	23.2	95.119	863	27.7853	27.8536	27.3747	27.5237	28.4367	26.8388	26.5519	27.4518	27.7853	27.8536	27.3747	27.5237	28.4367	26.8388	26.5519	27.4518	27.6343	27.3198	4	4	0.512823	0.290033	0.314544	FALSE
scn4ab	A0A2C9F1K3;A0A0R4IX17;Q20JQ7;E9QB13	Sodium channel protein type 4 subunit alpha B;Sodium channel protein	28	28	24	17.1	207.61	1835	27.6256	27.5853	27.7034	27.5526	27.4884	27.7455	27.2083	27.6204	27.6256	27.5853	27.7034	27.5526	27.4884	27.7455	27.2083	27.6204	27.6167	27.5156	4	4	0.452302	0.344572	0.101097	FALSE
polr2f	Q6DGS5;A0A2R8PUZ9		3	3	3	27.6	14.571	127	27.4848	NA	28.0332	27.8946	NA	27.2851	27.0341	27.959	27.4848	24.8544	28.0332	27.8946	24.2899	27.2851	27.0341	27.959	27.0668	26.642	3	3	0.71284	0.147008	0.424722	FALSE
hmbox1a	A0A2R8Q2N7;A0A2R8RLB9;A0A2R8PV09;A0A2R8QGC2;A0A2R8QFU0;F1RBW1;F8W5H7;Q4L1M9;Q1L9E9;F1RAA7;E9QEC0;A0A0R4IR44;F2Z4S1;Q8UW00;A1L1N5		5	5	5	12.5	41.311	367	26.7753	27.0128	27.0129	27.0841	27.3273	NA	NA	26.3779	26.7753	27.0128	27.0129	27.0841	27.3273	25.3721	25.2565	26.3779	26.9712	26.0834	4	2	0.164101	0.78489	0.887801	FALSE
pcca	A0A2R8PV58;F1QPL7;B0S5E3;B0S5E2		47	47	47	65.7	76.056	693	30.8131	31.2541	31.2275	31.1961	31.1061	31.2341	31.1082	31.2448	30.8131	31.2541	31.2275	31.1961	31.1061	31.2341	31.1082	31.2448	31.1227	31.1733	4	4	0.67239	0.172379	-0.0506149	FALSE
si:ch73-368i2.1	A0A2R8PV63;X1WFJ8;E7F7X1		13	13	13	33.6	65.595	580	29.4909	27.204	26.4929	27.5765	28.6528	27.5973	28.0473	28.268	29.4909	27.204	26.4929	27.5765	28.6528	27.5973	28.0473	28.268	27.6911	28.1413	4	4	0.545414	0.263273	-0.45028	FALSE
zgc:91818	A0A2R8PV86;Q6DGA3		3	3	3	19	16.455	142	27.2021	27.2752	27.27	26.8888	NA	27.6215	27.3703	27.0554	27.2021	27.2752	27.27	26.8888	24.29	27.6215	27.3703	27.0554	27.159	26.5843	4	3	0.512712	0.290126	0.574751	FALSE
shprh	A0A2R8PVA3;X1WD98;A0A2R8QPQ7		3	3	3	1.8	184.15	1613	25.3749	26.4246	25.8102	26.3779	25.7157	26.1272	26.2773	25.4705	25.3749	26.4246	25.8102	26.3779	25.7157	26.1272	26.2773	25.4705	25.9969	25.8977	4	4	0.761533	0.118311	0.0992284	FALSE
zmynd11	A0A2R8PVB4;A0A2R8QFJ1;F1R4W7		2	2	2	3.3	73.571	629	28.3683	NA	NA	26.4195	26.562	25.9836	25.8913	25.5515	28.3683	25.0005	24.4773	26.4195	26.562	25.9836	25.8913	25.5515	26.0664	25.9971	2	4	0.942679	0.0256362	0.0693075	FALSE
A0A2R8PVC9	A0A2R8PVC9;A0A0R4IGB6;A0A0R4IS28;A0A0R4IA30;A0A0R4IK64;A0A0R4IA64;A0A0R4IW62		14	9	9	48.6	31.686	284	31.7765	31.8732	31.8075	31.8586	30.1116	31.8562	31.7598	32.0799	31.7765	31.8732	31.8075	31.8586	30.1116	31.8562	31.7598	32.0799	31.8289	31.4519	4	4	0.465397	0.332177	0.377056	FALSE
loh12cr1	A0A2R8PVF5;Q5XIX8	Loss of heterozygosity 12 chromosomal region 1 protein homolog	6	6	6	34.9	21.988	195	26.6427	25.6966	26.9611	27.3103	NA	26.7832	26.7111	26.7683	26.6427	25.6966	26.9611	27.3103	24.8654	26.7832	26.7111	26.7683	26.6527	26.282	4	3	0.552331	0.2578	0.370692	FALSE
inpp5kb	F8W290;F1Q8H1;A0A2R8PVH1;A0A2R8QKI3		8	7	2	14.4	52.577	459	28.6162	26.9883	26.7605	26.6374	NA	23.3316	25.5879	25.121	28.6162	26.9883	26.7605	26.6374	25.175	23.3316	25.5879	25.121	27.2506	24.8039	4	3	0.0116294	1.93444	2.44673	TRUE
asap1b	A0A2R8RMX4;A0A2R8PVI8;A0A2R8RLQ8;E7FGT3;A0A2R8QMT3;E9QHH4;F1QSC2;F1R6F3		16	6	5	20.2	118.73	1062	25.392	26.6838	NA	26.3718	NA	25.6921	26.7115	NA	25.392	26.6838	24.4806	26.3718	25.1234	25.6921	26.7115	25.1335	25.7321	25.6651	3	2	0.918308	0.0370117	0.0669387	FALSE
A0A2R8PVJ3	A0A2R8PVJ3		35	35	35	62.9	66.838	606	32.8593	33.0444	32.9088	32.8778	33.0224	32.9834	33.0028	32.9772	32.8593	33.0444	32.9088	32.8778	33.0224	32.9834	33.0028	32.9772	32.9226	32.9965	4	4	0.175365	0.756057	-0.0738674	FALSE
timm44	A0A2R8PVL6;Q1LUQ3	Mitochondrial import inner membrane translocase subunit TIM44	21	21	21	45.6	49.798	443	29.1287	29.3418	29.3006	29.3411	29.3056	29.4305	29.3358	29.2825	29.1287	29.3418	29.3006	29.3411	29.3056	29.4305	29.3358	29.2825	29.278	29.3386	4	4	0.35996	0.443745	-0.0605564	FALSE
slc26a5	A0A2R8PVM0;Q7T2C4		4	4	4	9.4	78.757	713	27.0931	28.0349	27.0953	27.5999	27.1973	26.3295	28.2914	27.3291	27.0931	28.0349	27.0953	27.5999	27.1973	26.3295	28.2914	27.3291	27.4558	27.2868	4	4	0.729975	0.136692	0.16893	FALSE
spg7	A0A2R8PVN0;E7F2S4		14	14	14	26	76.796	689	30.4463	30.5085	30.3402	30.5335	30.8653	30.5117	30.4365	30.4698	30.4463	30.5085	30.3402	30.5335	30.8653	30.5117	30.4365	30.4698	30.4571	30.5708	4	4	0.351871	0.453616	-0.11369	FALSE
LOC100538276	E7F9S0;A0A2R8PVQ8;A0A2R8PX08;A0A0R4IKP5		10	10	10	8.6	169.09	1529	26.7396	26.8925	26.6494	27.445	26.7179	26.6615	26.6847	25.8052	26.7396	26.8925	26.6494	27.445	26.7179	26.6615	26.6847	25.8052	26.9316	26.4673	4	4	0.155412	0.808516	0.464279	FALSE
vps41	A0A2R8PVR1;E7F590;E9QF68;F1QD69		21	21	21	30.3	97.437	839	28.0645	28.6821	27.8147	28.6857	28.0692	27.6937	28.2393	28.0612	28.0645	28.6821	27.8147	28.6857	28.0692	27.6937	28.2393	28.0612	28.3118	28.0159	4	4	0.293363	0.532595	0.295894	FALSE
sipa1l1	A0A2R8PVU2;A0A2R8PWT8;Q5TYS4		15	15	15	10.1	188.9	1741	26.2862	27.221	26.2503	27.4539	27.0741	26.1629	26.8143	26.7079	26.2862	27.221	26.2503	27.4539	27.0741	26.1629	26.8143	26.7079	26.8029	26.6898	4	4	0.770252	0.113367	0.113042	FALSE
alcama	F1QD88;A0A2R8PVV3;A0A2R8RU51;Q90460	CD166 antigen homolog A	22	22	1	38.7	59.282	545	28.037	28.7101	28.5629	29.0963	28.847	NA	28.981	28.9705	28.037	28.7101	28.5629	29.0963	28.847	25.2533	28.981	28.9705	28.6016	28.013	4	3	0.573761	0.241269	0.588647	FALSE
A0A2R8PVW1	A0A2R8PVW1;A0A2R8QCE0		6	6	6	15.8	80.723	730	26.6897	27.1463	26.7769	27.0197	26.7897	26.831	26.7927	26.264	26.6897	27.1463	26.7769	27.0197	26.7897	26.831	26.7927	26.264	26.9081	26.6693	4	4	0.216687	0.664167	0.238803	FALSE
scai	A2CF54;A0A2R8QGQ7;A0A2R8QL74;A0A2R8PVX5;A0A2R8Q4N2;A0A2R8RZB3		12	12	12	25.5	65.238	565	27.4431	27.7938	27.8971	27.8089	27.9437	27.6147	27.8226	27.853	27.4431	27.7938	27.8971	27.8089	27.9437	27.6147	27.8226	27.853	27.7357	27.8085	4	4	0.574952	0.240369	-0.0727848	FALSE
tnpo2	Q68EK8;A0A2R8PW20		24	24	13	37.5	100.68	889	29.1395	29.0598	29.0202	29.0209	28.9236	29.1842	29.1542	28.9655	29.1395	29.0598	29.0202	29.0209	28.9236	29.1842	29.1542	28.9655	29.0601	29.0569	4	4	0.965935	0.015052	0.00324302	FALSE
xrcc4	Q6PBP2;A0A2R8RHK7;A0A2R8PW30		4	4	4	13.2	40.819	357	26.5483	27.4547	27.6769	27.5646	27.2092	27.9182	27.6411	27.7935	26.5483	27.4547	27.6769	27.5646	27.2092	27.9182	27.6411	27.7935	27.3111	27.6405	4	4	0.324673	0.488554	-0.329352	FALSE
nqo1	Q6P0H2;A0A2R8PW65;F1QLV5;E9QEA9		15	15	15	78.5	31.089	275	31.4518	31.3522	31.3287	31.2573	33.3375	31.469	31.4136	31.3138	31.4518	31.3522	31.3287	31.2573	33.3375	31.469	31.4136	31.3138	31.3475	31.8835	4	4	0.350835	0.454896	-0.535971	FALSE
aldh3a2a	Q90ZZ8;A0A2R8PW97;E9QFF0;E9QE27	Aldehyde dehydrogenase	12	12	12	24.6	54.674	488	29.6255	29.2576	29.2549	29.0272	29.6525	29.5763	29.4072	29.1585	29.6255	29.2576	29.2549	29.0272	29.6525	29.5763	29.4072	29.1585	29.2913	29.4486	4	4	0.378409	0.422038	-0.157305	FALSE
prpf6	A0A2R8PWG5;Q6NYK7		42	42	42	49.7	109.38	974	28.9703	29.1375	29.0539	29.2638	29.3003	29.29	29.2933	29.2732	28.9703	29.1375	29.0539	29.2638	29.3003	29.29	29.2933	29.2732	29.1064	29.2892	4	4	0.0607972	1.21612	-0.182839	FALSE
med13a	E7FCQ8;E9QD13;A0A2R8PWI0;A0A2R8QD69		18	18	15	10.1	236.09	2157	27.0504	27.6284	26.5329	27.3457	26.8229	26.5889	27.3253	26.7554	27.0504	27.6284	26.5329	27.3457	26.8229	26.5889	27.3253	26.7554	27.1393	26.8731	4	4	0.387447	0.411787	0.266223	FALSE
mzt2b;mzt2	A0A2R8PWK7;E9QFU9;F1QI17;Q6DC17	Mitotic-spindle organizing protein 2	4	4	4	24	21.143	204	27.2334	26.9189	27.3127	26.8029	NA	26.9816	27.1213	26.7675	27.2334	26.9189	27.3127	26.8029	24.94	26.9816	27.1213	26.7675	27.067	26.4526	4	3	0.317625	0.498085	0.614377	FALSE
gpr158a	E7FE35;A0A2R8PWM1;E9QIZ8		9	9	8	6.5	152.03	1364	26.231	25.5879	26.0502	27.1135	27.3669	27.0425	28.2854	27.0301	26.231	25.5879	26.0502	27.1135	27.3669	27.0425	28.2854	27.0301	26.2456	27.4312	4	4	0.0345848	1.46111	-1.18559	FALSE
qkib;qki2	A0A2R8PWN6;Q6P104;A9JTF3;Q6P104-2;U3JA72	Protein quaking-B	11	9	7	51.6	34.88	316	30.0418	30.1854	29.2344	29.467	29.6518	29.475	29.6485	29.7483	30.0418	30.1854	29.2344	29.467	29.6518	29.475	29.6485	29.7483	29.7322	29.6309	4	4	0.691629	0.160127	0.101261	FALSE
bhmt	A0A2R8PWR1;F1QU55;Q32LQ4	Betaine--homocysteine S-methyltransferase 1	28	28	28	82.1	43.255	392	34.3478	34.4899	34.4014	34.5246	34.2822	34.0983	34.2363	34.2271	34.3478	34.4899	34.4014	34.5246	34.2822	34.0983	34.2363	34.2271	34.4409	34.211	4	4	0.00658525	2.18143	0.229919	FALSE
enpp7.1	F6NXI2;A0A2R8RRL5;A0A2R8PWY9;A0A2R8QS71;A0A2R8QFU2;A0A2R8QRN9;A0A2R8QPG8;A0A2R8QHI2;A0A2R8QET0;F6PAL8		6	6	5	21.9	55.036	485	27.9217	28.1709	27.4051	27.2776	27.5936	27.5241	26.6387	27.1862	27.9217	28.1709	27.4051	27.2776	27.5936	27.5241	26.6387	27.1862	27.6938	27.2356	4	4	0.182084	0.739727	0.458171	FALSE
CR848021.1;ablim2	A0A2R8QGE9;A0A2R8QBX0;A0A2R8PX03;A0A2R8RNE6;A0A2R8QS58;E7F030;A0A2R8Q4Q0;U3JA30		4	4	3	9.4	53.047	470	26.87	26.857	27.5038	27.8204	NA	27.0358	27.4554	27.6311	26.87	26.857	27.5038	27.8204	24.5715	27.0358	27.4554	27.6311	27.2628	26.6735	4	3	0.480096	0.318672	0.589333	FALSE
tgm2b	A0A2R8PX12;Q1ECX3;F8W327		6	5	5	11	76.022	681	26.3083	26.2892	NA	26.2789	NA	26.3841	25.824	25.8341	26.3083	26.2892	25.4276	26.2789	24.6022	26.3841	25.824	25.8341	26.076	25.6611	3	3	0.384964	0.41458	0.41491	FALSE
si:ch211-107o10.3	A0A2R8PX28;F1QCW3;A0A0R4IH64;E7F2K5		18	18	16	63.6	36.671	327	30.7554	30.7705	30.7415	30.6857	28.7486	30.7702	30.8597	30.9432	30.7554	30.7705	30.7415	30.6857	28.7486	30.7702	30.8597	30.9432	30.7383	30.3305	4	4	0.496609	0.303986	0.407818	FALSE
A0A2R8PX39	A0A2R8PX39		11	5	5	83.4	17.275	157	29.2793	29.764	29.2923	29.0798	29.2506	29.0088	28.7606	29.1056	29.2793	29.764	29.2923	29.0798	29.2506	29.0088	28.7606	29.1056	29.3538	29.0314	4	4	0.125327	0.901954	0.322419	FALSE
pole	A0A2R8PX42;B0V351	DNA polymerase	11	11	11	7.6	261.05	2276	25.421	26.8186	25.7737	26.8634	26.1963	26.199	26.7591	25.9217	25.421	26.8186	25.7737	26.8634	26.1963	26.199	26.7591	25.9217	26.2192	26.269	4	4	0.907836	0.0419926	-0.049861	FALSE
si:ch211-259g3.4	A0A2R8PXB2;X1WB96;A0A2R8Q561;A0A2R8Q1S2;A0A2R8QU62		5	5	5	2.5	236.41	2071	25.3854	25.9511	25.5939	NA	NA	25.2821	NA	NA	25.3854	25.9511	25.5939	25.3285	25.1069	25.2821	25.3565	24.6985	25.5647	25.111	3	1	0.0675641	1.17028	0.453731	FALSE
cbx3a	A0A2R8PXB7;F1QNF2		10	10	8	67.2	20.043	174	30.3782	30.3532	30.8321	30.7354	NA	30.428	30.486	30.4805	30.3782	30.3532	30.8321	30.7354	25.6006	30.428	30.486	30.4805	30.5747	29.2488	4	3	0.355966	0.448591	1.32595	FALSE
sbf2	A0A2R8PXC7;E7F4G2		22	18	18	15.1	209.84	1873	27.3426	27.0834	27.7452	27.9644	28.1992	28.0816	28.0072	27.9917	27.3426	27.0834	27.7452	27.9644	28.1992	28.0816	28.0072	27.9917	27.5339	28.0699	4	4	0.0696419	1.15713	-0.53602	FALSE
A0A2R8Q252	A0A2R8Q252;A0A2R8PXP3		3	3	3	1.9	201.03	1772	25.3206	25.8475	25.7688	NA	NA	NA	NA	NA	25.3206	25.8475	25.7688	25.4685	25.1158	24.7142	24.8521	25.0556	25.6013	24.9344	3	0	0.0060611	2.21745	0.666897	FALSE
atp7a	A0A2R8PXR4;F1QEG1;F1Q5B3		2	2	2	1.7	154.94	1437	25.842	25.6516	25.2207	25.807	25.8228	26.0137	25.7985	25.5202	25.842	25.6516	25.2207	25.807	25.8228	26.0137	25.7985	25.5202	25.6303	25.7888	4	4	0.40409	0.393522	-0.158453	FALSE
gtf2e2	A0A2R8PXU1;Q6NXA3;A0A2R8QKF0		5	5	5	20.1	38.026	333	27.3642	27.553	27.0828	27.3185	NA	26.9079	27.0521	27.5246	27.3642	27.553	27.0828	27.3185	24.8468	26.9079	27.0521	27.5246	27.3296	26.5829	4	3	0.298482	0.525082	0.746768	FALSE
hmgn3	E9QH74;A0A2R8PXU3;A0A2R8Q5B9;Q5U381;A0A2R8Q1B2		4	4	3	26.7	12.92	120	27.4866	27.4815	27.553	27.6063	27.4284	27.6897	27.684	27.7979	27.4866	27.4815	27.553	27.6063	27.4284	27.6897	27.684	27.7979	27.5319	27.65	4	4	0.234292	0.630242	-0.118122	FALSE
znf704	A0A2R8QN84;A0A2R8QGZ7;A0A2R8PXV3;Q1LY51	Zinc finger protein 704	2	2	2	5.7	39.902	366	25.9551	NA	NA	NA	25.7851	NA	26.0772	26.564	25.9551	24.8567	24.7142	25.6319	25.7851	24.8534	26.0772	26.564	25.2895	25.8199	1	3	0.302073	0.519887	-0.530444	FALSE
letmd1	A0A2R8PXX3;B3DJY5;F1Q868		12	12	12	38.1	42.379	362	28.5239	28.1068	27.831	28.3738	28.3179	27.2366	27.8495	27.1146	28.5239	28.1068	27.831	28.3738	28.3179	27.2366	27.8495	27.1146	28.2089	27.6297	4	4	0.133705	0.873853	0.57925	FALSE
capn5b	E7F7F1;A0A2R8PXY6;A0A2R8RVY7		9	4	4	14.3	73.74	642	26.6249	NA	26.7137	NA	26.9449	27.1735	27.925	26.5464	26.6249	24.6083	26.7137	24.8904	26.9449	27.1735	27.925	26.5464	25.7093	27.1475	2	4	0.0764746	1.11648	-1.43814	FALSE
atp11a	B7ZDE2;A0A2R8PXZ8;A0A2R8RZ63;A0A2R8QPQ0;A0A2R8QQP6;A0A2R8QLJ2;A0A2R8RZA5;A0A2R8QFP5;F8W2B0;A0A2R8QNK7;F1Q612	Phospholipid-transporting ATPase	13	13	11	12.2	128.83	1124	25.5799	26.1523	25.6686	26.5018	25.5904	25.9254	25.8531	25.8961	25.5799	26.1523	25.6686	26.5018	25.5904	25.9254	25.8531	25.8961	25.9756	25.8162	4	4	0.527258	0.277977	0.159394	FALSE
fto	A0A2R8PY36;F1R5T4;A0A2R8PY24		5	5	5	10.9	61.951	542	28.0821	27.1105	27.0409	27.0651	27.7568	27.0249	27.3878	26.9877	28.0821	27.1105	27.0409	27.0651	27.7568	27.0249	27.3878	26.9877	27.3247	27.2893	4	4	0.913412	0.0393334	0.035364	FALSE
mrgbp	Q6PC03;A0A2R8PY64;E9QJ55;E9QH33		4	4	4	21.5	22.68	205	27.8799	28.2068	28.4985	28.4763	NA	28.4195	28.2383	28.4696	27.8799	28.2068	28.4985	28.4763	24.4265	28.4195	28.2383	28.4696	28.2654	27.3885	4	3	0.442297	0.354286	0.876911	FALSE
ino80	Q5SPB7;A0A2R8PY80		2	2	2	1.4	176.2	1552	25.607	NA	25.7831	26.1494	25.8684	25.8888	NA	25.6981	25.607	25.2842	25.7831	26.1494	25.8684	25.8888	25.2855	25.6981	25.7059	25.6852	3	3	0.930653	0.0312122	0.0207648	FALSE
LOC571819	B3DJB7;A0A2R8PY83		5	5	5	27.6	30.994	272	27.9285	27.6209	27.4388	28.2592	28.3177	NA	27.5161	27.7754	27.9285	27.6209	27.4388	28.2592	28.3177	24.596	27.5161	27.7754	27.8118	27.0513	4	3	0.433891	0.36262	0.76057	FALSE
tanc2a	F1RE33;A0A2R8Q7B6;A0A2R8QD76;A0A2R8PY91		25	25	21	16.9	218.27	1985	27.5857	28.2738	27.452	27.8026	27.5513	27.425	27.876	27.646	27.5857	28.2738	27.452	27.8026	27.5513	27.425	27.876	27.646	27.7785	27.6246	4	4	0.487242	0.312256	0.15395	FALSE
A0A2R8PY98	A0A2R8PY98		11	11	11	14.3	94.508	856	27.4174	28.3674	27.5709	27.8935	27.5914	27.6181	27.9625	27.6253	27.4174	28.3674	27.5709	27.8935	27.5914	27.6181	27.9625	27.6253	27.8123	27.6993	4	4	0.645521	0.19009	0.113012	FALSE
psmb5	B0R028;A0A2R8PYA0	Proteasome subunit beta type	19	19	19	65.1	29.601	269	32.6101	32.6145	32.4597	32.6356	33.3338	32.3757	32.4618	32.5341	32.6101	32.6145	32.4597	32.6356	33.3338	32.3757	32.4618	32.5341	32.58	32.6763	4	4	0.695883	0.157464	-0.0963667	FALSE
setd1a	A0A2R8PYC7;A0A2R8QJZ9;E9QGQ0	Histone-lysine N-methyltransferase	3	3	3	1.4	247.59	2243	26.9497	NA	27.1843	26.7834	NA	26.1204	NA	26.4688	26.9497	24.7715	27.1843	26.7834	24.8887	26.1204	25.1363	26.4688	26.4222	25.6535	3	2	0.302901	0.518699	0.768699	FALSE
A0A2R8PYE5	A0A2R8PYE5		3	3	3	15.3	28.584	255	NA	27.0454	27.2572	27.1783	26.1193	26.5973	26.6337	27.0541	25.051	27.0454	27.2572	27.1783	26.1193	26.5973	26.6337	27.0541	26.633	26.6011	3	4	0.957718	0.0187622	0.0318559	FALSE
znf423;si:ch211-216l23.1	A0A2R8PYF9;A0A2U3TVM2;A0A2R8RI65;A0A2R8QLR2;A1L1R6;Z4YIT3;A0A2R8QTL6;A0A2R8QQN4;F1QB22;E7F2P4;A0A2R8Q1V2	Zinc finger protein 423	11	11	11	11.6	150.12	1352	27.0753	27.3564	27.1343	27.5782	27.5879	27.7462	27.5701	27.0733	27.0753	27.3564	27.1343	27.5782	27.5879	27.7462	27.5701	27.0733	27.286	27.4944	4	4	0.306641	0.51337	-0.208321	FALSE
arfgef3	A0A2R8Q4F1;B8JHV8;A0A2R8Q504;A0A2R8PYH2;A0A2R8PZJ2;E9QFJ3		22	22	22	12.6	230.37	2085	27.4095	27.9887	27.3824	27.9061	27.1166	26.8327	27.5021	27.2457	27.4095	27.9887	27.3824	27.9061	27.1166	26.8327	27.5021	27.2457	27.6717	27.1743	4	4	0.0583826	1.23372	0.497389	FALSE
A0A2R8PYI8	A0A2R8PYI8		7	7	7	11.3	107.95	968	26.4006	26.6263	26.468	26.5813	26.1822	26.9567	26.3194	26.5869	26.4006	26.6263	26.468	26.5813	26.1822	26.9567	26.3194	26.5869	26.5191	26.5113	4	4	0.967668	0.0142735	0.0077467	FALSE
gabpa	Q9I9E8;A0A2R8PYJ7;B0V0E2		13	13	13	48.8	51.044	455	28.8121	29.5354	29.366	29.8321	29.505	29.581	29.6689	29.7533	28.8121	29.5354	29.366	29.8321	29.505	29.581	29.6689	29.7533	29.3864	29.627	4	4	0.347617	0.458899	-0.240659	FALSE
tbc1d24	A0A2R8QFG4;A0A2R8QFZ9;A0A2R8RKG9;A0A2R8PYK5;E7FCR8		24	24	24	42.6	62.084	554	29.9653	30.0275	30.1076	29.9982	29.8454	29.8588	29.8227	29.7828	29.9653	30.0275	30.1076	29.9982	29.8454	29.8588	29.8227	29.7828	30.0246	29.8274	4	4	0.00296902	2.52739	0.197219	FALSE
A0A2R8PYN7	A0A2R8PYN7		3	3	1	31.1	12.442	106	28.6989	28.8631	NA	NA	NA	NA	NA	NA	28.6989	28.8631	25.3723	24.907	24.9686	25.0031	25.2791	24.9773	26.9603	25.057	2	0	0.169126	0.77179	1.90329	FALSE
rad23b	F1R6E5;A0A2R8PYT0		11	11	7	27.4	40.02	379	30.0916	30.5701	30.3311	30.3513	30.0985	30.2785	30.5461	30.0711	30.0916	30.5701	30.3311	30.3513	30.0985	30.2785	30.5461	30.0711	30.336	30.2486	4	4	0.57312	0.241755	0.0874537	FALSE
rapgef2	A0A2R8PYV4;A0A2R8Q5M4;A0A2R8QAD7;E7F5Z0;A0A2R8QLQ3;A0A2R8QKP7;A0A0R4IBW6;A0A2R8QNK8;A0A0R4IYQ4;F1R8C9;A0A2R8QHN6;A0A2R8QLM3;A0A2R8Q214;A0A2R8QE20;A0A2R8RZT1		18	18	17	17.1	160.95	1448	27.1063	27.0666	26.7058	27.2037	27.5778	27.337	26.9543	27.3431	27.1063	27.0666	26.7058	27.2037	27.5778	27.337	26.9543	27.3431	27.0206	27.303	4	4	0.146758	0.833398	-0.282425	FALSE
rgma	A0A2R8PYW2;A0A2R8QKU5;Q1LVM8		9	9	9	26	47.924	431	27.1935	27.3546	26.3759	26.5958	29.9706	26.1355	NA	NA	27.1935	27.3546	26.3759	26.5958	29.9706	26.1355	25.052	25.0113	26.8799	26.5423	4	2	0.79469	0.0998023	0.337599	FALSE
coro2ba	F8W330;E7FGQ1;A0A2R8PZ07;A0A2R8QC12;A0A2R8RKT1	Coronin	8	8	8	20.4	55.27	486	26.7851	27.1354	25.9608	26.0585	27.5199	27.0178	27.7666	27.4055	26.7851	27.1354	25.9608	26.0585	27.5199	27.0178	27.7666	27.4055	26.4849	27.4274	4	4	0.03649	1.43783	-0.942501	FALSE
ncapg	F1QJY8;A0A2R8PZ20;F1QJQ9		36	36	5	40.2	112.66	1003	27.3607	27.385	26.9299	27.6348	27.1908	27.3188	27.3329	27.2501	27.3607	27.385	26.9299	27.6348	27.1908	27.3188	27.3329	27.2501	27.3276	27.2731	4	4	0.738623	0.131577	0.0544377	FALSE
npm1b	A0A2R8PZA4;F1RD77		10	10	10	47.3	32.901	298	30.5392	30.4402	30.2968	29.9777	29.7522	30.0437	30.4339	30.1027	30.5392	30.4402	30.2968	29.9777	29.7522	30.0437	30.4339	30.1027	30.3135	30.0832	4	4	0.262285	0.581227	0.230307	FALSE
A0A2R8PZC4	A0A2R8PZC4		17	14	13	11.6	228.35	2076	26.8181	26.6175	26.6846	27.354	25.5738	26.6683	26.5677	NA	26.8181	26.6175	26.6846	27.354	25.5738	26.6683	26.5677	24.2276	26.8685	25.7594	4	3	0.143659	0.842669	1.10919	FALSE
atp9b	A0A2R8PZC8;F6NZZ2;F1Q4S1;A0A2U3TVM1	Phospholipid-transporting ATPase;Probable phospholipid-transporting ATPase IIB	13	11	11	13.4	125.12	1108	26.8251	27.7937	26.1833	27.8881	26.8605	26.2333	27.7621	26.5866	26.8251	27.7937	26.1833	27.8881	26.8605	26.2333	27.7621	26.5866	27.1726	26.8606	4	4	0.573459	0.241498	0.311938	FALSE
optn	A0A2R8PZE4;A5WUQ0;Q5RI56;A5WUP9;Q5RI56-2	Optineurin	6	6	6	10.5	58.835	516	NA	NA	NA	25.2232	NA	NA	25.111	25.3829	25.2814	25.5648	25.0251	25.2232	24.6013	25.522	25.111	25.3829	25.2736	25.1543	1	2	0.630009	0.200653	0.119349	FALSE
cnksr1	A0A2R8Q3K2;Q6P0K1;A0A2R8PZF7		4	4	4	5.8	85.998	760	NA	25.6926	24.7594	25.4564	27.4164	24.3051	25.7598	25.9399	25.3345	25.6926	24.7594	25.4564	27.4164	24.3051	25.7598	25.9399	25.3108	25.8553	3	4	0.464693	0.332834	-0.544555	FALSE
hapln3	F1QVB2;A0A2R8PZI6		9	8	8	28.9	40.974	363	28.202	28.7829	28.8083	28.4818	27.8609	NA	27.6079	27.7728	28.202	28.7829	28.8083	28.4818	27.8609	25.3786	27.6079	27.7728	28.5687	27.1551	4	3	0.0947495	1.02342	1.41366	FALSE
prkg1b;prkg1a	A0A2R8PZK4;F1R125;A0A2R8Q8R8;R4GDT5;A0A2R8QNN9;Q7T2E5	cGMP-dependent protein kinase	6	6	5	13	72.553	640	28.1827	27.8743	27.8231	NA	27.6034	28.0232	NA	27.7313	28.1827	27.8743	27.8231	25.5218	27.6034	28.0232	24.9033	27.7313	27.3505	27.0653	3	3	0.774716	0.110858	0.285191	FALSE
A0A2R8QDX9	A0A2R8QDX9;A0A2R8Q665;A0A2R8PZK5		6	6	6	3.9	220.02	2028	NA	26.7566	26.0874	26.5458	NA	26.117	26.2907	26.5499	25.0588	26.7566	26.0874	26.5458	25.3836	26.117	26.2907	26.5499	26.1121	26.0853	3	3	0.954974	0.0200086	0.0268456	FALSE
stxbp5l	A0A2R8PZL3;A0A2R8Q0L1;A0A2R8RVT7;A0A2R8QFD7;Q5SQE2;A0A2R8Q2L1;A0A2R8PZK7;B0S761	Syntaxin-binding protein 5-like	16	16	14	17.3	127.93	1157	26.0607	27.7436	25.8054	27.5283	27.9066	27.5686	28.2197	27.877	26.0607	27.7436	25.8054	27.5283	27.9066	27.5686	28.2197	27.877	26.7845	27.893	4	4	0.108546	0.964385	-1.10849	FALSE
cherp	A0A2R8PZL7;F1RC75;B7ZVL5;A5WWH4		14	14	13	19.4	101.27	898	28.8416	28.6404	29.2429	28.8975	28.7422	28.5997	28.6621	28.7065	28.8416	28.6404	29.2429	28.8975	28.7422	28.5997	28.6621	28.7065	28.9056	28.6776	4	4	0.165326	0.781659	0.22799	FALSE
txlnbb	A0A2R8PZM4;F1QCZ3;A0A2R9YJL8;F1QP07;F1QZ20;A5D6U5		12	11	11	21	60.17	520	28.5901	28.3627	28.3087	27.9883	NA	27.7986	27.7155	27.8364	28.5901	28.3627	28.3087	27.9883	24.8608	27.7986	27.7155	27.8364	28.3124	27.0528	4	3	0.182969	0.737623	1.25961	FALSE
ubn2b;ubn2a	A0A2R8PZN3;A7MD64;F1QIZ2;I3ISA2		2	2	2	1.9	112.01	1042	NA	NA	NA	26.2582	NA	24.7532	25.5297	25.6804	24.6553	24.8923	24.6465	26.2582	25.1073	24.7532	25.5297	25.6804	25.1131	25.2676	1	3	0.740433	0.130514	-0.154561	FALSE
ppp6r2a	Q5RGI5;A0A2R8PZN4		24	24	24	33	97.395	878	28.6476	28.9629	28.689	28.7891	28.8451	28.8479	28.9185	28.8319	28.6476	28.9629	28.689	28.7891	28.8451	28.8479	28.9185	28.8319	28.7721	28.8609	4	4	0.299638	0.523404	-0.0887189	FALSE
fam208ab	A0A2R8PZS5;E7EZC0;E9QCF9		17	17	17	10	200.85	1827	27.3878	28.0496	27.1624	27.8241	26.5856	26.3903	26.8477	25.7987	27.3878	28.0496	27.1624	27.8241	26.5856	26.3903	26.8477	25.7987	27.606	26.4056	4	4	0.0073308	2.13485	1.2004	TRUE
afap1l2	A0A2R8PZY7;A0A2R8QH80;E7FH23		2	2	2	3.6	86.729	772	NA	25.8135	24.6569	NA	25.9766	NA	25.4322	25.6791	25.3106	25.8135	24.6569	24.7705	25.9766	24.8729	25.4322	25.6791	25.1379	25.4902	2	3	0.359465	0.444344	-0.35233	FALSE
si:ch211-71m22.1	A0A2R8Q025;A5WVT4		2	2	2	13.8	25.653	225	26.7279	26.4068	26.6101	26.7321	NA	NA	NA	26.5687	26.7279	26.4068	26.6101	26.7321	24.6216	25.232	25.1442	26.5687	26.6192	25.3916	4	1	0.0572352	1.24234	1.22759	FALSE
pik3c2a	F6NMW9;A0A2R8QSP1;A0A2R8Q031;Q1L913		17	17	16	12.5	189.13	1685	26.1697	27.0189	26.5485	27.1721	26.6281	26.6036	26.8062	26.8508	26.1697	27.0189	26.5485	27.1721	26.6281	26.6036	26.8062	26.8508	26.7273	26.7222	4	4	0.983928	0.00703655	0.00512246	FALSE
si:ch211-239f4.1	A0A2R8Q039;A2AW99;F1Q5Z5		6	6	6	7.5	95.882	839	28.326	28.6905	28.6162	28.2343	28.4631	28.2921	27.8415	28.8415	28.326	28.6905	28.6162	28.2343	28.4631	28.2921	27.8415	28.8415	28.4668	28.3596	4	4	0.669001	0.174573	0.107193	FALSE
stx16	X1WEE0;A0A2R8Q071;X1WDB5		11	11	11	50.5	35.627	307	27.7446	27.7415	27.9251	27.02	NA	27.972	27.8614	27.8067	27.7446	27.7415	27.9251	27.02	24.94	27.972	27.8614	27.8067	27.6078	27.145	4	3	0.581672	0.235322	0.462791	FALSE
A0A2R8Q086	A0A2R8Q086		4	4	4	19.6	24.241	209	28.8854	28.5815	28.889	28.985	28.083	28.7952	28.4985	28.3401	28.8854	28.5815	28.889	28.985	28.083	28.7952	28.4985	28.3401	28.8352	28.4292	4	4	0.0672458	1.17233	0.406056	FALSE
cux1a	A0A2R8Q0A5;A0A2R8QFA5;E7F4J9;F1R782	Homeobox protein cut-like	23	23	17	19.8	161.7	1466	25.8249	27.4909	26.2038	27.0253	26.8286	27.2085	27.4505	26.9906	25.8249	27.4909	26.2038	27.0253	26.8286	27.2085	27.4505	26.9906	26.6362	27.1196	4	4	0.300347	0.522377	-0.483341	FALSE
nisch	F1QM84;A0A2R8Q0B5		3	3	3	3.4	157.59	1406	25.4872	25.5721	25.2668	25.8181	25.3288	NA	24.9864	25.3792	25.4872	25.5721	25.2668	25.8181	25.3288	24.8635	24.9864	25.3792	25.536	25.1395	4	3	0.0594092	1.22615	0.396566	FALSE
mia	B3DGK0;A0A2R8Q0F7		3	3	3	38.6	15.078	132	29.2004	29.0586	29.5363	29.2908	29.6073	29.3554	29.2397	29.0701	29.2004	29.0586	29.5363	29.2908	29.6073	29.3554	29.2397	29.0701	29.2715	29.3181	4	4	0.768006	0.114636	-0.0466315	FALSE
A0A2R8Q0G4	A0A2R8Q0G4		2	2	2	5.8	61.51	573	26.0697	26.9823	25.6543	27.1297	25.6963	25.3565	25.8175	25.8442	26.0697	26.9823	25.6543	27.1297	25.6963	25.3565	25.8175	25.8442	26.459	25.6786	4	4	0.112816	0.947627	0.780384	FALSE
zgc:112210	A0A2R8Q0H1;B8A5D9;E9QB85		10	8	8	48.6	31.758	286	29.7927	29.8255	29.6504	29.6704	30.4697	29.4714	29.4786	29.5165	29.7927	29.8255	29.6504	29.6704	30.4697	29.4714	29.4786	29.5165	29.7348	29.734	4	4	0.997837	0.000940356	0.000729928	FALSE
pkp4	A0A2R8Q0L0;A0A2R8QT80;E7EXI3;A0A2R8QAD2		6	4	4	6.8	109.51	991	27.4188	26.4819	27.3259	NA	27.0718	26.6168	26.7908	26.8178	27.4188	26.4819	27.3259	25.5242	27.0718	26.6168	26.7908	26.8178	26.6877	26.8243	3	4	0.780354	0.107708	-0.136598	FALSE
lig1	A0A2R8QU46;B0S533;A0A2R8Q0Q5	DNA ligase	18	18	18	20.8	118.67	1056	27.9715	26.8085	26.4866	26.7191	28.324	28.205	27.9722	28	27.9715	26.8085	26.4866	26.7191	28.324	28.205	27.9722	28	26.9964	28.1253	4	4	0.0384845	1.41471	-1.12888	FALSE
cpne2	Q1LX40;A0A2R8Q0R6;Q1LX41		9	8	8	20.4	62.828	563	29.6173	28.584	28.3709	28.1953	28.6047	28.5152	28.4558	28.6392	29.6173	28.584	28.3709	28.1953	28.6047	28.5152	28.4558	28.6392	28.6919	28.5537	4	4	0.695333	0.157807	0.138148	FALSE
slc44a2	E7F1Z8;A0A2R8Q0U7;F1R8Y2;A0A286Y805;A0A0R4IFI5;G1K2Q4;B0S5A7;A0A0R4ICB5;F1R5E0;A5PMW0		20	20	2	26.8	80.915	717	28.3421	NA	28.5472	28.0394	28.1891	28.1764	27.9106	28.0724	28.3421	24.7537	28.5472	28.0394	28.1891	28.1764	27.9106	28.0724	27.4206	28.0871	3	4	0.511021	0.291561	-0.66649	FALSE
cthrc1b	A0A2R8Q830;A0A2R8Q382;A0A2R8Q0X8;F6P0H3		3	2	2	19	17.445	158	NA	26.4344	26.7798	NA	NA	NA	25.6077	NA	24.9473	26.4344	26.7798	25.1736	25.0289	24.5885	25.6077	24.6217	25.8337	24.9617	2	1	0.155816	0.807389	0.872049	FALSE
erc1a	F8W2K0;A0A2R8Q102;B7ZVS4;A0A0R4IEU4		33	26	18	34.5	110.05	966	27.9434	27.7686	28.0349	27.4496	28.3169	28.3024	27.1705	28.2386	27.9434	27.7686	28.0349	27.4496	28.3169	28.3024	27.1705	28.2386	27.7991	28.0071	4	4	0.534268	0.272241	-0.207999	FALSE
rpn2	F1QC34;A0A2R8Q108;F1QFW5;A0A0J9YJ63;A0A0J9YJJ6;A0A0R4IV98;A0A0R4IAW5		23	23	23	47.6	69.217	633	32.2367	32.4163	32.3526	32.5165	32.5325	32.7283	32.6139	32.6355	32.2367	32.4163	32.3526	32.5165	32.5325	32.7283	32.6139	32.6355	32.3805	32.6276	4	4	0.0160933	1.79336	-0.247043	FALSE
ubap2b	A2RUY5;A0A2R8Q130;B8JHU9		12	12	12	14.3	109.76	1046	27.6328	28.0143	28.3013	28.2974	27.8793	28.3684	28.1671	28.5077	27.6328	28.0143	28.3013	28.2974	27.8793	28.3684	28.1671	28.5077	28.0615	28.2306	4	4	0.449046	0.347709	-0.169167	FALSE
palm1a	A0A2R8Q137;A0A2R8QTC8;F1R231;E9QIM7		6	6	6	27.4	35.457	321	27.7927	29.3789	29.3988	29.3308	28.5247	29.3967	29.2158	29.1816	27.7927	29.3789	29.3988	29.3308	28.5247	29.3967	29.2158	29.1816	28.9753	29.0797	4	4	0.822554	0.0848354	-0.104398	FALSE
hnrnpk	A0A2R8Q139;F1QAZ9;F1QWB4;B0UXJ3;E9QGT0		15	15	13	47	46.251	417	31.2371	30.7629	30.7064	30.7155	31.5046	30.7133	30.8866	30.7679	31.2371	30.7629	30.7064	30.7155	31.5046	30.7133	30.8866	30.7679	30.8555	30.9681	4	4	0.633146	0.198496	-0.112635	FALSE
lpin1	B3DIU0;A0A2R8Q155;X1WH54;A0A0R4IU25;A0A0R4IJI4;X1WGN1		9	9	8	15.3	98.891	894	26.0943	27.6707	27.5228	27.6775	27.3109	27.6508	27.8641	27.1547	26.0943	27.6707	27.5228	27.6775	27.3109	27.6508	27.8641	27.1547	27.2413	27.4951	4	4	0.574909	0.240401	-0.253772	FALSE
fdps	F1QEG3;A0A2R8Q157;E9QE30;F1QN60		16	16	16	57.3	40.837	356	30.5734	30.5297	30.3992	29.9116	31.001	30.7991	30.596	30.6244	30.5734	30.5297	30.3992	29.9116	31.001	30.7991	30.596	30.6244	30.3535	30.7551	4	4	0.0742093	1.12954	-0.401645	FALSE
ptges3a	A0A2R8Q159;Q7SZQ8		6	5	5	36.9	18.2	157	29.9829	29.5927	29.822	29.7979	NA	29.6775	29.5877	29.6002	29.9829	29.5927	29.822	29.7979	24.8285	29.6775	29.5877	29.6002	29.7989	28.4235	4	3	0.334591	0.475486	1.3754	FALSE
si:rp71-36a1.1	A0A2R8Q173;F1R0E1		4	4	4	17.2	30.866	279	27.9441	28.0409	NA	28.0307	NA	NA	NA	28.2934	27.9441	28.0409	24.9621	28.0307	25.2891	25.3634	25.2195	28.2934	27.2444	26.0413	3	1	0.303576	0.517732	1.2031	FALSE
cyb5r2	A0A2R8Q178;Q0P487	NADH-cytochrome b5 reductase 2	17	16	16	61.3	34.538	310	29.5323	29.7174	29.4829	29.7664	30.7241	29.3474	29.5617	29.7836	29.5323	29.7174	29.4829	29.7664	30.7241	29.3474	29.5617	29.7836	29.6247	29.8542	4	4	0.50962	0.292754	-0.229451	FALSE
eif4ebp1	Q6PFS8;A0A2R8Q185		2	2	2	33.3	12.904	120	27.619	27.3319	28.283	27.7416	NA	28.248	28.2005	NA	27.619	27.3319	28.283	27.7416	24.6093	28.248	28.2005	24.9202	27.7439	26.4945	4	2	0.30235	0.51949	1.24938	FALSE
cbx6b	X1WH70;A0A2R8Q193;X1WBY5;A0A2R8Q9F9		2	2	2	7.9	29.955	265	NA	NA	NA	NA	NA	NA	29.3825	29.3968	25.0988	24.8466	24.4445	25.3608	25.0802	24.9946	29.3825	29.3968	24.9377	27.2135	0	2	0.167187	0.776799	-2.27585	FALSE
rpl36a	A0A2R8Q736;A0A2R8RI07;A0A2R8Q1C6;P61485;A0A2R8QT38	60S ribosomal protein L36a	8	8	8	33.6	14.847	128	32.295	32.4369	32.6839	32.8268	28.0784	32.9263	32.7336	33.2162	32.295	32.4369	32.6839	32.8268	28.0784	32.9263	32.7336	33.2162	32.5606	31.7386	4	4	0.550912	0.258918	0.822029	FALSE
abi1a	A0A2R8Q1F3;F1R187;A0A2R8QEN6		12	12	7	29.4	43.208	394	29.1969	29.4416	29.587	29.329	NA	29.4079	29.467	29.1466	29.1969	29.4416	29.587	29.329	25.5319	29.4079	29.467	29.1466	29.3886	28.3884	4	3	0.372247	0.429169	1.00027	FALSE
A0A2R8Q1H7	A0A2R8Q1H7		2	2	2	9.3	27.614	237	26.1964	26.4629	NA	27.134	NA	26.4425	26.4471	26.9393	26.1964	26.4629	25.2876	27.134	25.1465	26.4425	26.4471	26.9393	26.2702	26.2438	3	3	0.96278	0.016473	0.0263579	FALSE
efnb1	Q90Z33;A0A2R8Q1M3		3	3	3	14.4	37.849	341	NA	27.0845	27.2336	27.5306	NA	27.1492	27.1903	NA	25.4259	27.0845	27.2336	27.5306	25.4423	27.1492	27.1903	24.6145	26.8186	26.0991	3	2	0.404139	0.393469	0.719574	FALSE
chuk	B8JIH4;A0A2R8Q1P1;A0A2R8QI37;Q4G3H4	Inhibitor of nuclear factor kappa-B kinase subunit alpha	10	10	10	17.2	87.245	758	27.4504	26	27.6572	24.4875	27.358	27.8491	27.2852	27.854	27.4504	26	27.6572	24.4875	27.358	27.8491	27.2852	27.854	26.3988	27.5866	4	4	0.20508	0.688077	-1.18779	FALSE
ptpra	A0A2R8Q1Q3;F1QAX7;F1QE38	Receptor-type tyrosine-protein phosphatase	18	18	16	26.4	91.872	823	27.8026	28.1497	27.8824	28.173	28.0317	27.9481	28.2272	27.7877	27.8026	28.1497	27.8824	28.173	28.0317	27.9481	28.2272	27.7877	28.0019	27.9986	4	4	0.9809	0.00837516	0.00326549	FALSE
xdh	E7F022;A0A2R8Q1T4		32	31	31	27.8	148.17	1351	28.2329	28.6026	28.406	28.5134	28.2596	28.1721	28.1728	28.2733	28.2329	28.6026	28.406	28.5134	28.2596	28.1721	28.1728	28.2733	28.4387	28.2195	4	4	0.0644583	1.19072	0.219284	FALSE
tfdp1a	A0A2R8Q1U4;A0A2R8RI46;A0A2R8Q800;Q803N1;B0V228;B0V229		3	3	3	12.1	39.862	355	28.077	27.8323	NA	NA	27.998	27.4447	27.4616	27.0914	28.077	27.8323	24.7898	24.6394	27.998	27.4447	27.4616	27.0914	26.3346	27.4989	2	4	0.304343	0.516636	-1.16429	FALSE
eno1a	A0A2R8Q1X2;E9QCX7	Enolase	26	2	2	64.8	47.245	432	30.1261	31.0977	30.8882	30.9896	30.2971	30.9646	30.8388	30.7506	30.1261	31.0977	30.8882	30.9896	30.2971	30.9646	30.8388	30.7506	30.7754	30.7128	4	4	0.821791	0.0852386	0.0625912	FALSE
hyal2b	Q1LXC3;A0A2R8Q1X6;A0A2R8QK71;E7F701	Hyaluronidase	5	5	5	16.2	57.307	500	27.5327	27.4475	27.6285	27.6024	27.8985	27.383	27.6602	27.982	27.5327	27.4475	27.6285	27.6024	27.8985	27.383	27.6602	27.982	27.5528	27.7309	4	4	0.281789	0.550077	-0.178141	FALSE
vps26b	Q7ZV03;A0A2R8Q1X8;F8W269	Vacuolar protein sorting-associated protein 26B	17	5	5	52.9	38.626	331	28.6967	28.2302	28.0782	28.5913	26.0998	28.4229	28.2307	28.1867	28.6967	28.2302	28.0782	28.5913	26.0998	28.4229	28.2307	28.1867	28.3991	27.735	4	4	0.316248	0.499972	0.664069	FALSE
tmem41ab	A0A2R8QP88;A0A2R8Q1X9;Q6NV38;F1R1B8	Transmembrane protein 41A-B	3	3	3	6.5	31.732	278	28.6673	28.338	28.3634	27.8939	29.5349	28.0857	27.6995	28.1089	28.6673	28.338	28.3634	27.8939	29.5349	28.0857	27.6995	28.1089	28.3156	28.3573	4	4	0.928288	0.032317	-0.0416243	FALSE
A0A2R8Q1Y0	A0A2R8Q1Y0		4	2	2	16.5	29.25	266	26.3157	NA	26.3552	26.6987	NA	26.0696	26.5637	26.3074	26.3157	25.0909	26.3552	26.6987	25.2252	26.0696	26.5637	26.3074	26.1151	26.0415	3	3	0.877262	0.0568705	0.0736393	FALSE
timeless	A0A2R8Q1Y3;A0A2R8S0D4;E7FGL0;A0A2R8RUC7		30	30	30	30.3	143.44	1239	28.0964	28.2941	27.967	28.2712	28.3183	28.3489	28.2348	28.146	28.0964	28.2941	27.967	28.2712	28.3183	28.3489	28.2348	28.146	28.1572	28.262	4	4	0.296514	0.527955	-0.10484	FALSE
plcl2	A0A2R8RHH4;A0A2R8RQR9;A0A2R8Q1Z0;A0A2R8RVV2;E7F5P3	Phosphoinositide phospholipase C	6	6	6	8.7	116.31	1030	26.0276	26.5809	26.2989	26.4803	26.2175	26.4128	26.9943	25.7777	26.0276	26.5809	26.2989	26.4803	26.2175	26.4128	26.9943	25.7777	26.3469	26.3506	4	4	0.990235	0.00426171	-0.00362978	FALSE
igf1rb	A0A2R8Q206;B0R0Q2	Tyrosine-protein kinase receptor	24	13	13	22.7	152.36	1348	26.5949	27.605	27.3328	25.9682	27.5768	26.1968	27.1771	27.4504	26.5949	27.605	27.3328	25.9682	27.5768	26.1968	27.1771	27.4504	26.8752	27.1003	4	4	0.659011	0.181107	-0.225045	FALSE
A0A2R8Q212	A0A2R8Q212		99	2	1	68.5	146.67	1338	30.8796	33.1854	32.8179	32.8668	30.7279	30.6703	30.3986	NA	30.8796	33.1854	32.8179	32.8668	30.7279	30.6703	30.3986	24.3563	32.4374	29.0382	4	3	0.114437	0.941435	3.39917	FALSE
sec31a	A0A2R8Q223;A0A2R8Q2B3;F1R5G5;E9QF97		37	34	2	49.6	135.37	1251	28.0667	29.3002	28.0513	29.0398	28.0553	27.6812	28.7959	27.5805	28.0667	29.3002	28.0513	29.0398	28.0553	27.6812	28.7959	27.5805	28.6145	28.0282	4	4	0.219323	0.658915	0.586272	FALSE
pitpnab	A0A2R8Q230;F8W544;A0A2R8PX90;F1QIB6;A0A2R8PX89		20	16	16	66.5	31.724	269	30.4079	30.4492	30.6739	30.8051	28.7006	30.542	30.5371	30.4383	30.4079	30.4492	30.6739	30.8051	28.7006	30.542	30.5371	30.4383	30.584	30.0545	4	4	0.32852	0.483438	0.529504	FALSE
trmt2a	A2BEG2;A0A2R8Q256		11	11	11	19.9	69.462	619	28.6756	27.9157	28.0984	28.0473	28.3677	28.2547	28.1571	28.1651	28.6756	27.9157	28.0984	28.0473	28.3677	28.2547	28.1571	28.1651	28.1842	28.2361	4	4	0.78379	0.1058	-0.051907	FALSE
si:ch1073-112i17.1	I3IRW5;A0A2R8Q259		10	10	8	58.9	24.851	224	29.5009	29.4371	29.586	29.891	29.3069	29.4719	29.3645	29.6107	29.5009	29.4371	29.586	29.891	29.3069	29.4719	29.3645	29.6107	29.6037	29.4385	4	4	0.226899	0.644167	0.165241	FALSE
pigt	A0A2R8Q264;E9QH65;F1Q7J2		14	14	14	28.4	72.112	634	28.9285	28.3633	28.3475	28.5432	28.7526	28.675	28.4642	28.739	28.9285	28.3633	28.3475	28.5432	28.7526	28.675	28.4642	28.739	28.5456	28.6577	4	4	0.494906	0.305477	-0.112087	FALSE
eif4g1a	B8JL46;A0A2R8Q280;A0A2R8RSJ5;F1R101		55	55	48	41.4	176.42	1585	29.7148	30.0821	29.9146	30.0656	30.0716	29.739	30.0445	29.8297	29.7148	30.0821	29.9146	30.0656	30.0716	29.739	30.0445	29.8297	29.9443	29.9212	4	4	0.851487	0.069822	0.0230367	FALSE
fam172a	A0A2R8Q281;F1QMC1;Q7T297	Protein FAM172A	8	8	5	23.1	46.243	399	NA	26.8419	27.0252	26.6007	NA	27.028	NA	26.0002	25.5174	26.8419	27.0252	26.6007	25.0679	27.028	25.3984	26.0002	26.4963	25.8736	3	2	0.300803	0.521717	0.622685	FALSE
slc27a2b	A0A2R8Q291;F6NGD6		9	9	9	17.8	69.802	614	NA	26.6315	NA	26.7349	NA	NA	26.4072	26.3263	24.9525	26.6315	25.0214	26.7349	24.8086	24.8866	26.4072	26.3263	25.8351	25.6072	2	2	0.741114	0.130115	0.227909	FALSE
man1b1	A0A2R8Q2C1;A5WWD5;A0A2R8Q874;A0A2R8Q4F5;A0A2R8Q8F8;A0A2R8PXU2;A0A2R8QLV1;E7F4N5	alpha-1,2-Mannosidase	10	10	10	22.6	70.398	620	27.8816	27.6099	26.6206	NA	28.4375	27.9672	27.2959	26.7137	27.8816	27.6099	26.6206	24.8476	28.4375	27.9672	27.2959	26.7137	26.7399	27.6036	3	4	0.324006	0.489447	-0.863667	FALSE
trim33	A0A2R8Q2E8;B0S5U2;Q6E2N3-2;Q6E2N3	E3 ubiquitin-protein ligase TRIM33	6	6	6	5	127.44	1159	27.3429	27.0331	25.956	26.7887	27.5094	27.4271	27.8064	27.2974	27.3429	27.0331	25.956	26.7887	27.5094	27.4271	27.8064	27.2974	26.7802	27.5101	4	4	0.086056	1.06522	-0.729898	FALSE
diexf	A0A2R8Q2K4;Q6PEH4	Digestive organ expansion factor	16	16	16	29.1	83.504	725	27.5914	27.8966	27.4075	27.8214	27.0568	26.9129	27.2398	27.1605	27.5914	27.8966	27.4075	27.8214	27.0568	26.9129	27.2398	27.1605	27.6792	27.0925	4	4	0.00648965	2.18778	0.586712	FALSE
lppr3b	A0A2R8Q2K8;X1WD18;E7F6N0		6	6	5	12.2	55.87	510	28.5049	NA	27.5141	NA	28.7787	28.0715	27.7903	28.7311	28.5049	24.7322	27.5141	24.8482	28.7787	28.0715	27.7903	28.7311	26.3998	28.3429	2	4	0.131587	0.880786	-1.94305	FALSE
A0A2R8Q2N0	A0A2R8Q2N0		65	65	4	79	100.18	903	28.4441	27.413	27.923	27.3945	28.9876	28.8084	28.0635	28.8931	28.4441	27.413	27.923	27.3945	28.9876	28.8084	28.0635	28.8931	27.7937	28.6882	4	4	0.0347102	1.45954	-0.894517	FALSE
vps26a	A0A2R8Q2Q4;Q6TNP8	Vacuolar protein sorting-associated protein 26A	17	15	15	57.8	38.06	325	29.1871	29.2748	28.5699	29.2196	28.7611	29.4983	29.5079	29.3446	29.1871	29.2748	28.5699	29.2196	28.7611	29.4983	29.5079	29.3446	29.0629	29.278	4	4	0.40779	0.389563	-0.215125	FALSE
cnpy4	Q2L6K8;A0A2R8Q2R6;A0A1D5NSR1	Protein canopy 4	6	6	6	41.5	25.221	217	29.0066	28.7434	29.2467	29.0115	27.4436	28.9008	28.7367	28.7177	29.0066	28.7434	29.2467	29.0115	27.4436	28.9008	28.7367	28.7177	29.0021	28.4497	4	4	0.201707	0.695279	0.552326	FALSE
A0A2R8Q2S3	A0A2R8Q2S3		2	2	2	25.4	7.4026	67	27.2961	NA	27.3197	27.6014	28.2871	27.5376	27.3431	27.8683	27.2961	24.9331	27.3197	27.6014	28.2871	27.5376	27.3431	27.8683	26.7875	27.759	3	4	0.218946	0.659663	-0.971458	FALSE
ptpn6	E7F3D4;A0A2R8Q2T0;F8W5L5;A0A2R8RU26		9	8	6	19	67.004	589	26.9391	26.7887	27.1154	26.4695	27.4362	28.4217	28.0607	27.0342	26.9391	26.7887	27.1154	26.4695	27.4362	28.4217	28.0607	27.0342	26.8281	27.7382	4	4	0.0534517	1.27204	-0.910066	FALSE
klhl29;LOC100334314	A0A2R8QHJ4;A0A2R8QLM1;A0A2R8Q2T1;E7EZB5;E7F8E3;A0A2R8Q3W7;A0A2R8PYE1		2	2	2	7	55.077	500	NA	26.9036	NA	26.6179	NA	NA	NA	NA	25.3036	26.9036	25.3917	26.6179	24.8189	25.4821	25.1753	24.5026	26.0542	24.9947	2	0	0.0772776	1.11195	1.05948	FALSE
A0A2R8Q2U5	A0A2R8Q2U5;A0A2R8RUM8;A0A2R8RVF6;A0A2R8RS82;A0A2R8QBU7		4	4	4	5.5	82.918	743	27.3875	26.5832	NA	26.3492	NA	NA	26.623	25.7871	27.3875	26.5832	24.517	26.3492	24.7744	25.748	26.623	25.7871	26.2092	25.7331	3	2	0.534513	0.272042	0.47612	FALSE
si:dkey-207j16.2	A0A2R8Q2V5;A0A2R8PYM0;H0WFE9;A0A0J9YJ57;Q5RG05;F1R2Z6;A0A2R8RPR2;A2CET4;F1QBQ0;F1QB48		19	19	16	29.5	99.589	880	27.2427	27.185	27.3261	27.0514	27.5755	27.5134	27.2502	27.6761	27.2427	27.185	27.3261	27.0514	27.5755	27.5134	27.2502	27.6761	27.2013	27.5038	4	4	0.0369469	1.43242	-0.302495	FALSE
clptm1	A0A2R8Q2Y3;F1R5K1;A0A2R8RYU6;Q6DEL2	Cleft lip and palate transmembrane protein 1 homolog	19	19	19	34.3	70.662	609	29.6636	29.8461	29.407	29.622	29.7505	29.4393	29.79	29.388	29.6636	29.8461	29.407	29.622	29.7505	29.4393	29.79	29.388	29.6347	29.592	4	4	0.766735	0.115355	0.0427154	FALSE
gb:kf234084	A0A2R8Q2Z3;E7F7E9		12	12	8	16.6	94.872	856	26.7447	26.9943	26.1604	26.4506	26.7266	26.6466	26.7537	26.5615	26.7447	26.9943	26.1604	26.4506	26.7266	26.6466	26.7537	26.5615	26.5875	26.6721	4	4	0.676755	0.169568	-0.0845812	FALSE
ap1m3	A0A2R8QFD9;A0A2R8Q327;F1Q997		9	4	4	24	48.084	421	NA	NA	NA	NA	27.5143	NA	26.8761	26.563	24.9357	25.0719	25.2596	24.9963	27.5143	25.7421	26.8761	26.563	25.0659	26.6738	0	3	0.0201956	1.69474	-1.60796	TRUE
A0A2R8RVZ7	A0A2R8RVZ7;A0A2R8Q334		3	3	3	40	8.3467	75	28.4492	28.3106	28.7397	28.3518	NA	28.248	28.1978	28.401	28.4492	28.3106	28.7397	28.3518	24.4793	28.248	28.1978	28.401	28.4628	27.3315	4	3	0.320615	0.494016	1.13127	FALSE
A0A2R8Q356	A0A2R8Q356		2	2	2	4.6	42.332	389	27.6957	27.8706	27.6485	27.7303	28.1693	27.9138	27.9186	28.1105	27.6957	27.8706	27.6485	27.7303	28.1693	27.9138	27.9186	28.1105	27.7363	28.028	4	4	0.0134082	1.87263	-0.291751	FALSE
tjp1a	E9QET4;E7F2W2;A0A2R8Q396;A0A2R8QMK9;A0A1D5NSJ0;A0A1D5NS61;A0A1D5NT08		46	46	16	32.9	180.05	1624	29.3326	29.6369	29.2307	29.7742	29.7408	29.5707	29.8255	29.4637	29.3326	29.6369	29.2307	29.7742	29.7408	29.5707	29.8255	29.4637	29.4936	29.6502	4	4	0.346855	0.459852	-0.156581	FALSE
LOC569045	A0A2R8Q397;A5PN22;A0A2R8QF55;A0A2R8QSM9		21	21	3	31.4	99.612	904	26.051	NA	26.1229	NA	26.3872	26.6882	NA	26.4705	26.051	25.0749	26.1229	25.7509	26.3872	26.6882	25.1025	26.4705	25.7499	26.1621	2	3	0.381218	0.418826	-0.41216	FALSE
zdhhc5a	A0A2R8Q3A1;Q2THW0	Palmitoyltransferase	2	2	2	4.9	79.546	731	NA	NA	NA	26.6319	NA	26.1674	25.5792	NA	24.8992	25.2787	25.1158	26.6319	25.4566	26.1674	25.5792	25.0834	25.4814	25.5717	1	2	0.849644	0.070763	-0.0902923	FALSE
zgc:109889;OTTDARG00000027506	A0A2R8Q3C6;B8JHQ5;Q504G6;B8JHQ3		12	12	7	30.2	59.709	540	28.2333	28.1445	28.3203	27.917	26.0752	27.7311	28.055	28.0917	28.2333	28.1445	28.3203	27.917	26.0752	27.7311	28.055	28.0917	28.1538	27.4883	4	4	0.258927	0.586823	0.665522	FALSE
A0A2R8Q3D1	A0A2R8Q3D1		27	27	27	39.1	99.074	901	29.1621	29.3935	29.2458	29.4767	28.992	28.9828	29.3542	29.19	29.1621	29.3935	29.2458	29.4767	28.992	28.9828	29.3542	29.19	29.3195	29.1297	4	4	0.148301	0.828857	0.189807	FALSE
eif4bb	A0A2R8Q843;A0A2R8Q3F0;F1R183;F1Q8G3;F1QZF7		17	17	16	32.7	64.837	571	29.2442	29.5287	29.4896	29.4288	29.0576	29.2415	29.2065	29.2535	29.2442	29.5287	29.4896	29.4288	29.0576	29.2415	29.2065	29.2535	29.4228	29.1897	4	4	0.0268591	1.57091	0.233097	FALSE
rrp9	F1R3Q7;A0A2R8Q3F9;A0A2R8RL46		8	8	8	12.8	52.325	468	30.5157	30.0093	28.9991	29.2405	29.8751	29.1628	33.8431	30.1317	30.5157	30.0093	28.9991	29.2405	29.8751	29.1628	33.8431	30.1317	29.6912	30.7532	4	4	0.396327	0.401946	-1.06202	FALSE
adgrl1a	A0A2R8Q3H9;F1Q9V2;A0A2R8Q2D4		8	7	7	5.7	169.2	1524	27.5608	28.1672	27.3388	28.001	27.2253	27.107	27.3878	27.5046	27.5608	28.1672	27.3388	28.001	27.2253	27.107	27.3878	27.5046	27.767	27.3062	4	4	0.0907866	1.04198	0.460784	FALSE
A0A2R8Q3J7	A0A2R8Q3J7		43	21	21	25.4	212.36	1885	28.5269	29.233	28.9778	28.8589	28.7576	28.7885	29.1353	28.7474	28.5269	29.233	28.9778	28.8589	28.7576	28.7885	29.1353	28.7474	28.8991	28.8572	4	4	0.818694	0.0868783	0.0419168	FALSE
arhgef2	A0A2R8Q3N3;E7F4U1;A0A2R8QA33		9	9	9	12.4	102.62	902	28.63	27.9428	27.8931	28.0616	27.6544	27.4122	27.6346	27.2016	28.63	27.9428	27.8931	28.0616	27.6544	27.4122	27.6346	27.2016	28.1319	27.4757	4	4	0.021812	1.66131	0.656175	FALSE
sgpl1	A0A2R8Q3N8;A4QNU7;F1R912		26	26	26	53.7	63.764	574	29.7441	30.1229	30.2169	29.9713	30.249	30.0657	30.0495	30.2245	29.7441	30.1229	30.2169	29.9713	30.249	30.0657	30.0495	30.2245	30.0138	30.1472	4	4	0.306717	0.513262	-0.133367	FALSE
A0A2R8Q3P0	A0A2R8Q3P0		10	9	2	36.2	36.456	323	NA	28.3838	NA	27.9543	NA	27.6747	NA	27.5678	25.3037	28.3838	24.7462	27.9543	24.5737	27.6747	25.1366	27.5678	26.597	26.2382	2	2	0.779265	0.108315	0.358815	FALSE
med16	A0A2R8Q3Q1;E7F602		18	18	17	24	92.825	833	26.5089	27.7093	27.1698	26.1653	26.4205	27.5797	26.8062	26.7111	26.5089	27.7093	27.1698	26.1653	26.4205	27.5797	26.8062	26.7111	26.8883	26.8794	4	4	0.983957	0.00702381	0.0089189	FALSE
A0A2R8Q3S1	A0A2R8Q3S1;A0A2R8QCK2;A0A2R8QPQ6;A0A2R8Q447;A0A2R8RKF4;A0A2R8Q7A8;A0A2R8Q2S4		15	15	13	16.4	112.8	998	27.2452	27.3287	26.8287	27.0713	27.0066	26.549	27.3361	27.2588	27.2452	27.3287	26.8287	27.0713	27.0066	26.549	27.3361	27.2588	27.1185	27.0376	4	4	0.714724	0.145862	0.0808512	FALSE
A0A2R8Q3T2	A0A2R8Q3T2;E7FCI9		5	5	5	1.5	513.34	4512	29.3853	NA	28.8758	29.4164	28.4275	NA	NA	NA	29.3853	24.7507	28.8758	29.4164	28.4275	24.9992	25.5499	24.5054	28.107	25.8705	3	1	0.171215	0.766459	2.23653	FALSE
map6a	A0A2R8Q3V4;E7F624		9	9	8	29.6	42.225	372	27.3422	26.7087	27.6682	26.9184	27.1185	26.9336	26.4734	26.7352	27.3422	26.7087	27.6682	26.9184	27.1185	26.9336	26.4734	26.7352	27.1594	26.8152	4	4	0.234269	0.630285	0.344225	FALSE
A0A2R8QG79	A0A2R8QG79;A0A2R8Q3X2;A0A2R8Q8N5		17	17	17	5.6	478.03	4208	26.5732	27.4127	26.8227	27.4985	NA	26.3028	26.9615	26.3734	26.5732	27.4127	26.8227	27.4985	24.7883	26.3028	26.9615	26.3734	27.0768	26.1065	4	3	0.127216	0.895459	0.970323	FALSE
A0A2R8Q3X5	A0A2R8Q3X5		4	4	4	23.7	31.119	278	29.7361	29.5923	29.4813	29.6149	NA	NA	NA	NA	29.7361	29.5923	29.4813	29.6149	25.2423	25.2301	24.9751	24.2665	29.6061	24.9285	4	0	0.000146042	3.83552	4.67763	TRUE
gga1	A0A2R8QEJ6;A0A2R8Q420;F1QV13;A0A2R8QLD7		18	18	16	36.1	70.282	635	28.7331	28.8514	28.7799	28.8609	29.5372	29.0706	28.7404	28.854	28.7331	28.8514	28.7799	28.8609	29.5372	29.0706	28.7404	28.854	28.8063	29.0506	4	4	0.260361	0.584424	-0.244218	FALSE
micu3a	A0A2R8Q430;A0A0R4II24;A0A2R8RT91;A0A2R8Q8P9;E7FFY6;A0A2R8QDJ1		10	10	2	29.7	46.049	390	26.7984	27.184	26.4487	27.2674	NA	27.6801	27.7523	NA	26.7984	27.184	26.4487	27.2674	24.7662	27.6801	27.7523	24.592	26.9246	26.1976	4	2	0.47268	0.325433	0.726971	FALSE
A0A2R8Q449	A0A2R8Q449		66	64	64	57.8	117.89	1093	33.8923	34.0938	33.888	34.1637	33.987	33.8877	34.1086	33.8753	33.8923	34.0938	33.888	34.1637	33.987	33.8877	34.1086	33.8753	34.0095	33.9646	4	4	0.632723	0.198786	0.0448142	FALSE
pfkmb	A0A2R8Q476;F1R047;A0A2R8RZX5	ATP-dependent 6-phosphofructokinase	27	18	18	49	84.009	774	30.3053	30.4718	30.3491	30.3891	30.528	30.714	30.8818	30.6134	30.3053	30.4718	30.3491	30.3891	30.528	30.714	30.8818	30.6134	30.3788	30.6843	4	4	0.0197784	1.70381	-0.305508	FALSE
A0A2R8Q4D0	A0A2R8Q4D0		4	3	3	39	13.885	123	28.9539	27.8134	28.7246	27.6311	27.7012	28.8963	28.2141	28.1613	28.9539	27.8134	28.7246	27.6311	27.7012	28.8963	28.2141	28.1613	28.2808	28.2432	4	4	0.930335	0.0313605	0.0375071	FALSE
rbfox1l	A0A2R8Q4D1;Q7ZT82	RNA binding protein fox-1 homolog 1-like	9	9	3	25.9	38.912	370	27.677	NA	27.1605	27.431	NA	27.756	27.5461	NA	27.677	25.0185	27.1605	27.431	25.4479	27.756	27.5461	24.732	26.8218	26.3705	3	2	0.659117	0.181037	0.45123	FALSE
suclg2	A0A2R8Q4D3;F1R7X5;A0A2R8Q7E9	Succinyl-CoA ligase subunit beta	35	35	35	81.7	46.659	431	30.9372	31.3935	31.4401	31.3173	31.0696	30.4571	30.72	31.3082	30.9372	31.3935	31.4401	31.3173	31.0696	30.4571	30.72	31.3082	31.272	30.8887	4	4	0.142377	0.846559	0.383295	FALSE
pld2	F1QG86;A0A2R8QNB2;A2BG86;A0A2R8QKG1;A0A2R8Q4F0		14	14	14	20.4	105.32	914	26.1442	26.7479	25.4891	27.317	26.4098	26.1446	26.7145	25.8128	26.1442	26.7479	25.4891	27.317	26.4098	26.1446	26.7145	25.8128	26.4246	26.2704	4	4	0.741022	0.130169	0.154116	FALSE
ttc38	F1R9P3;F1QRA6;A0A2R8QHZ8;A0A2R8Q4F8;A3KPN8	Tetratricopeptide repeat protein 38	13	13	8	36.5	51.576	457	27.4409	27.0747	26.4958	26.6998	27.1707	26.6543	26.9308	27.8371	27.4409	27.0747	26.4958	26.6998	27.1707	26.6543	26.9308	27.8371	26.9278	27.1482	4	4	0.527205	0.27802	-0.220439	FALSE
nap1l4a	F1QYW8;A0A2R8Q4J7;A0A2R8RJ83;F8W244		16	16	14	54.2	40.135	349	30.8185	30.7686	30.9381	30.9335	30.929	31.0556	31.09	30.9496	30.8185	30.7686	30.9381	30.9335	30.929	31.0556	31.09	30.9496	30.8647	31.006	4	4	0.0503112	1.29834	-0.141359	FALSE
cntn2	F1QCV0;A0A2R8Q4K7;A0A2R8QA12		32	32	32	48.9	93.397	848	29.5086	29.4986	29.5326	29.6501	29.4969	29.5085	29.7399	29.5532	29.5086	29.4986	29.5326	29.6501	29.4969	29.5085	29.7399	29.5532	29.5475	29.5746	4	4	0.699327	0.15532	-0.0271587	FALSE
BX248510.1	A0A2R8Q4M1;E7F2U2		7	7	7	44.3	19.768	176	27.4569	27.1591	27.4323	27.7483	NA	27.5767	NA	27.5287	27.4569	27.1591	27.4323	27.7483	25.0088	27.5767	25.4165	27.5287	27.4491	26.3827	4	2	0.215289	0.666978	1.06646	FALSE
mlpha	Q05AI5;A0A2R8Q4M2;E7F2P6		3	3	3	7.6	58.34	503	NA	27.0534	NA	27.5237	NA	NA	NA	NA	24.6965	27.0534	25.3549	27.5237	24.4582	25.548	25.5461	24.1077	26.1571	24.915	2	0	0.171526	0.765671	1.24211	FALSE
tmem163a;tmem163b	B0UY98;A0A2R8Q5D5;A0A2R8Q4U7;A0A2R8QBU9;A0A2R8Q4M8;E7F6Y3;A0A0R4IQD0;F2Z4R5		4	4	4	17.6	23.974	216	28.923	29.966	29.9632	30.4557	26.7609	29.9068	29.7086	30.2393	28.923	29.966	29.9632	30.4557	26.7609	29.9068	29.7086	30.2393	29.827	29.1539	4	4	0.481748	0.31718	0.673047	FALSE
A0A2R8Q4Q2	A0A2R8Q4Q2		8	8	8	53.1	22.465	194	27.5955	27.4879	27.9592	28.3789	27.4074	27.9398	27.6359	27.7685	27.5955	27.4879	27.9592	28.3789	27.4074	27.9398	27.6359	27.7685	27.8554	27.6879	4	4	0.502381	0.298967	0.167499	FALSE
A0A2R8Q4Q4	A0A2R8Q4Q4;A0A2R8Q868		13	13	7	34.9	60.153	530	29.7478	28.6718	28.6019	28.7568	29.2946	28.6132	28.5466	28.603	29.7478	28.6718	28.6019	28.7568	29.2946	28.6132	28.5466	28.603	28.9446	28.7643	4	4	0.599713	0.222057	0.180261	FALSE
carkd;zgc:171429	F1QHV7;A0A2R8Q4Q7;E7F490;F1Q575;E9QEK8;F1QY83;F1RCP4;E9QBD1	ATP-dependent (S)-NAD(P)H-hydrate dehydratase	12	12	12	46.5	46.553	424	28.8546	28.6295	28.4009	28.5562	29.2897	28.9004	28.7922	28.9062	28.8546	28.6295	28.4009	28.5562	29.2897	28.9004	28.7922	28.9062	28.6103	28.9721	4	4	0.0467761	1.32998	-0.36182	FALSE
tet3	A0A2R8Q4R6;A2CEA2;A0A2R8Q5Y7;A0A286Y8A4;F1R3C6		4	4	3	1.6	225.15	2052	26.979	26.1292	26.4992	26.2971	NA	26.3857	26.0267	26.8309	26.979	26.1292	26.4992	26.2971	25.33	26.3857	26.0267	26.8309	26.4761	26.1433	4	3	0.407046	0.390356	0.332839	FALSE
adck2	E7FCQ2;A0A2R8Q4S5		7	7	7	14.2	68.042	599	28.4654	27.2006	27.3093	27.5345	28.026	26.6495	27.5979	27.8746	28.4654	27.2006	27.3093	27.5345	28.026	26.6495	27.5979	27.8746	27.6275	27.537	4	4	0.837442	0.077045	0.0904714	FALSE
strbp	A0A2R8Q4T1;F1QB35;E9QD44		14	13	13	23.2	74.777	691	29.8794	29.0843	29.0114	29.3544	29.4175	28.7034	29.2211	28.8875	29.8794	29.0843	29.0114	29.3544	29.4175	28.7034	29.2211	28.8875	29.3324	29.0574	4	4	0.322295	0.491747	0.274993	FALSE
nexn	A0A2R8Q6F9;A0A2R9YJK7;A0A2R8Q4T4;F1QGT0;F8W2U9;F8W277		12	11	11	17.5	87.324	732	27.6292	27.515	27.6653	27.2151	27.8314	27.9779	27.7467	28.0393	27.6292	27.515	27.6653	27.2151	27.8314	27.9779	27.7467	28.0393	27.5062	27.8988	4	4	0.0224718	1.64836	-0.392649	FALSE
kdm4aa	A0A2R8Q4T8;A0A2R8RHT9;I3ITH4;A0A2R8QQQ0		4	4	4	5.4	97.209	849	NA	NA	NA	26.6181	NA	NA	26.574	26.7621	25.2339	25.2577	25.1975	26.6181	24.8782	24.4093	26.574	26.7621	25.5768	25.6559	1	2	0.913054	0.0395036	-0.0790777	FALSE
sgut1	A0A2R8Q4T9;Q5U3E4;A0A0R4IS86		18	18	18	67	37.935	330	30.086	30.0449	29.5374	29.3298	31.0295	29.9028	30.2241	30.007	30.086	30.0449	29.5374	29.3298	31.0295	29.9028	30.2241	30.007	29.7495	30.2909	4	4	0.14255	0.846032	-0.541345	FALSE
nup160	A0A2R8Q4U1;X1WEZ6		41	41	41	58.1	131.14	1171	29.3793	29.526	29.4938	29.5786	29.3391	29.3682	29.5788	29.2573	29.3793	29.526	29.4938	29.5786	29.3391	29.3682	29.5788	29.2573	29.4944	29.3859	4	4	0.234904	0.629109	0.108554	FALSE
robo2	Q1LY64;A0A2R8Q4U8;X1WGX1;Q6P024;F1QLC6;X1WD26		7	2	2	60.2	14.288	128	25.8807	NA	NA	NA	26.5136	25.3752	NA	26.1295	25.8807	25.5035	24.8413	25.5076	26.5136	25.3752	25.3548	26.1295	25.4333	25.8433	1	3	0.300569	0.522055	-0.409996	FALSE
parp2	A0A2R8Q4U9;F1QAF7;F1QLV3;F1R459		13	13	13	25.5	72.796	647	28.3474	28.2804	27.9229	28.0521	28.5134	28.2063	28.3064	28.4124	28.3474	28.2804	27.9229	28.0521	28.5134	28.2063	28.3064	28.4124	28.1507	28.3596	4	4	0.136644	0.864408	-0.208954	FALSE
aplp2	A2BID8;A0A2R8Q4V0		12	11	10	19.2	86.611	764	27.7677	28.63	28.2383	28.2035	27.6987	27.7588	28.3976	27.6129	27.7677	28.63	28.2383	28.2035	27.6987	27.7588	28.3976	27.6129	28.2099	27.867	4	4	0.221722	0.654192	0.342888	FALSE
A0A2R8Q9M3	A0A2R8Q9M3;A0A2R8Q4V9		34	3	3	39.9	111.38	993	NA	NA	NA	NA	27.7114	27.6582	NA	27.8563	25.5287	24.6028	25.4711	25.035	27.7114	27.6582	24.9261	27.8563	25.1594	27.038	0	3	0.0711434	1.14787	-1.87863	FALSE
med1	A0A2R8Q4X2;B8JM88		12	12	12	10.3	185.35	1769	27.828	28.4117	28.1299	28.3731	28.7161	28.6931	28.3145	28.4332	27.828	28.4117	28.1299	28.3731	28.7161	28.6931	28.3145	28.4332	28.1857	28.5392	4	4	0.0825019	1.08354	-0.353592	FALSE
arhgef9a;arhgef9b	E9QHS5;A0A2R8Q4X7;F1Q628;A0A2R8Q858;A0A2R8RV69;A0A2R8QKQ0;A0A2R8RVC8;A0A2R8QB69;A0A2R8QGA7;A0A2R8QCR3;A0A2R8QCF3;A0A2R8QEM2;A0A2R8Q3X9;E9QEP1;K7DYF5;A0A0R4IZG0;F6P744		12	12	9	22.6	64.189	549	27.6476	27.6122	27.4792	27.6096	27.58	27.4443	27.5619	27.4115	27.6476	27.6122	27.4792	27.6096	27.58	27.4443	27.5619	27.4115	27.5871	27.4994	4	4	0.168795	0.772639	0.0877211	FALSE
slc38a3a	B0S6G0;A0A2R8QJ56;F1R9E0;A0A2R8Q531;A5PLD2;A0A2R8RJT8		10	10	6	21.6	55.804	510	28.946	29.912	29.6683	29.2884	28.5009	29.3267	28.3616	29.5167	28.946	29.912	29.6683	29.2884	28.5009	29.3267	28.3616	29.5167	29.4537	28.9265	4	4	0.197119	0.705271	0.527204	FALSE
vtg2	A0A2R8Q549;A0A2R8RIU9;Q1MTC4;F1R8J4;F1R876;REV__F1R8J4;REV__F1R876;REV__A0A2R8Q549;REV__A0A2R8RIU9;REV__Q1MTC4		99	84	84	60.5	172.35	1559	34.5668	34.4516	34.4697	34.4625	33.1435	32.7101	32.7452	32.956	34.5668	34.4516	34.4697	34.4625	33.1435	32.7101	32.7452	32.956	34.4876	32.8887	4	4	0.00028507	3.54505	1.59894	TRUE
chd3	A0A2R8Q555;A0A2R8QAE3;X1WBL0;A0A2R8Q3B4;A0A2R8Q916;A0A2R8Q004		32	21	15	21.6	194.53	1701	27.4273	27.9147	27.4129	27.4756	27.1088	27.0592	26.8643	27.0794	27.4273	27.9147	27.4129	27.4756	27.1088	27.0592	26.8643	27.0794	27.5576	27.0279	4	4	0.0142837	1.84516	0.529699	FALSE
cntfr	A0A2R8Q563;A4JYQ0		5	5	5	24.8	37.167	327	30.5776	28.713	28.5594	28.7457	29.4391	28.3878	27.1624	28.4646	30.5776	28.713	28.5594	28.7457	29.4391	28.3878	27.1624	28.4646	29.1489	28.3635	4	4	0.284098	0.546531	0.785456	FALSE
bcas3	F1QA02;A0A2R8Q578;A0A2R9YJF6;A0A2R8Q5Z0		8	8	8	14.7	88.063	807	27.454	27.2726	25.8315	26.0628	26.7712	26.5483	26.3919	26.8088	27.454	27.2726	25.8315	26.0628	26.7712	26.5483	26.3919	26.8088	26.6552	26.63	4	4	0.956119	0.0194879	0.0251642	FALSE
cmc1	A0A2R8Q586;Q6NTI1		4	4	4	37.4	12.729	107	27.9092	27.3245	28.3868	28.2617	NA	28.0191	27.9734	27.6449	27.9092	27.3245	28.3868	28.2617	24.738	28.0191	27.9734	27.6449	27.9706	27.0938	4	3	0.35484	0.449968	0.876714	FALSE
hbs1l	A0A2R8Q5A1;A0A2R8QME1;F1Q5Z6;F1QJC3		14	14	14	28.2	72.618	662	28.4574	28.2954	28.2049	28.0182	28.6395	28.0125	27.9515	28.3743	28.4574	28.2954	28.2049	28.0182	28.6395	28.0125	27.9515	28.3743	28.244	28.2445	4	4	0.998092	0.000829248	-0.000467497	FALSE
A0A2R8Q5A6	A0A2R8Q5A6		27	27	27	19.6	188.86	1762	29.2855	29.0619	28.7396	29.0123	29.213	28.6547	29.0071	28.8072	29.2855	29.0619	28.7396	29.0123	29.213	28.6547	29.0071	28.8072	29.0248	28.9205	4	4	0.551137	0.25874	0.104314	FALSE
aqp4	Q6AZD2;A0A2R8Q5A8		5	5	5	16.2	34.427	320	27.5814	27.292	27.6678	27.2401	27.4773	27.4168	27.2765	27.6463	27.5814	27.292	27.6678	27.2401	27.4773	27.4168	27.2765	27.6463	27.4453	27.4542	4	4	0.947944	0.0232172	-0.00891076	FALSE
c6	Q6PFT2;A0A2R8Q5A9;E9QB99;F1Q611;E9QGS7		7	7	7	8.8	99.888	885	25.5025	25.8607	25.387	26.3435	26.0398	NA	26.4676	25.5558	25.5025	25.8607	25.387	26.3435	26.0398	24.8288	26.4676	25.5558	25.7734	25.723	4	3	0.907424	0.0421896	0.0504118	FALSE
fhl1a	Q6GQL7;A0A2R8Q5D9;A0A140LFQ9		10	10	10	30.3	34.216	297	28.3883	28.2268	28.7036	28.6515	NA	28.3885	28.4982	28.0333	28.3883	28.2268	28.7036	28.6515	25.343	28.3885	28.4982	28.0333	28.4925	27.5658	4	3	0.304229	0.516799	0.926793	FALSE
cdh2	A0A2R8RZF2;A0A2R8Q5E6;A0A2R8RN51;G1K2E7;A0A2R8QKB4;Q90275	Cadherin-2	24	24	24	39.6	87.078	782	29.4267	28.8646	29.2767	28.9464	29.1023	29.1432	28.7957	29.2209	29.4267	28.8646	29.2767	28.9464	29.1023	29.1432	28.7957	29.2209	29.1286	29.0655	4	4	0.713228	0.146772	0.0630923	FALSE
med8	A0A2R8Q5F3;Q6NYT1	Mediator of RNA polymerase II transcription subunit 8	4	4	4	18.4	29.342	267	28.4571	28.7234	28.5761	28.8034	NA	28.3336	28.608	28.4726	28.4571	28.7234	28.5761	28.8034	24.8607	28.3336	28.608	28.4726	28.64	27.5687	4	3	0.321875	0.492313	1.07126	FALSE
pdia2	A0A2R8Q5I0;B8A5M6	Protein disulfide-isomerase	22	22	22	48.5	62.678	550	29.9271	30.273	30.1188	30.172	30.0383	30.2581	30.1808	30.2355	29.9271	30.273	30.1188	30.172	30.0383	30.2581	30.1808	30.2355	30.1227	30.1782	4	4	0.55409	0.256419	-0.0554521	FALSE
vti1a	A0A2R8Q5I2;F1Q7S0;U3JA57		10	10	10	39.7	26.052	224	27.7826	28.9437	29.1896	28.893	29.2004	27.4915	28.6172	28.9899	27.7826	28.9437	29.1896	28.893	29.2004	27.4915	28.6172	28.9899	28.7022	28.5748	4	4	0.804948	0.0942323	0.127461	FALSE
rfx1b	A0A2R8Q5J6;F8W388		11	5	5	21.2	65.957	580	27.6366	25.601	NA	26.1231	26.8531	NA	26.1278	26.1193	27.6366	25.601	24.8316	26.1231	26.8531	24.5846	26.1278	26.1193	26.0481	25.9212	3	3	0.873241	0.0588657	0.126901	FALSE
dpysl5a	Q52PJ7;A0A2R8Q5K7;F1Q5V8		35	35	30	85.6	61.29	564	33.1273	33.5966	33.5245	33.5332	33.2621	33.5143	33.57	33.6196	33.1273	33.5966	33.5245	33.5332	33.2621	33.5143	33.57	33.6196	33.4454	33.4915	4	4	0.742583	0.129255	-0.046089	FALSE
add3a	Q1LUP2;A0A2R8QBF8;Q1LUP1;A0A2R8Q5P5;Q1LY67;Q1LY66;Q1LY65		22	21	21	43.1	72.512	645	30.1706	30.5637	30.5096	30.6549	29.9606	30.4295	30.2566	30.2935	30.1706	30.5637	30.5096	30.6549	29.9606	30.4295	30.2566	30.2935	30.4747	30.2351	4	4	0.148969	0.826904	0.239604	FALSE
atrn	B8JI13;A0A2R8Q5R5;F1Q5V0;A0A2R8Q662		7	7	7	7	148.65	1345	25.8145	27.1286	26.238	26.7013	26.4409	26.2834	26.6982	26.0613	25.8145	27.1286	26.238	26.7013	26.4409	26.2834	26.6982	26.0613	26.4706	26.3709	4	4	0.766169	0.115676	0.09966	FALSE
A0A2R8Q5R7	A0A2R8Q5R7		7	7	7	37.4	30.88	281	29.1541	29.1611	29.2319	29.4342	30.364	29.168	29.1845	29.2296	29.1541	29.1611	29.2319	29.4342	30.364	29.168	29.1845	29.2296	29.2453	29.4865	4	4	0.475329	0.323006	-0.24118	FALSE
h6pd	A0A2R8QNQ8;A0A2R8QPI0;A0A2R8RYN5;A0A2R8RPI5;A0A2R8Q5S8;E7FGT2;A0A2R8Q9T4;A0A2R8Q978		35	35	34	55.2	86.974	770	29.679	29.6736	29.543	29.448	29.3971	29.5585	29.4333	29.0804	29.679	29.6736	29.543	29.448	29.3971	29.5585	29.4333	29.0804	29.5859	29.3673	4	4	0.122413	0.912172	0.218578	FALSE
qkib	F1QTT6;A0A2R8Q729;A0A2R8Q5U1;B8JLF2;F1Q9Q7		7	4	4	31	36.488	329	27.599	27.7201	NA	27.0559	28.6743	27.9379	26.8361	28.1127	27.599	27.7201	25.4445	27.0559	28.6743	27.9379	26.8361	28.1127	26.9549	27.8902	3	4	0.204444	0.689425	-0.935357	FALSE
uqcrc1	Q6NSN3;F1QUE3;A0A2R8Q5U6		24	24	23	71.5	52.112	474	33.6905	33.8108	33.6359	33.889	33.7468	33.4333	33.4006	33.4185	33.6905	33.8108	33.6359	33.889	33.7468	33.4333	33.4006	33.4185	33.7566	33.4998	4	4	0.047967	1.31906	0.256773	FALSE
zgc:163098	A5PN19;A0A2R8QLY3;A0A2R8Q5V2;F1QQI7;A0A2R8QHS7;A0A2R8Q8Q5		14	11	11	18.9	100.25	874	27.3362	27.6429	27.1832	27.4611	26.7414	27.1094	27.7065	27.1054	27.3362	27.6429	27.1832	27.4611	26.7414	27.1094	27.7065	27.1054	27.4058	27.1657	4	4	0.336189	0.473417	0.240189	FALSE
frmd8	A0A2R8RXM2;A0A2R8RJ54;A0A2R8QAD0;A0A2R8Q8B6;A0A2R8Q5W7;E7F221		4	4	4	12.7	49.245	440	28.3682	26.9222	27.4215	27.3409	27.8791	27.2207	27.3665	27.3316	28.3682	26.9222	27.4215	27.3409	27.8791	27.2207	27.3665	27.3316	27.5132	27.4495	4	4	0.859279	0.0658656	0.0637152	FALSE
tsfm	F1Q963;A0A2R8Q5W8;A1A5Z3	Elongation factor Ts, mitochondrial	12	12	12	47.2	33.2	303	29.2565	29.3943	29.3436	29.328	30.0549	29.2285	29.3307	29.5919	29.2565	29.3943	29.3436	29.328	30.0549	29.2285	29.3307	29.5919	29.3306	29.5515	4	4	0.318208	0.497289	-0.22092	FALSE
A0A2R8QKE2	A0A2R8QKE2;A0A2R8Q5X2;A0A2R8QQ34;A0A140LGB8		11	8	8	35.4	43.002	381	27.971	28.2966	28.3832	28.3782	28.2773	28.1077	28.036	28.0555	27.971	28.2966	28.3832	28.3782	28.2773	28.1077	28.036	28.0555	28.2573	28.1191	4	4	0.274629	0.561254	0.138121	FALSE
actn3a	A0A2R8Q5Z6;D1GJ56		72	26	25	75.7	102.52	885	32.6853	32.2884	32.4569	32.5676	32.254	32.2216	32.1065	32.253	32.6853	32.2884	32.4569	32.5676	32.254	32.2216	32.1065	32.253	32.4996	32.2088	4	4	0.0334755	1.47527	0.290777	FALSE
tnikb	F1QAJ8;A0A2R8Q5Z8		8	2	2	16.5	61.48	522	NA	NA	NA	27.1901	27.2379	26.7083	26.003	26.6569	25.6978	25.4091	25.4281	27.1901	27.2379	26.7083	26.003	26.6569	25.9313	26.6515	1	4	0.206188	0.685736	-0.720246	FALSE
fbxo18	A0A2R8Q8U6;F6NLJ4;E9QBZ9;A0A2R8Q619;A0A2R8QU85;A0A2R8RHK4		3	3	3	4.1	112.37	986	25.7162	26.6824	25.7095	NA	NA	25.8357	26.9136	25.7171	25.7162	26.6824	25.7095	25.0632	24.6459	25.8357	26.9136	25.7171	25.7928	25.7781	3	3	0.98029	0.00864549	0.0147704	FALSE
ankrd52a;ankrd52	A0A2R8Q634;F1RC68;Q502K3	Serine/threonine-protein phosphatase 6 regulatory ankyrin repeat subunit C	8	7	7	11.4	112.89	1057	NA	26.5739	NA	NA	NA	26.2515	26.067	26.3739	24.7894	26.5739	25.5483	25.7384	25.1132	26.2515	26.067	26.3739	25.6625	25.9514	1	3	0.558663	0.25285	-0.288894	FALSE
Bag6	A0A2R8QTG5;A0A2R8QF37;A0A2R8Q653;A3KPW9;A0A2R8RY29	Large proline-rich protein BAG6	7	5	5	6	127.67	1192	27.1114	27.9222	27.2697	27.001	27.4257	27.3241	27.4326	26.4962	27.1114	27.9222	27.2697	27.001	27.4257	27.3241	27.4326	26.4962	27.3261	27.1697	4	4	0.627432	0.202433	0.156432	FALSE
ube2q2;ube2q1	A0A2R8Q670;A0A2R8QLP1;E7F1U7;X1WFM4;A8KBW2;A0A0R4IYY2;X1WFV7;A0A0R4IXX1		8	8	8	29	42.582	373	NA	28.8593	28.5677	28.7905	NA	28.8477	28.8205	28.8623	25.0524	28.8593	28.5677	28.7905	24.404	28.8477	28.8205	28.8623	27.8174	27.7336	3	3	0.955664	0.0196948	0.0838084	FALSE
si:dkey-192j17.1;kcnb1;kcnb2	A0A2R8QAI6;A0A2R8Q9T9;F1QCW6;A0A2R8QSA8;X1WCE7;A0A2R8QUS8;A0A2R8QRP8;B0V2U3;A0A2R8QLG2;A0A2R8QPN6;A0A2R8Q685		2	2	2	3.4	71.666	643	28.1261	NA	NA	27.5393	NA	NA	26.2301	27.6971	28.1261	25.2206	25.1907	27.5393	24.7244	24.7552	26.2301	27.6971	26.5192	25.8517	2	2	0.546606	0.262326	0.667493	FALSE
eml2	X1WFN0;F1R7V9;A0A2R8Q696;A0A2R8Q335		30	30	30	48	88.44	804	29.8751	29.7398	29.7148	29.7364	29.9025	29.5285	29.7873	29.7159	29.8751	29.7398	29.7148	29.7364	29.9025	29.5285	29.7873	29.7159	29.7665	29.7336	4	4	0.721518	0.141753	0.032973	FALSE
ttc4	A0A2R8Q6C0;F1QHZ3		6	6	6	16.3	45.677	399	27.643	26.9174	27.418	28.186	28.4453	27.3828	27.1405	27.1834	27.643	26.9174	27.418	28.186	28.4453	27.3828	27.1405	27.1834	27.5411	27.538	4	4	0.994116	0.00256304	0.00311087	FALSE
A0A2R8Q6C7	A0A2R8Q6C7		8	8	8	43.7	30.451	270	29.3525	29.1766	29.3563	29.4409	28.9002	28.9418	29.1138	29.1919	29.3525	29.1766	29.3563	29.4409	28.9002	28.9418	29.1138	29.1919	29.3316	29.0369	4	4	0.0172117	1.76418	0.29466	FALSE
abcc4	F1QIK5;A0A2R8Q6E0	Cystic fibrosis transmembrane conductance regulator	13	12	12	12.1	149.28	1327	26.3105	26.7953	26.6528	26.5254	26.7167	26.242	26.3911	26.8439	26.3105	26.7953	26.6528	26.5254	26.7167	26.242	26.3911	26.8439	26.571	26.5484	4	4	0.901042	0.0452551	0.0225856	FALSE
fam32al	A0A2R8Q6E1;Q6GQN4	Protein FAM32A-like	2	2	2	20	13.064	110	26.9528	NA	27.7235	NA	NA	NA	NA	NA	26.9528	25.5898	27.7235	24.8769	25.3037	24.9617	25.2735	25.007	26.2858	25.1365	2	0	0.172018	0.764427	1.14926	FALSE
adgrl3.1	A0A2R8Q6E9;F1Q579;A0A2R8QM07;A0A0G2L6X3;F1QAS7;F1QDR6		16	16	12	13.3	167.19	1492	28.3595	29.0424	28.4484	28.7366	28.3145	28.3484	28.6874	28.3068	28.3595	29.0424	28.4484	28.7366	28.3145	28.3484	28.6874	28.3068	28.6467	28.4143	4	4	0.253451	0.596105	0.232437	FALSE
A0A2R8Q6F5	A0A2R8Q6F5		9	4	4	19.2	56.833	531	27.1159	26.761	26.9968	27.0398	26.3719	27.6002	27.1999	25.7	27.1159	26.761	26.9968	27.0398	26.3719	27.6002	27.1999	25.7	26.9784	26.718	4	4	0.586624	0.23164	0.260367	FALSE
A0A2R8Q6F6	A0A2R8Q6F6;A0A2R8RVJ0;A0A2R8RJV4;Q1LX57;Q1LX58		10	10	10	14.9	79.557	696	27.8405	27.27	26.7992	27.1714	27.7017	27.6012	27.7704	28.1009	27.8405	27.27	26.7992	27.1714	27.7017	27.6012	27.7704	28.1009	27.2703	27.7935	4	4	0.0891944	1.04966	-0.523268	FALSE
ppip5k1b	A0A2R8QRI4;A0A2R8QUA8;A0A2R8QKF6;X1WGR2;A0A2R8QQK6;A0A2R8QF43;E7F4I8;A0A2R8Q6G7;A0A2R8QIJ2;A0A2R8Q2P9		22	10	10	22.9	125.14	1104	27.5248	28.55	27.3328	27.6389	27.5337	27.4177	27.1933	27.3009	27.5248	28.55	27.3328	27.6389	27.5337	27.4177	27.1933	27.3009	27.7616	27.3614	4	4	0.237168	0.624944	0.400204	FALSE
zgc:92027	F1QMK6;A0A2R8Q6J4;A0A2R8QHG5		13	13	13	51.7	22.898	205	30.7373	30.7664	30.7821	30.826	30.3382	30.6038	30.6219	31.0019	30.7373	30.7664	30.7821	30.826	30.3382	30.6038	30.6219	31.0019	30.7779	30.6415	4	4	0.39256	0.406094	0.13648	FALSE
A0A2R8Q6M5	A0A2R8Q6M5;F6NX26		2	2	2	41.2	9.5107	85	28.8529	28.6495	29.0427	28.7551	28.0083	28.7078	28.5407	28.6706	28.8529	28.6495	29.0427	28.7551	28.0083	28.7078	28.5407	28.6706	28.825	28.4819	4	4	0.124807	0.90376	0.343169	FALSE
ap1b1	A5PMS9;A0A2R8Q6M9;A0A2R8QRX3;A5PMT0	AP complex subunit beta	55	35	35	59.5	104.25	947	30.0377	30.146	30.1447	30.2931	30.306	30.1657	30.1937	30.2044	30.0377	30.146	30.1447	30.2931	30.306	30.1657	30.1937	30.2044	30.1554	30.2174	4	4	0.35523	0.44949	-0.062056	FALSE
LOC558202	A0A2R8Q6R8;F1QJR6;A0A140LFT6		8	6	6	16.1	75.833	666	28.6167	28.5502	28.5287	28.7198	28.5962	28.3975	28.2617	28.4158	28.6167	28.5502	28.5287	28.7198	28.5962	28.3975	28.2617	28.4158	28.6038	28.4178	4	4	0.0696889	1.15684	0.186048	FALSE
dgkaa	Q1ECW5;A0A2R8Q6S0;A0A2R8QAG3;A0A140LH08;E9QB77	Diacylglycerol kinase	23	23	20	36.5	81.746	727	30.4276	29.884	29.8552	29.9776	30.1752	29.9397	30.4519	30.3947	30.4276	29.884	29.8552	29.9776	30.1752	29.9397	30.4519	30.3947	30.0361	30.2404	4	4	0.292994	0.533141	-0.204254	FALSE
A0A2R8Q6T7	A0A2R8Q6T7		33	24	24	76	62.948	575	32.5714	33.0293	32.9742	32.9341	33.007	32.8244	32.8945	32.8318	32.5714	33.0293	32.9742	32.9341	33.007	32.8244	32.8945	32.8318	32.8772	32.8894	4	4	0.918533	0.0369054	-0.0122084	FALSE
tbc1d1	A0A2R8QTS8;A0A2R8Q6T8;F1R5W8;A0A2R8QTN2;F1QET6;F1R309		3	2	2	2.6	118.21	1057	26.6589	NA	26.0986	NA	25.5964	NA	NA	NA	26.6589	24.8664	26.0986	25.5278	25.5964	25.2613	25.3624	25.3875	25.7879	25.4019	2	1	0.391778	0.40696	0.386026	FALSE
A0A2R8Q6W4	A0A2R8Q6W4;A0A0R4ILR6;E7F006		13	13	13	13.2	131.31	1172	27.7769	26.6898	27.7395	27.7468	27.7244	27.9563	27.9631	27.9892	27.7769	26.6898	27.7395	27.7468	27.7244	27.9563	27.9631	27.9892	27.4882	27.9082	4	4	0.213313	0.670982	-0.419983	FALSE
A0A2R8Q710	A0A2R8Q710		37	5	5	49.1	109.49	978	28.239	NA	27.917	NA	28.5348	28.5357	27.1406	28.4397	28.239	25.6531	27.917	25.2572	28.5348	28.5357	27.1406	28.4397	26.7666	28.1627	2	4	0.168058	0.774541	-1.39614	FALSE
BX005410.1	A0A2R8Q716;E7F123		35	35	35	42.4	109.11	957	29.0923	29.6836	28.9895	29.4437	28.752	28.5838	29.0917	28.7809	29.0923	29.6836	28.9895	29.4437	28.752	28.5838	29.0917	28.7809	29.3023	28.8021	4	4	0.0460477	1.33679	0.500229	FALSE
flna	A0A2R8Q720;E9QI62;F1R1U1		146	146	128	71.1	271.72	2545	31.9762	31.6342	32.0465	31.8319	32.1255	32.1216	32.091	32.0819	31.9762	31.6342	32.0465	31.8319	32.1255	32.1216	32.091	32.0819	31.8722	32.105	4	4	0.0824733	1.08369	-0.232787	FALSE
A0A2R8Q739	A0A2R8Q739;A0A0R4IRQ7		9	9	9	11.4	104.01	942	30.3715	28.6464	29.7826	29.7858	30.2782	29.6164	29.4869	30.1703	30.3715	28.6464	29.7826	29.7858	30.2782	29.6164	29.4869	30.1703	29.6466	29.888	4	4	0.584675	0.233086	-0.24138	FALSE
gdpd5b	X1WHY1;A0A2R8Q763;E7EY39		2	2	2	6.2	64.452	561	27.4478	NA	27.3469	26.8638	27.4953	27.0646	27.4122	27.2903	27.4478	25.3546	27.3469	26.8638	27.4953	27.0646	27.4122	27.2903	26.7533	27.3156	3	4	0.331054	0.480101	-0.562297	FALSE
tcf7l2;lef1	A0A2R8Q786;A0A2R8QTB4;F1QC44;F1Q7T6;E9QFQ3;A0A2R8RU78;B3DKP7;U3JA54;F6NVS9;A0A0R4II86;Q9W7C0;F1RC81;E9QC17;F1QMG3;A0A2R8RLK6;F1R336;B0S559;A0A2R8RT79;X1WDF3;A0A2R8Q6H8;B3DIS1;A0A2R8QK61;F1QZD5;F1RAG0;F8W4S5;F8W5T7;F8W2J8;Q9YHE8		4	4	4	7.1	69.106	630	NA	NA	26.8162	27.5031	27.3919	NA	NA	NA	24.9769	24.7384	26.8162	27.5031	27.3919	25.2032	25.5467	25.4663	26.0086	25.902	2	1	0.904175	0.0437474	0.106614	FALSE
chrnb1	E7F892;A0A2R8QQX6;A0A2R8Q792		7	7	7	16.1	56.477	492	28.0444	27.8285	28.0071	27.6352	NA	27.2119	27.8965	NA	28.0444	27.8285	28.0071	27.6352	25.241	27.2119	27.8965	24.0533	27.8788	26.1007	4	2	0.137462	0.861817	1.77814	FALSE
stard14	B7ZVH2;A0A2R8Q7A5		5	5	5	31.4	30.76	271	27.3815	27.3197	27.2129	27.2972	NA	26.8622	27.1841	27.6138	27.3815	27.3197	27.2129	27.2972	24.5844	26.8622	27.1841	27.6138	27.3028	26.5611	4	3	0.353297	0.45186	0.7417	FALSE
hgd	Q6P2V4;A0A2R8Q7C6		18	18	18	60.9	49.884	443	30.84	30.1823	30.1234	30.1263	30.1913	29.9369	30.137	29.9665	30.84	30.1823	30.1234	30.1263	30.1913	29.9369	30.137	29.9665	30.318	30.0579	4	4	0.237653	0.624057	0.260068	FALSE
fam173a	E9QH00;Q6IQ61;A0A2R8Q7C8;E9QI20		5	5	5	29.1	22.834	203	26.7208	26.9519	NA	26.5084	NA	27.0488	27.0875	26.7199	26.7208	26.9519	24.5455	26.5084	24.701	27.0488	27.0875	26.7199	26.1817	26.3893	3	3	0.802269	0.0956802	-0.207626	FALSE
f3a	A0A2R8Q7D0;C7S6G4;A0A2R8Q683		7	7	7	31.3	33.197	294	28.6969	28.659	28.2973	26.6471	27.9413	27.8203	28.4074	27.9411	28.6969	28.659	28.2973	26.6471	27.9413	27.8203	28.4074	27.9411	28.0751	28.0275	4	4	0.929793	0.0316138	0.0475154	FALSE
rbm34	A0A2R8Q7F9;Q6DHU2;A0A0R4ILV0;A0A0R4IT18		4	4	4	15.6	45.946	410	28.5646	26.0604	NA	25.5131	27.4014	26.4976	25.1128	NA	28.5646	26.0604	24.9405	25.5131	27.4014	26.4976	25.1128	24.919	26.2696	25.9827	3	3	0.782996	0.10624	0.286942	FALSE
pard6a	A5WW50;A0A2R8Q7H2		4	4	4	17.7	41.968	385	26.8334	NA	NA	26.4982	26.7662	NA	27.6441	NA	26.8334	25.0061	24.967	26.4982	26.7662	25.1997	27.6441	24.542	25.8262	26.038	2	2	0.815175	0.088749	-0.21184	FALSE
A0A2R8Q7I3	A0A2R8Q7I3		2	2	2	2.2	117.58	1020	25.1803	25.8569	25.3909	25.8078	25.2546	25.2561	25.0887	24.964	25.1803	25.8569	25.3909	25.8078	25.2546	25.2561	25.0887	24.964	25.559	25.1409	4	4	0.0779132	1.10839	0.418116	FALSE
A0A2R8Q7M1	A0A2R8Q7M1		23	23	2	49.5	58.435	523	27.9033	26.9474	27.3161	26.7747	NA	27.4309	27.0139	28.1165	27.9033	26.9474	27.3161	26.7747	24.7511	27.4309	27.0139	28.1165	27.2353	26.8281	4	3	0.627152	0.202627	0.407255	FALSE
osbpl2a	E7F4S3;A0A2R8Q7M9	Oxysterol-binding protein	10	8	8	25.5	53.768	467	28.4629	28.3999	26.6568	29.0444	28.6527	28.4155	28.7405	28.6659	28.4629	28.3999	26.6568	29.0444	28.6527	28.4155	28.7405	28.6659	28.141	28.6187	4	4	0.424125	0.372506	-0.477661	FALSE
nup35	A0A2R8Q7N6;Q6P6X9;B0R0Z4;B0R0Z3;B0R0Z6	Nucleoporin NUP53	11	11	11	51.8	31.853	299	29.6101	29.3033	29.321	29.2387	30.2574	29.2828	29.5443	29.0899	29.6101	29.3033	29.321	29.2387	30.2574	29.2828	29.5443	29.0899	29.3683	29.5436	4	4	0.55285	0.257393	-0.175352	FALSE
strip2	A0A2R8Q7P7;E7F9X6;X1WE96		7	2	2	9.8	91.952	793	28.047	28.1584	28.3096	28.0091	28.8103	28.6591	28.9454	28.8282	28.047	28.1584	28.3096	28.0091	28.8103	28.6591	28.9454	28.8282	28.131	28.8108	4	4	0.000295287	3.52976	-0.679729	FALSE
A0A2R8Q7Q0	A0A2R8Q7Q0		3	3	3	13.6	14.869	132	27.3179	NA	27.5139	NA	27.3944	27.4246	NA	NA	27.3179	25.0813	27.5139	24.9499	27.3944	27.4246	25.2413	25.155	26.2158	26.3038	2	2	0.928689	0.0321295	-0.0880776	FALSE
A0A2R8Q7Q6	A0A2R8Q7Q6;A0A0R4IKT0		21	21	21	65.5	38.74	348	30.8706	30.7082	30.6568	30.743	30.6641	30.5866	30.7081	30.7256	30.8706	30.7082	30.6568	30.743	30.6641	30.5866	30.7081	30.7256	30.7447	30.6711	4	4	0.23621	0.626702	0.0736138	FALSE
A0A2R8Q7R3	A0A2R8Q7R3		3	3	3	68.3	7.2312	60	28.346	27.6764	28.3043	28.4505	29.0933	28.0625	28.294	27.6502	28.346	27.6764	28.3043	28.4505	29.0933	28.0625	28.294	27.6502	28.1943	28.275	4	4	0.827349	0.0823114	-0.0807268	FALSE
dagla	A0A2R8Q7R8;A0A2R8Q8J7;A0A2R8QGR1;A0A2R8QRJ5;A0A2R8RHL6;A0A2R8QE21;E7F0B3;A0A2R8Q244		4	4	4	5.1	108	976	25.6178	NA	NA	25.9295	NA	25.7396	NA	NA	25.6178	25.6304	24.6165	25.9295	25.0448	25.7396	24.883	25.0116	25.4485	25.1698	2	1	0.454708	0.342267	0.278786	FALSE
gypc	A0A2R8Q7T1;Q6XFR2		2	2	2	32.9	9.1775	82	27.2777	27.7948	27.9176	27.8779	NA	NA	NA	27.735	27.2777	27.7948	27.9176	27.8779	25.4057	25.107	25.4448	27.735	27.717	25.9231	4	1	0.0563659	1.24898	1.79388	FALSE
itgb3a	A0A2R8Q7U6;B3DIV8	Integrin beta	31	31	29	48.6	85.208	780	29.1763	29.6568	28.9186	29.3363	29.2702	29.1529	29.2282	29.1829	29.1763	29.6568	28.9186	29.3363	29.2702	29.1529	29.2282	29.1829	29.272	29.2085	4	4	0.71111	0.148063	0.0634598	FALSE
si:rp71-61h23.4	F1QGJ3;A0A2R8Q7V9	Perilipin	15	15	15	47.1	44.8	416	28.2487	28.4365	28.3279	28.2828	29.0938	28.7923	28.9535	28.852	28.2487	28.4365	28.3279	28.2828	29.0938	28.7923	28.9535	28.852	28.324	28.9229	4	4	0.000579912	3.23664	-0.598939	FALSE
letm2	A0A2R8Q7W5;F1QSQ8		11	10	10	31.4	48.187	433	27.7098	27.7556	27.811	27.9361	28.0701	27.9855	27.9809	27.846	27.7098	27.7556	27.811	27.9361	28.0701	27.9855	27.9809	27.846	27.8031	27.9706	4	4	0.0475096	1.32322	-0.167505	FALSE
tcea1	Q7T3C1;A0A2R8Q7Y8		17	17	17	57.9	34.641	309	30.7722	30.7068	30.6451	29.8747	28.4436	30.7717	30.724	30.7523	30.7722	30.7068	30.6451	29.8747	28.4436	30.7717	30.724	30.7523	30.4997	30.1729	4	4	0.624031	0.204794	0.326796	FALSE
psmd9	Q6DH53;A0A2R8Q7Z4;F1R7L1		5	5	5	28.8	21.987	198	28.3722	28.6563	28.5602	28.7254	26.3129	28.6573	28.1599	28.5849	28.3722	28.6563	28.5602	28.7254	26.3129	28.6573	28.1599	28.5849	28.5785	27.9287	4	4	0.323355	0.490321	0.649797	FALSE
bcr	F1Q9E9;A0A2R8Q802		20	20	14	20.9	151.09	1341	26.9727	27.8633	26.5086	27.7855	27.1675	27.1742	27.7921	27.0413	26.9727	27.8633	26.5086	27.7855	27.1675	27.1742	27.7921	27.0413	27.2825	27.2938	4	4	0.976884	0.0101568	-0.0112773	FALSE
manba	F1QSS4;A0A2R8Q808		2	2	2	3.3	102.36	901	25.4546	NA	24.9542	NA	NA	24.6919	NA	24.2392	25.4546	25.4352	24.9542	25.0968	24.9142	24.6919	24.8187	24.2392	25.2352	24.666	2	2	0.027411	1.56208	0.569167	FALSE
prmt7	A0A2R8Q824;A2AV36	Protein arginine N-methyltransferase 7	3	3	3	7.8	76.577	683	27.0745	26.7024	26.8608	NA	26.9597	27.072	NA	26.8252	27.0745	26.7024	26.8608	25.7364	26.9597	27.072	25.1656	26.8252	26.5935	26.5056	3	3	0.876435	0.0572805	0.0878786	FALSE
gemin2	F8W384;A0A2R8Q828		5	5	5	25.3	29.11	253	28.3413	28.4116	28.2071	29.4942	NA	28.2307	28.0542	28.4775	28.3413	28.4116	28.2071	29.4942	24.4193	28.2307	28.0542	28.4775	28.6135	27.2955	4	3	0.268666	0.570788	1.3181	FALSE
ldb3a	Q4ZGL0;A0A2R8QM62;F1QN07;F1QGX8;A0A2R8Q829;F1Q8D1;A0A2R8QDW0;Q4ZGL5;A0A2R8S0G7;E7FCN3;A0A2R8RUA5;E9QCI0;A0A2R8QJ58;F1QEP7;F1QW69;E9QF27;E7F8D5		21	21	9	51.9	62.953	580	31.4541	31.3445	31.2697	31.144	30.1965	31.0904	30.9269	30.7661	31.4541	31.3445	31.2697	31.144	30.1965	31.0904	30.9269	30.7661	31.3031	30.745	4	4	0.0581671	1.23532	0.558121	FALSE
A0A2R8Q837	A0A2R8Q837		9	6	6	43.7	29.777	268	30.4664	31.2976	30.5004	30.9496	30.8543	30.798	30.7437	30.9629	30.4664	31.2976	30.5004	30.9496	30.8543	30.798	30.7437	30.9629	30.8035	30.8397	4	4	0.869045	0.0609576	-0.0362263	FALSE
lman1	A0A2R8Q848;F1R429;F1QWL4		18	18	18	45.1	64.866	577	31.0752	30.8574	30.7666	30.9891	31.1813	30.7963	30.7766	30.7951	31.0752	30.8574	30.7666	30.9891	31.1813	30.7963	30.7766	30.7951	30.9221	30.8873	4	4	0.782452	0.106542	0.034738	FALSE
slc2a1b	A0A2R8QGQ5;A0A2R8Q853;F1R0Q1		8	6	6	15.4	50.055	456	29.2568	27.9258	29.3176	28.4219	29.181	29.2445	28.1417	29.1764	29.2568	27.9258	29.3176	28.4219	29.181	29.2445	28.1417	29.1764	28.7305	28.9359	4	4	0.649927	0.187136	-0.205411	FALSE
rab9b	E7F8G0;A0A2R8Q873		3	2	2	16.8	22.79	202	NA	26.5356	26.4185	26.7372	26.4942	26.3645	26.5652	26.7187	25.1953	26.5356	26.4185	26.7372	26.4942	26.3645	26.5652	26.7187	26.2217	26.5356	3	4	0.438021	0.358505	-0.313964	FALSE
gpc1b	F1QVG5;A0A2R8Q886		14	14	14	38.1	60.669	541	27.8599	28.1402	27.8177	27.8501	27.6074	27.874	27.5605	27.6913	27.8599	28.1402	27.8177	27.8501	27.6074	27.874	27.5605	27.6913	27.917	27.6833	4	4	0.0620235	1.20744	0.233686	FALSE
A0A2R8Q894	A0A2R8Q894		40	2	2	45.7	141.14	1294	26.1346	NA	26.6158	NA	26.6926	NA	NA	26.8805	26.1346	24.5356	26.6158	25.2753	26.6926	24.7321	25.0876	26.8805	25.6403	25.8482	2	2	0.78161	0.10701	-0.207889	FALSE
dido1	A0A2R8Q899;A0A2R8RQ64;F1QQA3;A1A5T6		15	15	15	9	294.21	2643	27.7559	27.8904	26.565	26.757	27.6769	27.4334	27.7454	27.6168	27.7559	27.8904	26.565	26.757	27.6769	27.4334	27.7454	27.6168	27.2421	27.6181	4	4	0.350708	0.455055	-0.376064	FALSE
slc25a6	A0A2R8Q8A0;B0S730		24	8	8	70.8	32.734	298	32.6856	32.6075	32.6711	32.5778	31.3708	32.2808	32.3777	32.0846	32.6856	32.6075	32.6711	32.5778	31.3708	32.2808	32.3777	32.0846	32.6355	32.0285	4	4	0.0749296	1.12535	0.606995	FALSE
A0A2R8Q8G0	A0A2R8Q8G0		7	7	7	41.2	17.049	153	29.0942	29.0981	29.5422	29.2086	26.6283	29.2737	29.1677	29.0604	29.0942	29.0981	29.5422	29.2086	26.6283	29.2737	29.1677	29.0604	29.2358	28.5325	4	4	0.351517	0.454053	0.70324	FALSE
LOC796572	E7FD19;A0A2R8Q8I4		7	7	7	30.8	35.225	318	29.8975	29.2509	29.0804	29.4781	30.4364	28.704	29.1009	29.6518	29.8975	29.2509	29.0804	29.4781	30.4364	28.704	29.1009	29.6518	29.4267	29.4733	4	4	0.915716	0.0382391	-0.0465601	FALSE
mtdha	A0A2R8Q8I8;A8DZ70;A0A2R8QJH1		19	19	19	36	57.902	542	29.9129	29.4729	29.6566	29.5008	30.2422	29.4568	29.5976	29.6338	29.9129	29.4729	29.6566	29.5008	30.2422	29.4568	29.5976	29.6338	29.6358	29.7326	4	4	0.651511	0.186078	-0.0967986	FALSE
sorcs2	A0A2R8Q8J9;E7FD83		9	9	9	10	122.83	1092	26.5586	26.5785	26.0601	26.3571	26.6858	26.4473	26.1499	26.51	26.5586	26.5785	26.0601	26.3571	26.6858	26.4473	26.1499	26.51	26.3886	26.4482	4	4	0.728692	0.137456	-0.0596621	FALSE
impdh1a	A0A2R8Q8K1;Q6GMG5;A0A2R8QBA9;F1QU25	Inosine-5-monophosphate dehydrogenase 1a	26	4	4	46.6	58.52	543	27.2607	NA	27.182	27.552	27.9761	27.8009	27.793	27.5236	27.2607	24.593	27.182	27.552	27.9761	27.8009	27.793	27.5236	26.6469	27.7734	3	4	0.200557	0.697762	-1.12647	FALSE
atp1a2a	B0S5Q5;A0A2R8Q8K8;A0A2R8Q7T9		46	25	25	48.4	112.22	1017	31.6857	31.5466	31.5513	31.3463	31.243	31.2092	31.0833	31.4119	31.6857	31.5466	31.5513	31.3463	31.243	31.2092	31.0833	31.4119	31.5325	31.2368	4	4	0.0229333	1.63953	0.295628	FALSE
ralgapa1	X1WFB2;F1R073;F1QRR8;A0A2R8QSV2;A0A2R8Q8N1;X1WBQ5		17	17	17	11.4	232.45	2066	27.0394	27.4654	25.9523	27.3714	26.9208	26.8869	27.7564	27.0235	27.0394	27.4654	25.9523	27.3714	26.9208	26.8869	27.7564	27.0235	26.9571	27.1469	4	4	0.658251	0.181609	-0.189799	FALSE
stac3	Q6DBR6;A0A2R8Q8P0;A0A0R4IBQ8	SH3 and cysteine-rich domain-containing protein 3	13	13	13	41.6	38.825	334	28.2046	28.2497	28.2805	28.1372	28.0385	28.2331	28.1598	28.302	28.2046	28.2497	28.2805	28.1372	28.0385	28.2331	28.1598	28.302	28.218	28.1833	4	4	0.614801	0.211266	0.0346664	FALSE
kdm1a	A0A2R8Q8P2;F6NIA2;F8W5I7;F8W5U1;F8W3Z9;F8W460		42	42	42	65.5	94.77	858	29.5274	29.8399	29.522	29.6335	29.4151	29.2862	29.9311	29.2841	29.5274	29.8399	29.522	29.6335	29.4151	29.2862	29.9311	29.2841	29.6307	29.4791	4	4	0.421267	0.375443	0.151594	FALSE
clip2	F1QIN6;A0A2R8Q8R7;A0A2R8RIP5;A0A2R8QG18;F8W339;A0A286YAU5;F8W4J2;F8W496		32	27	27	32.3	111.92	1006	27.9151	27.4924	28.0779	27.2816	28.2334	28.4889	28.0711	28.4601	27.9151	27.4924	28.0779	27.2816	28.2334	28.4889	28.0711	28.4601	27.6917	28.3134	4	4	0.0344217	1.46317	-0.621641	FALSE
chchd2	A0A2R8Q8S0;Q6PBS8;A0A0R4IYS8		4	4	4	34.5	18.453	174	28.8689	28.9436	28.8043	28.9244	NA	29.4066	29.4865	29.1376	28.8689	28.9436	28.8043	28.9244	24.7756	29.4066	29.4865	29.1376	28.8853	28.2016	4	3	0.592383	0.227397	0.683709	FALSE
cand2	A0A2R8Q8U5;A8E7M5;A0A2R8QTM1;A0A2R8Q944		47	39	39	40.3	136.32	1223	28.9273	28.9811	28.7922	29.0151	28.6665	28.6911	28.6232	28.656	28.9273	28.9811	28.7922	29.0151	28.6665	28.6911	28.6232	28.656	28.9289	28.6592	4	4	0.00889923	2.05065	0.269729	FALSE
A0A2R8Q8U7	A0A2R8Q8U7		20	2	2	27.5	79.008	698	NA	27.0986	NA	26.8249	NA	NA	NA	NA	24.9532	27.0986	24.8942	26.8249	25.6066	25.1243	25.3082	24.8154	25.9427	25.2136	2	0	0.309892	0.508789	0.729095	FALSE
A0A2R8Q8V9	A0A2R8Q8V9		36	36	33	43.8	105.15	956	29.997	29.8961	30.0792	30.0597	30.2454	30.1416	30.0081	29.8818	29.997	29.8961	30.0792	30.0597	30.2454	30.1416	30.0081	29.8818	30.008	30.0692	4	4	0.525976	0.279034	-0.0612491	FALSE
lin28a	Z4YIC2;I3IS11;A0A2R8Q8W5;Q803L0;A5PMB5	Protein lin-28 homolog A	5	5	5	39.7	19.508	179	27.6041	27.8802	27.8335	27.7971	NA	27.5514	27.8387	27.6449	27.6041	27.8802	27.8335	27.7971	25.5203	27.5514	27.8387	27.6449	27.7787	27.1388	4	3	0.324096	0.489326	0.639912	FALSE
Q6IQJ2	Q6IQJ2;A0A2R8Q8X0;A0A2R8QCY8		37	3	1	84.5	49.8	445	28.8969	29.7209	29.7514	30.0076	29.0453	30.2673	30.0351	29.8421	28.8969	29.7209	29.7514	30.0076	29.0453	30.2673	30.0351	29.8421	29.5942	29.7975	4	4	0.591539	0.228016	-0.203255	FALSE
hug	A0A2R8Q8X4;A0A2R8QTX4;Q9PTK4;A0A2R8QLQ0;A0A0R4IWC9;A0A0R4INX8;A0A0R4IJL9;A0A0R4IUM0;A0A0R4IU28	ELAV-like protein	13	9	9	39.6	39.814	359	30.578	30.3002	30.4173	29.9507	25.8852	30.5001	30.3879	30.4741	30.578	30.3002	30.4173	29.9507	25.8852	30.5001	30.3879	30.4741	30.3116	29.3118	4	4	0.447157	0.34954	0.999724	FALSE
desi1b	B7ZVU6;A0A2R8Q8X6;A0A2R8QHR3		2	2	2	24.6	18.215	167	26.8185	26.7809	28.0743	27.2994	NA	27.4512	27.6327	27.6184	26.8185	26.7809	28.0743	27.2994	24.9571	27.4512	27.6327	27.6184	27.2433	26.9149	4	3	0.670736	0.173448	0.328436	FALSE
sept9b	A0A2R8QHK6;A0A2R8Q8Y9;A0A0R4IXC2;Q58EK7;A0A0R4IG10		18	18	10	42.2	63.254	559	NA	24.8951	26.9204	26.6539	29.7447	26.7652	26.1331	NA	25.0033	24.8951	26.9204	26.6539	29.7447	26.7652	26.1331	25.0025	25.8682	26.9114	3	3	0.407743	0.389613	-1.04319	FALSE
arfgef1	A0A2R8Q904;E7FGL2;K7DYL1		48	35	35	30.4	210.66	1867	28.3647	28.3372	28.3183	28.7922	28.5105	28.5024	28.3865	28.4193	28.3647	28.3372	28.3183	28.7922	28.5105	28.5024	28.3865	28.4193	28.4531	28.4547	4	4	0.989794	0.00445529	-0.0016152	FALSE
lcmt1	F1R781;A0A2R8Q906		14	14	14	49.2	37.527	325	28.8666	28.8475	28.8301	28.2856	28.1794	28.8431	28.7533	29.0057	28.8666	28.8475	28.8301	28.2856	28.1794	28.8431	28.7533	29.0057	28.7075	28.6954	4	4	0.959619	0.017901	0.0120798	FALSE
A0A2R8Q938	A0A2R8Q938		12	12	4	20.3	67.056	592	27.273	26.6617	26.64	26.4519	27.375	26.4466	27.1767	26.805	27.273	26.6617	26.64	26.4519	27.375	26.4466	27.1767	26.805	26.7566	26.9508	4	4	0.502798	0.298607	-0.194185	FALSE
armt1	A0A2R8Q952;Q58EM4	Protein-glutamate O-methyltransferase	10	10	10	26.3	51.695	448	28.0569	28.1828	27.0324	27.8723	28.7772	28.394	28.3976	28.282	28.0569	28.1828	27.0324	27.8723	28.7772	28.394	28.3976	28.282	27.7861	28.4627	4	4	0.0733942	1.13434	-0.676605	FALSE
sh3bgr	F1Q9P6;Q6DEH8;R4GED3;A0A2R8Q954		6	6	6	38.7	17.354	155	30.149	30.0903	30.3128	30.1541	29.3947	30.1861	30.2361	30.0719	30.149	30.0903	30.3128	30.1541	29.3947	30.1861	30.2361	30.0719	30.1766	29.9722	4	4	0.3775	0.423083	0.204353	FALSE
A0A2R8Q966	A0A2R8Q966;A0A2R8QI28;A0A2R8QBP3;A0A2R8PZP4;A0A2R8QM97;A0A2R8QR05;A0A286Y8L1		17	17	3	12.3	181.08	1588	25.7146	26.5231	25.5743	26.4208	25.846	25.7601	26.1649	NA	25.7146	26.5231	25.5743	26.4208	25.846	25.7601	26.1649	24.9082	26.0582	25.6698	4	3	0.323812	0.489707	0.388389	FALSE
F1R6L8	F1R6L8;A0A2R8Q971		13	13	11	36.2	59.877	536	27.7018	27.475	27.2407	27.5161	26.3415	27.485	27.5665	27.4968	27.7018	27.475	27.2407	27.5161	26.3415	27.485	27.5665	27.4968	27.4834	27.2224	4	4	0.450714	0.346099	0.260954	FALSE
dhrs2	E9QCI4;F1Q8N0;A0A2R8Q976		9	9	9	43.2	25.607	241	30.6719	30.6798	30.5495	30.4808	31.2335	30.1799	29.9487	29.8067	30.6719	30.6798	30.5495	30.4808	31.2335	30.1799	29.9487	29.8067	30.5955	30.2922	4	4	0.418989	0.377797	0.303296	FALSE
si:dkey-153k10.9	A0A2R8Q9A3;Q5RGE8;A0A2R8RIA1;A0A2R8Q0N9;A0A2R8Q0H3		14	14	14	15.6	108.08	987	27.3049	27.8033	27.4818	27.382	27.3088	27.4665	27.7089	27.6244	27.3049	27.8033	27.4818	27.382	27.3088	27.4665	27.7089	27.6244	27.493	27.5271	4	4	0.816761	0.0879048	-0.0341594	FALSE
[truncated: 6,451 more rows]

## Sheet: Rep 1 -GO-BP (Downreg)
ID	Description	GeneRatio	BgRatio	pvalue	p.adjust	qvalue	geneID	Count
GO:0000041	transition metal ion transport	17258	22/5235	3.70716e-05	0.0104542	0.01038	steap4/abcb6a/fthl27/fthl30	4
[truncated: 1 more rows]

## Sheet: Rep 1 -GO-BP (Upreg)
ID	Description	GeneRatio	BgRatio	pvalue	p.adjust	qvalue	geneID	Count
[truncated: 7 more rows]

[truncated: 4 more sheets: Rep 2 -Quantified protein, Rep 2 -GO-BP (Downreg), Rep 2 -GO-BP (Upreg), Dysregulated genes]
