# Supplementary material for: Zbtb48 is a regulator of Mtfp1 expression in zebrafish
Source: Commun Biol. 2025 Feb 22;8:277. doi: 10.1038/s42003-025-07666-z (PMC11846949; doi:10.1038/s42003-025-07666-z)
Supplement: Supplementary file 5 — Supplementary Datatset 4 [file 42003_2025_7666_MOESM5_ESM.xlsx]

## Sheet: Description
Supplementary Data 4. Proteome analysis of adult fish gonads
Description for tab: 40dpf ovaries Quantified proteins
	Columns A-C. Protein, label and gene identificators.
	Columns D-F. Number of peptides, razor peptides, and razor peptides associated to the protein group.
	Column G. Majority protein sequence coverage, in %.
	Column H. Majority protein molecular weight, in kDa.
	Column I. Majority protein sequence length.
	Columns J-O. log2(LFQ) intensity measured per genotype and replicate.
	Columns P-U. Imputed log2(LFQ) intensity per genotype and replicate.
	Columns V-W. Mean imputed log2(LFQ) intensity per genotype.
	Columns X-Y. Count of measured (not imputed) replicates per genotype.
	Columns Z-AA. P-value obtained from comparing each genotype.
	Columns AB-AC. log2(FoldChange) obtained from comparing each genotype.
Description for tabs: 40dpf & 10.5month old testes Quantified proteins
	Columns A-C. Protein, label and gene identificators.
	Columns D-F. Number of peptides, razor peptides, and razor peptides associated to the protein group.
	Column G. Majority protein sequence coverage, in %.
	Column H. Majority protein molecular weight, in kDa.
	Column I. Majority protein sequence length.
	Columns J-Q. log2(LFQ) intensity measured per genotype and replicate.
	Columns R-Y. Imputed log2(LFQ) intensity per genotype and replicate.
	Columns Z-AA. Mean imputed log2(LFQ) intensity per genotype.
	Columns AB-AC. Count of measured (not imputed) replicates per genotype.
	Columns AD-AE. P-value obtained from comparing each genotype.
	Columns AF-AG. log2(FoldChange) obtained from comparing each genotype.
Tab names:	40dpf Ovaries- Quantified prote
	40dpf Ovaries-GO-BP (Downreg)
	40dpf Testes-Quantified protein
	40dpf Testes-GO-BP (Downreg)
	10.5mpf Testes-Quantified prote
	10.5mpf Testes-GO-BP (Upreg)

## Sheet: 40dpf Ovaries- Quantified prote
my_label	Protein.IDs	Protein.names	Peptides	Razor...unique.peptides	Unique.peptides	Sequence.coverage....	Mol..weight..kDa.	Sequence.length	log2.LFQ.intensity.WT_1	log2.LFQ.intensity.WT_2	log2.LFQ.intensity.WT_3	log2.LFQ.intensity.zMT_1	log2.LFQ.intensity.zMT_2	log2.LFQ.intensity.zMT_3	imputed.log2.LFQ.intensity.WT_1	imputed.log2.LFQ.intensity.WT_2	imputed.log2.LFQ.intensity.WT_3	imputed.log2.LFQ.intensity.zMT_1	imputed.log2.LFQ.intensity.zMT_2	imputed.log2.LFQ.intensity.zMT_3	mean2_naimp_meas_WT	mean2_naimp_meas_zMT	value_count_WT	value_count_zMT	pvalue_zMT_WT	log10.pvalue_zMT_WT	difference_zMT_WT	enriched_zMT_WT
ece2b	A0A024B5K5		7	7	7	17.5	86.347	765	17.3351	16.3879	16.5688	17.0326	14.9214	17.0849	17.3351	16.3879	16.5688	17.0326	14.9214	17.0849	16.7639	16.3463	3	3	0.629643	0.200905	-0.417631	FALSE
b3galtla	A0A068F9P7;F1Q7I4		5	5	5	15.9	56.191	496	16.3743	17.8991	16.7865	15.166	NA	16.8585	16.3743	17.8991	16.7865	15.166	12.2657	16.8585	17.02	14.7634	3	2	0.228854	0.640442	-2.25654	FALSE
gtpbp3	A0A077CZD0;A0A2R8QCU4;F1Q694;Q501Z5;A0A077D3Q6;A0A2R8RKH9;A0A0R4IP96	tRNA modification GTPase GTPBP3, mitochondrial	4	4	4	11	52.046	471	15.5948	17.2729	16.0555	13.7805	NA	NA	15.5948	17.2729	16.0555	13.7805	11.5774	14.6082	16.3078	13.3221	3	1	0.0601906	1.22047	-2.98569	FALSE
paics	Q7ZUN6;A0A0A0MPG9		26	26	26	54.8	47.077	425	21.6672	23.1042	21.4754	21.0909	20.5655	21.6233	21.6672	23.1042	21.4754	21.0909	20.5655	21.6233	22.0823	21.0932	3	3	0.189455	0.722494	-0.989039	FALSE
si:dkey-30c15.9	A0A2R8QKR2;A0A0A0MPH2;A0A2R8Q548;Q1LX31;A0A2R8RKT5		25	25	25	34.3	105.86	948	20.0487	20.5373	19.4609	16.9959	15.1994	17.8944	20.0487	20.5373	19.4609	16.9959	15.1994	17.8944	20.0156	16.6966	3	3	0.0385067	1.41446	-3.31905	TRUE
si:dkey-5n18.1	A0A0A0MPI6		2	2	2	11.8	22.02	211	16.5931	19.2896	NA	16.6055	NA	NA	16.5931	19.2896	13.9843	16.6055	11.6294	13.6549	16.6223	13.9632	2	1	0.275431	0.559987	-2.65909	FALSE
mical2b	A0A2U3TW39;A0A0A0MPT7;F1RA39-4;F1RA39-3;F1RA39-2;F1RA39;X1WDB4	Protein-methionine sulfoxide oxidase mical2b	6	6	5	6	157.01	1390	18.5494	17.8694	18.8942	NA	12.1406	14.1882	18.5494	17.8694	18.8942	12.966	12.1406	14.1882	18.4377	13.0983	3	2	0.004256	2.371	-5.33939	TRUE
mepce	A0A0A0MPU6;A0A2R8PX75;A3KQ55	7SK snRNA methylphosphate capping enzyme	14	14	14	24.1	77.967	701	17.8347	18.4042	17.3612	16.2217	NA	18.0626	17.8347	18.4042	17.3612	16.2217	11.6454	18.0626	17.8667	15.3099	3	2	0.311286	0.506841	-2.55676	FALSE
ewsr1a	A0A0B4J1A5;A0A0R4IRM2		5	5	5	10.4	64.933	626	15.4415	17.5049	NA	18.5565	15.0644	20.053	15.4415	17.5049	13.2724	18.5565	15.0644	20.053	15.4062	17.8913	2	3	0.267024	0.57345	2.48505	FALSE
igf2bp1	A0A0B4J1A6;Q08CK7;X1WC53	Insulin-like growth factor 2 mRNA-binding protein 1	20	17	16	38.5	65.589	598	19.6672	21.354	19.327	14.4062	17.5639	14.464	19.6672	21.354	19.327	14.4062	17.5639	14.464	20.1161	15.4781	3	3	0.0271545	1.56616	-4.63802	TRUE
igf2bp2a	A9C3V8;A0A0B4J1B0;A0A2R8RHK1;A0A2R8Q8A4;A0A2R8QC11;A0A2R8RTZ0		17	15	11	38.4	66.453	606	18.0233	19.6014	18.1415	17.8959	17.8657	19.0144	18.0233	19.6014	18.1415	17.8959	17.8657	19.0144	18.5887	18.2587	3	3	0.631625	0.199541	-0.330045	FALSE
ak2	A0A0F6PK88;Q1L8L9	Adenylate kinase 2, mitochondrial	11	11	11	48.5	25.834	235	20.3478	20.6858	20.0228	19.5461	17.2649	20.0282	20.3478	20.6858	20.0228	19.5461	17.2649	20.0282	20.3521	18.9464	3	3	0.237468	0.624394	-1.40571	FALSE
A0A0G2KCK6	A0A0G2KCK6		8	7	7	16.2	76.742	711	NA	18.5017	NA	18.0345	18.0431	18.6757	13.9897	18.5017	13.8178	18.0345	18.0431	18.6757	15.4364	18.2511	1	3	0.205981	0.686173	2.81473	FALSE
A0A0G2KCN9	A0A0G2KCN9		2	2	2	1.9	126.78	1167	15.5246	16.3253	13.7639	14.07	NA	15.3085	15.5246	16.3253	13.7639	14.07	12.0482	15.3085	15.2046	13.8089	3	2	0.317508	0.498245	-1.39569	FALSE
A0A0G2KCW6	A0A0G2KCW6		37	37	37	33.7	127	1142	20.5232	21.1167	20.6205	20.0319	18.0767	20.4038	20.5232	21.1167	20.6205	20.0319	18.0767	20.4038	20.7535	19.5041	3	3	0.221033	0.655543	-1.24935	FALSE
A0A0G2KCY3	A0A0G2KCY3		18	18	17	27.4	75.761	676	19.0917	20.0639	19.4896	17.8432	16.3608	18.3257	19.0917	20.0639	19.4896	17.8432	16.3608	18.3257	19.5484	17.5099	3	3	0.0561179	1.2509	-2.03854	FALSE
A0A1D5NS45	A0A1D5NS45;A0A0G2KD61		2	2	2	4.8	71.492	670	NA	17.158	NA	14.686	NA	16.4158	14.0286	17.158	13.048	14.686	11.8871	16.4158	14.7448	14.3296	1	2	0.829866	0.0809922	-0.415221	FALSE
A0A0G2KD63	A0A0G2KD63		3	3	3	24.8	16.905	157	21.7041	22.0756	20.8974	19.0358	16.5353	20.0778	21.7041	22.0756	20.8974	19.0358	16.5353	20.0778	21.559	18.5497	3	3	0.0913953	1.03908	-3.00939	FALSE
A0A0G2KE28	A0A0G2KE28		4	4	4	10.4	60.064	541	NA	17.3144	16.3344	NA	NA	NA	13.4691	17.3144	16.3344	13.4909	12.1827	13.1744	15.706	12.9493	2	0	0.128083	0.892508	-2.75663	FALSE
A0A0G2KFA2	A0A0G2KFA2		2	2	2	15.9	19.216	170	NA	NA	NA	15.1338	NA	15.8976	13.4831	14.6449	13.8978	15.1338	11.6671	15.8976	14.0086	14.2328	0	2	0.881303	0.0548746	0.224238	FALSE
A0A0G2KFQ1	A0A0G2KFQ1		30	30	30	20.6	188	1639	14.1125	15.0812	14.567	17.7215	NA	17.6443	14.1125	15.0812	14.567	17.7215	12.4437	17.6443	14.5869	15.9365	3	2	0.521784	0.28251	1.3496	FALSE
A0A0G2KFS5	A0A0G2KFS5		9	9	9	23.1	52.169	480	17.4586	18.9122	16.4691	17.7883	14.536	17.6163	17.4586	18.9122	16.4691	17.7883	14.536	17.6163	17.6133	16.6469	3	3	0.495568	0.304896	-0.966409	FALSE
A0A0G2KFV1	A0A0G2KFV1		14	12	12	28.1	63.777	549	19.643	20.6905	19.3474	NA	17.5166	NA	19.643	20.6905	19.3474	12.965	17.5166	13.9536	19.8936	14.8117	3	1	0.056763	1.24593	-5.0819	FALSE
LOC100003594	A0A0G2KFY1;E7F883;A0A2R8QGQ6;A0A2R8Q8A8		2	2	2	3.2	146.51	1304	NA	NA	NA	15.8521	NA	16.5441	13.4742	14.361	13.7969	15.8521	12.4386	16.5441	13.8774	14.9449	0	2	0.490629	0.309247	1.06755	FALSE
A0A0G2KG42	A0A0G2KG42		6	6	6	34.7	25.163	222	18.2681	19.1144	17.2047	16.2902	16.5364	17.65	18.2681	19.1144	17.2047	16.2902	16.5364	17.65	18.1957	16.8255	3	3	0.124367	0.905295	-1.37019	FALSE
A0A0G2KG61	A0A0G2KG61		11	5	5	43.3	28.466	247	16.4786	16.8049	17.005	NA	NA	NA	16.4786	16.8049	17.005	13.6414	12.5703	13.3949	16.7628	13.2022	3	0	0.00266928	2.57361	-3.56065	TRUE
A0A0G2KGL2	A0A0G2KGL2;A0A0G2KKC3		25	25	25	30	108.55	1015	20.8096	21.0658	20.2419	19.4785	18.2267	19.9357	20.8096	21.0658	20.2419	19.4785	18.2267	19.9357	20.7058	19.2137	3	3	0.0817419	1.08756	-1.49212	FALSE
A0A0G2KGM8	A0A0G2KGM8;A0A0R4IYK8		6	6	6	5.2	182.09	1649	16.1081	NA	NA	14.9292	NA	17.1083	16.1081	15.1938	13.0996	14.9292	12.1522	17.1083	14.8005	14.7299	1	2	0.969015	0.0136695	-0.0706025	FALSE
wu:fi04h01	A0A0G2KGX1;X1WEM7;A0A0N4STS5;A0A2R8QKQ3;A0A0G2KXW0		9	9	9	15.1	90.584	809	NA	14.5818	15.1861	16.8046	NA	18.0674	13.3195	14.5818	15.1861	16.8046	11.6469	18.0674	14.3625	15.5063	2	2	0.624536	0.204442	1.14381	FALSE
rnps1	A0A2U3TVS8;A0A0G2KGY0;Q6PG31	RNA-binding protein with serine-rich domain 1	4	4	4	22.5	27.609	249	19.6192	20.0371	19.4794	19.0285	18.2652	19.8195	19.6192	20.0371	19.4794	19.0285	18.2652	19.8195	19.7119	19.0377	3	3	0.268902	0.570406	-0.67418	FALSE
A0A0G2KGZ7	A0A0G2KGZ7		2	2	2	4.1	93.338	830	17.1163	NA	15.7229	NA	NA	NA	17.1163	14.5059	15.7229	13.2339	11.1636	13.5252	15.7817	12.6409	2	0	0.0413194	1.38385	-3.14085	TRUE
A0A0G2KH39	A0A0G2KH39		3	3	3	19.6	16.202	143	NA	NA	NA	16.8013	NA	15.462	13.2717	15.0608	13.1448	16.8013	12.049	15.462	13.8258	14.7708	0	2	0.587574	0.230938	0.944999	FALSE
A0A0G2KH95	A0A0G2KH95		19	19	19	42.2	40.112	348	21.9526	22.6263	21.4863	20.6574	18.9012	21.105	21.9526	22.6263	21.4863	20.6574	18.9012	21.105	22.0217	20.2212	3	3	0.0981961	1.00791	-1.80059	FALSE
A0A0G2KHK8	A0A0G2KHK8		11	11	11	29.1	42.832	364	18.9808	19.7462	19.1064	18.7869	16.3611	18.8102	18.9808	19.7462	19.1064	18.7869	16.3611	18.8102	19.2778	17.9861	3	3	0.248776	0.604192	-1.29173	FALSE
A0A2R8Q587	A0A2R8Q587;A0A2R8QBP7;A0A0G2KHM6;A0A2R8QDI7;A0A2R8RMD9		18	18	18	19.4	161.32	1440	17.9222	18.3654	16.0688	14.0676	14.7907	16.6995	17.9222	18.3654	16.0688	14.0676	14.7907	16.6995	17.4522	15.186	3	3	0.098811	1.00519	-2.26621	FALSE
A0A0G2KHN8	A0A0G2KHN8		16	16	16	30.5	103.34	935	19.7473	20.6192	19.4402	17.7255	17.0279	18.0698	19.7473	20.6192	19.4402	17.7255	17.0279	18.0698	19.9356	17.6077	3	3	0.00800108	2.09685	-2.32786	TRUE
A0A286Y892	A0A286Y892;A0A0G2KHX4		8	8	8	6.7	183.59	1666	16.8772	17.6405	16.2764	15.9765	15.5677	17.433	16.8772	17.6405	16.2764	15.9765	15.5677	17.433	16.9314	16.3257	3	3	0.435155	0.361356	-0.605691	FALSE
A0A0G2KHZ9	A0A0G2KHZ9		4	4	4	15.9	32.147	277	18.9442	19.3277	18.8976	14.6637	15.2442	16.1455	18.9442	19.3277	18.8976	14.6637	15.2442	16.1455	19.0565	15.3511	3	3	0.00831102	2.08035	-3.70537	TRUE
A0A0G2KIQ1	A0A0G2KIQ1		47	47	47	35.3	158.24	1415	18.5809	19.2973	18.2222	19.6194	15.5664	20.2138	18.5809	19.2973	18.2222	19.6194	15.5664	20.2138	18.7002	18.4665	3	3	0.888994	0.0511009	-0.233631	FALSE
ldb1b;ldb1a	A0A2R8RV37;O73712;F1R491;A0A0G2KIT5;O73715-2;O73715-4;O73715-3;O73715	LIM domain-binding protein 1-A	2	2	2	8.2	40.133	352	NA	16.9657	16.1918	NA	NA	NA	13.3718	16.9657	16.1918	14.0473	12.0168	13.7405	15.5097	13.2682	2	0	0.167823	0.775147	-2.24157	FALSE
A0A0G2KJ38	A0A0G2KJ38		2	2	2	8.6	36.185	327	NA	NA	NA	15.9624	NA	16.7456	14.2434	14.5068	13.6803	15.9624	12.1715	16.7456	14.1435	14.9598	0	2	0.623568	0.205116	0.816321	FALSE
clpxa	Q66HW5;A0A0G2KJF1		10	10	6	22.8	66.43	610	18.2314	20.0819	18.6049	18.3968	14.9035	18.7329	18.2314	20.0819	18.6049	18.3968	14.9035	18.7329	18.9727	17.3444	3	3	0.3188	0.496482	-1.62833	FALSE
ears2	A0A0G2KJV1;Q0P499	Probable glutamate--tRNA ligase, mitochondrial	7	7	7	15.1	57.066	503	18.2805	16.1973	16.1066	15.1939	13.7938	17.6322	18.2805	16.1973	16.1066	15.1939	13.7938	17.6322	16.8615	15.54	3	3	0.385249	0.414258	-1.32149	FALSE
A0A0G2KLD8	A0A0G2KLD8		6	6	6	23.1	31.171	277	19.0678	20.7245	19.7714	17.5814	18.2007	17.6519	19.0678	20.7245	19.7714	17.5814	18.2007	17.6519	19.8546	17.8113	3	3	0.036463	1.43815	-2.04327	TRUE
A0A0G2KLM5	A0A0G2KLM5		8	2	2	51.8	19.196	170	19.7945	20.7833	20.0117	NA	15.281	18.7063	19.7945	20.7833	20.0117	13.8455	15.281	18.7063	20.1965	15.9443	3	2	0.0926063	1.03336	-4.25223	FALSE
A0A0G2KLP2	A0A0G2KLP2		3	3	3	18.5	20.472	211	NA	NA	NA	17.6524	NA	18.3155	13.5009	15.0783	13.0633	17.6524	11.9457	18.3155	13.8808	15.9712	0	2	0.412634	0.384435	2.09035	FALSE
A0A0G2KLX0	A0A0G2KLX0		8	8	8	11.1	113.63	998	13.882	NA	NA	16.595	11.8514	17.2613	13.882	15.3275	13.2384	16.595	11.8514	17.2613	14.1493	15.2359	1	3	0.598278	0.223097	1.08662	FALSE
A0A0G2KLX6	A0A0G2KLX6;A0A2R8QP62		9	9	9	17	67.809	612	15.5212	15.391	NA	18.2033	NA	18.1129	15.5212	15.391	13.3475	18.2033	11.9983	18.1129	14.7533	16.1049	2	2	0.586315	0.231869	1.35159	FALSE
A0A0G2KNY9	A0A0G2KNY9		6	6	6	66.7	15.585	141	18.188	19.6679	18.5196	18.8908	16.8618	19.6862	18.188	19.6679	18.5196	18.8908	16.8618	19.6862	18.7919	18.4796	3	3	0.764352	0.116707	-0.312248	FALSE
A0A0G2KP65	A0A0G2KP65		7	7	7	43.3	22.626	201	17.4645	20.5515	17.3298	17.8368	14.9722	18.2223	17.4645	20.5515	17.3298	17.8368	14.9722	18.2223	18.4486	17.0104	3	3	0.383045	0.416751	-1.43817	FALSE
A0A0G2KPR3	A0A0G2KPR3;A0A140LG12;A0A140LFM5;A0A140LG61		20	20	10	34.7	78.764	711	19.3491	20.624	18.6285	19.1177	18.0546	19.6249	19.3491	20.624	18.6285	19.1177	18.0546	19.6249	19.5339	18.9324	3	3	0.466716	0.330948	-0.601468	FALSE
LOC101882810	A0A2R8QP84;A0A2R8QHT4;A0A2R8Q7L5;A0A2R8QSF8;A0A2R8RSI0;A0A0G2KPU4;A0A2R8RL29;F1R401;A0A0R4ILW4;A0A2R8RSH0		2	2	2	2.2	135.05	1224	16.1669	16.6453	15.139	NA	NA	NA	16.1669	16.6453	15.139	13.0833	12.0214	14.3925	15.9837	13.1657	3	0	0.0332947	1.47762	-2.81798	TRUE
sept4a	A0A0G2KQA6;F1QHM4		4	2	2	13.1	48.578	420	17.5535	19.5227	16.8985	NA	NA	NA	17.5535	19.5227	16.8985	13.3142	11.5291	13.4253	17.9916	12.7562	3	0	0.00744558	2.1281	-5.23537	TRUE
A0A0G2KQU1	A0A0G2KQU1		4	3	3	13.1	41.854	388	17.6955	17.7173	17.646	16.506	12.4688	17.4556	17.6955	17.7173	17.646	16.506	12.4688	17.4556	17.6863	15.4768	3	3	0.285258	0.544762	-2.20944	FALSE
A0A0G2KR99	A0A0G2KR99;A0A286Y9Q1;F8W5Z2		8	5	5	9.9	128.69	1137	15.1817	15.0447	NA	13.3673	NA	16.3665	15.1817	15.0447	13.2179	13.3673	12.0881	16.3665	14.4815	13.9406	2	2	0.728642	0.137486	-0.540844	FALSE
A0A0G2KRK2	A0A0G2KRK2		5	5	5	39.1	20.585	179	NA	16.4861	16.7589	14.7444	NA	17.2001	13.8366	16.4861	16.7589	14.7444	11.6556	17.2001	15.6939	14.5333	2	2	0.573234	0.241668	-1.16053	FALSE
A0A0G2KSF3	A0A0G2KSF3		10	10	10	29.3	38.568	334	17.572	19.0371	17.2167	18.1804	16.1152	18.7426	17.572	19.0371	17.2167	18.1804	16.1152	18.7426	17.9419	17.6794	3	3	0.802341	0.095641	-0.262509	FALSE
A0A0G2KSN1	A0A0G2KSN1		23	23	23	30.2	110.61	981	20.363	20.8929	20.0425	18.657	17.5826	19.416	20.363	20.8929	20.0425	18.657	17.5826	19.416	20.4328	18.5519	3	3	0.0532784	1.27345	-1.88094	FALSE
A0A0G2KSV9	A0A0G2KSV9		31	25	25	41.9	108.55	961	19.4657	19.9977	19.1331	17.3587	16.8443	18.2475	19.4657	19.9977	19.1331	17.3587	16.8443	18.2475	19.5322	17.4835	3	3	0.0193082	1.71426	-2.04866	TRUE
A0A0G2KT55	A0A0G2KT55		6	6	6	24.4	36.468	324	14.6248	NA	15.0363	19.1488	NA	19.4931	14.6248	15.0949	15.0363	19.1488	12.2124	19.4931	14.9187	16.9514	2	2	0.481815	0.317119	2.03278	FALSE
A0A0G2KTI4	A0A0G2KTI4;A0A0G2KGS0;E7FG36;A0A0R4IYN4;A0A2R8QIZ4		22	22	22	25.4	124.11	1136	18.1173	17.955	17.1649	19.2522	13.8916	19.9706	18.1173	17.955	17.1649	19.2522	13.8916	19.9706	17.7457	17.7048	3	3	0.984996	0.00656565	-0.0409651	FALSE
A0A0G2KU45	A0A0G2KU45		5	5	5	10.5	56.045	512	15.8612	17.1921	15.2523	16.8668	15.1798	16.0917	15.8612	17.1921	15.2523	16.8668	15.1798	16.0917	16.1018	16.0461	3	3	0.944546	0.0247769	-0.0557639	FALSE
A0A0G2KUJ0	A0A0G2KUJ0		11	11	11	54.5	31.156	286	21.6955	22.8233	20.9574	21.8322	19.9532	22.3163	21.6955	22.8233	20.9574	21.8322	19.9532	22.3163	21.8254	21.3672	3	3	0.640176	0.193701	-0.458172	FALSE
A0A2R8QMJ2	A0A2R8QMJ2;A0A0G2KUL6;A0A2R8QCE4		10	10	10	29.1	55.625	498	17.4349	19.8753	18.8432	NA	NA	NA	17.4349	19.8753	18.8432	13.0027	11.4766	13.974	18.7178	12.8178	3	0	0.00435648	2.36086	-5.90001	TRUE
A0A0G2KUM0	A0A0G2KUM0;A0A0G2L3H6;X1WER7;A6H8S5		14	14	14	24.2	93.412	832	18.5567	19.1548	17.7404	16.526	14.7981	18.0516	18.5567	19.1548	17.7404	16.526	14.7981	18.0516	18.484	16.4586	3	3	0.151546	0.819456	-2.02541	FALSE
A0A0G2KV54	A0A0G2KV54		11	7	2	14.8	117.56	1037	NA	16.6586	15.9364	NA	NA	NA	13.5111	16.6586	15.9364	12.7865	12.1066	13.4237	15.3687	12.7723	2	0	0.0972561	1.01208	-2.59642	FALSE
A0A0G2KVI3	A0A0G2KVI3		5	5	5	13.3	52.235	467	NA	15.7379	13.7312	14.5343	NA	16.2567	13.5365	15.7379	13.7312	14.5343	11.3997	16.2567	14.3352	14.0636	2	2	0.875204	0.0578909	-0.271621	FALSE
A0A0G2KVL6	A0A0G2KVL6		2	2	2	6.5	36.155	322	NA	NA	NA	17.925	NA	17.9009	14.0051	14.1864	13.9349	17.925	12.123	17.9009	14.0421	15.983	0	2	0.420507	0.376227	1.94085	FALSE
A0A0G2KW52	A0A0G2KW52		4	4	4	9	67.011	599	17.9693	19.0667	17.7507	16.2347	NA	17.7229	17.9693	19.0667	17.7507	16.2347	11.7613	17.7229	18.2622	15.2396	3	2	0.229976	0.638318	-3.02263	FALSE
A0A0G2KW99	A0A0G2KW99		2	2	2	6.6	32.832	290	NA	NA	NA	15.6519	14.3961	16.7001	13.411	14.3477	12.9883	15.6519	14.3961	16.7001	13.5823	15.5827	0	3	0.0751795	1.1239	2.00038	FALSE
A0A0G2KWM4	A0A0G2KWM4		3	2	2	3.9	122.41	1101	NA	16.277	NA	14.4599	NA	15.0676	14.0629	16.277	13.8639	14.4599	12.1667	15.0676	14.7346	13.8981	1	2	0.516132	0.287239	-0.836511	FALSE
A0A0G2KXI9	A0A0G2KXI9;A0A0G2L559		22	14	12	38.7	50.092	432	19.9959	20.7476	19.8686	19.4776	17.2165	20.1966	19.9959	20.7476	19.8686	19.4776	17.2165	20.1966	20.204	18.9636	3	3	0.299492	0.523614	-1.24046	FALSE
A0A0G2KXJ0	A0A0G2KXJ0		5	5	5	4.3	210.56	1956	16.1705	16.5202	15.4404	NA	NA	NA	16.1705	16.5202	15.4404	13.5436	11.6419	13.9792	16.0437	13.0549	3	0	0.0368702	1.43332	-2.98882	TRUE
A0A0G2KXP0	A0A0G2KXP0		4	4	4	6.3	98.687	889	NA	NA	13.4547	15.2654	NA	15.8971	13.758	15.0037	13.4547	15.2654	12.1651	15.8971	14.0721	14.4425	1	2	0.788091	0.103424	0.370399	FALSE
A0A0G2KXW4	A0A0G2KXW4;A0A2R8QIW3		6	6	6	11.9	56.844	489	NA	NA	NA	17.5652	NA	15.3222	13.299	14.7425	14.0989	17.5652	11.9337	15.3222	14.0468	14.9404	0	2	0.644251	0.190945	0.893572	FALSE
A0A0G2KXZ1	A0A0G2KXZ1		10	10	10	76.7	16.42	150	19.011	19.4425	17.6606	19.6227	15.5539	19.8278	19.011	19.4425	17.6606	19.6227	15.5539	19.8278	18.7047	18.3348	3	3	0.822532	0.084847	-0.369884	FALSE
A0A0G2KY41	A0A0G2KY41		3	3	3	2.7	149.53	1355	16.2713	16.8137	16.2911	NA	NA	NA	16.2713	16.8137	16.2911	12.9183	11.6826	13.6209	16.4587	12.7406	3	0	0.0155979	1.80694	-3.71806	TRUE
A0A0G2KYC0	A0A0G2KYC0;A0A2R8QMK2;A0A140LGT2		16	2	2	26.4	80.262	726	NA	NA	NA	16.3123	NA	17.4192	14.304	14.2382	13.4798	16.3123	11.939	17.4192	14.0073	15.2235	0	2	0.544195	0.264246	1.21618	FALSE
A0A0G2KYP4	A0A0G2KYP4		39	39	39	18.3	320.1	2805	18.5298	18.9313	18.4147	17.0211	13.835	17.9662	18.5298	18.9313	18.4147	17.0211	13.835	17.9662	18.6253	16.2741	3	3	0.199033	0.701075	-2.35117	FALSE
A0A0G2KYZ5	A0A0G2KYZ5		16	16	16	61.9	24.985	218	20.0495	20.6141	20.3256	20.8175	18.0854	21.1735	20.0495	20.6141	20.3256	20.8175	18.0854	21.1735	20.3298	20.0254	3	3	0.786013	0.10457	-0.30433	FALSE
A0A0G2KZ18	A0A0G2KZ18		8	8	8	10.9	129.66	1216	16.8348	NA	17.351	16.9662	NA	18.3449	16.8348	14.7841	17.351	16.9662	11.6841	18.3449	16.3233	15.6651	2	2	0.784951	0.105157	-0.658244	FALSE
A0A0G2KZ26	A0A0G2KZ26;A0A2R8PW02		4	4	4	18.4	30.69	277	NA	17.7441	NA	16.5494	NA	16.9525	13.5187	17.7441	13.4309	16.5494	11.4661	16.9525	14.8979	14.9894	1	2	0.96985	0.0132953	0.0914431	FALSE
A0A0G2KZA4	A0A0G2KZA4		20	20	20	59.9	55.224	496	19.8796	20.3211	18.9488	19.2076	18.1191	19.954	19.8796	20.3211	18.9488	19.2076	18.1191	19.954	19.7165	19.0936	3	3	0.407942	0.389402	-0.622955	FALSE
A0A0G2KZE8	A0A0G2KZE8		7	6	6	70.8	18.749	171	19.9751	19.7352	19.6403	17.7459	16.3578	18.722	19.9751	19.7352	19.6403	17.7459	16.3578	18.722	19.7835	17.6086	3	3	0.0837777	1.07687	-2.17495	FALSE
LOC101883373	A0A0G2KZU0;F1QD15		4	4	4	5.9	80.499	734	16.6058	17.3654	16.8516	14.9452	NA	15.9859	16.6058	17.3654	16.8516	14.9452	11.8626	15.9859	16.9409	14.2646	3	2	0.159366	0.797604	-2.67638	FALSE
A0A0G2L009	A0A0G2L009		84	84	84	47.7	203.79	1765	20.3639	21.34	20.4166	19.9938	18.432	20.416	20.3639	21.34	20.4166	19.9938	18.432	20.416	20.7068	19.6139	3	3	0.2064	0.685291	-1.09289	FALSE
A0A0G2L033	A0A0G2L033		12	12	12	40.3	42.895	380	15.1561	16.5689	16.4556	17.6251	NA	18.3054	15.1561	16.5689	16.4556	17.6251	11.7129	18.3054	16.0602	15.8811	3	2	0.940399	0.0266877	-0.179077	FALSE
A0A0G2L0J2	A0A0G2L0J2		2	2	2	8.5	22.901	199	NA	NA	NA	16.3665	NA	16.0777	13.2016	14.4116	12.7822	16.3665	12.4871	16.0777	13.4651	14.9771	0	2	0.352495	0.452847	1.51197	FALSE
A0A0G2L0N2	A0A0G2L0N2		4	4	4	11.9	48.75	438	NA	NA	NA	16.7525	15.3494	NA	13.1362	14.1522	13.0745	16.7525	15.3494	13.8248	13.4543	15.3089	0	2	0.147109	0.832361	1.85464	FALSE
A0A0G2L1A2	A0A0G2L1A2		7	7	7	29.3	37.058	345	16.508	NA	16.9135	17.4215	16.6948	18.3549	16.508	14.4051	16.9135	17.4215	16.6948	18.3549	15.9422	17.4904	2	3	0.179618	0.745651	1.54818	FALSE
A0A0G2L1F5	A0A0G2L1F5;A0A140LGS5;A0A140LG71;F1QQE5		108	108	97	55.4	262.62	2272	20.1044	20.5005	19.5316	18.8454	17.9171	19.4227	20.1044	20.5005	19.5316	18.8454	17.9171	19.4227	20.0455	18.7284	3	3	0.0755875	1.12155	-1.31713	FALSE
A0A0G2L2B8	A0A0G2L2B8;A0A2R8QHE8		2	2	2	2.5	119.65	1064	16.2164	16.0427	15.7657	NA	NA	NA	16.2164	16.0427	15.7657	13.4187	11.1764	13.1554	16.0083	12.5835	3	0	0.0363409	1.4396	-3.42478	TRUE
A0A0G2L2K5	A0A0G2L2K5;A0A2R8Q7M1		14	14	14	36.7	56.581	507	19.5306	20.1163	18.7259	19.4774	NA	20.7849	19.5306	20.1163	18.7259	19.4774	11.1805	20.7849	19.4576	17.1476	3	2	0.523591	0.281008	-2.30997	FALSE
A0A0G2L2Q2	A0A0G2L2Q2		2	2	2	37.1	7.2222	62	16.7492	19.5082	17.9203	17.8729	16.3141	18.1761	16.7492	19.5082	17.9203	17.8729	16.3141	18.1761	18.0592	17.4543	3	3	0.575741	0.239773	-0.604913	FALSE
A0A0G2L2R7	A0A0G2L2R7		28	28	28	27.1	139.36	1263	14.0341	13.7443	13.5023	16.9458	NA	18.8941	14.0341	13.7443	13.5023	16.9458	11.9788	18.8941	13.7603	15.9396	3	2	0.400777	0.397098	2.17932	FALSE
A0A0G2L2U8	A0A0G2L2U8		8	8	6	22.5	51.443	449	16.7672	18.8345	16.4081	NA	15.0487	17.7658	16.7672	18.8345	16.4081	13.3179	15.0487	17.7658	17.3366	15.3775	3	2	0.276711	0.557974	-1.95911	FALSE
A0A0G2L2U9	A0A0G2L2U9		8	8	8	33.5	28.636	251	NA	NA	NA	18.3358	NA	19.8376	13.6117	14.905	13.6416	18.3358	12.1524	19.8376	14.0528	16.7753	0	2	0.366476	0.435955	2.72248	FALSE
A0A0G2L2V4	A0A0G2L2V4		5	5	5	9.1	104.21	957	13.6258	18.6644	NA	NA	NA	15.0547	13.6258	18.6644	13.9253	13.5733	12.3866	15.0547	15.4052	13.6715	2	1	0.41104	0.386116	-1.73362	FALSE
A0A0G2L325	A0A0G2L325		7	7	7	13.5	76.266	673	18.0221	18.8376	18.5239	15.9238	12.713	17.1679	18.0221	18.8376	18.5239	15.9238	12.713	17.1679	18.4612	15.2682	3	3	0.133843	0.873404	-3.193	FALSE
A0A0G2L3N5	A0A0G2L3N5		7	7	7	8.6	118.86	1058	16.5857	18.3661	18.3588	15.8518	NA	16.5107	16.5857	18.3661	18.3588	15.8518	11.312	16.5107	17.7702	14.5582	3	2	0.179171	0.746732	-3.21198	FALSE
A0A0G2L5F9	A0A0G2L5F9		11	11	11	28.5	47.94	428	17.7325	20.7193	18.5259	18.8556	14.4286	18.9438	17.7325	20.7193	18.5259	18.8556	14.4286	18.9438	18.9926	17.4093	3	3	0.424298	0.372329	-1.58323	FALSE
A0A0G2L5S8	A0A0G2L5S8		7	7	7	13.3	88.143	767	16.2687	17.792	15.3863	15.4597	NA	17.0611	16.2687	17.792	15.3863	15.4597	11.427	17.0611	16.4823	14.6493	3	2	0.395333	0.403037	-1.83308	FALSE
pdlim7	A0A0G2L644;Q6P7E4	PDZ and LIM domain protein 7	12	12	12	46.1	45.674	419	19.0731	20.07	18.5325	16.6076	16.0374	17.3772	19.0731	20.07	18.5325	16.6076	16.0374	17.3772	19.2252	16.6741	3	3	0.013341	1.87481	-2.55111	TRUE
A0A0G2L6F5	A0A0G2L6F5		53	53	53	32.6	223.32	1983	20.3192	21.006	19.849	19.5781	17.3409	19.865	20.3192	21.006	19.849	19.5781	17.3409	19.865	20.3914	18.928	3	3	0.200015	0.698937	-1.46339	FALSE
A0A0G2L6F9	A0A0G2L6F9		30	30	30	9.9	477.18	4172	14.2569	14.9084	16.7881	17.8573	NA	16.8981	14.2569	14.9084	16.7881	17.8573	11.1289	16.8981	15.3178	15.2948	3	2	0.992528	0.00325712	-0.0230576	FALSE
A0A0G2L833	A0A0G2L833		3	3	3	16	28.443	243	NA	NA	NA	15.905	NA	16.4279	13.2734	14.5447	13.5333	15.905	12.1116	16.4279	13.7838	14.8148	0	2	0.532431	0.273737	1.03104	FALSE
A0A0G2L836	A0A0G2L836;A0A140LFY0;A0A2R8QLL7;A0A2R8QHX0;A0A140LFV3		36	36	36	42.9	136.8	1242	20.2447	21.2588	19.9901	18.644	18.7691	18.7696	20.2447	21.2588	19.9901	18.644	18.7691	18.7696	20.4979	18.7276	3	3	0.0433003	1.36351	-1.7703	FALSE
A0A0G2L8K5	A0A0G2L8K5;A0A1D5NSW7		10	9	9	16.5	112.3	1012	18.8315	17.3775	17.1329	13.1677	NA	15.391	18.8315	17.3775	17.1329	13.1677	11.9137	15.391	17.7806	13.4908	3	2	0.0330753	1.4805	-4.28983	TRUE
A0A0G2L8S7	A0A0G2L8S7;A0A0G2LB14		21	21	21	21.6	165.3	1503	NA	19.0948	NA	13.7052	11.156	16.8359	13.2259	19.0948	12.8357	13.7052	11.156	16.8359	15.0521	13.899	1	3	0.682042	0.166189	-1.15312	FALSE
A0A0G2L969	A0A0G2L969		4	4	4	17.1	35.163	316	18.0522	18.4579	16.913	17.0789	16.1895	15.9898	18.0522	18.4579	16.913	17.0789	16.1895	15.9898	17.8077	16.4194	3	3	0.078055	1.1076	-1.3883	FALSE
A0A0G2L974	A0A0G2L974		51	49	47	32.9	213.8	1992	19.7206	20.1992	19.0493	19.3072	17.0144	20.157	19.7206	20.1992	19.0493	19.3072	17.0144	20.157	19.6564	18.8262	3	3	0.476725	0.321732	-0.83016	FALSE
LOC795071	E7FFZ6;A0A0G2L994		2	2	2	8.4	14.731	131	NA	15.6517	NA	17.2423	NA	20.1097	13.1689	15.6517	13.745	17.2423	11.4822	20.1097	14.1885	16.2781	1	2	0.501543	0.299692	2.08952	FALSE
A0A0G2L9C0	A0A0G2L9C0		10	10	10	41.8	35.239	316	20.7198	21.5413	20.3063	19.1854	18.3551	20.0074	20.7198	21.5413	20.3063	19.1854	18.3551	20.0074	20.8558	19.1827	3	3	0.0532224	1.27391	-1.67314	FALSE
A0A0G2L9F7	A0A0G2L9F7		24	24	18	19.9	153.42	1385	18.0029	17.4801	17.8223	17.9391	14.8867	18.0623	18.0029	17.4801	17.8223	17.9391	14.8867	18.0623	17.7684	16.9627	3	3	0.520098	0.283915	-0.805749	FALSE
A0A0G2L9G1	A0A0G2L9G1		4	4	4	15.3	43.121	392	18.7564	19.5839	18.759	NA	NA	18.4293	18.7564	19.5839	18.759	13.8389	11.4814	18.4293	19.0331	14.5832	3	1	0.158669	0.799507	-4.44989	FALSE
A0A0G2L9K3	A0A0G2L9K3		13	12	12	30	57.238	506	18.9391	19.8169	18.996	17.4388	16.2222	17.5407	18.9391	19.8169	18.996	17.4388	16.2222	17.5407	19.2507	17.0673	3	3	0.0170942	1.76715	-2.18342	TRUE
A0A0G2LAU9	A0A0G2LAU9		3	2	2	8.7	41.004	355	NA	16.7601	15.4397	NA	NA	NA	13.4945	16.7601	15.4397	13.4675	11.6101	13.9256	15.2314	13.0011	2	0	0.138344	0.859041	-2.23032	FALSE
ero1l	E9QES5;E7F912;A0A0H2UJM0;F1QE18;Q7T3D1	ERO1-like protein alpha	2	2	2	6.3	52.642	457	18.0821	17.4539	NA	NA	NA	13.7231	18.0821	17.4539	14.4591	13.0459	11.9664	13.7231	16.665	12.9118	2	1	0.060403	1.21894	-3.75321	FALSE
pcgf1	A0A0R4INL3;A0A0H2UKC5;Q7ZYZ7	Polycomb group RING finger protein 1	2	2	2	12.3	28.756	244	15.9155	NA	15.4217	NA	NA	NA	15.9155	15.2851	15.4217	12.9858	12.1389	14.5689	15.5408	13.2312	2	0	0.0745434	1.12759	-2.30961	FALSE
rnf2	Q803I4;A0A0H2UKC6;X1WCS5	E3 ubiquitin-protein ligase RING2	9	9	9	36.9	37.539	336	17.0717	17.9065	16.0773	17.8284	14.6617	18.4323	17.0717	17.9065	16.0773	17.8284	14.6617	18.4323	17.0185	16.9741	3	3	0.974726	0.0111176	-0.0444041	FALSE
casd1	T1ECU5;A0A0H2UKD6;Q1LW89	CAS1 domain-containing protein 1	3	3	3	5.8	90.61	806	17.1339	17.7658	16.4482	NA	NA	NA	17.1339	17.7658	16.4482	14.0127	11.6512	14.3394	17.116	13.3344	3	0	0.0309172	1.5098	-3.78153	TRUE
myo1c	A0A0H2UKD8;A5PF48	Unconventional myosin-Ic	12	9	9	13.9	120.28	1045	16.8964	18.2559	16.0074	NA	NA	15.7177	16.8964	18.2559	16.0074	13.3598	12.2752	15.7177	17.0532	13.7842	3	1	0.0638281	1.19499	-3.269	FALSE
usp37	H9KUW6;A0A0H2UKG5;E7F6T8	Ubiquitin carboxyl-terminal hydrolase;Ubiquitin carboxyl-terminal hydrolase 37	6	6	6	7.8	102.53	912	16.5858	16.6396	17.2015	16.2367	NA	16.4705	16.5858	16.6396	17.2015	16.2367	11.9119	16.4705	16.809	14.873	3	2	0.320939	0.493577	-1.93597	FALSE
nup214	A0A0H2UKK7;E7F5M0		17	17	17	19.2	127.01	1179	19.4861	19.1914	18.1565	17.8249	16.6611	19.3647	19.4861	19.1914	18.1565	17.8249	16.6611	19.3647	18.9447	17.9502	3	3	0.341175	0.467023	-0.994464	FALSE
A0A0H2UKL4	A0A0H2UKL4;A0A140LH31;A0A140LH43		23	14	11	6.8	502.88	4505	17.7905	19.5787	18.3979	16.4991	14.2397	17.4292	17.7905	19.5787	18.3979	16.4991	14.2397	17.4292	18.589	16.056	3	3	0.0978401	1.00948	-2.53301	FALSE
cep112	A0A0H2UKM4;E7EZM2		3	3	3	4.6	105.81	906	NA	NA	NA	14.9036	NA	14.9909	13.4655	15.1751	13.9255	14.9036	11.7767	14.9909	14.1887	13.8904	0	2	0.816479	0.0880551	-0.298271	FALSE
A0A0H2UKN4	A0A0H2UKN4;A0A0H2UKT2;A0A0H2UKJ5;F1R868		39	39	37	20.2	296.34	2632	16.3414	17.246	15.5074	18.1408	12.4148	18.7978	16.3414	17.246	15.5074	18.1408	12.4148	18.7978	16.3649	16.4511	3	3	0.970471	0.0130175	0.0861617	FALSE
coro7	F1QTS3;A0A0H2UKT7	Coronin	17	17	9	34.5	72.133	660	17.352	19.0633	18.0305	17.2085	NA	17.8177	17.352	19.0633	18.0305	17.2085	11.7164	17.8177	18.1486	15.5808	3	2	0.315503	0.500996	-2.56777	FALSE
akap8l	A0A0H2UKW6;F1QML8;R4GEY4;R4GEN9		24	24	12	43.6	69.464	645	18.6625	20.0555	18.9343	18.4755	16.6239	18.9672	18.6625	20.0555	18.9343	18.4755	16.6239	18.9672	19.2174	18.0222	3	3	0.238855	0.621866	-1.19522	FALSE
rabl6b	A0A0J9YIW5;E7EYK1;A0A2R8Q879		4	4	3	6	84.038	764	NA	NA	NA	15.5055	13.6504	NA	13.2646	15.0624	13.0862	15.5055	13.6504	13.2153	13.8044	14.1237	0	2	0.752367	0.12357	0.319354	FALSE
A0A0R4IFN7	A0A0R4IFN7;A0A0J9YJ04;A0A0R4I9G1		2	2	2	13	34.02	301	15.7523	16.5902	NA	NA	NA	14.986	15.7523	16.5902	13.5318	13.3602	11.7538	14.986	15.2914	13.3667	2	1	0.214309	0.668959	-1.92475	FALSE
A0A0J9YJ62	A0A0J9YJ62;A0A2R8QNE5;A0A2R8RZ05;A0A0R4IK97		2	2	2	17	16.958	153	NA	18.0765	16.2062	NA	NA	NA	13.6806	18.0765	16.2062	13.4232	11.3446	13.7003	15.9877	12.8227	2	0	0.114946	0.939507	-3.16505	FALSE
kif3b	A0A0J9YJF3;F1QN54;E7F4J1;F1QW58	Kinesin-like protein	19	19	17	26.5	84.833	739	NA	NA	14.1227	17.5307	NA	17.2628	14.0571	15.0997	14.1227	17.5307	12.4552	17.2628	14.4265	15.7496	1	2	0.508596	0.293627	1.3231	FALSE
A0A0J9YJH0	A0A0J9YJH0		3	3	3	30.8	11.501	104	NA	19.0483	18.099	17.5402	15.7394	18.3744	14.494	19.0483	18.099	17.5402	15.7394	18.3744	17.2138	17.218	2	3	0.998036	0.000853953	0.00423412	FALSE
A0A0J9YJL9	A0A0J9YJL9		27	27	3	36.8	89.631	769	NA	NA	NA	16.6405	13.7523	17.7735	13.3732	15.1517	13.7649	16.6405	13.7523	17.7735	14.0966	16.0554	0	3	0.239456	0.620775	1.95883	FALSE
dcun1d5	A0A0J9YJN2;Q6NXC6;A0A0R4ITQ3;A0A0R4IY70;A0A0R4IG17;Q5RHX5;A5WW84;Q5RHX6	DCN1-like protein	6	6	6	27.5	26.7	229	NA	15.3331	NA	17.5549	14.8513	17.5767	14.482	15.3331	13.9545	17.5549	14.8513	17.5767	14.5899	16.661	1	3	0.135431	0.868284	2.07114	FALSE
A0A0N4STP5	A0A0N4STP5;A0A0N4STU5		3	3	3	11	38.5	345	18.0409	18.3352	17.6566	NA	NA	NA	18.0409	18.3352	17.6566	13.6507	11.4215	13.2458	18.0109	12.7727	3	0	0.0117154	1.93124	-5.23824	TRUE
v-fbpl	F1QFA0;A0A0N4STS3		9	9	9	37.6	32.75	306	17.6847	20.3339	17.993	18.0243	15.0486	18.8079	17.6847	20.3339	17.993	18.0243	15.0486	18.8079	18.6705	17.2936	3	3	0.391234	0.407564	-1.3769	FALSE
si:ch73-7i4.1	E9QJQ3;A0A0N4STX0;A0A0R4ICI9;E9QBR8;A0A0N4STY1;A0A0R4IWE2		5	5	5	17.2	26.717	232	NA	NA	NA	16.7926	NA	12.2717	14.103	14.6899	13.2775	16.7926	11.6888	12.2717	14.0235	13.5844	0	2	0.814055	0.0893461	-0.43911	FALSE
A0A0N4SU18	A0A0N4SU18;F1R8R0;A0A2R9YJI9;X1WGB2		13	13	13	38.6	39.885	347	19.5054	20.2504	19.3038	19.0747	17.6712	19.4487	19.5054	20.2504	19.3038	19.0747	17.6712	19.4487	19.6865	18.7316	3	3	0.215653	0.666245	-0.954973	FALSE
mhc1zaa;mhc1zka	X1WGP2;A0A0R4IIT0;A0A0N4SU34;F1QLW2;F1R7X4;U6BNE9;F1R6J5;F1QEW6;A4FUM4;F1Q8P0;A8E7F4;E9QGM2		6	6	4	24.5	38.764	331	17.0899	18.3131	16.9789	17.2815	NA	15.563	17.0899	18.3131	16.9789	17.2815	11.6901	15.563	17.4606	14.8448	3	2	0.250948	0.600416	-2.61579	FALSE
A0A0N4SU43	A0A0N4SU43;A0A0N4STP0		24	24	24	30.9	102.96	914	19.5228	20.2439	19.2259	18.4572	17.9997	19.1637	19.5228	20.2439	19.2259	18.4572	17.9997	19.1637	19.6642	18.5402	3	3	0.0692762	1.15942	-1.12395	FALSE
c3b.2	A5PMP6;A0A0N4SU63;A0A0N4STW3;F6P0C3		44	44	6	34.2	187.6	1680	16.1511	17.3251	16.5305	NA	NA	14.365	16.1511	17.3251	16.5305	12.9996	11.4355	14.365	16.6689	12.9334	3	1	0.0334385	1.47575	-3.73549	TRUE
A0A0N4SU88	A0A0N4SU88		6	6	6	70.6	10.279	102	13.9218	NA	NA	16.1058	NA	16.1739	13.9218	14.1946	14.2366	16.1058	12.205	16.1739	14.1177	14.8283	1	2	0.642647	0.192027	0.710585	FALSE
A0A0N4SUA6	A0A0N4SUA6		6	6	6	5.9	169.18	1530	NA	16.8716	16.3934	15.2748	NA	16.3089	13.7477	16.8716	16.3934	15.2748	12.1491	16.3089	15.6709	14.5776	2	2	0.530051	0.275682	-1.0933	FALSE
A0A0N4SUC0	A0A0N4SUC0		15	13	12	12	173.68	1538	17.0439	18.5359	18.2861	17.4979	13.2909	19.0986	17.0439	18.5359	18.2861	17.4979	13.2909	19.0986	17.9553	16.6291	3	3	0.527976	0.277386	-1.32619	FALSE
zgc:92480	A0A0N4SUE6;F6NUF6;Q6DFZ8		12	11	11	20	78.152	696	19.7869	20.7591	18.2508	NA	16.0859	NA	19.7869	20.7591	18.2508	12.74	16.0859	13.7125	19.599	14.1794	3	1	0.0141789	1.84836	-5.41951	TRUE
si:ch211-226h8.8;zgc:172218	F6NMZ5;A0A0N4SUF7;A0A2R8QBZ0;A0A2R8PXR7;A3KQV6;A3KQV5;F1QP30		5	3	3	43.4	16.841	152	18.9094	20.4644	17.7636	NA	NA	NA	18.9094	20.4644	17.7636	12.9247	11.1729	13.9576	19.0458	12.6851	3	0	0.00489359	2.31037	-6.36077	TRUE
A0A0N4SUG1	A0A0N4SUG1		9	9	9	20.1	73.612	693	19.4877	19.6313	18.1059	NA	14.9383	NA	19.4877	19.6313	18.1059	13.044	14.9383	13.2817	19.075	13.7547	3	1	0.00264485	2.5776	-5.3203	TRUE
A0A0R4I9A0	A0A0R4I9A0		19	19	1	51.8	46.713	415	18.1442	19.1251	NA	NA	16.8693	NA	18.1442	19.1251	13.7238	13.3306	16.8693	13.6764	16.9977	14.6254	2	1	0.31092	0.507351	-2.37222	FALSE
bud31	A0A0R4I9A3;Q567Z7	Protein BUD31 homolog	6	6	6	34.7	17.038	144	15.8556	16.581	NA	16.6843	NA	17.5931	15.8556	16.581	13.3112	16.6843	12.0293	17.5931	15.2493	15.4356	2	2	0.930917	0.0310889	0.18629	FALSE
lias	A0A0R4I9B1;Q6PHG4	Lipoyl synthase, mitochondrial	6	6	6	20.4	44.21	397	NA	NA	NA	16.2829	NA	16.4682	13.4226	14.0007	13.659	16.2829	12.3554	16.4682	13.6941	15.0355	0	2	0.422827	0.373838	1.34139	FALSE
pafah1b1b	A0A0R4I9B2;Q803D2	Lissencephaly-1 homolog B	23	23	11	63.4	46.56	410	20.5442	21.1834	20.2747	19.1576	17.0084	19.6991	20.5442	21.1834	20.2747	19.1576	17.0084	19.6991	20.6674	18.6217	3	3	0.119363	0.923131	-2.04568	FALSE
yars	A0A0R4I9C1;Q6TGS6;Q1LWM3;Q1LWM2;Q1LWM1;Q1LWM0	Tyrosine--tRNA ligase, cytoplasmic;Tyrosine--tRNA ligase	40	40	40	67.7	59.505	529	19.6899	20.403	19.0983	19.9767	17.0076	20.1523	19.6899	20.403	19.0983	19.9767	17.0076	20.1523	19.7304	19.0455	3	3	0.580996	0.235827	-0.684898	FALSE
rbm42	A0A0R4I9C3;Q6DRG1	RNA-binding protein 42	4	4	4	13.4	43.717	402	19.2218	20.3492	19.1103	18.2866	16.6971	19.2714	19.2218	20.3492	19.1103	18.2866	16.6971	19.2714	19.5604	18.085	3	3	0.179236	0.746576	-1.47535	FALSE
nubp1	A0A0R4I9D1;Q6P298	Cytosolic Fe-S cluster assembly factor nubp1	7	7	7	35.8	34.095	321	17.4522	19.1248	17.2745	16.6201	NA	17.1393	17.4522	19.1248	17.2745	16.6201	11.6493	17.1393	17.9505	15.1363	3	2	0.244402	0.611895	-2.81423	FALSE
sympk	A2CET0;A0A0R4I9D6		44	44	44	38.8	139.7	1247	20.2788	21.2622	20.1793	19.629	18.2982	19.8687	20.2788	21.2622	20.1793	19.629	18.2982	19.8687	20.5734	19.2653	3	3	0.101634	0.99296	-1.3081	FALSE
A0A0R4I9E8	A0A0R4I9E8		11	11	11	21.4	92.779	829	16.3542	18.1	15.3494	16.4537	NA	17.6942	16.3542	18.1	15.3494	16.4537	12.1335	17.6942	16.6012	15.4271	3	2	0.576025	0.239559	-1.17404	FALSE
lgals3	F1R4W2;A0A0R4I9F2	Galectin	8	8	8	40.1	21.1	202	17.9281	19.8073	18.024	18.259	13.8604	18.9564	17.9281	19.8073	18.024	18.259	13.8604	18.9564	18.5865	17.0253	3	3	0.438073	0.358453	-1.56124	FALSE
ddost	A0A0R4I9F5;Q6NYS8	Dolichyl-diphosphooligosaccharide--protein glycosyltransferase 48 kDa subunit	17	17	17	46	48.533	441	22.9539	23.449	22.225	20.448	19.4969	21.1624	22.9539	23.449	22.225	20.448	19.4969	21.1624	22.876	20.3691	3	3	0.0165255	1.78185	-2.50689	TRUE
ttc30a	A0A0R4I9F6;A0A2R8QUW8;A0A2R8Q8D1;A7YE96-2;A7YE96	Tetratricopeptide repeat protein 30A	2	2	2	5.4	64.395	556	NA	NA	NA	15.616	NA	15.987	14.5284	14.2229	13.8811	15.616	12.0179	15.987	14.2108	14.5403	0	2	0.81993	0.0862231	0.329536	FALSE
bmi1a;bmi1b	A0A0R4I9F7;Q8JIR0;B0UXV8;Q7T3E6;E9QBX8	Polycomb complex protein BMI-1-A;Polycomb complex protein BMI-1-B	3	3	3	11.8	36.771	322	NA	NA	15.3807	17.2079	NA	17.3147	13.2132	14.6749	15.3807	17.2079	11.1942	17.3147	14.4229	15.2389	1	2	0.731978	0.135502	0.815998	FALSE
wdr45	A0A0R4I9F8;Q7ZUX3	WD repeat domain phosphoinositide-interacting protein 4	4	4	4	12	39.699	358	NA	NA	16.2709	15.6391	NA	16.3355	14.4053	14.7171	16.2709	15.6391	12.0364	16.3355	15.1311	14.6703	1	2	0.773704	0.111425	-0.460757	FALSE
wdr91	A0A0R4I9H3;F1QCS8;Q6TEN6	WD repeat-containing protein 91	9	9	9	16.5	81.1	727	17.5093	18.4302	17.0341	15.7637	15.4791	16.7624	17.5093	18.4302	17.0341	15.7637	15.4791	16.7624	17.6579	16.0017	3	3	0.0429249	1.36729	-1.65615	FALSE
cwf19l2	A0A0R4I9L2;Q3LSS0;A0A2R8QDW1	CWF19-like protein 2	10	10	10	15	110.66	961	18.6237	19.1307	17.8984	17.1042	NA	17.7136	18.6237	19.1307	17.8984	17.1042	11.8608	17.7136	18.5509	15.5595	3	2	0.246169	0.608767	-2.99136	FALSE
A0A0R4I9N0	A0A0R4I9N0		6	5	4	25.1	31.357	279	NA	NA	NA	15.3298	NA	15.8006	14.3917	14.6021	13.8418	15.3298	11.3638	15.8006	14.2785	14.1647	0	2	0.943322	0.0253402	-0.113773	FALSE
fam166b	A0A0R4I9Q0;A2RRW4	Protein FAM166B	8	8	8	40.5	33.344	299	NA	NA	NA	16.9662	NA	17.3558	13.9421	14.9974	13.6604	16.9662	11.4419	17.3558	14.2	15.2546	0	2	0.639211	0.194356	1.05465	FALSE
A0A0R4I9Q1	A0A0R4I9Q1		17	17	17	35.4	56.658	509	17.6129	18.8306	17.4386	18.6838	16.6713	19.4541	17.6129	18.8306	17.4386	18.6838	16.6713	19.4541	17.9607	18.2697	3	3	0.763223	0.117348	0.309068	FALSE
hcls1	Q1LWS2;A0A0R4I9Q9		4	4	4	15.7	61.707	548	16.556	18.0946	16.3405	14.6196	NA	14.7755	16.556	18.0946	16.3405	14.6196	11.6579	14.7755	16.997	13.6843	3	2	0.0619054	1.20827	-3.31269	FALSE
naa15b	A0A0R4I9S5;F1QVJ2;B8A5C4;E9QI84		35	35	26	42	100.82	865	19.963	20.5808	19.8814	18.4045	17.2823	19.3585	19.963	20.5808	19.8814	18.4045	17.2823	19.3585	20.1417	18.3484	3	3	0.0820925	1.0857	-1.79327	FALSE
znf207b	A0A0R4IY38;A0A0R4IJ20;A0A0R4I9U7;Q6P0T6		11	7	7	36.2	45.525	425	17.5654	18.1341	17.5587	17.0176	NA	18.9833	17.5654	18.1341	17.5587	17.0176	12.5674	18.9833	17.7527	16.1894	3	2	0.497101	0.303555	-1.5633	FALSE
A0A0R4IPG4	A0A0R4IPG4;A0A0R4I9V4		30	29	29	23.9	189.57	1684	18.6652	19.3579	18.3115	16.7615	15.4345	17.6479	18.6652	19.3579	18.3115	16.7615	15.4345	17.6479	18.7782	16.6146	3	3	0.059431	1.22599	-2.16356	FALSE
A0A0R4I9X0	A0A0R4I9X0		3	3	3	19.6	24.305	219	15.3539	15.8755	16.0311	NA	NA	NA	15.3539	15.8755	16.0311	13.3618	11.9586	14.0744	15.7535	13.1316	3	0	0.0408976	1.3883	-2.62194	TRUE
A0A0R4I9Y1	A0A0R4I9Y1;A0A2U3TW14		6	6	6	1.5	577.54	5061	NA	NA	14.7873	15.2164	NA	15.7053	13.7696	14.178	14.7873	15.2164	12.0654	15.7053	14.245	14.329	1	2	0.94892	0.0227702	0.0840764	FALSE
bmpr1ba;bmpr1aa	A0A0R4I9Y4;F1RC58;B3DJG0;Q1RLX1;Q9W629;A0A0R4IZG7	Serine/threonine-protein kinase receptor;Receptor protein serine/threonine kinase	2	2	2	4.7	60.59	535	NA	NA	NA	NA	15.1779	15.9886	13.5289	14.6791	14.0552	13.2433	15.1779	15.9886	14.0877	14.8033	0	2	0.482604	0.316409	0.715553	FALSE
A0A0R4IA19	A0A0R4IA19;A0A0R4IPU2		14	14	14	19.4	94.385	832	16.905	18.6277	17.3415	16.0691	NA	17.081	16.905	18.6277	17.3415	16.0691	11.6114	17.081	17.6247	14.9205	3	2	0.244333	0.612018	-2.70426	FALSE
znf236	F8W3Q1;A0A0R4IA21		3	2	2	2.6	193.82	1748	15.0333	15.6165	14.7182	14.0792	NA	14.8749	15.0333	15.6165	14.7182	14.0792	12.3706	14.8749	15.1227	13.7749	3	2	0.202173	0.694276	-1.34774	FALSE
A0A0R4IA23	A0A0R4IA23;A0A0J9YJE8;A0A2R8RU53;A0A0R4IZ21		6	5	5	25	34.819	328	19.5443	20.088	19.4629	18.7812	15.5978	19.3927	19.5443	20.088	19.4629	18.7812	15.5978	19.3927	19.6984	17.9239	3	3	0.268893	0.57042	-1.77444	FALSE
A0A0R4IA57	A0A0R4IA57		8	8	8	13.6	92.513	815	17.5894	18.3261	15.1842	NA	13.9689	NA	17.5894	18.3261	15.1842	13.9918	13.9689	14.3723	17.0332	14.111	3	1	0.0885274	1.05292	-2.92219	FALSE
A0A0R4IIL8	A0A0R4IIL8;A0A0R4IA59;A0A0R4IQF8		6	6	6	11.6	89.359	799	17.6479	18.2631	17.1383	NA	NA	NA	17.6479	18.2631	17.1383	13.9187	12.2326	13.7354	17.6831	13.2956	3	0	0.00430692	2.36583	-4.38752	TRUE
ryr3	Q5RGQ4;A0A0R4IA72;A0A0G2KQB9;A0A2R8PWZ0;A0A2R8Q4H1;A0A2R8QS07;F8W5K5;A0A0R4IKT8		9	9	8	2.2	563.26	4984	NA	NA	18.8289	20.2816	21.1269	18.1699	13.5743	15.035	18.8289	20.2816	21.1269	18.1699	15.8127	19.8594	1	3	0.105449	0.976959	4.0467	FALSE
A0A0R4IQI9	A0A0R4IQI9;A0A0R4IA93;A0A0R4IU27;A0A0R4IDK3		58	58	58	33	222.14	2004	18.6578	19.3936	18.418	18.7457	16.006	19.2678	18.6578	19.3936	18.418	18.7457	16.006	19.2678	18.8232	18.0065	3	3	0.508958	0.293318	-0.816687	FALSE
mrps5	A0A0R4IAB6;F1R6P0		9	9	9	22.9	44.112	397	18.1252	18.9645	18.1928	17.1159	15.7452	17.6333	18.1252	18.9645	18.1928	17.1159	15.7452	17.6333	18.4275	16.8315	3	3	0.0873024	1.05897	-1.59598	FALSE
A0A0R4IAE0	A0A0R4IAE0;A0A0R4IYP8;A0A0R4IFF9;A0A0R4I9L0		60	60	60	50.2	153.25	1369	21.8358	22.6709	21.9338	20.3282	19.3882	20.604	21.8358	22.6709	21.9338	20.3282	19.3882	20.604	22.1468	20.1068	3	3	0.013478	1.87037	-2.04002	TRUE
A0A0R4IAE5	A0A0R4IAE5		4	4	4	8.2	73.425	662	NA	19.7171	18.5876	NA	NA	16.8389	14.5912	19.7171	18.5876	13.0436	11.4318	16.8389	17.632	13.7714	2	1	0.158969	0.798688	-3.86057	FALSE
A0A0R4IVD8	A0A0R4IVD8;A0A0R4IAG0		26	26	26	6.5	519.43	4652	NA	NA	NA	16.4222	NA	17.6682	13.6852	14.5387	13.1086	16.4222	11.6227	17.6682	13.7775	15.2377	0	2	0.513871	0.289146	1.46022	FALSE
hdac4	F1QRR4;A0A0R4IAH0	Histone deacetylase	10	10	10	14.2	113.31	1023	14.7356	NA	NA	15.0305	NA	17.4153	14.7356	14.2609	13.0956	15.0305	11.5914	17.4153	14.0307	14.6791	1	2	0.743318	0.128825	0.648334	FALSE
A0A0R4IAH3	A0A0R4IAH3;A0A0R4IG25;A0A0R4IVE3;A0A0R4IG15		8	8	8	21.4	43.067	392	18.929	20.3779	18.9472	17.7782	14.525	18.5397	18.929	20.3779	18.9472	17.7782	14.525	18.5397	19.418	16.9476	3	3	0.172525	0.763147	-2.47043	FALSE
pcbp2	A0A0R4IAP2;Q7ZVK5		12	12	9	49.8	32.241	307	20.2731	21.5974	19.8257	17.6691	19.5471	19.1546	20.2731	21.5974	19.8257	17.6691	19.5471	19.1546	20.5654	18.7903	3	3	0.0858165	1.06643	-1.77512	FALSE
nup98	E9QGM4;A0A0R4IAQ8;E7F981;F1R4A0		44	44	44	32.5	194.71	1803	19.702	20.2861	19.5271	18.5012	16.7043	19.0034	19.702	20.2861	19.5271	18.5012	16.7043	19.0034	19.8384	18.0696	3	3	0.115459	0.937574	-1.76874	FALSE
rab42b	A0A0R4IAR3;A9JRP1		5	5	5	30.3	24.904	218	NA	18.1634	17.1566	NA	NA	NA	13.1187	18.1634	17.1566	13.0204	11.5534	14.4939	16.1462	13.0225	2	0	0.170682	0.767813	-3.12369	FALSE
A0A286YAI4	A0A286YAI4;A0A0R4IAS2		13	13	13	9	206.89	1752	14.9617	19.0542	15.3709	NA	NA	12.256	14.9617	19.0542	15.3709	13.1658	11.4433	12.256	16.4623	12.2884	3	1	0.0702339	1.15345	-4.17389	FALSE
A0A0R4IAS3	A0A0R4IAS3;A0A0R4ITU0		9	9	9	30.9	54.929	485	NA	NA	NA	15.7077	15.4501	16.6683	13.3967	14.508	13.1611	15.7077	15.4501	16.6683	13.6886	15.942	0	3	0.015901	1.79857	2.2534	TRUE
A0A0R4IAT4	A0A0R4IAT4		4	4	4	10	50.52	459	NA	NA	NA	15.2025	NA	15.6927	13.9016	15.3481	13.4623	15.2025	11.7896	15.6927	14.2373	14.2283	0	2	0.995116	0.00212636	-0.00903596	FALSE
si:ch211-220f16.2	A0A0R4IAU0;F1R3J4		2	2	2	1.3	213.9	1841	15.3384	16.2002	NA	NA	NA	NA	15.3384	16.2002	13.9114	13.895	11.661	13.5546	15.15	13.0369	2	0	0.0934728	1.02931	-2.11313	FALSE
rfc4	A0A0R4IAU3;A0A140LH54;F1QPR2;A0A140LGX0;A0A140LGK9		8	8	8	23.2	40.072	358	17.9853	19.3189	17.869	20.3407	15.6329	20.5817	17.9853	19.3189	17.869	20.3407	15.6329	20.5817	18.3911	18.8518	3	3	0.805994	0.0936681	0.460668	FALSE
dcaf11	A0A0R4IAU6;Q499B0;E9QGZ8;E9QJL9;E9QD96		11	11	11	27	59.681	530	17.7527	18.5016	17.6951	16.8958	NA	17.3824	17.7527	18.5016	17.6951	16.8958	11.5579	17.3824	17.9831	15.2787	3	2	0.283207	0.547897	-2.70444	FALSE
heatr1	A0A0R4IAU8;Q7SY48;A0A2R8QET8;A0A2R8QQD1	HEAT repeat-containing protein 1	45	45	40	24.3	242.08	2159	17.4285	19.4436	17.4915	18.1976	16.6555	18.4135	17.4285	19.4436	17.4915	18.1976	16.6555	18.4135	18.1212	17.7555	3	3	0.694035	0.158618	-0.365678	FALSE
A0A0R4IAV1	A0A0R4IAV1;A0A2R8RLC0;A0A286YB62		20	20	18	56.5	47.334	418	15.4373	15.8648	15.8549	20.2424	14.0177	20.6523	15.4373	15.8648	15.8549	20.2424	14.0177	20.6523	15.719	18.3041	3	3	0.35156	0.454001	2.5851	FALSE
dazap1	A0A0R4IAW9;Q29R83;A8E5B6;E9QES2;A0A2R8QDJ4;A0A2R8PYS4		5	5	5	18.5	47.894	449	NA	17.9253	16.9592	16.4803	NA	18.1531	13.5999	17.9253	16.9592	16.4803	12.0673	18.1531	16.1615	15.5669	2	2	0.804934	0.0942397	-0.59458	FALSE
A0A0R4IAX5	A0A0R4IAX5		5	5	5	12	62.485	549	NA	NA	NA	16.8385	14.3777	15.9829	13.6724	15.3335	14.0315	16.8385	14.3777	15.9829	14.3458	15.733	0	3	0.198401	0.702456	1.38719	FALSE
A0A0R4IB13	A0A0R4IB13		27	27	27	41.7	81.883	727	19.9919	20.8135	19.667	19.7456	17.0184	19.938	19.9919	20.8135	19.667	19.7456	17.0184	19.938	20.1575	18.9007	3	3	0.313917	0.503185	-1.25679	FALSE
katnal1	A0A0R4IB19;Q5U3S1	Katanin p60 ATPase-containing subunit A-like 1	7	7	7	21.7	54.857	488	NA	18.1835	17.8538	17.9994	NA	18.0946	13.6765	18.1835	17.8538	17.9994	11.2233	18.0946	16.5713	15.7725	2	2	0.78436	0.105485	-0.798818	FALSE
edc4	A0A0R4IB26;F1R4F6;A5PN03;A0A2R8Q7R6;Q1LUT1;A0A2R8RN13	Enhancer of mRNA-decapping protein 4	49	49	49	50.1	151.83	1384	22.9533	23.7281	22.761	21.9911	20.9572	22.6158	22.9533	23.7281	22.761	21.9911	20.9572	22.6158	23.1474	21.8547	3	3	0.0985484	1.00635	-1.29276	FALSE
A0A0R4IWS7	A0A0R4IWS7;A0A0R4IB49		8	8	8	21.4	58.117	514	17.1242	16.2756	14.521	14.4313	14.0459	17.7925	17.1242	16.2756	14.521	14.4313	14.0459	17.7925	15.9736	15.4232	3	3	0.720369	0.142445	-0.550384	FALSE
enah	A0A0R4IB53;Q5TZC8;U3JAN8;F1QC11		9	9	9	21.4	59.283	533	16.3971	17.1514	16.0911	18.2589	NA	18.6874	16.3971	17.1514	16.0911	18.2589	11.8643	18.6874	16.5465	16.2702	3	2	0.912282	0.0398708	-0.276295	FALSE
usp48	E7EY58;A0A0R4IB93;A0A0R4ID87		36	36	36	40.6	125.76	1092	20.2254	20.711	19.8352	18.5935	17.6001	19.1053	20.2254	20.711	19.8352	18.5935	17.6001	19.1053	20.2572	18.433	3	3	0.0337581	1.47162	-1.82423	TRUE
A0A0R4IB99	A0A0R4IB99		3	3	3	14.8	40.18	352	NA	18.8066	17.0213	NA	NA	NA	13.6745	18.8066	17.0213	13.5199	12.1249	13.9881	16.5008	13.211	2	0	0.148977	0.826882	-3.28983	FALSE
A0A0R4IBA4	A0A0R4IBA4;A0A0R4IBW8		11	2	1	33.9	46.621	419	NA	17.4665	16.8933	NA	NA	NA	14.1944	17.4665	16.8933	12.9695	11.4536	13.434	16.1847	12.619	2	0	0.0503112	1.29834	-3.56571	FALSE
eif4g2b	A0A0R4IBA9;A0A0R4IFW9;A3KQB2		14	4	4	19.1	99.463	868	17.0208	17.9245	16.7208	14.7533	NA	15.4012	17.0208	17.9245	16.7208	14.7533	11.8124	15.4012	17.2221	13.989	3	2	0.0876235	1.05738	-3.2331	FALSE
A0A0R4IBB9	A0A0R4IBB9		13	13	13	21.7	81.101	718	15.4001	19.0585	17.7458	17.3385	15.115	17.8459	15.4001	19.0585	17.7458	17.3385	15.115	17.8459	17.4015	16.7664	3	3	0.66603	0.176506	-0.635057	FALSE
A0A0R4IBD6	A0A0R4IBD6		18	18	18	52.6	47.705	439	20.9838	22.1967	21.3468	15.0281	19.4818	17.4983	20.9838	22.1967	21.3468	15.0281	19.4818	17.4983	21.5091	17.3361	3	3	0.0741743	1.12975	-4.17304	FALSE
A0A0R4IBG2	A0A0R4IBG2		6	6	2	46.8	17.716	158	16.9738	17.3808	16.7846	NA	NA	NA	16.9738	17.3808	16.7846	13.6524	11.7152	13.8114	17.0464	13.0597	3	0	0.0216453	1.66464	-3.9867	TRUE
A0A0R4IBJ2	A0A0R4IBJ2		13	13	13	43.6	44.014	383	20.0912	20.8577	19.9762	17.6648	17.0425	18.812	20.0912	20.8577	19.9762	17.6648	17.0425	18.812	20.3084	17.8398	3	3	0.0237402	1.62452	-2.4686	TRUE
A0A0R4IYM5	A0A0R4IYM5;A0A0R4IBK2		4	4	4	15	36.959	333	16.8296	17.8304	17.1097	17.607	NA	17.6234	16.8296	17.8304	17.1097	17.607	11.8425	17.6234	17.2566	15.691	3	2	0.502392	0.298957	-1.56561	FALSE
A0A0R4IBK5	A0A0R4IBK5;A0A2R8PVX3		38	38	38	9.8	596.74	5209	17.7595	18.809	17.6637	15.2651	15.3509	15.5941	17.7595	18.809	17.6637	15.2651	15.3509	15.5941	18.0774	15.4033	3	3	0.0135314	1.86866	-2.67404	TRUE
A0A0R4IBL4	A0A0R4IBL4		2	2	2	10.3	32.746	282	18.3259	19.2888	17.3647	NA	NA	16.7235	18.3259	19.2888	17.3647	13.1659	11.3954	16.7235	18.3265	13.7616	3	1	0.0870971	1.06	-4.56489	FALSE
nelfa	E7FFE0;A0A0R4IBP1;F8W2X2;F8W5V5		7	7	7	19.4	58.475	542	17.6464	17.7041	16.3117	15.3614	NA	16.8705	17.6464	17.7041	16.3117	15.3614	12.1268	16.8705	17.2208	14.7862	3	2	0.217928	0.661687	-2.43452	FALSE
os9	A0A0R4IBP3;F1QCS2		7	7	7	15.4	78.359	693	17.9118	NA	17.6493	NA	NA	NA	17.9118	15.315	17.6493	13.4045	11.4294	13.8919	16.9587	12.9086	2	0	0.0225701	1.64647	-4.05007	TRUE
capn5a	A0A0R4IBR9;F1Q7N2;E7F7F1;A0A2R8PXY6;A0A2R8RVY7		9	9	9	22.7	61.014	533	16.2881	19.6577	14.6653	15.4801	14.2603	17.7962	16.2881	19.6577	14.6653	15.4801	14.2603	17.7962	16.8704	15.8455	3	3	0.602616	0.219959	-1.02487	FALSE
A0A0R4IBS8	A0A0R4IBS8;A0A0R4IIY5;A0A0R4ID61		6	6	6	15.6	54.138	469	NA	17.2266	16.5727	16.9865	NA	16.7596	14.1228	17.2266	16.5727	16.9865	11.8073	16.7596	15.974	15.1844	2	2	0.709616	0.148977	-0.789592	FALSE
sf1	F1QP64;A0A0R4IBT0;E9QF75;E9QHL8		8	8	8	17.3	61.063	565	16.043	16.6412	16.6605	17.1452	15.0871	18.3109	16.043	16.6412	16.6605	17.1452	15.0871	18.3109	16.4482	16.8478	3	3	0.715731	0.14525	0.399528	FALSE
A0A0R4IBT4	A0A0R4IBT4		7	7	7	8.3	107.44	961	17.7566	17.883	17.3013	NA	NA	NA	17.7566	17.883	17.3013	13.1667	12.2198	13.29	17.647	12.8922	3	0	0.00108345	2.96519	-4.7548	TRUE
A0A0R4IBX9	A0A0R4IBX9		2	2	2	23	9.6466	87	NA	NA	NA	17.6308	15.7963	17.3461	13.5558	13.8425	12.9303	17.6308	15.7963	17.3461	13.4428	16.9244	0	3	0.0133649	1.87403	3.48157	TRUE
A0A0R4IP97	A0A0R4IP97;A0A0R4IBY0;A0A0R4IWT6;A0A0R4IRC0		7	7	7	16.7	68.32	606	17.7097	18.665	16.0768	NA	NA	NA	17.7097	18.665	16.0768	13.5943	11.6481	14.3988	17.4839	13.2138	3	0	0.0186938	1.7283	-4.27011	TRUE
tra2a	A0A0R4IBY2;Q7T2A0;I3ITA0		6	6	4	21.1	34.386	298	18.2986	20.8077	20.1443	18.3339	17.5519	19.5842	18.2986	20.8077	20.1443	18.3339	17.5519	19.5842	19.7502	18.49	3	3	0.261336	0.5828	-1.26022	FALSE
kars	A0A0R4IC11;Q6DHE6;A0A0R4IKM7;A0A0R4ICR3	Lysine--tRNA ligase	29	29	29	53.2	66.114	577	20.0126	21.2757	19.6198	20.493	18.5421	20.5758	20.0126	21.2757	19.6198	20.493	18.5421	20.5758	20.3027	19.8703	3	3	0.632406	0.199004	-0.432433	FALSE
A0A0R4IN14	A0A0R4IN14;A0A0R4IC22;F1QAD4;A0A0G2KD64;A0A0R4IC76		13	8	6	22.9	72.354	643	16.1172	16.5602	NA	NA	NA	NA	16.1172	16.5602	13.9146	13.403	11.1239	14.2704	15.5307	12.9324	2	0	0.10646	0.972812	-2.59822	FALSE
akap12b	A0A0R4IC31;A0A2R8QBS2;F2Z4T4;A0A2R8Q9F2;A0A0A0MPJ0		38	38	38	37.8	172.15	1596	19.7326	20.2629	19.3915	18.4897	18.3046	19.4852	19.7326	20.2629	19.3915	18.4897	18.3046	19.4852	19.7957	18.7598	3	3	0.0889741	1.05074	-1.03589	FALSE
A0A0R4IC35	A0A0R4IC35		11	11	11	23.4	75.396	668	18.9175	19.9245	18.4872	15.1092	16.0755	15.6914	18.9175	19.9245	18.4872	15.1092	16.0755	15.6914	19.1097	15.6253	3	3	0.00399573	2.3984	-3.48438	TRUE
cpsf1	A0A0R4IC37;F6NXE7;A0A0R4IH63		38	38	38	28.3	163.19	1451	19.2013	20.0382	19.0026	18.248	16.9302	18.7289	19.2013	20.0382	19.0026	18.248	16.9302	18.7289	19.414	17.969	3	3	0.0970299	1.01309	-1.44499	FALSE
A0A0R4II13	A0A0R4II13;A0A0R4IC72		3	3	3	45.1	9.511	82	17.5124	18.2861	16.4837	15.2545	15.2655	17.4841	17.5124	18.2861	16.4837	15.2545	15.2655	17.4841	17.4274	16.0014	3	3	0.198823	0.701534	-1.42608	FALSE
A0A0R4IC81	A0A0R4IC81;A0A2R8QUE8;A0A2R8RY78;A0A2R8Q5X0;A0A140LGD8;A0A2R8Q3G7;F1QMR4;A0A140LGU2;A0A2R8QFC1;E7F118		29	29	27	24.6	169.25	1518	17.7456	18.4345	18.144	17.7684	15.5717	18.5402	17.7456	18.4345	18.144	17.7684	15.5717	18.5402	18.108	17.2934	3	3	0.458234	0.338913	-0.814594	FALSE
A0A0R4IC95	A0A0R4IC95;A0A2R8QGD9		4	4	4	15.4	32.111	273	17.6076	18.821	17.3032	18.0036	16.5259	17.2632	17.6076	18.821	17.3032	18.0036	16.5259	17.2632	17.9106	17.2642	3	3	0.363243	0.439803	-0.646381	FALSE
A0A0R4ICC3	A0A0R4ICC3		14	14	14	33.4	51.364	455	20.1235	20.582	19.5025	NA	15.76	17.4797	20.1235	20.582	19.5025	13.3979	15.76	17.4797	20.0693	15.5459	3	2	0.0539347	1.26813	-4.52344	FALSE
mvd	A0A0R4ICC6;A0A0R4IS81;Q5U403	Diphosphomevalonate decarboxylase	10	10	10	29	44.648	400	18.9261	20.0655	18.4796	18.3698	16.378	18.6978	18.9261	20.0655	18.4796	18.3698	16.378	18.6978	19.1571	17.8152	3	3	0.207139	0.683738	-1.34187	FALSE
si:ch211-194m7.3	A0A0R4ICE0;E7F6K8		2	2	2	8.7	45.795	402	18.6723	19.9834	18.016	17.2647	NA	17.9304	18.6723	19.9834	18.016	17.2647	11.9129	17.9304	18.8906	15.7027	3	2	0.231076	0.636245	-3.18791	FALSE
A0A0R4IX25	A0A0R4IX25;A0A0R4ICF0		3	3	3	15.4	26.712	240	NA	NA	NA	16.9036	NA	17.1873	13.738	14.6622	14.0294	16.9036	12.1098	17.1873	14.1432	15.4002	0	2	0.526515	0.278589	1.25704	FALSE
rps6ka6	Q6PFQ0;A0A0R4ICF4;A0A2R8QJH2	Ribosomal protein S6 kinase alpha-6	11	2	2	18.4	83.396	740	NA	15.9426	15.8107	NA	NA	NA	13.9	15.9426	15.8107	13.1634	12.0844	14.4643	15.2178	13.2374	2	0	0.106471	0.972768	-1.98041	FALSE
A0A0R4ICI1	A0A0R4ICI1;A0A0R4ITK2		31	31	23	34.4	121.92	1068	20.0948	20.758	20.045	17.8998	16.8269	18.623	20.0948	20.758	20.045	17.8998	16.8269	18.623	20.2993	17.7832	3	3	0.025866	1.58727	-2.51605	TRUE
A0A0R4ICL5	A0A0R4ICL5		21	18	18	24.2	118.47	1096	18.0105	18.3412	17.2041	18.1916	15.9744	18.0931	18.0105	18.3412	17.2041	18.1916	15.9744	18.0931	17.8519	17.4197	3	3	0.627814	0.202169	-0.432237	FALSE
A0A0R4ICR5	A0A0R4ICR5;A0A0R4IR99		13	13	13	16.2	110.42	995	NA	16.8013	15.1642	16.5418	15.7201	16.6723	14.2616	16.8013	15.1642	16.5418	15.7201	16.6723	15.409	16.3114	2	3	0.352158	0.453262	0.902373	FALSE
bsg	Q6PH44;A0A0R4ICR8;F1R8Z4;Q1LVH2;Q1LVH3		4	4	4	16.4	30.529	275	16.8701	17.4932	15.9269	16.3678	NA	17.1992	16.8701	17.4932	15.9269	16.3678	11.8579	17.1992	16.7634	15.1416	3	2	0.434078	0.362432	-1.62177	FALSE
A0A0R4ICT0	A0A0R4ICT0		2	2	2	3.4	111.25	977	17.0426	17.6618	16.6862	NA	NA	NA	17.0426	17.6618	16.6862	12.792	12.4074	13.7329	17.1302	12.9774	3	0	0.00154137	2.81209	-4.15275	TRUE
A0A0R4ICW1	A0A0R4ICW1;A0A2R8QHX5;A0A0R4IFU3		26	26	26	23.6	163.7	1459	17.9132	18.8831	17.8088	16.258	15.4272	17.606	17.9132	18.8831	17.8088	16.258	15.4272	17.606	18.2017	16.4304	3	3	0.0891956	1.04966	-1.77133	FALSE
rbm24;rbm24b	A0A0R4ICY2;Q76LC6;F1Q8E8;E9QCG4;Q29RC2	RNA-binding protein 24	5	5	4	50.9	12.93	116	17.1864	18.3921	16.2708	NA	NA	NA	17.1864	18.3921	16.2708	13.2614	11.9583	13.8986	17.2831	13.0394	3	0	0.00728342	2.13766	-4.24366	TRUE
antxr2a	Q19VG7;A0A2R8QHK0;A0A0R4ICZ6		7	7	7	18	53.184	478	17.9184	19.1414	19.0423	18.209	14.0539	17.7958	17.9184	19.1414	19.0423	18.209	14.0539	17.7958	18.7007	16.6862	3	3	0.263498	0.579223	-2.01447	FALSE
rps6ka3a	B0R0M9;A0A0R4ID09;A0A2R8Q8Y4;A0A0R4IZP9;A0A2R8QGW3;F1R778;Q6DBX4	Ribosomal protein S6 kinase	35	29	22	50.8	82.541	732	20.0232	20.7891	19.603	18.0354	17.3037	19.0096	20.0232	20.7891	19.603	18.0354	17.3037	19.0096	20.1384	18.1162	3	3	0.0337343	1.47193	-2.02222	TRUE
paxip1	F1QKP9;F1Q5Z1;A0A0R4ID17;Q5XIY8		9	9	9	10.5	126.47	1100	NA	NA	NA	16.9022	NA	17.5618	14.2071	15.3657	13.031	16.9022	12.1067	17.5618	14.2013	15.5236	0	2	0.532793	0.273442	1.32229	FALSE
trmt13	Q58EK9;A0A0R4ID18		6	6	6	14.4	51.287	457	17.1853	17.7069	15.4955	NA	15.6149	15.9728	17.1853	17.7069	15.4955	13.6728	15.6149	15.9728	16.7959	15.0868	3	2	0.155708	0.807689	-1.70911	FALSE
afmid	A0A0R4ID45;A0A0R4INQ3;A0A0R4IZ99;Q566U4;A0A0R4ICB9;Q566U4-2;A0A140LH06;A0A140LGA3	Kynurenine formamidase	8	8	8	43.4	27.504	249	18.9523	17.0474	19.6166	20.8012	17.9562	20.2755	18.9523	17.0474	19.6166	20.8012	17.9562	20.2755	18.5388	19.6776	3	3	0.384388	0.41523	1.13883	FALSE
rnf40	A0A0R4ID58;F1QXU6;E7F3E1;F1QMP3		19	17	17	25.7	115.4	1004	17.4519	18.4382	17.2097	17.2304	14.548	17.3796	17.4519	18.4382	17.2097	17.2304	14.548	17.3796	17.6999	16.386	3	3	0.288678	0.539587	-1.31394	FALSE
srsf7a	A2BHA7;A2BHA8;A2BHA9;A2BHB0;A2BHB2;Q6P0K2;A0A0R4ID65;A2BHA6;K7DYA2;K7DY51		7	7	7	42	19.943	176	18.8349	20.0506	18.0021	18.2447	17.6864	19.015	18.8349	20.0506	18.0021	18.2447	17.6864	19.015	18.9625	18.3154	3	3	0.420695	0.376033	-0.647192	FALSE
A0A0R4ID68	A0A0R4ID68		28	28	22	50.3	85.019	779	20.7012	21.5075	20.434	17.2906	17.8168	18.2882	20.7012	21.5075	20.434	17.2906	17.8168	18.2882	20.8809	17.7985	3	3	0.0021508	2.6674	-3.08238	TRUE
A0A0R4ID77	A0A0R4ID77		4	4	4	9.9	99.44	968	17.5366	20.0317	15.0255	NA	NA	NA	17.5366	20.0317	15.0255	13.4186	12.0369	14.4145	17.5313	13.29	3	0	0.0808904	1.0921	-4.24129	FALSE
A0A0R4ID80	A0A0R4ID80		6	6	6	21.4	47.998	420	NA	NA	NA	17.1737	NA	17.1638	13.9822	14.718	13.0318	17.1737	11.8117	17.1638	13.9107	15.3831	0	2	0.50027	0.300796	1.47241	FALSE
A0A0R4ID82	A0A0R4ID82		13	13	13	26.7	68.102	599	17.0903	18.9654	17.241	15.4306	14.4802	16.0769	17.0903	18.9654	17.241	15.4306	14.4802	16.0769	17.7656	15.3292	3	3	0.0356992	1.44734	-2.43636	TRUE
tpd52	A3KNM2;A0A2R8QKN3;I3IT45;A0A2R8QAQ7;I3ITC0;A0A2R8QRL2;A0A0R4IDA7;A0A2R8QJH5		9	9	9	59.4	20.721	187	17.3319	17.5442	17.9028	18.7583	16.4981	18.4594	17.3319	17.5442	17.9028	18.7583	16.4981	18.4594	17.593	17.9053	3	3	0.70607	0.151152	0.312304	FALSE
ppm1g	A0A0R4IDB2;F1QJE5		12	12	12	31	56.747	525	19.9342	19.8015	18.9442	19.337	18.6235	19.332	19.9342	19.8015	18.9442	19.337	18.6235	19.332	19.56	19.0975	3	3	0.305929	0.51438	-0.462488	FALSE
hacd3	A0A0R4IDB5;Q7SY06	Very-long-chain (3R)-3-hydroxyacyl-CoA dehydratase	6	6	6	18.4	43.064	365	17.2632	18.0358	17.216	16.5252	NA	17.1911	17.2632	18.0358	17.216	16.5252	12.1235	17.1911	17.505	15.28	3	2	0.29543	0.529546	-2.22502	FALSE
A0A0R4IDB7	A0A0R4IDB7;A0A0J9YJ58		8	8	7	6.4	191.9	1697	14.5766	15.9846	15.004	14.6064	NA	17.0391	14.5766	15.9846	15.004	14.6064	12.4398	17.0391	15.1884	14.6951	3	2	0.751985	0.123791	-0.493296	FALSE
letm1	A0A0R4IGQ0;A0A0R4IDC7;Q1LY46	LETM1 and EF-hand domain-containing protein 1, mitochondrial	15	15	14	24.9	85.861	747	NA	NA	13.3309	17.6412	NA	16.9017	13.8008	14.3696	13.3309	17.6412	11.5569	16.9017	13.8338	15.3666	1	2	0.508909	0.293359	1.53286	FALSE
A0A0R4IDF5	A0A0R4IDF5;A0A2R8QJI8		10	10	10	32.7	43.555	388	15.5831	13.7163	14.7223	18.9606	13.2973	18.0302	15.5831	13.7163	14.7223	18.9606	13.2973	18.0302	14.6739	16.7627	3	3	0.356603	0.447815	2.0888	FALSE
fn1b	A2CEW3;A0A0R4IDI3;A0A0R4IXY1		43	43	40	25.4	275.77	2500	18.7121	19.9827	18.427	17.9953	16.4244	18.1325	18.7121	19.9827	18.427	17.9953	16.4244	18.1325	19.0406	17.5174	3	3	0.105583	0.976405	-1.52318	FALSE
dicer1	A0A0R4IDJ0;A0A2U3TVQ4;Q6TV19	Endoribonuclease Dicer	24	24	24	16.1	215.4	1905	15.4035	15.8974	15.2941	17.7556	12.1102	18.5014	15.4035	15.8974	15.2941	17.7556	12.1102	18.5014	15.5317	16.1224	3	3	0.797685	0.0981685	0.590723	FALSE
A0A0R4IDJ2	A0A0R4IDJ2		8	8	8	19.9	66.422	592	17.5435	18.1862	16.9951	15.1009	NA	16.4638	17.5435	18.1862	16.9951	15.1009	12.27	16.4638	17.5749	14.6116	3	2	0.129963	0.886182	-2.96337	FALSE
A0A0R4IDN1	A0A0R4IDN1;A0A0R4IY30		28	28	25	20.6	197.1	1785	19.4218	20.5014	18.3243	18.3378	16.8934	18.9888	19.4218	20.5014	18.3243	18.3378	16.8934	18.9888	19.4158	18.0733	3	3	0.202762	0.693014	-1.34246	FALSE
A0A0R4IDN3	A0A0R4IDN3		23	2	2	70	29.839	257	18.6292	19.0994	16.7167	NA	15.7896	NA	18.6292	19.0994	16.7167	13.3367	15.7896	13.805	18.1484	14.3104	3	1	0.0215074	1.66741	-3.83799	TRUE
A0A0R4IDS3	A0A0R4IDS3		20	20	1	56.6	48.954	468	20.2174	20.3242	19.8991	13.5971	NA	19.0855	20.2174	20.3242	19.8991	13.5971	11.4098	19.0855	20.1469	14.6975	3	2	0.13924	0.856234	-5.44944	FALSE
A0A0R4IDZ8	A0A0R4IDZ8		110	110	2	57.3	271.42	2544	20.0282	21.0218	18.9249	18.9952	15.9357	19.6366	20.0282	21.0218	18.9249	18.9952	15.9357	19.6366	19.9916	18.1891	3	3	0.256271	0.591301	-1.8025	FALSE
A0A0R4IE20	A0A0R4IE20;Q5RIK4		15	15	12	59.2	38.112	338	20.3329	21.9042	19.9773	21.0303	19.9638	21.5035	20.3329	21.9042	19.9773	21.0303	19.9638	21.5035	20.7381	20.8325	3	3	0.905895	0.042922	0.094402	FALSE
A0A0R4IE29	A0A0R4IE29		2	2	2	6.2	53.521	469	NA	16.1971	15.5002	NA	NA	15.199	13.9517	16.1971	15.5002	13.2867	11.7073	15.199	15.2163	13.3977	2	1	0.217477	0.662586	-1.81865	FALSE
A0A0R4IE40	A0A0R4IE40;A0A0R4IXQ8;A0A0R4ILV7		15	15	15	16.3	120.36	1061	11.6942	NA	NA	17.2362	12.4655	17.1999	11.6942	14.9912	14.0252	17.2362	12.4655	17.1999	13.5702	15.6339	1	3	0.341266	0.466907	2.06368	FALSE
hgh1	A0A0R4IE47;Q6DGR4	Protein HGH1 homolog	9	9	9	29.2	43.258	377	16.1259	16.8639	16.3398	17.6828	15.8797	18.1041	16.1259	16.8639	16.3398	17.6828	15.8797	18.1041	16.4432	17.2222	3	3	0.37367	0.427512	0.778991	FALSE
suds3	A0A0R4IE96;Q6DBU7;B8JJJ1		5	5	5	21.7	36.156	304	17.0786	16.8185	16.737	NA	NA	NA	17.0786	16.8185	16.737	13.5565	12.0943	13.5638	16.878	13.0716	3	0	0.0131393	1.88143	-3.80648	TRUE
A0A2R8QKU6	A0A2R8QKU6;A0A0R4ILM6;A0A0R4IEA2;A0A0R4IU84;A0A1D5NSZ7		5	5	4	7.7	86.179	750	17.8886	18.3987	17.5663	16.5009	14.4004	16.885	17.8886	18.3987	17.5663	16.5009	14.4004	16.885	17.9512	15.9288	3	3	0.109297	0.961392	-2.02241	FALSE
atp11c	A0A0R4IEB1;A0A286Y8A8;E7F9A5;A0A0R4IB43;A0A0G2KSB4;A0A0G2LAJ5;F1Q6Y4;A0A2R8Q8V0;F1Q8Z3;E7FFK0	Phospholipid-transporting ATPase	8	8	6	8.8	133.92	1171	NA	NA	NA	16.5266	NA	16.9545	13.7385	14.4744	13.8929	16.5266	11.3476	16.9545	14.0353	14.9429	0	2	0.665434	0.176895	0.907632	FALSE
zc3h18	A0A2R8QPT6;A0A0R4IEF8;Q1LUE5	Zinc finger CCCH domain-containing protein 18	4	4	4	4.5	123.81	1097	NA	14.9725	15.3585	NA	NA	NA	13.6629	14.9725	15.3585	13.1947	11.9393	14.559	14.6647	13.231	2	0	0.201394	0.695953	-1.43365	FALSE
dock4b;dock3	F6PC67;A0A2R8Q962;A0A286Y8M9;A0A0R4IT43;E9QJL8;A0A0R4IEH3;F8W4T6;F1QDP8		2	2	2	1.2	209.72	1817	NA	21.0053	20.6167	NA	NA	NA	13.4326	21.0053	20.6167	13.2796	11.838	14.1663	18.3516	13.0946	2	0	0.158793	0.799169	-5.25692	FALSE
si:ch211-127i16.2	A0A0R4IEI2;F1R0C2		11	11	11	30	57.534	523	19.2093	20.3289	18.6727	18.311	16.3251	18.3519	19.2093	20.3289	18.6727	18.311	16.3251	18.3519	19.4036	17.6627	3	3	0.109784	0.959462	-1.74096	FALSE
wdr55	A0A0R4IEK9;F1QH82;Q6DRF9	WD repeat-containing protein 55	9	9	9	31.4	37.656	338	16.5369	18.2362	16.815	17.0985	16.3038	17.5168	16.5369	18.2362	16.815	17.0985	16.3038	17.5168	17.196	16.973	3	3	0.745535	0.127532	-0.223022	FALSE
zgc:162239	E9QC85;A0A0R4IEM0		10	10	9	41.2	32.25	284	NA	NA	NA	18.7318	NA	18.8125	14.194	15.3671	13.3217	18.7318	12.0841	18.8125	14.2942	16.5428	0	2	0.42145	0.375254	2.24855	FALSE
pyroxd1	A0A0R4IEM7;Q6PBT5	Pyridine nucleotide-disulfide oxidoreductase domain-containing protein 1	2	2	2	5.2	53.843	485	16.6947	16.8094	16.1982	16.169	NA	15.5943	16.6947	16.8094	16.1982	16.169	11.8164	15.5943	16.5674	14.5266	3	2	0.272456	0.564704	-2.04083	FALSE
capza1b	A0A0R4IEP3;Q6ZM50;A0A2R8Q153		17	17	13	72.1	35.864	315	20.3716	21.8915	20.1471	19.6015	18.5955	20.2976	20.3716	21.8915	20.1471	19.6015	18.5955	20.2976	20.8034	19.4982	3	3	0.152361	0.817126	-1.3052	FALSE
tnika	B0UY93;A0A0R4IEP9		16	8	5	16.3	147.76	1303	17.0957	16.641	16.1817	NA	NA	NA	17.0957	16.641	16.1817	13.4618	11.3675	14.3764	16.6395	13.0686	3	0	0.0473382	1.32479	-3.57091	TRUE
A0A0R4IER0	A0A0R4IER0;A0A0R4IKP3		6	6	6	23.4	36.763	312	17.3943	16.4706	17.2924	18.5928	13.9059	19.3077	17.3943	16.4706	17.2924	18.5928	13.9059	19.3077	17.0524	17.2688	3	3	0.910788	0.0405829	0.216343	FALSE
A0A0R4IER2	A0A0R4IER2;A0A0R4ICH2		10	10	10	39.1	29.683	261	19.262	20.1544	18.8892	17.5324	14.814	17.9505	19.262	20.1544	18.8892	17.5324	14.814	17.9505	19.4352	16.7657	3	3	0.0989112	1.00475	-2.66953	FALSE
CR847973.1	A0A0R4IER4;A0A2R8RQR8;A0A2R8RZT9;A0A0R4INP3;E7EYE1;A0A0R4IJB9;A0A0R4IPK3		40	40	38	36.5	150.57	1366	NA	13.1776	20.1343	12.6898	17.4093	NA	13.7778	13.1776	20.1343	12.6898	17.4093	13.6546	15.6966	14.5846	2	2	0.69979	0.155032	-1.112	FALSE
nbeal2	A0A0R4IH51;A0A2U3TWC5;A0A0R4IET2;E7FAW3	Neurobeachin-like protein 2	5	5	5	2.7	303.81	2707	15.6717	16.5354	15.6641	NA	NA	NA	15.6717	16.5354	15.6641	13.4587	11.8431	13.6461	15.9571	12.9826	3	0	0.0194673	1.71069	-2.97446	TRUE
A0A0R4IEV5	A0A0R4IEV5		17	13	12	43.8	59.485	525	19.3685	19.8306	18.0027	15.9588	16.0444	17.2926	19.3685	19.8306	18.0027	15.9588	16.0444	17.2926	19.0673	16.4319	3	3	0.0215188	1.66718	-2.63537	TRUE
A0A0R4IEX1	A0A0R4IEX1;A0A2R8RJB6		12	12	12	7.6	282.62	2582	17.4616	17.8032	15.7459	NA	NA	15.9601	17.4616	17.8032	15.7459	13.2141	12.1797	15.9601	17.0036	13.7846	3	1	0.0846602	1.07232	-3.21893	FALSE
A0A0R4IEX3	A0A0R4IEX3		10	10	3	40.2	39.005	368	16.4264	17.2453	16.1623	16.4393	NA	17.2961	16.4264	17.2453	16.1623	16.4393	12.1252	17.2961	16.6113	15.2869	3	2	0.496792	0.303826	-1.32444	FALSE
LOC570106	A0A0R4IEX8;E7F9M6	ATP-dependent 6-phosphofructokinase	20	16	16	31.6	84.391	778	17.1788	18.5316	17.7731	17.4429	16.5766	19.653	17.1788	18.5316	17.7731	17.4429	16.5766	19.653	17.8279	17.8908	3	3	0.953972	0.0204646	0.0629604	FALSE
ppp3ccb	A0A0R4IF09;F1QF86;A0A2R8RS59	Serine/threonine-protein phosphatase	15	15	10	26.6	61.115	541	18.6094	18.8129	18.6364	19.1535	17.4293	19.6113	18.6094	18.8129	18.6364	19.1535	17.4293	19.6113	18.6862	18.7314	3	3	0.952121	0.0213081	0.0451465	FALSE
A0A0R4IF39	A0A0R4IF39;A0A0R4IM40;A0A0R4IRW9;A0A0E3D6N5		26	26	10	47	67.649	608	17.7683	19.2303	18.5195	20.312	17.1155	20.3459	17.7683	19.2303	18.5195	20.312	17.1155	20.3459	18.506	19.2578	3	3	0.566728	0.246625	0.751797	FALSE
rogdi	A0A0R4IF42;Q7ZVT5	Protein rogdi homolog	4	4	4	16.5	32.301	284	NA	17.7046	17.0345	14.988	NA	16.6766	13.3692	17.7046	17.0345	14.988	11.6736	16.6766	16.0361	14.4461	2	2	0.470121	0.32779	-1.59002	FALSE
A0A0R4IV33	A0A0R4IV33;A0A0R4IF46;A0A0R4ITT5		12	8	8	10.9	118.89	1054	NA	NA	NA	16.9236	NA	17.5178	14.589	14.4826	13.6588	16.9236	12.0972	17.5178	14.2435	15.5128	0	2	0.538173	0.269078	1.26936	FALSE
zgc:171731	F1R234;A0A0R4IF62;A0A0R4ILC2		2	2	2	5.6	51.224	446	NA	NA	NA	15.2138	NA	15.2712	14.148	14.8127	13.9193	15.2138	12.305	15.2712	14.2933	14.2633	0	2	0.978815	0.0092993	-0.029975	FALSE
A0A0R4IF65	A0A0R4IF65		49	49	49	64.5	100.05	889	19.6959	20.6333	20.0962	21.8123	18.2611	22.2823	19.6959	20.6333	20.0962	21.8123	18.2611	22.2823	20.1418	20.7853	3	3	0.665552	0.176818	0.643473	FALSE
A0A0R4IH13	A0A0R4IH13;A0A0R4IXV7;A0A0R4IF82;A0A0R4IRP1;A0A0R4IT00		3	3	3	41.9	14.925	129	NA	19.0175	16.2108	15.5808	14.0996	15.9311	13.8082	19.0175	16.2108	15.5808	14.0996	15.9311	16.3455	15.2038	2	3	0.536833	0.270161	-1.14166	FALSE
vipas39	A0A0R4IF88;Q5TYV4;A0A0R4IQ05;A0A0R4IPY1	Spermatogenesis-defective protein 39 homolog	7	7	7	16	58.489	505	NA	NA	NA	14.8531	NA	15.962	13.4412	14.7265	13.5659	14.8531	11.7377	15.962	13.9112	14.1842	0	2	0.853292	0.0689021	0.273023	FALSE
adcy7	A0A0R4IFB6;E7F482;A0A1D5NS94;X1WHI1;A0A2R8QEV2;F1R9C3;E9QDH0;D2CFN3;E7FEP5		3	3	3	3.5	122.78	1084	NA	NA	NA	13.9214	NA	15.3815	13.0782	15.2569	14.4221	13.9214	12.0852	15.3815	14.2524	13.796	0	2	0.713556	0.146572	-0.45634	FALSE
zgc:91940	A0A0R4IFC5;Q6DGA7	Uncharacterized protein C17orf62 homolog	5	5	5	26.3	23.632	205	19.1089	19.6858	18.9334	18.8119	17.4108	19.0055	19.1089	19.6858	18.9334	18.8119	17.4108	19.0055	19.2427	18.4094	3	3	0.234675	0.629534	-0.833281	FALSE
nrd1b	Q1L985;A0A0R4IFD3;E7FFV6		12	10	10	13.9	121.33	1061	NA	NA	NA	16.1053	NA	17.3907	13.4389	15.1472	13.4747	16.1053	11.3661	17.3907	14.0203	14.954	0	2	0.667465	0.175571	0.933723	FALSE
A0A0R4IFE3	A0A0R4IFE3		7	7	7	12.1	88.879	774	15.2141	16.0302	NA	16.271	NA	NA	15.2141	16.0302	13.1645	16.271	11.451	13.6566	14.8029	13.7928	2	1	0.5762	0.239427	-1.01007	FALSE
mus81	F1QFT1;Q6GML8;A0A0R4IFE4;Q7SXA9	Crossover junction endonuclease MUS81	5	5	5	9.5	67.552	599	16.8708	17.8261	16.4908	16.8015	15.9549	16.6861	16.8708	17.8261	16.4908	16.8015	15.9549	16.6861	17.0625	16.4808	3	3	0.299109	0.524171	-0.581728	FALSE
A0A0R4IJR6	A0A0R4IJR6;A0A0R4IL00;A0A0R4IFF8;A0A0R4IQ86;A0A0R4IRF9		16	16	16	24.7	95.268	864	19.9905	20.7244	20.2275	19.5044	16.1972	19.8312	19.9905	20.7244	20.2275	19.5044	16.1972	19.8312	20.3142	18.5109	3	3	0.25841	0.58769	-1.8032	FALSE
A0A0R4IT52	A0A0R4IT52;A0A0R4IFG3		5	5	5	6	110.43	993	16.2825	16.1788	15.8173	NA	NA	NA	16.2825	16.1788	15.8173	13.9861	11.1906	13.4345	16.0929	12.8704	3	0	0.0601561	1.22072	-3.22247	FALSE
ctbp2a	F8W571;Q6NZ25;Q7SZN5;Q9DEG6;F8W3U1;F1RA12;F1QMW3;F8W4E9;A0A0R4IFH8;A0A2R8QBA1;F8W3Q3;F8W377;F8W438;F8W509;A0A2R8Q6F5		7	2	2	25.9	34.659	313	17.1154	17.8444	16.5807	NA	NA	15.999	17.1154	17.8444	16.5807	13.2962	12.4486	15.999	17.1802	13.9146	3	1	0.0800307	1.09674	-3.26559	FALSE
A0A2R8QGI4	A0A2R8QGI4;A0A2R8QJB4;A0A0R4IFI0;A0A0R4IAI4		16	16	16	15.5	146.85	1314	18.4638	19.5551	18.1637	18.5658	14.8571	18.3229	18.4638	19.5551	18.1637	18.5658	14.8571	18.3229	18.7275	17.2486	3	3	0.343637	0.4639	-1.47893	FALSE
A0A0R4IFI7	A0A0R4IFI7		2	2	2	4.2	62.919	552	NA	16.4962	NA	16.5149	NA	16.0486	14.2668	16.4962	14.1761	16.5149	11.77	16.0486	14.9797	14.7779	1	2	0.91258	0.039729	-0.201871	FALSE
dnajc7	F1QNW8;A0A0R4IFJ1;A0A2R8RZS4;A0A0R4IFL6;A0A0R4IRN6		28	28	28	54.7	58.955	516	18.7362	20.1529	19.5868	19.6913	17.0595	19.5231	18.7362	20.1529	19.5868	19.6913	17.0595	19.5231	19.4919	18.758	3	3	0.495955	0.304558	-0.73398	FALSE
si:dkeyp-120h9.1;slc7a7	A0A2R8Q995;A0A2R8Q745;A0A2R8QLN1;A0A2R8RXY6;A0A2R8QEN0;A0A0R4IFJ3;A0A2R8RXK1;A0A2R8QJJ5;A0A2R8Q6T0;A5PN01;A0A2R8RWX7;F1R8V8		2	2	2	5.1	54.031	491	NA	NA	16.4205	17.8501	NA	18.5237	13.8987	15.2922	16.4205	17.8501	12.2887	18.5237	15.2038	16.2208	1	2	0.667714	0.175409	1.01705	FALSE
A0A0R4IFJ4	A0A0R4IFJ4;F1QYZ6;B0S5R6		51	51	51	52.2	129.87	1181	21.2634	22.0187	21.2614	21.3332	19.0816	21.8919	21.2634	22.0187	21.2614	21.3332	19.0816	21.8919	21.5145	20.7689	3	3	0.48123	0.317647	-0.745577	FALSE
ckmt2a	A0A0R4IFJ7;A0A2R9YJH5;Q7ZUU6		6	5	4	20.1	46.803	417	18.1096	19.2519	18.2176	17.6962	15.6228	17.3064	18.1096	19.2519	18.2176	17.6962	15.6228	17.3064	18.5264	16.8751	3	3	0.104551	0.980674	-1.65123	FALSE
capn2a	A0A0R4IFK0;F1QMV0		20	20	18	37.1	78.302	698	20.5169	21.5796	20.2255	19.9753	18.2917	20.5698	20.5169	21.5796	20.2255	19.9753	18.2917	20.5698	20.774	19.6123	3	3	0.233245	0.632188	-1.16176	FALSE
A0A0R4IFK5	A0A0R4IFK5		10	10	10	32.1	48.165	420	18.4863	19.2019	18.6396	18.2408	16.644	18.7031	18.4863	19.2019	18.6396	18.2408	16.644	18.7031	18.776	17.8626	3	3	0.278164	0.5557	-0.913307	FALSE
A0A0R4IFK9	A0A0R4IFK9		15	15	15	31.5	57.589	517	19.738	20.421	18.9384	17.9941	16.7371	18.5268	19.738	20.421	18.9384	17.9941	16.7371	18.5268	19.6992	17.7527	3	3	0.0486136	1.31324	-1.94646	FALSE
A0A0R4IFL5	A0A0R4IFL5		23	23	23	51.9	59.313	547	20.9787	21.9925	20.8134	20.7163	19.5132	21.2516	20.9787	21.9925	20.8134	20.7163	19.5132	21.2516	21.2615	20.4937	3	3	0.297863	0.525984	-0.767838	FALSE
nrp1a	A0A0R4IVS1;A0A2R8RMW2;Q1RLY9;F1QXE5;A0A0R4IFP8;Q8QFX6	Neuropilin-1a	3	3	3	10.5	49.362	438	16.2529	16.8818	15.9643	15.477	NA	NA	16.2529	16.8818	15.9643	15.477	11.5273	13.4359	16.3663	13.48	3	1	0.120177	0.92018	-2.88629	FALSE
A0A0R4IFQ9	A0A0R4IFQ9		12	12	12	15.9	99.223	901	NA	NA	NA	17.013	NA	18.6734	14.1089	14.7341	14.1917	17.013	11.6405	18.6734	14.3449	15.7756	0	2	0.570182	0.243986	1.43076	FALSE
mtmr3	A0A0R4ISA8;A0A0R4IFR5;F1QUL8;A0A0R4IYL0		2	2	2	5.5	49.918	438	NA	NA	NA	15.8932	NA	15.9146	13.0373	14.1346	13.5895	15.8932	12.3772	15.9146	13.5872	14.7283	0	2	0.436625	0.359891	1.14119	FALSE
mrpl15	A0A0R4IFR6;Q6DGM3	39S ribosomal protein L15, mitochondrial	6	6	6	30.1	33.421	296	16.7814	17.6669	17.1041	16.6112	NA	16.9848	16.7814	17.6669	17.1041	16.6112	12.2869	16.9848	17.1841	15.2943	3	2	0.336111	0.473518	-1.88982	FALSE
aak1a	A0A0R4IFS2;B0S578		12	12	8	20	90.338	849	17.4789	19.4612	16.773	14.1582	NA	15.3678	17.4789	19.4612	16.773	14.1582	12.5307	15.3678	17.9044	14.0189	3	2	0.0278588	1.55504	-3.88546	TRUE
A0A0R4IFT8	A0A0R4IFT8;A0A0R4IKT6		35	35	35	32.2	153.62	1354	18.2491	19.1923	18.1602	18.4604	15.4694	18.5702	18.2491	19.1923	18.1602	18.4604	15.4694	18.5702	18.5339	17.5	3	3	0.41966	0.377103	-1.03387	FALSE
egfra	A0A0R4IFV9;F1R671;F1RA48;F1RBY7;F1Q7X2		7	7	7	7.4	132.49	1191	17.5051	18.2198	16.814	NA	NA	NA	17.5051	18.2198	16.814	12.9252	12.1428	13.9368	17.513	13.0016	3	0	0.00292403	2.53402	-4.51138	TRUE
A0A0R4IFW4	A0A0R4IFW4		7	7	7	19.4	53.765	485	NA	NA	NA	16.8728	NA	16.7399	13.5747	14.8979	13.5299	16.8728	11.5522	16.7399	14.0008	15.055	0	2	0.612849	0.212646	1.05412	FALSE
ifi35	F1R091;A0A0R4IG08		7	7	7	24.5	42.111	371	17.1233	18.3469	16.3362	17.4218	16.6004	17.1692	17.1233	18.3469	16.3362	17.4218	16.6004	17.1692	17.2688	17.0638	3	3	0.769865	0.113586	-0.205006	FALSE
dnm1a	A0A0R4IG45;F8W429		14	4	1	15.7	94.587	843	17.8857	19.476	NA	NA	15.1513	17.6738	17.8857	19.476	13.5532	14.2107	15.1513	17.6738	16.9716	15.6786	2	2	0.570059	0.24408	-1.29303	FALSE
capn1b	A5PMP1;A0A0R4IG81		4	2	2	5.6	80.109	700	NA	18.9462	16.882	17.7811	16.0521	17.8044	14.2259	18.9462	16.882	17.7811	16.0521	17.8044	16.6847	17.2126	2	3	0.748077	0.126054	0.527845	FALSE
urah;CABZ01117575.1	A0A0R4IGA6;Q06S87-2;Q06S87;E7F0I1	5-hydroxyisourate hydrolase	2	2	2	11.6	15.47	138	NA	NA	NA	17.8044	NA	17.1202	13.4454	15.2241	14.0933	17.8044	11.3503	17.1202	14.2543	15.425	0	2	0.629404	0.20107	1.17068	FALSE
A0A0R4IGB6	A0A0R4IGB6;A0A0R4IS28		8	5	1	32.3	28.295	254	NA	18.8278	17.1092	15.2919	NA	16.3765	13.5911	18.8278	17.1092	15.2919	11.7192	16.3765	16.5094	14.4625	2	2	0.382625	0.417227	-2.04685	FALSE
xpo4	A0A0R4IGB7;B0S8I3;Q802D3	Exportin-4	21	21	21	24.1	129.02	1148	16.8386	18.6415	16.6548	17.3608	12.9538	18.211	16.8386	18.6415	16.6548	17.3608	12.9538	18.211	17.3783	16.1752	3	3	0.547824	0.261359	-1.20309	FALSE
A0A0R4IGB8	A0A0R4IGB8;A0A0R4IBU5;A0A0R4IGN4;A0A0R4IMP4		16	16	16	8.1	333.87	3041	16.9593	16.5774	16.813	17.0364	15.9366	16.9381	16.9593	16.5774	16.813	17.0364	15.9366	16.9381	16.7833	16.6371	3	3	0.72418	0.140153	-0.146205	FALSE
A0A2R8QNB3	A0A2R8QNB3;A0A0R4IGD5;A0A2R8Q209;A0A0R4IXK4;A0A0R4IR96		6	6	6	8.1	111.16	1018	16.6533	17.0676	15.3661	14.208	NA	16.4541	16.6533	17.0676	15.3661	14.208	11.8075	16.4541	16.3623	14.1565	3	2	0.236699	0.625803	-2.20578	FALSE
A0A0R4IGE5	A0A0R4IGE5;A0A0R4IUW7		10	10	10	19.5	63.742	555	NA	NA	NA	17.9692	NA	16.9731	14.4148	14.8055	13.7163	17.9692	12.5055	16.9731	14.3122	15.8159	0	2	0.466538	0.331113	1.50371	FALSE
tpi1b	A0A0R4IGG3;A0A2R8QNR8;Q90XG0;E9QBF0	Triosephosphate isomerase B;Triosephosphate isomerase	18	18	12	73.8	26.826	248	21.6361	22.0577	20.5672	20.8353	18.6719	21.3971	21.6361	22.0577	20.5672	20.8353	18.6719	21.3971	21.4203	20.3014	3	3	0.318894	0.496353	-1.11891	FALSE
A0A0R4IGH7	A0A0R4IGH7		5	5	5	26.1	31.788	280	17.3326	19.1507	17.2843	15.1815	13.6829	15.6267	17.3326	19.1507	17.2843	15.1815	13.6829	15.6267	17.9225	14.8304	3	3	0.022103	1.65555	-3.09216	TRUE
arl1	A0A0R4IGI5;Q6DGK1		6	6	6	41.5	19.151	171	19.8012	20.5446	19.6766	19.3117	18.0078	20.1898	19.8012	20.5446	19.6766	19.3117	18.0078	20.1898	20.0075	19.1698	3	3	0.319557	0.495452	-0.83771	FALSE
stom;stoml3b	O93423;A0A2R8Q993;F1QCQ7;A0A2R8RTR5;A0A2R8QIZ7;A0A2R8QD47;A0A0R4IGK4;E9QIN9;A5PLE0;A0A2R8QHB2;A0A0R4IEC2;F1QP86		8	8	3	34.9	31.604	284	20.1135	20.6497	19.5845	17.991	17.2901	18.2745	20.1135	20.6497	19.5845	17.991	17.2901	18.2745	20.1159	17.8519	3	3	0.00599103	2.2225	-2.26405	TRUE
A0A0R4IGL1	A0A0R4IGL1		9	9	9	35.8	36.841	321	21.9597	24.0914	21.2301	20.2945	20.3659	22.2758	21.9597	24.0914	21.2301	20.2945	20.3659	22.2758	22.4271	20.9787	3	3	0.254424	0.594442	-1.44835	FALSE
hectd1	A0A0R4IGL6;A0A2R8PW57;Q8JFV5;K7DYG3		50	50	50	28.2	277.34	2509	19.8487	20.527	19.0622	18.1322	16.3266	18.4479	19.8487	20.527	19.0622	18.1322	16.3266	18.4479	19.8126	17.6356	3	3	0.0600784	1.22128	-2.17704	FALSE
nipbla	A0A0R4IGM2;F5HSE3	Nipped-B-like protein A	45	45	29	23.4	268.28	2382	14.3654	14.4452	15.1353	18.7141	NA	19.2645	14.3654	14.4452	15.1353	18.7141	12.0974	19.2645	14.6486	16.692	3	2	0.468875	0.328943	2.04337	FALSE
utp6	A0A2R8RMC9;A0A0R4IGM5;A9JTC5;A0A0R4IXD3;A0A0R4IKF5		16	16	16	27.8	69.47	594	15.0446	19.5241	17.5789	17.559	15.8221	18.5632	15.0446	19.5241	17.5789	17.559	15.8221	18.5632	17.3825	17.3148	3	3	0.967075	0.0145396	-0.067753	FALSE
mia3	F1R5N2;A0A0R4IGM8;Q5SP05		2	2	2	1.5	209.59	1874	16.0353	NA	15.755	NA	NA	NA	16.0353	14.5397	15.755	13.4806	11.5233	13.3428	15.4433	12.7822	2	0	0.0310803	1.50751	-2.66111	TRUE
A0A0R4IGN3	A0A0R4IGN3;A0A0R4IBZ3		38	37	37	67.5	51.135	459	20.7037	21.8267	20.1078	20.0292	18.4188	20.8341	20.7037	21.8267	20.1078	20.0292	18.4188	20.8341	20.8794	19.7607	3	3	0.275137	0.560452	-1.11871	FALSE
A0A0R4IGP6	A0A0R4IGP6;A0A0R4IAV3;A0A0R4IAN1		32	4	3	61.7	58.113	532	19.5518	20.1355	19.6929	19.9623	18.816	20.119	19.5518	20.1355	19.6929	19.9623	18.816	20.119	19.7934	19.6324	3	3	0.744864	0.127923	-0.160963	FALSE
A0A0R4IGQ7	A0A0R4IGQ7		7	7	7	27.9	25.062	222	18.4484	17.9376	17.9163	17.2151	15.7685	20.7268	18.4484	17.9376	17.9163	17.2151	15.7685	20.7268	18.1007	17.9035	3	3	0.906015	0.0428645	-0.197278	FALSE
ptprf	A4IFW2;A0A2R8QMX8;A0A2R8QDC8;A0A2R8QPM2;A0A0R4IGS0;A0A2R8QMX7;A0A0H2UKT5;A0A2R8RIG6;A0A2R8QFD2;A0A2R8QS03;F1QLM9;A0A2R8Q7H4;A0A2R8Q001;A0A2R8QEB0;A0A2R8RZG4;A0A2R8Q3X8;A0A0G2KEA8;A0A286Y939;F1RAP4	Receptor-type tyrosine-protein phosphatase F	17	17	15	13.4	213.45	1909	NA	16.3424	NA	17.1599	NA	17.3141	14.4982	16.3424	13.6285	17.1599	11.7048	17.3141	14.823	15.3929	1	2	0.796992	0.0985459	0.569851	FALSE
A0A0R4IGU0	A0A0R4IGU0		5	5	5	21.6	33.208	296	18.38	18.2908	17.4529	14.8448	NA	18.1281	18.38	18.2908	17.4529	14.8448	12.0084	18.1281	18.0412	14.9938	3	2	0.224626	0.64854	-3.04746	FALSE
sbf1	Q1LXZ0;F1QFF3;A0A0R4IGU8;A0A2R8PWA9		17	15	15	14.3	209.12	1849	17.9001	18.4787	17.466	17.7715	NA	17.4298	17.9001	18.4787	17.466	17.7715	11.9591	17.4298	17.9483	15.7201	3	2	0.358063	0.446041	-2.22816	FALSE
rrbp1b	A0A0R4IGW7;Q1LXR3;A0A286YB68;A0A2R8QSB0;A0A2R8QNM4;A0A2R8Q710		10	10	10	15.9	108.93	972	16.9719	18.4844	14.936	15.3426	NA	16.3678	16.9719	18.4844	14.936	15.3426	11.5688	16.3678	16.7974	14.4264	3	2	0.262141	0.581465	-2.37101	FALSE
A0A0R4IH27	A0A0R4IH27		3	3	3	4.5	121.63	1078	15.0789	NA	14.5358	NA	NA	NA	15.0789	14.2867	14.5358	13.9332	11.3595	14.4082	14.6338	13.2337	2	0	0.274818	0.560955	-1.40018	FALSE
rab6a	A0A0R4IH39;A9ULS4;Q6P977		8	2	2	41.8	23.473	208	21.2118	21.5834	20.7587	NA	16.8303	NA	21.2118	21.5834	20.7587	13.3905	16.8303	14.7909	21.1846	15.0039	3	1	0.0203967	1.69044	-6.18073	TRUE
A0A0R4IH55	A0A0R4IH55		35	3	3	28.5	143.39	1264	18.1312	19.7068	18.8848	18.3821	NA	19.6646	18.1312	19.7068	18.8848	18.3821	11.8452	19.6646	18.9076	16.6306	3	2	0.447351	0.349352	-2.27698	FALSE
kdm2aa	A0A0R4IH56;B8A652;F1R1W0		18	16	16	15.1	145.24	1295	17.2036	18.316	17.3243	16.8023	NA	16.42	17.2036	18.316	17.3243	16.8023	12.1465	16.42	17.6146	15.1229	3	2	0.233201	0.63227	-2.49171	FALSE
A0A0R4IH57	A0A0R4IH57		5	5	5	29.3	30.514	270	16.7228	18.1803	15.0912	16.9808	14.4468	17.6566	16.7228	18.1803	15.0912	16.9808	14.4468	17.6566	16.6648	16.3614	3	3	0.82995	0.0809481	-0.303421	FALSE
A0A0R4IH74	A0A0R4IH74		2	2	2	3.8	58.536	520	NA	NA	NA	17.2346	NA	17.3044	13.8174	14.5343	13.784	17.2346	11.8893	17.3044	14.0452	15.4761	0	2	0.509509	0.292848	1.43087	FALSE
A0A0R4IH79	A0A0R4IH79;A0A0R4IPW4		26	26	26	30.3	107.79	966	19.7981	20.2801	19.4809	18.3844	17.2792	18.9438	19.7981	20.2801	19.4809	18.3844	17.2792	18.9438	19.8531	18.2025	3	3	0.0590735	1.22861	-1.65057	FALSE
bco1	A0A0R4IH96;Q7ZTS0;A0A0R4IPQ5		11	11	11	29.2	64.203	565	19.627	21.0469	19.4348	16.5133	16.229	16.3855	19.627	21.0469	19.4348	16.5133	16.229	16.3855	20.0362	16.376	3	3	0.0167425	1.77618	-3.66029	TRUE
A0A0R4IHD6	A0A0R4IHD6;A0A0R4IGT2		3	3	3	9.6	55.172	492	14.6584	16.5309	13.0763	NA	NA	14.0591	14.6584	16.5309	13.0763	13.6547	11.6348	14.0591	14.7552	13.1162	3	1	0.264583	0.577438	-1.63904	FALSE
A0A0R4IHE6	A0A0R4IHE6;A0A0R4IPM0		19	2	2	20	127.67	1121	NA	NA	17.4931	21.9949	21.1476	22.399	14.4914	15.1405	17.4931	21.9949	21.1476	22.399	15.7084	21.8472	1	3	0.0120129	1.92035	6.13881	TRUE
A0A0R4IHF6	A0A0R4IHF6		2	2	2	5.3	77.317	682	15.5821	16.769	15.6755	14.0904	NA	15.5549	15.5821	16.769	15.6755	14.0904	12.3783	15.5549	16.0089	14.0078	3	2	0.148769	0.827488	-2.00104	FALSE
A0A0R4IHI9	A0A0R4IHI9;F6P9Q3;A0A2R8QPB7;A0A2R8QIR8		6	5	5	6.9	140.01	1234	17.5736	17.9288	17.242	NA	NA	16.2328	17.5736	17.9288	17.242	13.2069	11.5432	16.2328	17.5815	13.6609	3	1	0.100934	0.995963	-3.92051	FALSE
A0A2R8Q8P7	A0A2R8Q8P7;A0A0R4IHJ1		4	4	4	39.8	9.9214	88	22.2732	23.1188	21.654	20.5161	18.4913	20.889	22.2732	23.1188	21.654	20.5161	18.4913	20.889	22.3487	19.9655	3	3	0.0647082	1.18904	-2.38321	FALSE
itga6b	A0A0R4IHK8;B8A5K2;F8W4L2;A0A0G2KGI2;A8WHQ7;A8WHQ8		4	4	4	5.9	120.17	1080	16.2641	18.1435	NA	NA	NA	16.0501	16.2641	18.1435	13.5445	13.1847	12.2428	16.0501	15.984	13.8259	2	1	0.288504	0.539849	-2.15812	FALSE
A0A0R4IHL6	A0A0R4IHL6;A0A0R4IW61;A0A0R4IYB9;A0A0R4IX97		13	13	3	23	73.669	647	18.5798	19.64	17.9605	17.1688	15.7051	NA	18.5798	19.64	17.9605	17.1688	15.7051	13.9943	18.7267	15.6227	3	2	0.0570378	1.24384	-3.10401	FALSE
bpnt1	Q5RGA7;A0A0R4IHR0;A0A2R8RUD6;A0A2R8QN59;E9QE61		11	11	11	37.5	33.101	309	20.7335	21.8753	20.1858	19.8885	18.5334	20.4583	20.7335	21.8753	20.1858	19.8885	18.5334	20.4583	20.9315	19.6267	3	3	0.161355	0.792219	-1.3048	FALSE
A0A0R4II73	A0A0R4II73;A0A0R4IHT0;A0A0R4IB76		33	33	33	58	72.862	660	21.8482	22.2889	21.3224	20.7427	19.1675	21.1284	21.8482	22.2889	21.3224	20.7427	19.1675	21.1284	21.8198	20.3462	3	3	0.117667	0.929346	-1.47364	FALSE
rock2a	Q90Y37;A0A0R4IHT4	Rho-associated protein kinase	30	24	23	26.7	159.77	1375	17.8579	18.6402	17.548	17.2384	15.1231	18.5481	17.8579	18.6402	17.548	17.2384	15.1231	18.5481	18.0153	16.9699	3	3	0.408086	0.389248	-1.04548	FALSE
glrx3	A0A0R4IHU9;Q5XJ54	Glutaredoxin 3	16	16	16	56.1	36.315	326	18.9942	20.1043	19.0394	19.2065	16.8982	19.4623	18.9942	20.1043	19.0394	19.2065	16.8982	19.4623	19.3793	18.5223	3	3	0.413248	0.383789	-0.857004	FALSE
A0A0R4IHV1	A0A0R4IHV1		16	12	12	37.4	58.34	530	17.6835	19.8179	19.2921	17.4659	16.5985	18.1627	17.6835	19.8179	19.2921	17.4659	16.5985	18.1627	18.9312	17.409	3	3	0.132663	0.877251	-1.52217	FALSE
gps1	A0AUR9;A0A0R4IHV6;B0S7K9		16	16	16	42.5	55.175	487	19.0092	19.6691	19.0264	19.6394	17.0609	19.8247	19.0092	19.6691	19.0264	19.6394	17.0609	19.8247	19.2349	18.8417	3	3	0.70618	0.151085	-0.393239	FALSE
A0A0R4IHW6	A0A0R4IHW6		63	63	63	32.9	258.83	2290	18.4235	19.6941	19.4376	21.0683	16.921	21.3748	18.4235	19.6941	19.4376	21.0683	16.921	21.3748	19.1851	19.788	3	3	0.720036	0.142646	0.602956	FALSE
A0A0R4ILL8	A0A0R4ILL8;A0A0R4IHX2		9	9	9	19.5	64.9	574	17.5555	17.1687	18.2627	16.8876	15.7266	16.9609	17.5555	17.1687	18.2627	16.8876	15.7266	16.9609	17.6623	16.5251	3	3	0.0938222	1.02769	-1.13725	FALSE
A0A0R4ITI5	A0A0R4ITI5;A0A0R4IHZ5;A0A0R4ITR2;F6PBZ5;A0A0R4IHN8		23	18	18	38.8	70.517	631	18.2754	20.142	18.4315	18.441	17.6935	19.5578	18.2754	20.142	18.4315	18.441	17.6935	19.5578	18.9496	18.5641	3	3	0.657929	0.181821	-0.385516	FALSE
A0A0R4II06	A0A0R4II06;A0A0R4IPJ7;A0A0R4IXL3		33	33	33	36.6	286.38	2601	NA	21.7135	12.7475	12.8908	NA	16.4295	13.6427	21.7135	12.7475	12.8908	11.4587	16.4295	16.0346	13.593	2	2	0.502321	0.299019	-2.44158	FALSE
A0A0R4II12	A0A0R4II12;A0A0R4IPP1;A0A0J9YJ93		16	16	16	29.3	82.45	748	18.1375	19.4856	18.0269	16.0703	12.1054	14.2855	18.1375	19.4856	18.0269	16.0703	12.1054	14.2855	18.55	14.1537	3	3	0.046359	1.33387	-4.39622	TRUE
A0A0R4II16	A0A0R4II16		9	9	9	37.9	29.746	272	18.1797	18.3563	18.9376	17.8938	16.7636	18.1248	18.1797	18.3563	18.9376	17.8938	16.7636	18.1248	18.4912	17.5941	3	3	0.155017	0.80962	-0.897142	FALSE
A0A0R4II20	A0A0R4II20;A0A2R8RXG6		30	30	30	12	335.8	3075	14.8227	14.8176	14.0757	17.9618	NA	18.7751	14.8227	14.8176	14.0757	17.9618	11.5797	18.7751	14.572	16.1055	3	2	0.570405	0.243816	1.53353	FALSE
si:ch1073-110a20.1	A0A0R4II66;E9QC51		5	3	3	20.7	27.691	242	18.4311	20.0526	18.5611	NA	16.7695	17.9527	18.4311	20.0526	18.5611	14.0005	16.7695	17.9527	19.0149	16.2409	3	2	0.126844	0.896731	-2.77401	FALSE
A0A0R4II89	A0A0R4II89;A0A0R4IGK9		31	31	5	59.3	59.702	526	22.868	23.3936	22.6785	21.3646	21.3003	21.7533	22.868	23.3936	22.6785	21.3646	21.3003	21.7533	22.98	21.4727	3	3	0.00646621	2.18935	-1.50729	TRUE
stmn1a	Q1RLQ1;A0A0R4II97	Stathmin	8	8	8	49.3	17.055	148	NA	18.7145	NA	20.0609	17.8447	20.1677	13.3286	18.7145	14.2987	20.0609	17.8447	20.1677	15.4473	19.3578	1	3	0.127581	0.894213	3.91049	FALSE
tln2a	A0A0R4IIA7;F1QUA3;A0A0R4IKN2		27	14	11	15.3	271.18	2543	16.9077	17.8602	15.4795	14.8151	NA	16.3398	16.9077	17.8602	15.4795	14.8151	11.4233	16.3398	16.7491	14.1927	3	2	0.214668	0.668233	-2.55639	FALSE
aldh5a1	F1R9T0;A0A2R8RQM6;A0A0R4IIB7;F1QE89;A0A2R8QCX2;A0A140LFW6		18	18	18	41.5	51.378	480	18.039	19.0097	18.5878	19.8225	13.3021	20.2226	18.039	19.0097	18.5878	19.8225	13.3021	20.2226	18.5455	17.7824	3	3	0.766963	0.115226	-0.763114	FALSE
A0A0R4IIC4	A0A0R4IIC4		7	7	7	5.4	214.16	1942	17.1734	17.3322	16.6547	NA	NA	NA	17.1734	17.3322	16.6547	12.9756	11.6116	14.4443	17.0534	13.0105	3	0	0.032257	1.49138	-4.04293	TRUE
A0A0R4IID7	A0A0R4IID7;A0A2R8QEM1		16	10	10	39.8	69.042	664	18.3953	18.7343	15.9521	16.4557	14.3243	17.3029	18.3953	18.7343	15.9521	16.4557	14.3243	17.3029	17.6939	16.0276	3	3	0.252201	0.598253	-1.66627	FALSE
ubfd1	A0A0R4IIH0;A3KNV8;A0A0R4IYY8		4	4	4	17.2	32.017	290	16.8078	18.5694	17.6467	16.7283	15.4291	17.8099	16.8078	18.5694	17.6467	16.7283	15.4291	17.8099	17.6746	16.6558	3	3	0.304887	0.515862	-1.01886	FALSE
A0A0R4IIH4	A0A0R4IIH4;A0A0R4IRZ3		14	14	14	11.9	171.49	1497	NA	NA	NA	16.2706	NA	16.9877	13.5622	14.5154	13.2247	16.2706	12.1474	16.9877	13.7674	15.1352	0	2	0.46294	0.334475	1.36777	FALSE
A0A0R4IIH9	A0A0R4IIH9;F8W3J8		11	11	11	36.5	38.337	345	14.7939	17.9984	16.4253	18.6986	14.1619	18.5885	14.7939	17.9984	16.4253	18.6986	14.1619	18.5885	16.4059	17.1496	3	3	0.697944	0.15618	0.74379	FALSE
snx12	Q6NYP1;A2RV07;Q6TNQ4;Q803J1;A0A0R4IIM0;F1RDJ8		3	3	3	23.2	17.602	151	NA	NA	NA	NA	14.1079	16.7121	13.3389	14.5765	13.8635	12.98	14.1079	16.7121	13.9263	14.6	0	2	0.61155	0.213568	0.673713	FALSE
A0A2R8QL18	A0A2R8QL18;A0A0R4ILB1;A0A0R4IIN9;A0A2R8QBK0		15	15	15	19.9	111.38	979	17.737	18.0885	17.0015	18.0609	14.1006	17.6495	17.737	18.0885	17.0015	18.0609	14.1006	17.6495	17.609	16.6036	3	3	0.51126	0.291359	-1.00537	FALSE
A0A0R4IIP1	A0A0R4IIP1;A0A0R4IQ00		36	36	36	50	75.464	660	20.6594	21.6259	20.8642	18.8272	18.8258	19.2692	20.6594	21.6259	20.8642	18.8272	18.8258	19.2692	21.0498	18.9741	3	3	0.00847857	2.07168	-2.07578	TRUE
dnm2a	Q4V8Z7;T1SXK0;A0A0R4IIR1		30	30	12	42.3	86.082	755	19.378	20.452	18.9389	18.4271	16.3606	19.0925	19.378	20.452	18.9389	18.4271	16.3606	19.0925	19.5896	17.96	3	3	0.177616	0.750517	-1.62959	FALSE
A0A0R4IIR5	A0A0R4IIR5;A0A2R8Q383;A0A2R8Q583;A0A2R8QTA8;A0A2R8QAK9;B0UYS2		5	5	5	12.8	58.697	523	17.7992	NA	18.4261	18.8152	16.8501	19.0718	17.7992	14.5579	18.4261	18.8152	16.8501	19.0718	16.9278	18.2457	2	3	0.408185	0.389143	1.31798	FALSE
lsg1	A0A0R4IIR9;Q6NY89	Large subunit GTPase 1 homolog	11	11	11	21.7	72.969	640	NA	14.8736	14.7812	17.9555	13.9379	18.5038	13.5498	14.8736	14.7812	17.9555	13.9379	18.5038	14.4015	16.7991	2	3	0.232802	0.633014	2.39755	FALSE
stambpb	F1QW91;A0A0R4IIS6		3	2	2	8.4	47.722	418	16.0356	NA	NA	15.9166	NA	16.6369	16.0356	14.473	13.2658	15.9166	11.985	16.6369	14.5915	14.8462	1	2	0.886952	0.0520997	0.254735	FALSE
zgc:172323	A9JRG7;A0A0R4IIU9		9	9	8	21.5	85.468	847	19.1526	19.4027	17.2595	NA	NA	NA	19.1526	19.4027	17.2595	13.1951	12.0154	13.9416	18.6049	13.0507	3	0	0.00359092	2.44479	-5.55424	TRUE
A0A0R4IML8	A0A0R4IML8;A0A0R4IIV9		8	8	8	30.3	38.296	343	18.1429	18.8425	18.4644	16.1025	16.8894	17.4326	18.1429	18.8425	18.4644	16.1025	16.8894	17.4326	18.4832	16.8082	3	3	0.0307108	1.51271	-1.67506	TRUE
A0A0R4IJ00	A0A0R4IJ00;A0A0R4IG42;A0A0R4IEP7;A0A0R4IXI3;A0A0R4IE12		14	14	1	36	50.3	450	17.3826	NA	16.9096	19.0788	14.897	18.8142	17.3826	14.9125	16.9096	19.0788	14.897	18.8142	16.4016	17.5967	2	3	0.494391	0.30593	1.19509	FALSE
chia.6	F1QJL0;A0A0R4IJ02;B7ZVM0		3	3	3	10.8	53.537	480	18.3837	19.11	16.3651	NA	15.689	14.4799	18.3837	19.11	16.3651	13.744	15.689	14.4799	17.9529	14.6376	3	2	0.0349967	1.45597	-3.31529	TRUE
ikbkap	A0A0R4IJ07;E9QB69;A0A0R4IKD3		21	21	21	18.6	147.18	1311	17.3349	18.4515	17.7967	18.7175	14.7735	19.3085	17.3349	18.4515	17.7967	18.7175	14.7735	19.3085	17.861	17.5998	3	3	0.87308	0.058946	-0.261234	FALSE
atp1a1b	A0A0R4IJ10;B0R068;B3DFZ2		37	13	9	40.8	112.95	1027	NA	NA	NA	18.7089	12.5134	18.1601	14.0874	14.3272	13.5108	18.7089	12.5134	18.1601	13.9751	16.4608	0	3	0.335778	0.473948	2.48566	FALSE
A0A0R4IJ12	A0A0R4IJ12		4	4	4	20.1	27.365	249	18.8518	19.4484	19.0389	19.0517	14.5341	18.8173	18.8518	19.4484	19.0389	19.0517	14.5341	18.8173	19.113	17.4677	3	3	0.378928	0.421443	-1.64534	FALSE
smarca2	A0A2R8QHR6;A0A2R8QPC0;Q1MTE3;A0A0R4IJ25;F6NTB4		26	16	16	18.4	177.62	1562	15.2682	NA	15.5239	17.5535	NA	17.6972	15.2682	14.7555	15.5239	17.5535	11.8601	17.6972	15.1826	15.7036	2	2	0.812379	0.0902413	0.521083	FALSE
elovl5	A0A0R4IJ47;A0A0R4IW09;Q8AX86	Elongation of very long chain fatty acids protein	2	2	2	15.2	15.07	125	NA	NA	NA	16.1423	NA	18.6173	13.7298	14.8355	14.1573	16.1423	11.8588	18.6173	14.2408	15.5395	0	2	0.579822	0.236705	1.29865	FALSE
rps19	Q6PBW7;A0A0R4IJ49;E9QHH0		11	11	11	58.2	15.941	146	21.2011	22.2729	20.8222	20.9884	19.5758	21.238	21.2011	22.2729	20.8222	20.9884	19.5758	21.238	21.4321	20.6007	3	3	0.287814	0.540889	-0.831363	FALSE
oxct1a	Q6AZB2;A0A0R4IJ61;F1REG7;B0S6X0	Succinyl-CoA:3-ketoacid-coenzyme A transferase	12	12	10	28.8	57.202	525	20.0706	21.4521	20.3067	19.272	18.8954	19.5751	20.0706	21.4521	20.3067	19.272	18.8954	19.5751	20.6098	19.2475	3	3	0.0675449	1.17041	-1.36232	FALSE
A0A0R4IJ75	A0A0R4IJ75		34	34	34	20.4	244.75	2192	19.3082	19.9641	19.1734	16.6646	15.7157	18.0564	19.3082	19.9641	19.1734	16.6646	15.7157	18.0564	19.4819	16.8122	3	3	0.0462384	1.335	-2.66967	TRUE
slmapa	F6NHQ1;Q08BE3;A0A0R4IJ91;A0A2R8QQ99;F6NHV5;A0A0R4IVJ2;A0A0R4IWW2;A0A0R4IZ82;A0A0R4IFV3		13	13	13	21.1	92.334	806	17.8522	18.566	16.9041	16.7239	13.8414	16.9513	17.8522	18.566	16.9041	16.7239	13.8414	16.9513	17.7741	15.8388	3	3	0.183648	0.736013	-1.93524	FALSE
pkn2	A0A2R8RQU7;A0A0R4IJB4;A0A2R8RL78;A7MBL8;A0A2R8QG56;Q08BD6	Serine/threonine-protein kinase N2	11	7	7	13.8	109.31	964	NA	NA	NA	16.3161	NA	16.9824	13.5979	14.7248	12.9434	16.3161	11.2498	16.9824	13.7554	14.8494	0	2	0.612635	0.212798	1.09406	FALSE
A0A0R4IJC7	A0A0R4IJC7;E9QCT7;E7EZJ5		7	7	7	16.4	79.329	715	18.5636	19.3906	18.7226	17.2612	NA	17.9515	18.5636	19.3906	18.7226	17.2612	12.1782	17.9515	18.8923	15.797	3	2	0.229532	0.639157	-3.0953	FALSE
A0A0R4IJE4	A0A0R4IJE4;A0A0R4IW08;A0A2R8QIG5		5	4	4	15	38.843	347	NA	NA	NA	17.0518	15.5199	17.3172	14.4402	14.9111	13.3864	17.0518	15.5199	17.3172	14.2459	16.6296	0	3	0.031542	1.50111	2.38374	TRUE
itga1	E7F2X5;A0A0R4IJF2;E9QDD7		14	14	14	14.9	131.87	1178	17.413	18.4782	17.0649	16.372	16.3131	17.0649	17.413	18.4782	17.0649	16.372	16.3131	17.0649	17.652	16.5833	3	3	0.111923	0.951079	-1.06869	FALSE
mark2b	A0A0R4IJG1;E7F0G7;A0A1D5NT00;A0A1D5NT22		12	4	4	20.5	84.755	767	16.6331	17.3332	16.3619	NA	NA	16.0451	16.6331	17.3332	16.3619	12.8156	11.9591	16.0451	16.7761	13.6066	3	1	0.119033	0.924333	-3.16945	FALSE
smg7	A0A0R4IJJ6;Q1LVF3		7	7	7	5.7	126.74	1130	16.7672	17.9998	16.4342	16.0435	NA	16.5103	16.7672	17.9998	16.4342	16.0435	11.6448	16.5103	17.067	14.7329	3	2	0.26777	0.572237	-2.33419	FALSE
ephb4a	A0A0R4IJK3;O73875	Receptor protein-tyrosine kinase	3	2	1	4.7	106.46	960	16.3244	16.6593	15.1987	NA	NA	NA	16.3244	16.6593	15.1987	13.0534	12.0914	13.4249	16.0608	12.8565	3	0	0.00590206	2.229	-3.20425	TRUE
A0A0R4IJL2	A0A0R4IJL2;A0A2R8QPJ2;A0A2R8RN33		4	4	4	11	49.319	437	17.5975	19.8417	17.8634	16.3236	16.9068	17.9054	17.5975	19.8417	17.8634	16.3236	16.9068	17.9054	18.4342	17.0453	3	3	0.187107	0.727911	-1.38893	FALSE
A0A0R4IJL5	A0A0R4IJL5;Q5TZ95		3	3	3	6.4	56.502	498	17.776	18.118	16.3796	NA	NA	16.0607	17.776	18.118	16.3796	13.9312	12.1795	16.0607	17.4245	14.0572	3	1	0.0771255	1.1128	-3.36735	FALSE
vamp3;vamp2	Q6IQK3;A0A0R4IJN3;Q7SZZ5;Q6PBJ3		3	3	3	47.1	11.355	102	17.8802	NA	17.3661	16.6498	14.0196	18.1054	17.8802	14.9035	17.3661	16.6498	14.0196	18.1054	16.7166	16.2583	2	3	0.777244	0.109443	-0.458347	FALSE
A0A0R4IJV5	A0A0R4IJV5		7	7	7	16	68.511	608	16.578	17.6767	NA	15.741	NA	NA	16.578	17.6767	13.6842	15.741	12.3589	13.4479	15.9796	13.8493	2	1	0.244071	0.612484	-2.13033	FALSE
A0A0R4IJY6	A0A0R4IJY6		14	6	6	7.3	227.48	1972	14.1964	20.2697	NA	12.1558	NA	13.1574	14.1964	20.2697	12.7589	12.1558	11.8989	13.1574	15.7416	12.404	2	2	0.28273	0.548628	-3.33765	FALSE
ankfy1	A0A0R4IK06;A0A2R8RKP9;A2CER9		26	26	26	35.3	127.66	1167	19.4172	20.1688	19.3402	17.1043	16.4845	18.3266	19.4172	20.1688	19.3402	17.1043	16.4845	18.3266	19.6421	17.3051	3	3	0.0321552	1.49275	-2.33692	TRUE
f11r.1	E7F4I2;Q66I72;A0A0R4IK10		8	8	8	41.9	31.748	289	17.3183	18.2503	17.2854	18.2269	15.5259	19.1006	17.3183	18.2503	17.2854	18.2269	15.5259	19.1006	17.618	17.6178	3	3	0.999878	5.2949e-05	-0.000190125	FALSE
A0A0R4IK14	A0A0R4IK14;A0A0R4INT2		11	11	7	34.1	47.582	425	18.6326	19.8334	19.1582	NA	17.5975	NA	18.6326	19.8334	19.1582	13.586	17.5975	13.6863	19.2081	14.9566	3	1	0.0759493	1.11948	-4.25146	FALSE
LOC566404	E7F5M5;A0A0R4IK17		8	8	8	9.2	139.49	1237	16.1225	15.5389	13.668	16.292	NA	16.9741	16.1225	15.5389	13.668	16.292	11.5317	16.9741	15.1098	14.9326	3	2	0.930869	0.0311115	-0.177174	FALSE
A0A0R4IK18	A0A0R4IK18		4	4	4	13.8	50.661	455	17.6325	19.4206	NA	16.0002	14.803	17.816	17.6325	19.4206	13.9255	16.0002	14.803	17.816	16.9928	16.2064	2	3	0.697231	0.156624	-0.78641	FALSE
A0A0R4IK35	A0A0R4IK35		10	10	10	32	29.642	259	20.0998	20.5962	19.3104	20.6327	17.1151	21.1216	20.0998	20.5962	19.3104	20.6327	17.1151	21.1216	20.0022	19.6231	3	3	0.796845	0.0986263	-0.379026	FALSE
A0A0R4IK46	A0A0R4IK46		4	4	4	14.5	39.905	339	16.0305	NA	15.9193	16.525	NA	16.9907	16.0305	14.659	15.9193	16.525	11.9797	16.9907	15.5363	15.1651	2	2	0.841199	0.0751015	-0.371125	FALSE
A0A0R4IK63	A0A0R4IK63;A0A0R4IVY3		27	27	27	23.9	175.44	1540	19.1677	19.1593	18.4462	17.3686	15.8477	18.3776	19.1677	19.1593	18.4462	17.3686	15.8477	18.3776	18.9244	17.198	3	3	0.132904	0.876462	-1.72641	FALSE
A0A0R4IK68	A0A0R4IK68;A0A0R4IWM1		13	13	3	27	55.687	496	16.3236	18.0929	16.0458	NA	12.4902	16.6972	16.3236	18.0929	16.0458	13.4694	12.4902	16.6972	16.8207	14.219	3	2	0.166416	0.778805	-2.60177	FALSE
A0A0R4IK82	A0A0R4IK82;A0A0R4IUH7		17	17	17	22.6	102.63	906	18.0035	19.3301	19.3553	17.7479	15.8206	18.1879	18.0035	19.3301	19.3553	17.7479	15.8206	18.1879	18.8963	17.2521	3	3	0.140624	0.851942	-1.64416	FALSE
A0A0R4ITH0	A0A0R4ITH0;A0A0R4IKB1;A0A0R4IY57		3	3	3	19	17.5	163	17.0498	20.8573	17.7887	18.9747	16.6982	19.8005	17.0498	20.8573	17.7887	18.9747	16.6982	19.8005	18.5653	18.4911	3	3	0.9628	0.0164638	-0.0741559	FALSE
ect2	Q6DRB9;A0A2R8RJY1;F1QVS6;A0A2R8Q1Z1;A0A0R4IKD5		2	2	2	4	99.539	878	15.4177	NA	16.0553	NA	NA	15.391	15.4177	13.7748	16.0553	12.985	11.7461	15.391	15.0826	13.3741	2	1	0.260735	0.583801	-1.70854	FALSE
atf7ip	A0A0R4IKD6;F8W5Q4;A0JME2;F8W2R7;F8W4P6;F8W2I7;F8W418	Activating transcription factor 7-interacting protein 1	17	17	17	35	85.337	816	19.2406	19.7031	18.6266	16.5238	13.6842	18.6039	19.2406	19.7031	18.6266	16.5238	13.6842	18.6039	19.1901	16.2707	3	3	0.172247	0.763847	-2.91944	FALSE
A0A0R4IKF0	A0A0R4IKF0		20	20	20	53.7	30.139	257	22.1366	23.0568	22.8138	22.0051	20.558	22.6003	22.1366	23.0568	22.8138	22.0051	20.558	22.6003	22.669	21.7211	3	3	0.256213	0.591399	-0.94793	FALSE
A0A0R4IKG8	A0A0R4IKG8		5	2	2	12.9	54.504	488	17.5491	17.705	18.0005	NA	NA	NA	17.5491	17.705	18.0005	13.8639	12.156	13.2389	17.7515	13.0862	3	0	0.00783847	2.10577	-4.66528	TRUE
A0A0R4IKH3	A0A0R4IKH3;A0A140LFU9;A0A1D5NSI5		10	7	7	37.7	32.539	289	18.4893	19.5874	17.7447	17.5104	NA	19.5437	18.4893	19.5874	17.7447	17.5104	12.3645	19.5437	18.6072	16.4729	3	2	0.424847	0.371767	-2.13428	FALSE
fbln1	A0A0R4ILN6;A0A0R4IKI0;O42182-2;O42182	Fibulin-1	3	3	3	8.9	53.422	496	14.6028	16.3504	15.7514	13.5367	NA	14.6739	14.6028	16.3504	15.7514	13.5367	11.7847	14.6739	15.5682	13.3318	3	2	0.0994908	1.00222	-2.2364	FALSE
A0A0R4IKJ1	A0A0R4IKJ1;A0A5H1ZRI4		9	9	9	14.4	81.296	721	NA	NA	16.084	16.6665	NA	17.3062	14.4203	14.3431	16.084	16.6665	11.6538	17.3062	14.9491	15.2088	1	2	0.900609	0.0454639	0.25973	FALSE
A0A0R4IVD0	A0A0R4IVD0;A0A0R4IKJ3		6	6	4	3.9	246.1	2285	NA	NA	NA	14.3166	NA	16.1679	13.3434	14.9411	14.0935	14.3166	11.4741	16.1679	14.126	13.9862	0	2	0.930071	0.0314841	-0.139816	FALSE
ptcd3	A0A0R4IKN8;Q32LU7	Pentatricopeptide repeat domain-containing protein 3, mitochondrial	11	11	11	20.2	76.046	667	18.371	19.0281	18.2807	17.4767	15.058	17.4922	18.371	19.0281	18.2807	17.4767	15.058	17.4922	18.5599	16.6756	3	3	0.136257	0.865642	-1.8843	FALSE
A0A0R4IKR1	A0A0R4IKR1		3	3	3	22	17.06	159	NA	17.83	16.6273	17.0074	NA	17.2132	13.8895	17.83	16.6273	17.0074	12.2124	17.2132	16.1156	15.4777	2	2	0.768107	0.114578	-0.637909	FALSE
cyp2aa2	A0A0R4IKR6;A0A0R4IFF1;F1Q7C7		2	2	2	8	49.574	436	16.3582	17.4728	16.5815	NA	NA	NA	16.3582	17.4728	16.5815	13.0526	11.5552	14.1904	16.8042	12.9327	3	0	0.022597	1.64595	-3.87142	TRUE
A0A0R4IKR8	A0A0R4IKR8;A0A0R4ITB0		16	15	15	18.3	120.03	1065	17.9373	19.3948	18.1756	16.8466	12.3581	15.0885	17.9373	19.3948	18.1756	16.8466	12.3581	15.0885	18.5026	14.7644	3	3	0.0906631	1.04257	-3.73816	FALSE
A0A0R4IXX7	A0A0R4IXX7;A0A0R4IKT5		8	8	8	6.3	221.36	2005	16.8037	17.2793	16.8618	17.5129	NA	17.1457	16.8037	17.2793	16.8618	17.5129	12.2942	17.1457	16.9816	15.6509	3	2	0.512072	0.290669	-1.33068	FALSE
A0A0R4IKU1	A0A0R4IKU1;A0A2R8QGT3;A0A0R4IFB7;A0A2R8Q0M9;A0A2R8Q4E4;A0A2R8QJY5		5	5	4	7.7	101.65	926	NA	NA	NA	14.5681	NA	17.4474	13.7485	15.4485	13.8666	14.5681	11.5073	17.4474	14.3545	14.5076	0	2	0.938808	0.0274233	0.153085	FALSE
A0A0R4IKV1	A0A0R4IKV1;A0A2R8QCY3		26	26	26	45.4	73.249	625	21.1075	21.6865	20.5981	16.0363	17.4469	17.7764	21.1075	21.6865	20.5981	16.0363	17.4469	17.7764	21.1307	17.0865	3	3	0.00574292	2.24087	-4.0442	TRUE
nadk2	A0A0R4IKV3;F1R3X7;E9QC75		16	16	16	47.2	48.34	430	19.1541	20.1335	18.9948	NA	16.0338	NA	19.1541	20.1335	18.9948	13.2987	16.0338	14.0235	19.4275	14.452	3	1	0.0145459	1.83726	-4.97545	TRUE
lrwd1	A0A0R4IKV7;B0R160	Leucine-rich repeat and WD repeat-containing protein 1	4	4	4	6	85.601	768	NA	NA	NA	15.4768	NA	16.2808	13.7134	14.7555	14.2558	15.4768	11.4412	16.2808	14.2415	14.3996	0	2	0.926376	0.0332128	0.158077	FALSE
eif4a3	A0A0R4IKW3;Q7ZVA6	Eukaryotic initiation factor 4A-III	31	25	25	62.1	46.477	406	20.4611	21.9962	21.0415	21.3328	20.0179	21.8348	20.4611	21.9962	21.0415	21.3328	20.0179	21.8348	21.1663	21.0618	3	3	0.889292	0.0509556	-0.104423	FALSE
slc44a2	A0A0R4IKW4;A0A0R4IB66;Q7SYC9	Choline transporter-like protein 2	10	10	10	19.1	74.375	655	19.9466	20.0514	18.5272	18.0864	16.0724	18.178	19.9466	20.0514	18.5272	18.0864	16.0724	18.178	19.5084	17.4456	3	3	0.0777045	1.10955	-2.06285	FALSE
tsr1	A0A0R4IKX4;E7FCX4;F8W570;F1Q594		20	20	20	29.9	93.263	822	19.8564	18.9949	19.642	19.4161	17.5813	19.2641	19.8564	18.9949	19.642	19.4161	17.5813	19.2641	19.4978	18.7538	3	3	0.337521	0.471699	-0.743935	FALSE
ap2m1b;ap2m1a	I3IT87;G1K2F5;F1RD00;F1Q9V1;A0A0R4IL09;Q7ZW98;Q6NWK2;A8E7K7;F1QLI6	AP-2 complex subunit mu-B;AP-2 complex subunit mu-A	24	24	24	50.7	49.464	434	20.4032	21.5927	20.4445	19.9866	18.9163	20.3944	20.4032	21.5927	20.4445	19.9866	18.9163	20.3944	20.8135	19.7658	3	3	0.150641	0.822056	-1.04769	FALSE
ddx46	A0A0R4IL10;Q4TVV3	Probable ATP-dependent RNA helicase DDX46	47	47	47	49.9	115.09	1018	21.0295	22.0632	21.4582	21.3614	19.6506	21.6932	21.0295	22.0632	21.4582	21.3614	19.6506	21.6932	21.517	20.9017	3	3	0.447316	0.349386	-0.615224	FALSE
A0A0R4IL24	A0A0R4IL24;F1QN68;A5WV18;F1QVK9		10	10	10	18.6	87.234	762	15.8319	15.8559	14.8351	16.2866	NA	17.5559	15.8319	15.8559	14.8351	16.2866	11.8161	17.5559	15.5076	15.2196	3	2	0.884937	0.0530879	-0.288059	FALSE
A0A0R4IL29	A0A0R4IL29		23	13	13	51.8	48.287	417	21.6881	22.9911	21.6816	21.0261	19.1742	21.6636	21.6881	22.9911	21.6816	21.0261	19.1742	21.6636	22.1203	20.6213	3	3	0.174985	0.756999	-1.49899	FALSE
A0A0R4IL71	A0A0R4IL71		43	43	43	43.1	115.53	998	21.3302	22.2013	21.5111	20.9328	19.08	21.4778	21.3302	22.2013	21.5111	20.9328	19.08	21.4778	21.6809	20.4969	3	3	0.239316	0.621028	-1.18404	FALSE
ephb2b;ephb2a	A2CEJ3;A0A0R4ILA5;F1RCR4;A0A2R8QG72;A0A2R8QJW7;A0A2R8Q936;E7F2W4;F1QJD4;A0A0R4IEC7;F8W481;A0A2R8RS29;F1RCL1;A0A286Y8S1;F1Q9D9;F1QIM7;F1QEJ3;F1R5P2;Q5VSJ4;O13148	Receptor protein-tyrosine kinase	6	6	5	9.2	110.85	989	16.0861	NA	NA	16.1182	NA	16.6995	16.0861	15.2987	14.2927	16.1182	12.4492	16.6995	15.2258	15.089	1	2	0.930574	0.0312489	-0.13684	FALSE
psmc3	A0A0R4ILA8;F1QUQ7;A0A1D5NS51		23	23	23	57.1	47.883	427	21.1169	21.8095	20.9486	20.2991	19.3234	20.9276	21.1169	21.8095	20.9486	20.2991	19.3234	20.9276	21.2917	20.1833	3	3	0.125943	0.899825	-1.10831	FALSE
eif2b1	A0A0R4ILD9;A5WWE4		16	16	16	60.9	33.571	302	20.1915	20.6465	19.5988	18.3908	17.4743	18.922	20.1915	20.6465	19.5988	18.3908	17.4743	18.922	20.1456	18.2624	3	3	0.0264269	1.57795	-1.88319	TRUE
cast	A0A2R8RI86;A0A0R4ILE0;E9QC46;A0A0R4IPE6;F1QZT8;E9QGE0;E9QFK5;E9QHK0;E9QHU9;E9QCS2;E9QF35;F1R260;E9QGH3;E9QBC9;E9QGB1		10	10	10	20.8	82.88	800	18.5229	19.7757	17.641	17.7367	15.7176	19.36	18.5229	19.7757	17.641	17.7367	15.7176	19.36	18.6466	17.6048	3	3	0.452421	0.344458	-1.0418	FALSE
ndufs7	F1QHE9;A0A0R4ILG5		5	5	5	22.1	24.276	217	17.8585	19.5663	17.0456	17.7673	16.7132	18.292	17.8585	19.5663	17.0456	17.7673	16.7132	18.292	18.1568	17.5908	3	3	0.559688	0.252054	-0.565974	FALSE
A0A0R4ISH4	A0A0R4ISH4;A0A0R4ILH4		9	7	7	22.9	54.697	484	NA	16.4501	16.3922	15.6272	NA	16.6563	14.5748	16.4501	16.3922	15.6272	11.6847	16.6563	15.8057	14.6561	2	2	0.538928	0.26847	-1.14959	FALSE
A0A0R4ILH7	A0A0R4ILH7;A0A0R4IZ70		13	13	13	32.1	58.705	501	18.5369	19.2062	17.5272	18.6079	16.2474	18.6663	18.5369	19.2062	17.5272	18.6079	16.2474	18.6663	18.4234	17.8405	3	3	0.573036	0.241818	-0.582869	FALSE
mrpl4	A0A0R4ILL2;Q503X2	39S ribosomal protein L4, mitochondrial	6	6	6	23.9	33.792	301	16.3306	17.2937	17.266	16.029	14.3731	17.7614	16.3306	17.2937	17.266	16.029	14.3731	17.7614	16.9634	16.0545	3	3	0.455803	0.341222	-0.908897	FALSE
scmh1	A0A0R4ILL4;A3KNV9;A0A0R4IED9;A0A0R4IAY8;A0A2R8QAV7		3	3	3	4.7	77.974	707	NA	NA	NA	17.164	NA	16.8397	14.331	14.8111	14.0102	17.164	12.1253	16.8397	14.3841	15.3763	0	2	0.605497	0.217888	0.992274	FALSE
A0A2R8QA67	A0A2R8QA67;A0A0R4ILM0		9	9	5	18.4	51.145	440	19.2285	22.2589	19.6476	19.7079	16.8308	20.1366	19.2285	22.2589	19.6476	19.7079	16.8308	20.1366	20.3783	18.8918	3	3	0.350363	0.455482	-1.48653	FALSE
A0A0R4ILM1	A0A0R4ILM1		6	5	5	29.6	31.639	284	17.3136	18.2584	18.0651	17.4494	13.4745	17.4732	17.3136	18.2584	18.0651	17.4494	13.4745	17.4732	17.8791	16.1323	3	3	0.318145	0.497374	-1.74673	FALSE
LOC100536352	A0A2R8QID6;A0A0R4ILM9;E7FAZ8		49	49	49	25.1	255.21	2263	18.6783	19.0461	18.6097	17.7231	15.7034	18.1068	18.6783	19.0461	18.6097	17.7231	15.7034	18.1068	18.7781	17.1778	3	3	0.161124	0.79284	-1.60029	FALSE
A0A0R4ILN1	A0A0R4ILN1		18	18	18	32	94.073	859	16.1401	18.0995	17.3285	18.7881	14.5925	18.7201	16.1401	18.0995	17.3285	18.7881	14.5925	18.7201	17.1894	17.3669	3	3	0.914144	0.0389855	0.177539	FALSE
A0A0R4ILN2	A0A0R4ILN2		9	9	5	35.9	43.781	395	17.4389	18.1668	NA	18.0682	16.262	18.5832	17.4389	18.1668	13.7997	18.0682	16.262	18.5832	16.4685	17.6378	2	3	0.498374	0.302445	1.16933	FALSE
A0A0R4ILN3	A0A0R4ILN3		8	8	8	15.7	77.248	702	17.4282	18.2256	17.0461	17.3077	NA	17.2715	17.4282	18.2256	17.0461	17.3077	12.0833	17.2715	17.5666	15.5541	3	2	0.365881	0.43666	-2.01247	FALSE
A0A0R4ILP9	A0A0R4ILP9;A0A0R4IQD6		14	14	14	57	27.495	256	19.495	20.1014	18.847	NA	17.7643	NA	19.495	20.1014	18.847	12.9159	17.7643	13.7197	19.4811	14.8	3	1	0.0817927	1.08729	-4.68115	FALSE
A0A0R4ILS0	A0A0R4ILS0		2	2	2	3.6	44.168	388	NA	17.2211	16.2821	NA	NA	NA	13.502	17.2211	16.2821	13.438	11.7719	14.209	15.6684	13.1396	2	0	0.141742	0.848501	-2.52876	FALSE
A0A0R4ILS8	A0A0R4ILS8		8	8	8	29.3	37.438	334	17.571	18.0879	NA	17.1555	NA	18.132	17.571	18.0879	13.5164	17.1555	11.8591	18.132	16.3918	15.7155	2	2	0.795382	0.0994243	-0.676223	FALSE
fam65a	Q1LXK2;A0A2R8RZZ7;A0A0R4ILU1;A0A2R8QP98		4	4	4	4.7	120.52	1082	15.6006	16.2655	NA	NA	NA	NA	15.6006	16.2655	13.3309	13.0303	11.5759	13.7554	15.0657	12.7872	2	0	0.112914	0.947253	-2.27852	FALSE
rbm34	A0A0R4IT18;A0A0R4ILV0;A0A2R8Q7F9;Q6DHU2		3	3	3	13.7	28.611	256	18.4168	19.3652	17.5943	16.7987	NA	17.4651	18.4168	19.3652	17.5943	16.7987	11.5062	17.4651	18.4588	15.2567	3	2	0.226777	0.644402	-3.2021	FALSE
dock11	F1Q4T0;A0A0R4ILW7;B0R034		6	5	5	3.3	231.46	2026	21.0776	21.9638	21.0363	NA	NA	NA	21.0776	21.9638	21.0363	13.373	11.9696	13.2982	21.3592	12.8803	3	0	0.000248354	3.60493	-8.47893	TRUE
ggps1	A0A0R4ILW8;F1R4B6		11	11	11	39.7	40.625	350	17.8517	19.9923	16.1999	NA	12.6717	14.3861	17.8517	19.9923	16.1999	13.2604	12.6717	14.3861	18.0146	13.4394	3	2	0.0362381	1.44083	-4.57524	TRUE
cratb	A0A0R4ILX2;A3KPZ2		19	19	19	37.2	68.292	599	19.7302	20.7092	19.4355	18.8811	17.5858	19.7609	19.7302	20.7092	19.4355	18.8811	17.5858	19.7609	19.9583	18.7426	3	3	0.190405	0.720321	-1.21569	FALSE
A0A0R4ILY1	A0A0R4ILY1;A0A0R4ITW7		7	7	7	21.2	53.007	471	19.9134	20.5647	19.5465	18.0709	16.4164	19.3922	19.9134	20.5647	19.5465	18.0709	16.4164	19.3922	20.0082	17.9598	3	3	0.128888	0.889788	-2.04834	FALSE
A0A0R4ILZ0	A0A0R4ILZ0		3	2	2	12.5	27.758	240	14.9327	16.3968	NA	NA	NA	NA	14.9327	16.3968	13.0818	14.0565	12.1611	14.2328	14.8038	13.4835	2	0	0.328028	0.484089	-1.32031	FALSE
A0A0R4IM03	A0A0R4IM03;Q68EI5;B0V3D8;E9QEN2;A0A2R8QLX7;A0A2R8QKY7;E7FEE9;B0V3D7		18	18	4	21.3	103.95	930	18.6288	18.9885	18.7169	18.3358	NA	19.7904	18.6288	18.9885	18.7169	18.3358	12.3439	19.7904	18.7781	16.8234	3	2	0.481464	0.317436	-1.95471	FALSE
A0A0R4IM10	A0A0R4IM10		4	4	4	12.2	46.956	426	18.5869	19.3243	16.685	16.3766	15.1951	16.459	18.5869	19.3243	16.685	16.3766	15.1951	16.459	18.1987	16.0103	3	3	0.0898908	1.04628	-2.18848	FALSE
A0A0R4IPE3	A0A0R4IPE3;A0A0R4IM23;A0A2R8Q3R2		2	2	2	11.1	25.381	226	NA	17.0021	15.7209	NA	NA	15.9301	13.4873	17.0021	15.7209	13.5783	11.9514	15.9301	15.4034	13.8199	2	1	0.36418	0.438684	-1.58356	FALSE
srrt	A0A0R4IM33;Q66I22	Serrate RNA effector molecule homolog	33	33	33	31.3	105.48	914	19.0497	19.4768	19.0478	18.8967	18.2997	19.2157	19.0497	19.4768	19.0478	18.8967	18.2997	19.2157	19.1914	18.804	3	3	0.291073	0.535999	-0.387385	FALSE
usp38	A0A0R4IM95;A0A2R8QEF9;F1RBA1	Ubiquitin carboxyl-terminal hydrolase	2	2	2	3.6	106.97	969	16.7149	16.3876	16.5112	NA	NA	14.4939	16.7149	16.3876	16.5112	13.579	12.2013	14.4939	16.5379	13.4247	3	1	0.0404705	1.39286	-3.11316	TRUE
A0A0R4IMB2	A0A0R4IMB2;F1QA48		14	11	11	10.3	182.82	1642	18.593	20.6612	19.0609	19.1461	15.6391	19.3361	18.593	20.6612	19.0609	19.1461	15.6391	19.3361	19.4384	18.0404	3	3	0.37793	0.422588	-1.39793	FALSE
polr3g	B0R0T5;A0A0R4IMD8		2	2	2	14.6	24.543	213	17.9597	17.9858	17.9418	NA	16.1245	NA	17.9597	17.9858	17.9418	13.1772	16.1245	13.7716	17.9624	14.3577	3	1	0.0570125	1.24403	-3.60471	FALSE
glyr1	A0A0R4IMF9;Q5RKN4	Putative oxidoreductase GLYR1	15	15	6	40	50.615	462	19.9077	20.6982	19.2484	17.7556	14.7926	18.3714	19.9077	20.6982	19.2484	17.7556	14.7926	18.3714	19.9514	16.9732	3	3	0.1004	0.998264	-2.97823	FALSE
gnsa	A0A0R4IMG2;F1R152		2	2	2	3.6	57.097	507	NA	NA	NA	15.8997	NA	14.6795	12.8556	14.9953	13.6949	15.8997	11.9712	14.6795	13.8486	14.1835	0	2	0.815429	0.088614	0.334889	FALSE
A0A0R4IMG3	A0A0R4IMG3;A0A0R4IQ61;A0A2R8QAZ5;B0JZP3		5	5	5	26.8	23.583	205	18.423	18.8269	17.3068	18.0018	NA	16.623	18.423	18.8269	17.3068	18.0018	12.0247	16.623	18.1856	15.5498	3	2	0.279621	0.553431	-2.63572	FALSE
zswim8	B8A5T6;A0A2R8PWP8;A0A0R4IMH7;A0A2R8RLR1;F1QLU4		14	14	14	10.3	205.87	1912	18.2836	17.5589	17.6887	17.4529	13.8177	17.754	18.2836	17.5589	17.6887	17.4529	13.8177	17.754	17.8438	16.3415	3	3	0.356648	0.44776	-1.50223	FALSE
A0A0R4IMI8	A0A0R4IMI8		3	3	3	12.1	37.101	322	16.2647	17.1337	NA	NA	NA	16.293	16.2647	17.1337	13.7823	13.4102	12.0144	16.293	15.7269	13.9058	2	1	0.324388	0.488935	-1.82108	FALSE
A0A0R4IML0	A0A0R4IML0;A0A2R8Q5S0;A0A0R4IZL5;A0A2R8QD05;X1WEC4;A0A2R8QCX4;A0A2R8RPR6;F1R3V3		11	11	11	35.7	38.662	345	18.4226	19.8265	18.8384	17.0227	16.172	17.8965	18.4226	19.8265	18.8384	17.0227	16.172	17.8965	19.0292	17.0304	3	3	0.0384858	1.4147	-1.99878	TRUE
A0A0R4IMM1	A0A0R4IMM1		8	8	8	20.6	67.899	626	18.3002	20.1848	NA	NA	NA	NA	18.3002	20.1848	13.1858	13.0877	11.6586	13.2137	17.2236	12.6533	2	0	0.154256	0.811757	-4.57029	FALSE
trappc13	A0A0R4IMM3;Q6PBY7	Trafficking protein particle complex subunit 13	8	8	8	23.9	46.789	418	NA	15.6505	14.415	17.5053	13.7857	17.6134	13.3656	15.6505	14.415	17.5053	13.7857	17.6134	14.477	16.3014	2	3	0.288714	0.539532	1.82442	FALSE
A0A0R4IMR1	A0A0R4IMR1		4	3	3	11.1	29.286	270	NA	NA	NA	18.0559	13.4264	NA	14.0194	14.8834	13.5338	18.0559	13.4264	13.6307	14.1455	15.0377	0	2	0.619169	0.208191	0.892111	FALSE
znf395	Q7ZW35;Q5TZ57;A0A0R4IMR9;U3JAX9		7	6	5	31.3	37.135	323	18.9531	20.0581	19.1391	17.15	15.529	16.1582	18.9531	20.0581	19.1391	17.15	15.529	16.1582	19.3835	16.279	3	3	0.00772299	2.11221	-3.10442	TRUE
rpl24	A0A0R4IMS3;Q8JGR4	60S ribosomal protein L24	6	6	6	35	17.883	157	19.7129	21.7308	20.3792	21.761	20.4724	21.8996	19.7129	21.7308	20.3792	21.761	20.4724	21.8996	20.6076	21.3777	3	3	0.364859	0.437874	0.770044	FALSE
A0A0R4IMS9	A0A0R4IMS9		71	71	71	43.6	216.82	1965	19.5793	20.5286	19.6074	18.9773	17.0014	19.6151	19.5793	20.5286	19.6074	18.9773	17.0014	19.6151	19.9051	18.5313	3	3	0.216181	0.665183	-1.37382	FALSE
A0A0R4IMX2	A0A0R4IMX2;A0A0R4IAZ9		23	23	23	25.1	134.95	1248	20.1486	21.0689	19.7241	18.0696	16.3947	18.9311	20.1486	21.0689	19.7241	18.0696	16.3947	18.9311	20.3138	17.7985	3	3	0.0573124	1.24175	-2.51536	FALSE
A0A0R4IMZ8	A0A0R4IMZ8		28	28	28	38.9	97.466	876	21.2762	22.2031	21.1933	20.9367	19.5166	21.0679	21.2762	22.2031	21.1933	20.9367	19.5166	21.0679	21.5575	20.507	3	3	0.16268	0.788665	-1.05047	FALSE
A0A0R4IVL6	A0A0R4IVL6;A0A0R4IN07		2	2	2	1.8	124.68	1269	NA	NA	19.6872	21.4005	21.8058	21.4021	14.0853	15.2141	19.6872	21.4005	21.8058	21.4021	16.3288	21.5361	1	3	0.0921777	1.03537	5.20727	FALSE
A0A0R4IN15	A0A0R4IN15;A0A0R4IWG5		7	7	7	25.5	46.066	404	18.0946	18.3281	17.9731	NA	14.6746	16.3596	18.0946	18.3281	17.9731	13.5448	14.6746	16.3596	18.132	14.8597	3	2	0.0550334	1.25937	-3.27227	FALSE
A0A2R8QKL9	A0A2R8QKL9;A0A0R4IN46		25	25	25	40.1	87.2	783	19.7217	20.7329	18.7437	18.49	16.2035	18.5264	19.7217	20.7329	18.7437	18.49	16.2035	18.5264	19.7328	17.74	3	3	0.111882	0.951239	-1.9928	FALSE
A0A0R4IN50	A0A0R4IN50		4	4	4	5.4	121.63	1084	NA	NA	NA	16.3908	NA	17.5402	13.2858	14.247	13.206	16.3908	12.4323	17.5402	13.5796	15.4545	0	2	0.34895	0.457237	1.87486	FALSE
A0A0R4IN59	A0A0R4IN59		2	2	2	9.4	28.136	256	16.5561	17.2298	NA	NA	NA	NA	16.5561	17.2298	13.1806	13.9637	12.293	13.4408	15.6555	13.2325	2	0	0.183445	0.736493	-2.42298	FALSE
sufu	A0A0R4IN62;A9JRW8;A0A0R4IFN6	Suppressor of fused homolog	5	5	5	16.5	54.286	485	NA	16.9078	15.5895	16.2425	15.2298	17.0409	13.8516	16.9078	15.5895	16.2425	15.2298	17.0409	15.4496	16.1711	2	3	0.529975	0.275745	0.721445	FALSE
A0A0R4IN76	A0A0R4IN76;A0A140LH76;E7FBL2;A0A2R8RQS2;A0A2R8QQ91;F8W5I0		28	28	27	48.1	78.666	678	22.6088	22.9332	21.9687	19.4025	18.3798	19.585	22.6088	22.9332	21.9687	19.4025	18.3798	19.585	22.5036	19.1224	3	3	0.00259371	2.58608	-3.38116	TRUE
A0A0R4IN79	A0A0R4IN79;A0A0R4ICP8		5	5	5	16.3	59.015	540	NA	17.6966	NA	15.58	NA	16.242	12.9393	17.6966	13.4134	15.58	12.0055	16.242	14.6831	14.6092	1	2	0.97239	0.0121594	-0.0739201	FALSE
gatad2ab	Q1LVI0;A0A2R8QD88;A0A2R8Q198;A0A0R4IN87;Q1LVH9		8	8	7	18.2	68.463	632	17.1834	18.3093	17.2128	15.8489	13.2516	17.118	17.1834	18.3093	17.2128	15.8489	13.2516	17.118	17.5685	15.4062	3	3	0.190115	0.720984	-2.16233	FALSE
A0A0R4IN88	A0A0R4IN88		11	11	11	8.4	191.35	1694	16.9589	NA	NA	16.6733	NA	17.3488	16.9589	15.1002	14.3827	16.6733	12.199	17.3488	15.4806	15.407	1	2	0.969888	0.0132786	-0.0735944	FALSE
gphna;gphnb	D3KYK8;D3KYL0;A0A2R8QMT4;A0A2R8Q4H0;A0A0R4INA6;D3KYK7;D3KYK9;A0A2R8RZ21;D3KYL1;D3KYL2;A0A0R4IST7		12	12	12	23.8	83.594	774	17.1541	18.4501	17.481	17.1014	NA	17.3585	17.1541	18.4501	17.481	17.1014	11.3295	17.3585	17.6951	15.2632	3	2	0.341527	0.466575	-2.4319	FALSE
A0A0R4INA9	A0A0R4INA9;A0A0R4IYW6		11	11	11	39.9	36.069	308	18.3772	19.3199	17.2483	17.9179	15.7348	18.5002	18.3772	19.3199	17.2483	17.9179	15.7348	18.5002	18.3151	17.3843	3	3	0.423548	0.373097	-0.930852	FALSE
eml1	A0A2R8Q359;A0A2R8Q946;E7EXY5;A0A2R8RMY7;A0A0R4INC0		2	2	2	4.2	88.369	800	NA	NA	NA	16.6253	14.5909	NA	14.0181	14.5623	14.0516	16.6253	14.5909	13.1061	14.2107	14.7741	0	2	0.638064	0.195136	0.563457	FALSE
A0A0R4ING6	A0A0R4ING6		3	3	3	15.8	28.034	253	19.2393	20.9591	19.3156	17.9738	NA	18.4988	19.2393	20.9591	19.3156	17.9738	11.4927	18.4988	19.838	15.9884	3	2	0.225362	0.64712	-3.8496	FALSE
flad1	A0A0R4INK4;Q68EH8;E9QBB5;E9QJ93	FAD synthase;Molybdenum cofactor biosynthesis protein-like region;FAD synthase region	4	4	4	9.4	69.117	614	16.8914	NA	16.5603	NA	NA	NA	16.8914	14.665	16.5603	13.7828	11.162	14.1804	16.0389	13.0417	2	0	0.0686301	1.16349	-2.99723	FALSE
nek8	A0A0R4INL8;F1R1P5;Q90XC2	Serine/threonine-protein kinase Nek8	4	4	4	8.1	80.844	739	NA	NA	NA	16.3881	NA	16.3014	14.1224	14.8989	13.9581	16.3881	11.4509	16.3014	14.3265	14.7135	0	2	0.835912	0.0778394	0.387003	FALSE
A0A0R4INM0	A0A0R4INM0		4	4	4	3.9	162.97	1440	15.7493	16.1967	NA	NA	NA	14.8432	15.7493	16.1967	13.1649	13.664	12.2085	14.8432	15.037	13.5719	2	1	0.296694	0.527691	-1.46508	FALSE
A0A0R4INQ5	A0A0R4INQ5		7	7	7	9.4	107.09	932	NA	NA	NA	15.6944	NA	15.9459	14.1243	14.5918	14.3287	15.6944	12.3953	15.9459	14.3483	14.6785	0	2	0.800667	0.096548	0.33024	FALSE
agpat4	A0A0R4INQ9;F1QX16		3	3	3	12.8	41.109	352	17.0688	18.1335	16.7081	14.6607	14.2879	15.1987	17.0688	18.1335	16.7081	14.6607	14.2879	15.1987	17.3034	14.7157	3	3	0.0109345	1.9612	-2.58769	TRUE
A0A0R4IQE8	A0A0R4IQE8;A0A0R4INR7		15	15	15	22.7	80.796	721	NA	NA	NA	17.8842	NA	18.0566	13.9293	14.2693	13.1492	17.8842	12.2198	18.0566	13.7826	16.0535	0	2	0.357711	0.446467	2.27093	FALSE
si:ch211-117n7.8	A0A0R4INT0;A8E7H1		15	15	15	23.8	92.623	824	15.4931	16.5243	14.8119	17.4141	13.9486	17.0556	15.4931	16.5243	14.8119	17.4141	13.9486	17.0556	15.6098	16.1394	3	3	0.692713	0.159447	0.529678	FALSE
A0A0R4INU1	A0A0R4INU1;A0A0R4IVW2		16	16	16	22.4	94.103	876	18.2821	19.2759	18.4199	16.9262	16.85	18.3591	18.2821	19.2759	18.4199	16.9262	16.85	18.3591	18.6593	17.3785	3	3	0.104535	0.980738	-1.28084	FALSE
A0A0R4INZ8	A0A0R4INZ8;A0A2R8Q4A3		15	15	15	34.2	58.337	532	19.0255	19.3584	18.6267	17.8326	16.4896	18.6812	19.0255	19.3584	18.6267	17.8326	16.4896	18.6812	19.0035	17.6678	3	3	0.162012	0.790454	-1.33572	FALSE
A0A0R4IP12	A0A0R4IP12		44	39	39	35	159.79	1408	19.2321	20.1881	19.3441	19.9135	17.0215	20.393	19.2321	20.1881	19.3441	19.9135	17.0215	20.393	19.5881	19.1093	3	3	0.699363	0.155297	-0.478753	FALSE
tk2	F8W2Z8;F8W3D1;A0A0R4IP35;F8W4G9;F8W351		3	3	3	22.7	19.8	172	NA	17.9349	15.9396	NA	NA	17.158	14.5442	17.9349	15.9396	13.9233	11.7761	17.158	16.1395	14.2858	2	1	0.382291	0.417606	-1.85375	FALSE
A0A0R4IP49	A0A0R4IP49;A0A0R4IQ44		9	9	9	23.7	49.641	447	15.6258	NA	15.0783	16.2606	NA	18.1122	15.6258	14.8035	15.0783	16.2606	12.4662	18.1122	15.1692	15.613	2	2	0.815409	0.0886243	0.443783	FALSE
LOC555828	A0A0R4IP56;F1QJL2;A0A0R4ISL9;A0A0R4IEE3	tRNA pseudouridine synthase	2	2	2	12.3	32.394	285	17.2864	15.7759	16.6454	14.8788	14.1721	15.2378	17.2864	15.7759	16.6454	14.8788	14.1721	15.2378	16.5692	14.7629	3	3	0.0330316	1.48107	-1.80632	TRUE
A0A0R4IP71	A0A0R4IP71		2	2	2	16.5	19.202	170	17.1124	NA	15.1315	NA	NA	16.0651	17.1124	14.4631	15.1315	13.4702	12.0744	16.0651	15.569	13.8699	2	1	0.304026	0.517089	-1.69908	FALSE
A0A0R4IP99	A0A0R4IP99;A0A2R8QQK0		5	4	4	27	25.939	237	NA	NA	NA	16.097	NA	17.0093	14.3081	14.3176	12.7509	16.097	11.8475	17.0093	13.7922	14.9846	0	2	0.538547	0.268776	1.19237	FALSE
setdb1b	A0A0R4IPA3;A0A0R4IUW4;Q08BR4;A0A0R4IUJ3;A0A0R4IT84	Histone-lysine N-methyltransferase SETDB1-B	23	23	22	27.1	135.22	1214	20.075	20.6	19.743	16.876	14.5708	18.4704	20.075	20.6	19.743	16.876	14.5708	18.4704	20.1393	16.6391	3	3	0.0842736	1.07431	-3.50025	FALSE
cps1	F6PBT6;A0A2R8RN62;A0A0R4IPA8;A0A2R8Q0M3		7	6	6	7.6	162.87	1482	NA	NA	NA	15.8055	NA	16.4968	13.7832	14.2856	13.9892	15.8055	12.1135	16.4968	14.0193	14.8053	0	2	0.622566	0.205815	0.785957	FALSE
A0A0R4IPD5	A0A0R4IPD5		19	19	19	26	92.973	800	15.4322	16.5381	16.6659	19.3538	16.5218	19.5147	15.4322	16.5381	16.6659	19.3538	16.5218	19.5147	16.2121	18.4634	3	3	0.133364	0.87496	2.25133	FALSE
A0A0R4IPD6	A0A0R4IPD6		10	10	10	5.3	281.15	2539	16.7073	17.0474	15.8447	NA	NA	NA	16.7073	17.0474	15.8447	14.2179	12.0468	14.3504	16.5331	13.5384	3	0	0.039004	1.40889	-2.99474	TRUE
A0A0R4IPD8	A0A0R4IPD8		7	7	3	7.1	155.84	1374	NA	NA	NA	14.7241	NA	15.1656	13.223	14.6307	13.148	14.7241	12.1455	15.1656	13.6672	14.0117	0	2	0.766239	0.115636	0.344503	FALSE
A0A0R4ITC5	A0A0R4ITC5;A0A0R4IPE4;A0A2R8Q370		81	81	81	26.5	435.52	3841	18.4401	19.7423	18.9582	18.6184	15.493	19.2337	18.4401	19.7423	18.9582	18.6184	15.493	19.2337	19.0469	17.7817	3	3	0.391444	0.40733	-1.26519	FALSE
A0A0R4IPE7	A0A0R4IPE7;A0A0R4IXX4		4	4	4	8.2	63.329	564	NA	16.7446	17.0136	16.947	14.5936	16.2587	13.984	16.7446	17.0136	16.947	14.5936	16.2587	15.9141	15.9331	2	3	0.988136	0.00518318	0.0190003	FALSE
A0A0R4IPF0	A0A0R4IPF0		4	4	4	4.5	136.73	1237	18.8649	17.0761	18.5924	NA	NA	NA	18.8649	17.0761	18.5924	14.131	12.4759	14.3541	18.1778	13.6536	3	0	0.00516068	2.28729	-4.52417	TRUE
A0A0R4IPH2	A0A0R4IPH2		30	5	3	73.3	49.788	445	19.8458	21.8751	21.9086	23.093	20.9781	23.3389	19.8458	21.8751	21.9086	23.093	20.9781	23.3389	21.2098	22.47	3	3	0.282073	0.549639	1.26019	FALSE
txnrd1	Q7T2C8;A0A0R4IPH8		29	29	29	57	65.91	600	20.7103	21.5289	20.9166	21.0904	19.2783	20.7766	20.7103	21.5289	20.9166	21.0904	19.2783	20.7766	21.0519	20.3818	3	3	0.359366	0.444463	-0.670135	FALSE
hmmr	E7EYJ3;F1R2Q6;A0A0R4IPI0		5	5	5	7.1	104.98	903	NA	16.6444	NA	16.1766	NA	16.5438	13.5571	16.6444	13.9647	16.1766	12.0667	16.5438	14.722	14.929	1	2	0.911356	0.0403121	0.206992	FALSE
vps4b	A5WWM0;A0A0R4IPK7		18	18	14	53.5	48.898	437	18.5034	19.8877	18.7221	18.9396	16.2415	19.6469	18.5034	19.8877	18.7221	18.9396	16.2415	19.6469	19.0377	18.276	3	3	0.55174	0.258266	-0.761729	FALSE
A0A0R4IPL6	A0A0R4IPL6		6	6	6	38.8	21.187	188	NA	NA	NA	16.0455	NA	15.9716	14.4475	13.8515	13.8116	16.0455	11.248	15.9716	14.0369	14.4217	0	2	0.831723	0.0800212	0.384811	FALSE
A0A2R8Q265	A0A2R8Q265;A0A0R4IPL8		4	4	1	11	52.457	471	16.8016	17.4801	NA	NA	NA	NA	16.8016	17.4801	13.7731	13.2537	12.2243	13.0422	16.0183	12.8401	2	0	0.0990419	1.00418	-3.17819	FALSE
A0A0R4IPM9	A0A0R4IPM9		4	4	4	33.1	15.211	133	NA	NA	NA	20.7275	NA	20.8431	13.0497	15.4284	13.888	20.7275	11.558	20.8431	14.122	17.7095	0	2	0.363796	0.439143	3.58753	FALSE
mlst8	A0A2R8QP30;A0A0R4IPN3;Q803V5;E9QHM2	Target of rapamycin complex subunit lst8	10	10	10	45.1	37.53	337	18.496	18.9873	17.2771	17.2587	13.1523	17.9989	18.496	18.9873	17.2771	17.2587	13.1523	17.9989	18.2535	16.1366	3	3	0.293613	0.532225	-2.11687	FALSE
h2afvb;h2afv	A0A0R4IPN8;Q0Z946;Q71PD7	Histone H2A;Histone H2A.V	6	6	5	53.9	13.564	128	15.5518	21.193	15.8103	16.3175	16.9347	18.0825	15.5518	21.193	15.8103	16.3175	16.9347	18.0825	17.5183	17.1116	3	3	0.848677	0.0712573	-0.406787	FALSE
2006-09-01	F1R3Q3;A0A0R4IPQ7;A0A140LGQ2;F1QQ74;A0A140LGH9		18	14	14	45.8	49.601	432	20.0351	20.8495	19.526	18.8684	17.8551	19.563	20.0351	20.8495	19.526	18.8684	17.8551	19.563	20.1369	18.7622	3	3	0.0979654	1.00893	-1.37469	FALSE
git1	E7FAZ2;A0A0R4IPR8		10	10	8	21	82.461	752	18.0566	19.3007	17.7367	14.9715	15.8921	16.471	18.0566	19.3007	17.7367	14.9715	15.8921	16.471	18.3647	15.7782	3	3	0.0163828	1.78561	-2.58647	TRUE
A0A0R4IPV1	A0A0R4IPV1		15	15	15	58	36.018	331	22.3368	23.4259	21.7532	19.416	19.0313	19.8305	22.3368	23.4259	21.7532	19.416	19.0313	19.8305	22.5053	19.4259	3	3	0.0124389	1.90522	-3.07937	TRUE
A0A0R4IPV5	A0A0R4IPV5		28	28	28	52.5	56.633	509	22.2112	23.5478	21.8499	22.1605	21.9131	22.8078	22.2112	23.5478	21.8499	22.1605	21.9131	22.8078	22.5363	22.2938	3	3	0.704604	0.152055	-0.242501	FALSE
ocrl	A0A2R8QCJ2;A0A2R8QMS0;F1QIY4;A0A0R4IPY6		2	2	2	3.4	107.59	941	15.6038	16.4421	15.745	NA	NA	NA	15.6038	16.4421	15.745	13.5018	11.9475	13.2681	15.9303	12.9058	3	0	0.0111686	1.952	-3.02454	TRUE
A0A0R4IQ11	A0A0R4IQ11		22	21	20	41.8	79.983	720	20.2265	21.6958	19.583	19.0233	16.4111	19.505	20.2265	21.6958	19.583	19.0233	16.4111	19.505	20.5018	18.3131	3	3	0.140546	0.852181	-2.18864	FALSE
si:dkey-111e8.1	A2BGB8;A0A0R4IQ14		5	5	5	24.7	34.549	296	NA	18.4513	18.3099	NA	NA	18.2505	13.6861	18.4513	18.3099	13.6119	12.3838	18.2505	16.8158	14.7487	2	1	0.434065	0.362445	-2.06701	FALSE
atxn2l	A0A0R4IQ37;F1QA42		13	13	13	19	99.662	935	17.186	18.456	15.4858	18.8963	15.6949	19.7019	17.186	18.456	15.4858	18.8963	15.6949	19.7019	17.0426	18.0977	3	3	0.523677	0.280936	1.05509	FALSE
A0A0R4IQ50	A0A0R4IQ50		3	3	3	9.2	63.892	575	17.0265	NA	15.3518	NA	NA	NA	17.0265	14.1682	15.3518	14.0985	12.2773	14.3504	15.5155	13.5754	2	0	0.143828	0.842156	-1.94006	FALSE
tlk1b	A0A0R4IQ51;F1QH83;Q90ZY6	Serine/threonine-protein kinase tousled-like 1-B	11	2	2	18.7	86.817	769	17.9024	18.1491	17.3142	13.7606	13.0535	15.3527	17.9024	18.1491	17.3142	13.7606	13.0535	15.3527	17.7886	14.0556	3	3	0.0213816	1.66996	-3.73296	TRUE
hmbsa	A0A0R4IQ55;A2BFN6;A2BFN7		7	7	5	26.3	39.203	361	17.1172	17.4251	16.5001	17.6662	13.7012	17.8596	17.1172	17.4251	16.5001	17.6662	13.7012	17.8596	17.0141	16.409	3	3	0.701413	0.154026	-0.605131	FALSE
A0A0R4IQ64	A0A0R4IQ64		8	8	8	41.6	23.81	214	19.1887	19.6546	18.4868	12.6244	NA	14.4797	19.1887	19.6546	18.4868	12.6244	11.4462	14.4797	19.11	12.8501	3	2	0.0110697	1.95586	-6.25995	TRUE
A0A0R4IQ83	A0A0R4IQ83		8	8	8	45.7	19.7	175	19.3276	20.0096	19.0774	19.8767	16.2629	20.7804	19.3276	20.0096	19.0774	19.8767	16.2629	20.7804	19.4715	18.9733	3	3	0.755005	0.12205	-0.498188	FALSE
c17h14orf159	A0A0R4IQ88;F1QFG4;E9QHY1;E9QDC8		14	14	14	29.6	67.05	618	18.5813	18.9517	NA	16.8254	16.009	17.7648	18.5813	18.9517	13.1358	16.8254	16.009	17.7648	16.8896	16.8664	2	3	0.991446	0.00373075	-0.0232154	FALSE
pdxdc1	A0A0R4IQA6;A0A2R8QBE4;Q66HY8	Pyridoxal-dependent decarboxylase domain-containing protein 1	16	16	16	28.7	84.839	766	19.9357	20.3996	19.5568	15.1793	16.6932	14.7966	19.9357	20.3996	19.5568	15.1793	16.6932	14.7966	19.964	15.5564	3	3	0.00844407	2.07345	-4.40768	TRUE
A0A286Y8W6	A0A286Y8W6;A0A0R4IQB8		8	8	8	12.5	95.35	837	18.3303	19.5787	18.5095	17.3872	15.7344	17.8882	18.3303	19.5787	18.5095	17.3872	15.7344	17.8882	18.8062	17.0033	3	3	0.0906966	1.04241	-1.80292	FALSE
A0A0R4IQE1	A0A0R4IQE1		2	2	2	3.4	87.782	775	16.5361	16.4616	15.2842	NA	NA	NA	16.5361	16.4616	15.2842	14.0066	11.4244	13.8212	16.094	13.0841	3	0	0.0497046	1.3036	-3.00992	FALSE
A0A0R4IQG1	A0A0R4IQG1;A0A0R4IME3;A0A0J9YJ34;A0A0R4IJE0		6	6	6	16	57.008	519	NA	NA	NA	16.1457	NA	18.1097	14.2148	14.6175	13.665	16.1457	11.7213	18.1097	14.1658	15.3256	0	2	0.603109	0.219604	1.15979	FALSE
A0A0R4IQI6	A0A0R4IQI6		5	5	5	10.9	72.452	654	16.54	NA	NA	16.448	NA	18.2617	16.54	15.2347	13.2913	16.448	12.3415	18.2617	15.022	15.6837	1	2	0.760822	0.118717	0.661734	FALSE
A0A0R4IQI7	A0A0R4IQI7		3	3	3	3.1	123.91	1121	NA	NA	NA	15.5565	NA	16.0933	14.1048	15.3673	13.978	15.5565	11.9988	16.0933	14.4833	14.5496	0	2	0.964805	0.0155605	0.0662173	FALSE
A0A0R4IQI8	A0A0R4IQI8;E7F8D8		24	24	23	18.1	185.32	1604	NA	NA	NA	16.7832	NA	17.1448	14.3327	15.2543	13.4741	16.7832	11.1763	17.1448	14.3537	15.0348	0	2	0.762208	0.117926	0.681077	FALSE
rock2b	F1R417;A0A0R4IQJ2;E7FDG0;Q5RH75		13	10	10	10.8	162.18	1401	16.6019	18.8925	18.7974	NA	NA	NA	16.6019	18.8925	18.7974	14.1379	12.1809	13.092	18.0973	13.1369	3	0	0.00747606	2.12633	-4.96036	TRUE
stxbp1a;stxbp1b	F1QM13;A0A0R4IQM9;A0A2R8QP59;A2BGE0		2	2	2	4.4	67.074	591	NA	NA	NA	15.0879	NA	16.2182	13.9169	15.3089	12.8011	15.0879	12.1657	16.2182	14.009	14.4906	0	2	0.753153	0.123117	0.481652	FALSE
naca	A0A0R4IQN8;F1RE85;A0A2R8QLG5;Q8JIU7;E9QCS9	Nascent polypeptide-associated complex subunit alpha	6	6	6	7.1	104.68	1030	23.0225	23.7978	23.0954	22.152	20.8936	22.7437	23.0225	23.7978	23.0954	22.152	20.8936	22.7437	23.3052	21.9298	3	3	0.111996	0.950798	-1.37544	FALSE
usp25	F8W4Z8;A0A0R4IQS2	Ubiquitin carboxyl-terminal hydrolase	24	24	24	28.5	123.17	1072	17.4349	17.8491	16.4061	17.1417	NA	17.4973	17.4349	17.8491	16.4061	17.1417	12.027	17.4973	17.23	15.5553	3	2	0.445391	0.351258	-1.67469	FALSE
atp2a2b	A0A0R4IVG9;A0A0R4IQS8;Q6ZM60	Calcium-transporting ATPase	34	13	11	33.7	110.34	1006	19.53	20.2804	19.6683	18.6172	18.3774	18.9372	19.53	20.2804	19.6683	18.6172	18.3774	18.9372	19.8262	18.6439	3	3	0.0172312	1.76368	-1.18225	TRUE
lrsam1	A0A2R8QM89;A2CF42;A0A0R4IQU4		6	6	6	10.1	81.212	714	16.8689	16.7711	NA	NA	NA	NA	16.8689	16.7711	14.3137	14.1664	12.2839	14.152	15.9846	13.5341	2	0	0.0839398	1.07603	-2.45045	FALSE
A0A0R4IQW7	A0A0R4IQW7		28	28	28	13.7	316.68	2794	20.2722	21.4049	20.3361	19.3053	17.1104	20.1108	20.2722	21.4049	20.3361	19.3053	17.1104	20.1108	20.6711	18.8422	3	3	0.167422	0.776187	-1.82892	FALSE
A0A0R4IQZ2	A0A0R4IQZ2;A0A1D5NST3;A5WVX9		5	5	5	10.9	71.439	645	NA	17.0406	15.7537	16.3928	14.9716	17.5108	13.4155	17.0406	15.7537	16.3928	14.9716	17.5108	15.4033	16.2917	2	3	0.533411	0.272938	0.888455	FALSE
A0A0R4IR17	A0A0R4IR17;A0A2R8QFG7		4	2	2	2.7	225.62	2101	16.5125	17.5801	NA	NA	NA	16.1417	16.5125	17.5801	12.8191	12.7894	11.633	16.1417	15.6372	13.5214	2	1	0.34502	0.462155	-2.11586	FALSE
A0A0R4IR18	A0A0R4IR18		4	4	4	8	64.131	564	18.4825	19.1799	18.2102	18.148	15.1778	17.0826	18.4825	19.1799	18.2102	18.148	15.1778	17.0826	18.6242	16.8028	3	3	0.1616	0.791559	-1.82142	FALSE
nsmce1	A0A0R4IR19;A0A0R4IQG6;Q6DGT7	Non-structural maintenance of chromosomes element 1 homolog	5	5	5	39.4	27.076	236	NA	NA	NA	17.156	NA	17.4882	13.5961	15.4026	13.534	17.156	11.4184	17.4882	14.1776	15.3542	0	2	0.617721	0.209207	1.17666	FALSE
A0A0R4IR31	A0A0R4IR31		2	2	2	10.8	28.414	250	NA	20.0585	17.6173	16.0078	16.9672	NA	13.6218	20.0585	17.6173	16.0078	16.9672	14.4848	17.0992	15.8199	2	2	0.576462	0.239229	-1.27929	FALSE
rai14	A0A2R8QEG6;A0A0R4IR40;F1R8J7		9	9	1	15	107.42	961	15.988	NA	15.3261	15.5107	NA	16.4307	15.988	14.9807	15.3261	15.5107	11.8128	16.4307	15.4316	14.5848	2	2	0.6122	0.213107	-0.846839	FALSE
A0A2R8QI82	A0A2R8QI82;A0A0R4IR56;A0A286YBW2;A0A0R4IU16;A0A0R4ILJ9;A0A0R4IRG5;A0A0R4IQA3		5	5	5	9.8	80.114	728	14.0727	NA	NA	15.4082	NA	17.3592	14.0727	14.8291	13.7829	15.4082	12.5697	17.3592	14.2282	15.1124	1	2	0.593141	0.226842	0.884142	FALSE
A0A0R4IR57	A0A0R4IR57;A0A286Y9W0		12	12	9	34.9	57.42	521	19.6387	21.019	19.6814	18.5225	15.6716	19.0511	19.6387	21.019	19.6814	18.5225	15.6716	19.0511	20.1131	17.7484	3	3	0.139722	0.854734	-2.36465	FALSE
A0A0R4IR75	A0A0R4IR75;A0A0R4IRD0		17	17	15	21.2	80.145	702	20.9496	22.3276	21.1322	20.8035	20.1534	21.005	20.9496	22.3276	21.1322	20.8035	20.1534	21.005	21.4698	20.654	3	3	0.195914	0.707935	-0.815824	FALSE
A0A0R4IR82	A0A0R4IR82		3	3	3	13.1	35.433	320	NA	19.171	18.3253	17.3784	14.9724	17.9425	13.8275	19.171	18.3253	17.3784	14.9724	17.9425	17.1079	16.7644	2	3	0.867131	0.0619153	-0.3435	FALSE
A0A0R4IRB5	A0A0R4IRB5		14	14	14	57.6	34.736	316	17.9937	18.65	17.6306	19.4636	16.0102	19.4333	17.9937	18.65	17.6306	19.4636	16.0102	19.4333	18.0914	18.3024	3	3	0.873297	0.0588382	0.210928	FALSE
A0A0R4IRF0	A0A0R4IRF0		4	4	4	10.4	47.039	402	NA	NA	NA	16.9082	NA	16.4489	13.2382	14.393	13.8399	16.9082	11.7772	16.4489	13.8237	15.0448	0	2	0.536222	0.270656	1.22109	FALSE
clca1	A0A0R4IRF2;F1QRC6;A0A0R4ITR5;E7FF97		13	13	13	18.1	99.657	907	17.6773	20.6793	17.6236	18.3801	15.9168	19.9004	17.6773	20.6793	17.6236	18.3801	15.9168	19.9004	18.6601	18.0658	3	3	0.719302	0.143088	-0.594288	FALSE
A0A0R4IRJ2	A0A0R4IRJ2;F1QDB6		21	20	20	67.6	38.433	339	21.0843	21.8842	20.6162	17.6367	17.4959	17.5925	21.0843	21.8842	20.6162	17.6367	17.4959	17.5925	21.1949	17.575	3	3	0.00960246	2.01762	-3.61985	TRUE
A0A0R4IRJ8	A0A0R4IRJ8		10	10	10	63.1	26.994	241	20.1513	21.4633	19.8635	19.4407	17.5594	20.304	20.1513	21.4633	19.8635	19.4407	17.5594	20.304	20.4927	19.1014	3	3	0.230528	0.637276	-1.39135	FALSE
slc27a4	F1QLZ8;A0A0R4IRL6		9	9	9	16.3	72.873	643	18.5833	19.4424	18.3103	17.7702	NA	18.7181	18.5833	19.4424	18.3103	17.7702	11.4931	18.7181	18.7787	15.9938	3	2	0.343801	0.463693	-2.7849	FALSE
A0A0R4IRM1	A0A0R4IRM1;A0A286YA13;E7F8S2;A0A2R8Q547;A0A0R4IWI7;B0S8J1		25	11	11	31.6	109.02	959	16.6448	19.2045	17.7161	17.0113	NA	18.0399	16.6448	19.2045	17.7161	17.0113	11.4347	18.0399	17.8552	15.4953	3	2	0.372159	0.429272	-2.35988	FALSE
mef2d;mef2aa;mef2cb;mef2ca;MEF2B;mef2b	F1Q910;A0A2R8RQE8;Q1LXH4;F1QE20;Q1LXH5;Q1LXH3;A0A0R4ITE5;F1QNL1;A2BGA7;A0A2R8QP40;A0A2R8QU09;Q6PCS3;A0A0R4IRM3;A0A2R8QIE4;A0A2R8QMZ5;Q1LXH6;A0A140LGW3;A0A2R8RZ85;E9QCL1;J7HE56;F6NLS4;F8W591		2	2	2	4.2	57.427	529	NA	17.162	16.3216	NA	NA	15.7134	13.6322	17.162	16.3216	12.9209	12.3606	15.7134	15.7053	13.665	2	1	0.241757	0.616622	-2.04032	FALSE
A0A0R4IRM6	A0A0R4IRM6		3	3	3	31.2	14.392	128	16.7441	21.5251	16.7984	17.0135	14.3681	17.101	16.7441	21.5251	16.7984	17.0135	14.3681	17.101	18.3559	16.1609	3	3	0.310415	0.508058	-2.19501	FALSE
A0A0R4IT74	A0A0R4IT74;A0A0R4IRN1		4	4	4	11.8	50.916	449	NA	NA	NA	16.147	NA	15.7594	13.7815	14.6848	13.5317	16.147	11.5559	15.7594	13.9994	14.4874	0	2	0.774563	0.110943	0.488072	FALSE
si:ch211-222l21.1	A0A0R4IRN5;E7F290;A0A0R4IJB0		8	8	8	46.4	13.23	125	13.9122	14.9637	15.6568	21.4708	14.4357	22.1732	13.9122	14.9637	15.6568	21.4708	14.4357	22.1732	14.8442	19.3599	3	3	0.205374	0.687455	4.51568	FALSE
A0A0R4IRP5	A0A0R4IRP5;A0A0R4IMX7		12	12	12	19.6	97.536	868	14.5105	17.6365	18.1683	16.049	NA	16.5594	14.5105	17.6365	18.1683	16.049	11.3184	16.5594	16.7718	14.6423	3	2	0.358722	0.445243	-2.12946	FALSE
A0A0R4IRQ4	A0A0R4IRQ4;A0A2R8QGU6		7	6	6	12.5	83.432	768	16.0447	18.2209	16.3972	15.953	NA	16.7348	16.0447	18.2209	16.3972	15.953	12.0881	16.7348	16.8876	14.9253	3	2	0.308637	0.510551	-1.96228	FALSE
A0A0R4IRS1	A0A0R4IRS1		15	15	13	39	48.561	423	21.0524	21.6808	20.864	19.0812	17.4929	19.5959	21.0524	21.6808	20.864	19.0812	17.4929	19.5959	21.1991	18.7233	3	3	0.0451626	1.34522	-2.47573	TRUE
A0A2R8QSN3	A0A2R8QSN3;A0A0R4IRS4;A0A0R4IZK3		14	14	14	30	66.329	597	17.4308	19.4432	18.4262	18.4114	14.9141	19.1689	17.4308	19.4432	18.4262	18.4114	14.9141	19.1689	18.4334	17.4981	3	3	0.564364	0.248441	-0.935277	FALSE
A0A0R4IRS8	A0A0R4IRS8		5	5	5	23.6	30.314	271	NA	18.7545	17.2944	19.549	16.1386	18.259	14.0725	18.7545	17.2944	19.549	16.1386	18.259	16.7071	17.9822	2	3	0.499674	0.301314	1.27506	FALSE
papd4	A0A0R4IRV1;Q503I9;A0A0R4IGZ5;A0A0R4IMS7	Poly(A) RNA polymerase GLD2	6	6	6	12.7	55.587	489	16.0023	16.0164	NA	16.021	NA	17.6022	16.0023	16.0164	13.4002	16.021	11.7921	17.6022	15.1396	15.1384	2	2	0.999548	0.000196284	-0.00119433	FALSE
ncapd2	B0V123;A0A0R4IRW7	Condensin complex subunit 1	34	34	34	27.3	154.17	1380	15.3987	15.9864	16.1342	19.6301	13.1721	19.8184	15.3987	15.9864	16.1342	19.6301	13.1721	19.8184	15.8398	17.5402	3	3	0.51833	0.285393	1.70041	FALSE
A0A0R4IVL9	A0A0R4IVL9;A0A0R4IRY4		3	2	2	2.7	157.78	1415	16.0219	NA	15.0479	NA	NA	14.1747	16.0219	14.0973	15.0479	13.6238	11.6101	14.1747	15.0557	13.1362	2	1	0.122876	0.910531	-1.91954	FALSE
tmem131	E7F8H2;A0A0R4IRZ0		6	6	6	5.5	197.72	1799	17.1423	17.3823	16.3025	NA	NA	NA	17.1423	17.3823	16.3025	13.2288	11.8834	14.458	16.9424	13.1901	3	0	0.0231038	1.63632	-3.75229	TRUE
A0A0R4IRZ1	A0A0R4IRZ1		4	4	4	24.6	19.282	171	17.6388	18.1318	17.6162	NA	NA	17.1624	17.6388	18.1318	17.6162	13.2649	11.8639	17.1624	17.7956	14.0971	3	1	0.14333	0.843662	-3.69855	FALSE
nme3	Q9PTF3;A0A0R4IS05	Nucleoside diphosphate kinase	7	7	7	44.4	19.342	169	23.1543	24.0868	23.041	22.9413	21.0378	23.6052	23.1543	24.0868	23.041	22.9413	21.0378	23.6052	23.4274	22.5281	3	3	0.369031	0.432938	-0.899258	FALSE
A0A0R4IS12	A0A0R4IS12		13	13	13	12.6	117.54	1037	17.3481	19.0377	17.7992	NA	NA	NA	17.3481	19.0377	17.7992	13.7187	11.4846	14.4213	18.0617	13.2082	3	0	0.0154236	1.81182	-4.85346	TRUE
wu:fj29h11	A0A0R4IS14;R4GEW9;R4GF24		96	96	96	38	345.8	3065	16.7936	16.1279	16.7118	20.1254	15.0199	20.3652	16.7936	16.1279	16.7118	20.1254	15.0199	20.3652	16.5444	18.5035	3	3	0.377799	0.42274	1.95906	FALSE
zgc:66475	Q7SYI9;A0A0R4IS22		14	14	14	32.8	59.398	516	15.1608	17.7625	15.5609	17.9911	14.1526	18.4072	15.1608	17.7625	15.5609	17.9911	14.1526	18.4072	16.1614	16.8503	3	3	0.689563	0.161426	0.688941	FALSE
A0A0R4IS45	A0A0R4IS45;A0A0R4IUV4		10	10	10	18.5	73.434	654	15.7873	17.4914	16.2945	16.1988	NA	17.7222	15.7873	17.4914	16.2945	16.1988	12.3424	17.7222	16.5244	15.4211	3	2	0.568642	0.245161	-1.10326	FALSE
gapvd1	A0A2R8QK98;A0A0R4IS53;E7F237;A0A2R8Q516;A0A2R8RK01;Q6DH32		21	21	21	19.4	158.72	1420	17.8715	19.3002	17.0809	17.4996	15.7361	16.4896	17.8715	19.3002	17.0809	17.4996	15.7361	16.4896	18.0842	16.5751	3	3	0.145789	0.836276	-1.5091	FALSE
purba	A2BFY7;A0A0R4IS70		10	10	3	30.9	33.758	314	NA	17.5083	14.4492	18.5594	NA	18.888	13.2298	17.5083	14.4492	18.5594	11.8144	18.888	15.0624	16.4206	2	2	0.64036	0.193576	1.35817	FALSE
A0A2R8PZH8	A0A2R8PZH8;A0A0R4IS87		12	10	10	8.3	195.64	1744	17.57	17.8417	16.8736	16.4284	14.3549	17.0232	17.57	17.8417	16.8736	16.4284	14.3549	17.0232	17.4284	15.9355	3	3	0.198444	0.702363	-1.49293	FALSE
A0A2R8RHF5	A0A2R8RHF5;A0A0R4IS92;E7F725		9	8	7	21.5	60.941	540	NA	NA	NA	17.1155	NA	17.6173	14.1293	14.024	13.8805	17.1155	11.943	17.6173	14.0113	15.5586	0	2	0.483483	0.315619	1.54736	FALSE
actr8	P59679;A0A0R4ISA6;A0A0R4IVI4	Actin-related protein 8	16	16	16	29.4	70.132	623	17.9105	19.7131	13.5666	18.6324	NA	18.7529	17.9105	19.7131	13.5666	18.6324	11.862	18.7529	17.0634	16.4158	3	2	0.835696	0.0779519	-0.647667	FALSE
prkcbp1l	A0A2R8Q412;A0A0R4ISB9;A0A2R8QIN7;A0A2R8QNU0;F1RDH9;F1QYK7		6	6	6	7.2	130.25	1182	16.7189	17.4628	15.4138	16.2022	NA	18.0597	16.7189	17.4628	15.4138	16.2022	11.708	18.0597	16.5319	15.3233	3	2	0.59417	0.226089	-1.20856	FALSE
map1sa	A0A0R4ISC3;F1Q828		17	17	17	15.5	144.88	1328	18.1362	18.8241	17.729	17.7601	14.7644	18.285	18.1362	18.8241	17.729	17.7601	14.7644	18.285	18.2298	16.9365	3	3	0.360233	0.443416	-1.2933	FALSE
tp53bp2a	A0A0R4ISD9;F1R419		2	2	2	2.9	117.21	1056	15.5904	NA	15.2466	NA	NA	14.4122	15.5904	14.4025	15.2466	14.0956	12.1661	14.4122	15.0798	13.5579	2	1	0.149669	0.824868	-1.52188	FALSE
med25	F1R0J2;A0A2R8Q3L3;A0A0R4ISF9;Q6PEH8	Mediator of RNA polymerase II transcription subunit 25	5	5	5	12	75.446	701	18.2886	18.3178	17.5142	NA	NA	NA	18.2886	18.3178	17.5142	14.1498	12.2571	14.2809	18.0402	13.5626	3	0	0.0115639	1.93689	-4.47761	TRUE
ogt.1	B3DKP3;A0A0R4ISG3;A0A2R8QNQ9;A0A2R8PZ91;A0A0R4IEZ5		47	47	3	58.1	116.53	1046	20.7852	21.0607	19.8101	19.9409	18.2806	21.0943	20.7852	21.0607	19.8101	19.9409	18.2806	21.0943	20.552	19.7719	3	3	0.453633	0.343295	-0.780047	FALSE
wu:fe01c10	A0A0R4ISI0;A0A2R8Q2M3;E7F3X7;A0A2R8PVG8		49	49	2	37.5	192.3	1777	NA	NA	NA	17.8355	NA	19.3791	13.9771	14.6106	14.0266	17.8355	12.1441	19.3791	14.2048	16.4529	0	2	0.414419	0.38256	2.24814	FALSE
A0A0R4ISJ3	A0A0R4ISJ3;Q802V7;A0A0R4IMS1		32	32	32	37.1	109.25	952	19.0156	19.834	19.0771	18.9285	17.0227	19.7475	19.0156	19.834	19.0771	18.9285	17.0227	19.7475	19.3089	18.5662	3	3	0.459793	0.337438	-0.742653	FALSE
A0A0R4ISN6	A0A0R4ISN6		5	2	2	46.1	16.97	154	18.2538	18.3777	17.6701	17.8352	15.9691	18.3545	18.2538	18.3777	17.6701	17.8352	15.9691	18.3545	18.1005	17.3863	3	3	0.431353	0.365167	-0.714276	FALSE
srsf7b	A0A0R4ISP5;Q4V8Q5		5	4	4	33.6	17.544	152	NA	NA	NA	18.0801	NA	18.3433	13.9067	14.4744	14.1157	18.0801	11.4228	18.3433	14.1656	15.9488	0	2	0.51371	0.289282	1.78319	FALSE
A0A0R4ISR8	A0A0R4ISR8		3	3	3	13.8	29.079	268	16.0386	16.9268	16.385	NA	NA	NA	16.0386	16.9268	16.385	13.5641	11.6962	14.3575	16.4501	13.2059	3	0	0.0433113	1.3634	-3.24418	TRUE
heatr5b	A0A0R4ISV1;E7FDJ6		30	30	30	20.9	219.59	2025	18.5078	19.3954	18.6782	18.578	15.9148	19.506	18.5078	19.3954	18.6782	18.578	15.9148	19.506	18.8605	17.9996	3	3	0.511114	0.291483	-0.860886	FALSE
A0A0R4ISV4	A0A0R4ISV4		9	9	9	16.2	90.924	802	15.0427	16.1919	NA	15.9853	NA	16.8534	15.0427	16.1919	14.2824	15.9853	11.8384	16.8534	15.1723	14.8924	2	2	0.877571	0.0567176	-0.279947	FALSE
plekhg5a	A0A2R8RLU7;A0A2R8QB15;A0A0R4ISX1;F1R1Q2		6	6	6	8.5	119.15	1057	NA	16.7999	16.6154	NA	NA	NA	14.2865	16.7999	16.6154	13.3477	11.5097	14.0733	15.9006	12.9769	2	0	0.0584137	1.23349	-2.92372	FALSE
pdha1a	Q6P948;A0A0R4IT09;A0A2R8QAA8;A0A2R8Q5C3;F1QBT9;E7F9W7;E9QBJ0	Pyruvate dehydrogenase E1 component subunit alpha	21	21	21	45.3	43.741	393	20.6227	21.5306	20.0025	20.0359	18.8841	20.9016	20.6227	21.5306	20.0025	20.0359	18.8841	20.9016	20.7186	19.9406	3	3	0.352705	0.452588	-0.778081	FALSE
rtfdc1	F1QSV2;A0A0R4IT16;X1WF35		7	7	7	23.5	34.371	310	19.0394	17.9353	18.1949	18.3207	15.6035	18.3146	19.0394	17.9353	18.1949	18.3207	15.6035	18.3146	18.3899	17.4129	3	3	0.397766	0.400372	-0.976944	FALSE
A0A0R4IT32	A0A0R4IT32		10	10	4	34.5	33.678	287	18.5084	18.9403	18.5255	18.6852	16.7974	19.4091	18.5084	18.9403	18.5255	18.6852	16.7974	19.4091	18.658	18.2973	3	3	0.69068	0.160723	-0.360768	FALSE
gys2	A0A0R4IT49;Q5RGX8;A0A2R8Q918		9	5	5	13	79.528	691	17.316	17.7126	16.9714	NA	NA	NA	17.316	17.7126	16.9714	13.6617	11.6884	14.2109	17.3334	13.187	3	0	0.0254588	1.59416	-4.14634	TRUE
dctn4	A0A0R4IT69;F1R222;A0A0R4IJC6		10	10	10	32.3	53.238	467	18.9726	19.2256	18.6798	17.5702	15.8889	18.3481	18.9726	19.2256	18.6798	17.5702	15.8889	18.3481	18.9593	17.2691	3	3	0.139642	0.854985	-1.69027	FALSE
A0A0R4IT72	A0A0R4IT72;A0A140LH97;A0A0R4IEF2;A0A140LGD6		24	24	23	33.3	101.94	915	20.0706	20.9589	19.8847	19.5189	17.7753	19.0251	20.0706	20.9589	19.8847	19.5189	17.7753	19.0251	20.3048	18.7731	3	3	0.0787468	1.10377	-1.53166	FALSE
kirrel3l	A0A2R8RKI9;A0A0R4IT86;B0CM22		3	3	3	4.9	81.504	751	NA	NA	NA	15.2407	NA	15.2687	14.0014	15.3459	14.1174	15.2407	11.5272	15.2687	14.4882	14.0122	0	2	0.745989	0.127268	-0.476043	FALSE
A0A0R4ITA6	A0A0R4ITA6;A0A2R8RY86		7	7	7	41.6	24.962	219	18.5837	18.7954	18.0722	NA	NA	NA	18.5837	18.7954	18.0722	13.5196	12.3918	13.987	18.4838	13.2995	3	0	0.0029064	2.53664	-5.18428	TRUE
pfkpa	E7FDP2;A0A2R8RK99;A0A0R4ITA8;A0A2R8QEU0;F1R2A3	ATP-dependent 6-phosphofructokinase	23	20	14	34.1	86.18	787	18.2544	19.4304	18.0286	19.5098	NA	19.5875	18.2544	19.4304	18.0286	19.5098	11.9866	19.5875	18.5711	17.028	3	2	0.604596	0.218535	-1.54316	FALSE
A0A0R4ITC8	A0A0R4ITC8;A0A0R4IR24		3	3	3	9.2	62.998	587	15.9667	15.8978	NA	15.2805	NA	16.916	15.9667	15.8978	13.6559	15.2805	11.8066	16.916	15.1735	14.6677	2	2	0.78417	0.10559	-0.505765	FALSE
A0A0R4ITH7	A0A0R4ITH7;A0A0R4IK05;A0A0R4ILP0		10	10	10	20.4	68.205	609	15.0462	17.1652	15.7262	17.0748	13.8036	16.7828	15.0462	17.1652	15.7262	17.0748	13.8036	16.7828	15.9792	15.8871	3	3	0.944087	0.0249879	-0.0921224	FALSE
si:dkeyp-93a5.3	A0A0R4ITJ1;X1WEQ8		2	2	2	10.9	24.873	229	NA	18.4642	17.7288	NA	NA	NA	13.2141	18.4642	17.7288	13.5965	11.4538	14.2024	16.469	13.0842	2	0	0.164251	0.784493	-3.38479	FALSE
ankrd13c	A0A2R8RJW3;A0A0R4ITK5;Q7ZUV0	Ankyrin repeat domain-containing protein 13C	3	3	3	7.4	54.093	474	NA	NA	NA	15.2433	NA	16.8724	13.5723	15.3293	13.0258	15.2433	12.0127	16.8724	13.9758	14.7095	0	2	0.676594	0.169672	0.733637	FALSE
A0A0R4ITL8	A0A0R4ITL8		3	3	3	15.6	16.134	147	18.4784	18.9459	18.4205	19.7125	18.2778	19.1042	18.4784	18.9459	18.4205	19.7125	18.2778	19.1042	18.6149	19.0315	3	3	0.42961	0.366926	0.416585	FALSE
gc	F1QM90;A0A0R4ITN2		10	10	10	27.6	51.786	464	18.4566	19.2763	17.5437	17.8388	16.6862	17.5126	18.4566	19.2763	17.5437	17.8388	16.6862	17.5126	18.4255	17.3459	3	3	0.159013	0.798568	-1.07963	FALSE
A0A0R4ITN4	A0A0R4ITN4;A0A2R8QAL2;A0A2R8Q0D5		13	13	13	13.4	125.53	1133	17.56	18.3715	17.801	15.9379	NA	17.3213	17.56	18.3715	17.801	15.9379	11.4992	17.3213	17.9108	14.9195	3	2	0.22903	0.640108	-2.99133	FALSE
A0A0R4ITP2	A0A0R4ITP2		10	10	10	43.7	35.18	311	18.9459	19.7748	18.6155	16.7543	14.8909	17.5372	18.9459	19.7748	18.6155	16.7543	14.8909	17.5372	19.112	16.3942	3	3	0.0570082	1.24406	-2.71789	FALSE
btf3l4	Q6PC91;A0A0R4ITU6;A0A0R4IUA8	Transcription factor BTF3 homolog 4	7	7	7	49.4	17.36	158	18.3308	17.9571	17.7821	14.7768	NA	17.8695	18.3308	17.9571	17.7821	14.7768	11.821	17.8695	18.0233	14.8224	3	2	0.207371	0.683251	-3.20092	FALSE
A0A0R4ITV5	A0A0R4ITV5;A0A0R4IMM7		21	21	21	36.9	79.621	700	14.4649	14.7048	14.1747	19.2564	10.9695	19.5082	14.4649	14.7048	14.1747	19.2564	10.9695	19.5082	14.4481	16.578	3	3	0.527112	0.278097	2.12992	FALSE
nr5a1a	F1QJG0;A0A0R4ITX5;A0A0R4IN39		2	2	2	5.5	51.11	454	NA	NA	NA	13.3059	NA	14.1441	14.4422	14.9439	14.1314	13.3059	12.0675	14.1441	14.5058	13.1725	0	2	0.145594	0.836856	-1.3333	FALSE
snx17	A0A0R4ITX6;Q5RID7	Sorting nexin-17	5	5	5	12.3	53.489	472	17.1418	17.2202	17.8092	17.0702	15.8113	18.4078	17.1418	17.2202	17.8092	17.0702	15.8113	18.4078	17.3904	17.0964	3	3	0.737649	0.13215	-0.293969	FALSE
ciz1a	A0A0R4ITY1;E7F860		2	2	2	3.5	78.033	714	NA	NA	NA	14.6295	NA	14.6856	13.1796	15.0778	14.3046	14.6295	12.1674	14.6856	14.1873	13.8275	0	2	0.738897	0.131416	-0.359799	FALSE
vac14	A0A0R4ITZ2;Q66L58	Protein VAC14 homolog	18	18	18	28.8	88.62	782	17.5337	17.7581	17.1088	18.0109	NA	18.4263	17.5337	17.7581	17.1088	18.0109	11.7934	18.4263	17.4669	16.0769	3	2	0.583892	0.233667	-1.39002	FALSE
A0A0R4ITZ7	A0A0R4ITZ7		9	9	9	34.4	31.904	291	17.5195	19.4221	17.4144	18.3985	15.8469	18.8195	17.5195	19.4221	17.4144	18.3985	15.8469	18.8195	18.1187	17.6883	3	3	0.725905	0.13912	-0.430371	FALSE
A0A0R4IU05	A0A0R4IU05		24	24	23	29.5	91.093	819	18.7796	19.754	18.6333	17.9188	16.9056	18.2798	18.7796	19.754	18.6333	17.9188	16.9056	18.2798	19.0556	17.7014	3	3	0.0680959	1.16688	-1.35425	FALSE
pds5a	A0A0R4IU07;F1QDE7;A1L1F4;F1RC71;E9QD11	Sister chromatid cohesion protein PDS5 homolog A	49	49	44	42.2	159.48	1410	18.2991	19.2018	18.0588	20.5102	16.147	20.9144	18.2991	19.2018	18.0588	20.5102	16.147	20.9144	18.5199	19.1905	3	3	0.706578	0.15084	0.670628	FALSE
A0A0R4IU19	A0A0R4IU19;A0A2R8QP48;A0A286Y946		29	29	28	30	104.95	962	17.3735	18.1522	17.4384	21.4922	16.4243	22.0438	17.3735	18.1522	17.4384	21.4922	16.4243	22.0438	17.6547	19.9868	3	3	0.321507	0.492809	2.33208	FALSE
zgc:56039;emsy	F1Q8W2;A0A0R4IU34;Q7ZUV7	Protein EMSY	9	9	9	14.3	119.3	1150	16.5973	16.2674	NA	16.5616	NA	17.8662	16.5973	16.2674	13.6426	16.5616	12.3786	17.8662	15.5024	15.6022	2	2	0.961304	0.0171392	0.0997254	FALSE
alyref	F1Q9D1;A0A0R4IU36		8	8	8	29.6	28.627	280	19.788	20.2663	19.5697	20.0927	18.3225	20.0517	19.788	20.2663	19.5697	20.0927	18.3225	20.0517	19.8747	19.489	3	3	0.585308	0.232616	-0.385694	FALSE
A0A0R4IU39	A0A0R4IU39;A0A0R4IFE1		7	7	7	16.9	54.91	496	15.6796	15.9868	13.9767	16.2675	NA	17.4214	15.6796	15.9868	13.9767	16.2675	12.1008	17.4214	15.2144	15.2633	3	2	0.979519	0.00898725	0.0488976	FALSE
A0A0R4IU44	A0A0R4IU44		7	6	6	11.1	100.01	892	17.2658	18.8856	15.6748	16.7832	13.7674	16.3701	17.2658	18.8856	15.6748	16.7832	13.7674	16.3701	17.2754	15.6402	3	3	0.284087	0.546549	-1.63524	FALSE
A0A0R4IU56	A0A0R4IU56;A0A2R8QMM3		7	7	7	29.2	32.159	288	NA	17.1706	NA	NA	16.2756	17.6365	14.2505	17.1706	13.1389	13.197	16.2756	17.6365	14.8533	15.703	1	2	0.658265	0.181599	0.849722	FALSE
A0A0R4IUA6	A0A0R4IUA6		22	22	22	13.1	212.3	1840	18.3289	18.9647	17.5832	16.7209	14.9114	17.3103	18.3289	18.9647	17.5832	16.7209	14.9114	17.3103	18.2923	16.3142	3	3	0.0927252	1.0328	-1.97808	FALSE
A0A0R4IUB2	A0A0R4IUB2		39	39	1	20.2	272.4	2580	14.9976	15.9561	12.8521	16.7719	14.6676	16.9833	14.9976	15.9561	12.8521	16.7719	14.6676	16.9833	14.6019	16.1409	3	3	0.264506	0.577564	1.53896	FALSE
A0A0R4IUB5	A0A0R4IUB5;A0A0R4IHS9;A0A0R4IX38		8	8	8	23.9	52.108	461	19.13	19.3824	18.6795	18.804	16.9844	19.2116	19.13	19.3824	18.6795	18.804	16.9844	19.2116	19.0639	18.3333	3	3	0.399984	0.397958	-0.730629	FALSE
A0A0R4IUB7	A0A0R4IUB7;A5WVX8		21	21	21	64.5	53.153	476	19.1005	20.0548	18.0604	19.6193	15.4193	20.8413	19.1005	20.0548	18.0604	19.6193	15.4193	20.8413	19.0719	18.6266	3	3	0.817691	0.0874108	-0.445323	FALSE
A0A0R4IUE2	A0A0R4IUE2		4	4	4	13.4	40.138	381	18.8881	18.6335	NA	NA	NA	NA	18.8881	18.6335	12.9272	14.1812	11.2118	13.8426	16.8163	13.0785	2	0	0.185759	0.731051	-3.73775	FALSE
A0A0R4IUF0	A0A0R4IUF0;A8E7K3;I3ITD0		56	56	50	38.9	176.78	1570	16.0531	15.5159	15.3557	20.182	13.442	19.765	16.0531	15.5159	15.3557	20.182	13.442	19.765	15.6415	17.7964	3	3	0.427362	0.369204	2.15485	FALSE
ccz1	A0A0R4IUH0;F1QVT9;Q803R2	Vacuolar fusion protein CCZ1 homolog	4	4	4	11.6	57.17	493	18.1739	18.3794	18.0598	NA	13.1541	15.5681	18.1739	18.3794	18.0598	13.2715	13.1541	15.5681	18.2043	13.9979	3	2	0.0316543	1.49957	-4.20642	TRUE
A0A0R4IUI3	A0A0R4IUI3;A0A0R4IWR0;Q2VU44		10	10	10	36.2	43.062	370	19.1009	20.4799	18.3149	NA	NA	NA	19.1009	20.4799	18.3149	13.1432	12.0653	13.4711	19.2986	12.8932	3	0	0.0019341	2.71352	-6.40539	TRUE
fhl3b	A0A0R4IUI5;A5WUZ4		2	2	2	15.6	25.92	225	17.0996	18.1241	15.9651	NA	NA	NA	17.0996	18.1241	15.9651	13.5385	11.4787	13.6506	17.0629	12.8893	3	0	0.0118106	1.92773	-4.17369	TRUE
A0A0R4IUJ5	A0A0R4IUJ5;A0A0R4ICF8		8	8	8	38.7	37.065	344	20.3616	21.1707	20.2438	18.0359	17.4235	18.5092	20.3616	21.1707	20.2438	18.0359	17.4235	18.5092	20.592	17.9895	3	3	0.00378271	2.4222	-2.60254	TRUE
A0A0R4IUL0	A0A0R4IUL0;A0A0R4IC74;A0A0R4IG60		14	14	14	13.3	133.87	1201	18.7855	19.2349	18.7479	18.208	12.5218	19.1689	18.7855	19.2349	18.7479	18.208	12.5218	19.1689	18.9228	16.6329	3	3	0.384644	0.414941	-2.28985	FALSE
chchd3a	A0A0R4IUL1;Q5RH04		5	5	5	23.4	35.121	312	15.5803	18.7038	15.8209	NA	NA	NA	15.5803	18.7038	15.8209	13.3865	11.7393	13.0749	16.7017	12.7336	3	0	0.0395726	1.40261	-3.96812	TRUE
A0A0R4IUL8	A0A0R4IUL8		7	7	7	13.4	96.703	861	17.914	17.4551	17.7801	17.1817	NA	18.7334	17.914	17.4551	17.7801	17.1817	11.6859	18.7334	17.7164	15.867	3	2	0.478343	0.320261	-1.84941	FALSE
ddhd2	A0A0R4IUP0;A0A2R8QSQ2;F1Q9C9		2	2	2	8.7	42.403	369	16.4482	16.7913	16.0343	NA	NA	NA	16.4482	16.7913	16.0343	13.0455	11.8835	13.9031	16.4246	12.944	3	0	0.017365	1.76033	-3.48058	TRUE
csnk1g1	A0A2R8Q753;A0A0R4IUQ5;Q5PRD4	Casein kinase I isoform gamma-1	7	3	3	15.1	55.384	485	NA	15.8148	14.8977	NA	NA	NA	13.8495	15.8148	14.8977	13.1385	12.0374	13.98	14.854	13.052	2	0	0.0871869	1.05955	-1.80198	FALSE
A0A0R4IUQ6	A0A0R4IUQ6		18	18	18	33.6	70.643	614	NA	NA	NA	18.8419	NA	18.8899	13.0071	15.2564	14.0912	18.8419	11.9129	18.8899	14.1182	16.5482	0	2	0.406455	0.390988	2.43003	FALSE
ilf3	A0A0R4IUQ9;Q6NXA4;A0A0R4IPU4;A0A0R4IBM8;A0A0R4IBR5;A0A0R4IRK1;A0A0R4IHG8;F1QB35;A0A2R8Q4T1	Interleukin enhancer-binding factor 3 homolog	44	44	43	60.3	90.432	833	21.3371	23.2651	21.7554	20.8886	19.758	21.6584	21.3371	23.2651	21.7554	20.8886	19.758	21.6584	22.1192	20.7683	3	3	0.168731	0.772806	-1.35089	FALSE
bmp2k	A2BHM9;A0A2R8QBV4;A0A2R8PYY6;A0A0R4IUS2		6	6	6	12.4	72.197	645	18.9395	19.3017	18.9033	16.7599	14.6278	17.3063	18.9395	19.3017	18.9033	16.7599	14.6278	17.3063	19.0482	16.2313	3	3	0.0715265	1.14553	-2.81684	FALSE
A0A0R4IUU4	A0A0R4IUU4;A0A0R4IJ18;A0A0R4IB33;A0A0R4IUW9;A0A0R4IGH4;A0A0R4ICP0		5	5	5	26.5	20.952	185	NA	NA	18.176	18.5717	16.5989	18.7023	13.9432	14.2519	18.176	18.5717	16.5989	18.7023	15.457	17.9576	1	3	0.200986	0.696834	2.50061	FALSE
A0A0R4IUV0	A0A0R4IUV0		3	3	3	18.7	16.621	150	NA	17.1757	NA	17.3926	16.2274	18.0771	13.4241	17.1757	12.9621	17.3926	16.2274	18.0771	14.5207	17.2324	1	3	0.168566	0.77323	2.71172	FALSE
cpne3	A0A2R8Q1N5;A0A0R4IUW1;F1Q9D2;A0A0G2KVZ0;A0A2R8RX13;A0A2R8Q7T7;A0A0H2UJT1;Q7T296;B0R0N3;A0A286Y928;E7F5X2;A0A2R8RWL0		18	18	17	32.5	59.881	532	18.9296	19.3967	18.8869	19.0587	18.0599	19.5704	18.9296	19.3967	18.8869	19.0587	18.0599	19.5704	19.0711	18.8963	3	3	0.740337	0.130571	-0.174709	FALSE
A0A0R4IUY7	A0A0R4IUY7;A0A0J9YJL0		7	7	7	11.8	71.379	643	NA	NA	NA	16.9051	12.1116	17.0375	13.6406	14.3015	13.4454	16.9051	12.1116	17.0375	13.7958	15.3514	0	3	0.439005	0.35753	1.55555	FALSE
A0A0R4IV41	A0A0R4IV41		51	51	50	46	155.76	1390	20.2644	21.1244	20.0712	14.7457	17.4473	15.6914	20.2644	21.1244	20.0712	14.7457	17.4473	15.6914	20.4867	15.9615	3	3	0.0178689	1.7479	-4.52519	TRUE
A0A0R4IV67	A0A0R4IV67;A0A0R4IA63;A0A0R4IH04;A0A2R8RZY5		58	58	58	49.4	173.49	1532	17.9734	18.7621	19.2779	20.3429	17.4956	20.7804	17.9734	18.7621	19.2779	20.3429	17.4956	20.7804	18.6712	19.5396	3	3	0.496091	0.304439	0.868458	FALSE
A0A0R4IV90	A0A0R4IV90		7	7	7	41.1	26.291	241	18.7908	19.101	18.7447	18.716	16.6784	19.0427	18.7908	19.101	18.7447	18.716	16.6784	19.0427	18.8788	18.1457	3	3	0.426528	0.370052	-0.733151	FALSE
dlg1	A0A0R4IVD3;E7FAT1;Q5PYH6;A0A2U3TW57;Q5PYH6-2;A0A2R8QA94;A0A0R4ISR6;A0A0R4IJV7;A0A2R8RII0;A0A0R4IU29;Q5PYH7	Disks large homolog 1	6	5	4	8.4	97.008	873	16.4041	16.7284	15.9805	NA	NA	NA	16.4041	16.7284	15.9805	13.9821	12.0729	13.9956	16.371	13.3502	3	0	0.0313538	1.50371	-3.02077	TRUE
A0A0R4IVD5	A0A0R4IVD5;A0A2R8QBF1		6	6	6	22.4	47.964	425	17.4863	18.2254	17.0889	15.8721	NA	17.0172	17.4863	18.2254	17.0889	15.8721	11.9936	17.0172	17.6002	14.9609	3	2	0.220957	0.655692	-2.63925	FALSE
A0A0R4IVE2	A0A0R4IVE2;A0A2R8PWQ0;A0A2R8Q9M8;A0A0R4IK19		20	20	20	31.2	93.704	865	21.8299	23.1316	22.2631	21.6088	19.5876	21.8779	21.8299	23.1316	22.2631	21.6088	19.5876	21.8779	22.4082	21.0247	3	3	0.188099	0.725613	-1.38347	FALSE
A0A0R4IVI1	A0A0R4IVI1		3	3	3	56.8	4.4403	37	20.2246	20.6179	19.7995	17.7973	17.1577	17.8473	20.2246	20.6179	19.7995	17.7973	17.1577	17.8473	20.214	17.6008	3	3	0.00130843	2.88325	-2.61323	TRUE
A0A0R4IVI6	A0A0R4IVI6		6	6	6	8.7	103.7	907	NA	NA	NA	16.1933	NA	16.8685	13.6063	14.9348	13.6887	16.1933	11.7572	16.8685	14.0766	14.9397	0	2	0.649083	0.1877	0.863086	FALSE
A0A0R4IVJ0	A0A0R4IVJ0;A0A0R4IBY4		36	14	2	44.4	122.89	1102	16.1642	18.4657	17.5808	17.0332	NA	17.8611	16.1642	18.4657	17.5808	17.0332	11.9383	17.8611	17.4036	15.6109	3	2	0.441297	0.355269	-1.7927	FALSE
primpol	A0A0R4IVK7;Q32PL8;E9QGS9;E9QH71	DNA-directed primase/polymerase protein	12	12	12	27.3	60.188	523	15.8643	18.0143	14.4662	18.0301	12.7882	19.2215	15.8643	18.0143	14.4662	18.0301	12.7882	19.2215	16.1149	16.6799	3	3	0.816214	0.088196	0.565012	FALSE
A0A0R4IVN8	A0A0R4IVN8;A0A0R4IDS6		19	19	19	10.8	271.97	2460	13.8586	14.945	NA	17.3107	NA	18.1226	13.8586	14.945	14.2902	17.3107	12.2414	18.1226	14.3646	15.8916	2	2	0.495192	0.305227	1.527	FALSE
A0A0R4IVR7	A0A0R4IVR7;A0A0R4IZV7		2	2	2	8.9	35.214	302	NA	NA	NA	15.3196	NA	16.1904	14.1752	13.874	13.4287	15.3196	12.2411	16.1904	13.826	14.5837	0	2	0.593742	0.226402	0.757738	FALSE
A0A0R4IVS5	A0A0R4IVS5;A0A2R8QAJ8;A0A2R8QHM6		29	29	28	34.4	130.9	1150	17.2264	18.4066	17.1286	16.621	16.1754	17.676	17.2264	18.4066	17.1286	16.621	16.1754	17.676	17.5872	16.8242	3	3	0.276521	0.558272	-0.763019	FALSE
A0A0R4IVV5	A0A0R4IVV5;A0A0R4IIV0		7	7	7	20.8	47.177	418	NA	NA	NA	16.1096	NA	17.0542	13.7627	14.3223	12.8748	16.1096	11.4579	17.0542	13.6533	14.8739	0	2	0.557103	0.254065	1.22064	FALSE
pigl	A0A0R4IVW0;B0R186		8	8	8	35.7	33.232	291	NA	NA	16.192	18.0842	NA	18.9799	13.9331	14.3381	16.192	18.0842	12.2738	18.9799	14.8211	16.4459	1	2	0.527281	0.277958	1.62487	FALSE
dhdh	Q642M9;A0A0R4IVW4;A0A0J9YIW4	Trans-1,2-dihydrobenzene-1,2-diol dehydrogenase	15	15	14	51.8	36.566	334	19.1803	17.3228	16.5702	19.3198	17.5781	19.8079	19.1803	17.3228	16.5702	19.3198	17.5781	19.8079	17.6911	18.902	3	3	0.305816	0.51454	1.21085	FALSE
selt2	A0A0R4IVX0;Q502K9	Selenoprotein T2	2	2	2	13.2	23.517	204	16.4899	17.272	16.2064	NA	NA	15.5941	16.4899	17.272	16.2064	13.8209	12.1439	15.5941	16.6561	13.853	3	1	0.0950834	1.0219	-2.80312	FALSE
A0A2R8RHU1	A0A2R8RHU1;A0A0R4IVY2;A0A0R4IC82;A0A0R4IFB2		7	2	2	20.4	47.278	436	16.3336	NA	16.3092	15.2519	NA	15.7926	16.3336	15.1456	16.3092	15.2519	12.3149	15.7926	15.9295	14.4531	2	2	0.304415	0.516534	-1.47638	FALSE
A0A0R4IVY5	A0A0R4IVY5		44	44	38	37.5	158.5	1359	14.9966	15.411	14.1352	18.9316	12.4551	19.3992	14.9966	15.411	14.1352	18.9316	12.4551	19.3992	14.8476	16.9286	3	3	0.451956	0.344904	2.08102	FALSE
A0A0R4IVZ0	A0A0R4IVZ0;A0A0R4IDM8;A0A0R4IEI9		28	28	28	29	146.3	1436	19.105	19.9648	18.7243	17.9806	16.3587	18.7904	19.105	19.9648	18.7243	17.9806	16.3587	18.7904	19.2647	17.7099	3	3	0.148919	0.82705	-1.55478	FALSE
A0A0R4IVZ7	A0A0R4IVZ7;A0A0R4IY90		32	32	9	17.4	267.34	2431	15.7056	17.1985	13.1612	13.5052	NA	16.8452	15.7056	17.1985	13.1612	13.5052	11.7145	16.8452	15.3551	14.0216	3	2	0.525663	0.279293	-1.33348	FALSE
prps1b	A0A0R4IW23;Q08CA5		16	3	3	53.8	34.667	316	19.2134	19.8552	17.6155	18.3163	16.1839	18.34	19.2134	19.8552	17.6155	18.3163	16.1839	18.34	18.8947	17.6134	3	3	0.2602	0.584693	-1.2813	FALSE
fcho2	A0A0R4IW27;F1RDR3;Q502I9;A2CE79;F1R1K1;A0A0R4IL99	F-BAR domain only protein 2	7	7	7	12.9	91.259	828	17.5856	17.9753	17.8229	17.0281	NA	17.5294	17.5856	17.9753	17.8229	17.0281	12.3601	17.5294	17.7946	15.6392	3	2	0.3204	0.494308	-2.15539	FALSE
A0A0R4IW37	A0A0R4IW37		4	4	4	15.1	50.878	437	16.0745	NA	15.0504	NA	NA	NA	16.0745	15.1491	15.0504	13.7873	12.1744	13.4355	15.4247	13.1324	2	0	0.0228283	1.64153	-2.29228	TRUE
A0A0R4IW43	A0A0R4IW43		15	15	15	25.5	93.946	821	17.6241	18.2391	17.9789	17.686	15.6521	17.5175	17.6241	18.2391	17.9789	17.686	15.6521	17.5175	17.9474	16.9519	3	3	0.262959	0.580112	-0.995482	FALSE
fgfr1op	Q6IQF6;A0A0R4IW74;U3JA96		4	4	4	11.2	56.247	511	NA	NA	NA	15.7666	NA	16.1605	13.4075	14.7856	13.3945	15.7666	11.526	16.1605	13.8625	14.4843	0	2	0.722078	0.141416	0.621808	FALSE
mtmr12	A0A0R4IW75;A2BGG1	Myotubularin-related protein 12	12	12	12	24.4	86.695	753	17.0997	20.4856	18.1865	15.9929	15.1939	14.9553	17.0997	20.4856	18.1865	15.9929	15.1939	14.9553	18.5906	15.3807	3	3	0.0733319	1.13471	-3.20989	FALSE
A0A0R4IW96	A0A0R4IW96		10	10	10	39.2	38.348	342	17.692	17.8138	17.2393	15.5328	14.7167	17.2712	17.692	17.8138	17.2393	15.5328	14.7167	17.2712	17.5817	15.8402	3	3	0.140742	0.851577	-1.74149	FALSE
elp5	A0A0R4IWA5;A1A5V9	Elongator complex protein 5	2	2	2	9.8	32.71	296	17.6639	NA	16.9296	17.0123	14.8158	17.4829	17.6639	14.55	16.9296	17.0123	14.8158	17.4829	16.3812	16.437	2	3	0.966515	0.0147914	0.0558245	FALSE
A0A0R4IWE1	A0A0R4IWE1;A0A140LG92		9	9	9	34.3	31.997	289	16.9971	18.9481	17.2854	17.3038	15.4359	18.7094	16.9971	18.9481	17.2854	17.3038	15.4359	18.7094	17.7435	17.1497	3	3	0.630446	0.200352	-0.593867	FALSE
LOC557740	A0A0R4IWE3;F6NIY4		5	5	5	20.4	38.223	348	16.8236	17.2468	15.8586	15.4772	NA	NA	16.8236	17.2468	15.8586	15.4772	12.2209	14.259	16.643	13.9857	3	1	0.0911187	1.04039	-2.65733	FALSE
apc	F8W4Z3;A0A0R4IWH7		3	3	3	1.7	299.97	2745	15.0575	15.3352	NA	NA	NA	NA	15.0575	15.3352	14.0486	13.4445	11.3662	14.1466	14.8138	12.9858	2	0	0.146871	0.833063	-1.82801	FALSE
A0A0R4IWL6	A0A0R4IWL6;A0A0R4IE22;A0A2R8Q5R2;A0A0R4IY44;F1R4Q6		25	25	25	23.9	123.09	1152	19.4528	20.4473	19.1624	19.0088	17.1718	19.4926	19.4528	20.4473	19.1624	19.0088	17.1718	19.4926	19.6875	18.5578	3	3	0.252945	0.596974	-1.12975	FALSE
LOC100536948	A0A0R4IWM3;F1QH49		23	23	23	23.5	141.21	1278	19.1129	19.6348	18.4626	16.9536	16.1575	17.9901	19.1129	19.6348	18.4626	16.9536	16.1575	17.9901	19.0701	17.0337	3	3	0.0402274	1.39548	-2.03633	TRUE
A0A0R4IWM4	A0A0R4IWM4		28	28	28	31.9	112.05	983	18.2936	19.47	18.4648	17.8733	16.8589	18.278	18.2936	19.47	18.4648	17.8733	16.8589	18.278	18.7428	17.6701	3	3	0.128921	0.889677	-1.07277	FALSE
ivns1abpb	A0A0R4IWP2;F1QWA4;Q7ZVQ8	Influenza virus NS1A-binding protein homolog B	5	2	2	11.9	68.226	614	NA	15.1358	13.9746	NA	NA	NA	14.1776	15.1358	13.9746	13.2338	12.268	13.9465	14.4293	13.1495	2	0	0.10753	0.96847	-1.27987	FALSE
A0A0R4IWP4	A0A0R4IWP4;A0A0R4IVB1		5	5	5	14.3	55.292	476	NA	NA	16.9135	16.8907	NA	17.314	13.3554	14.9748	16.9135	16.8907	12.4845	17.314	15.0812	15.5631	1	2	0.809712	0.0916696	0.481815	FALSE
A0A0R4IWP5	A0A0R4IWP5		13	9	2	16.2	101.77	882	NA	NA	NA	18.6572	18.053	NA	13.9333	15.0404	13.8555	18.6572	18.053	13.7154	14.2764	16.8085	0	2	0.241628	0.616853	2.53212	FALSE
dnajc21	A0A0R4IWR3;Q6PGY5	DnaJ homolog subfamily C member 21	4	4	4	10.1	62.816	545	17.3413	17.7389	NA	17.6088	15.9943	17.6467	17.3413	17.7389	13.6148	17.6088	15.9943	17.6467	16.2316	17.0832	2	3	0.596214	0.224598	0.851609	FALSE
tmed5	Q7T2E9;A0A0R4IWV5		4	4	4	18.7	25.611	225	17.0433	19.0669	NA	NA	16.0876	NA	17.0433	19.0669	13.4069	13.4694	16.0876	13.4347	16.5057	14.3306	2	1	0.328769	0.483109	-2.17514	FALSE
A0A0R4IWW7	A0A0R4IWW7;A0A0R4IXH8;A0A0J9YJF4;A0A0R4IS06;A0A0R4IFE0;A0A0R4IKU8;A0A0R4IJE9		10	10	10	11.8	99.994	880	18.1886	18.2312	17.4018	17.3887	NA	17.5316	18.1886	18.2312	17.4018	17.3887	11.9397	17.5316	17.9405	15.62	3	2	0.33406	0.476176	-2.32054	FALSE
sept9a	F1RCK9;A0A0R4IWY5;F1QAK1;I3ISN6		13	13	7	29.6	66.432	587	18.4566	19.2281	17.7114	17.0554	15.0243	NA	18.4566	19.2281	17.7114	17.0554	15.0243	14.0566	18.4654	15.3788	3	2	0.0538432	1.26887	-3.0866	FALSE
si:dkey-102f14.5	A0A0R4IX28;Q1LV04		4	4	4	16.1	47.282	423	NA	NA	NA	16.2067	NA	16.4721	13.0659	14.8258	13.4608	16.2067	11.5501	16.4721	13.7842	14.743	0	2	0.617383	0.209445	0.958832	FALSE
zzef1	A0A0R4IX34;A2CES1;A0A140LGR5		36	36	36	17.2	337.33	3038	19.4985	20.5805	18.5984	16.6492	14.467	17.7249	19.4985	20.5805	18.5984	16.6492	14.467	17.7249	19.5591	16.2804	3	3	0.0546134	1.2627	-3.27873	FALSE
A0A0R4IX46	A0A0R4IX46		5	5	5	9.7	75.436	671	16.3197	NA	17.8121	NA	NA	14.7727	16.3197	14.7642	17.8121	13.1982	11.924	14.7727	16.2987	13.2983	2	1	0.067819	1.16865	-3.00035	FALSE
A0A0R4IX64	A0A0R4IX64		14	14	14	24.7	73.491	679	17.5965	17.7657	16.73	17.2579	15.3546	17.9859	17.5965	17.7657	16.73	17.2579	15.3546	17.9859	17.3641	16.8661	3	3	0.6031	0.21961	-0.497934	FALSE
A0A0R4IXA9	A0A0R4IXA9		11	10	10	33.1	51.373	468	15.979	16.2319	15.4415	16.7814	NA	18.1993	15.979	16.2319	15.4415	16.7814	11.408	18.1993	15.8841	15.4629	3	2	0.857924	0.0665511	-0.421246	FALSE
sept9b	Q58EK7;A0A0R4IXC2;A0A2R8QHK6;A0A2R8Q8Y9;A0A0R4IG10		9	3	3	32.7	39.116	336	NA	16.4632	16.0664	NA	15.2548	17.2308	13.8336	16.4632	16.0664	13.2342	15.2548	17.2308	15.4544	15.2399	2	2	0.887581	0.0517922	-0.214483	FALSE
A0A0R4IXC4	A0A0R4IXC4		17	17	17	22	128.49	1148	19.351	19.8624	19.0007	NA	NA	NA	19.351	19.8624	19.0007	13.4614	12.4005	13.2221	19.4047	13.028	3	0	0.000142695	3.84559	-6.37669	TRUE
A0A0R4IXC8	A0A0R4IXC8;CON__ENSEMBL:ENSBTAP00000025008;A0A0R4IJU3		15	7	6	37.1	50.09	447	19.0896	18.8858	18.7824	18.2105	14.6748	18.6237	19.0896	18.8858	18.7824	18.2105	14.6748	18.6237	18.9193	17.1697	3	3	0.297178	0.526984	-1.74962	FALSE
A0A0R4IXD8	A0A0R4IXD8		6	5	5	15.1	70.346	628	NA	NA	NA	17.0509	NA	17.5552	14.2547	13.8753	13.0507	17.0509	11.5711	17.5552	13.7269	15.3924	0	2	0.477769	0.320782	1.6655	FALSE
A0A0R4IXD9	A0A0R4IXD9;REV__A0A2R8QBV5;REV__E7EZZ9		24	24	24	21.2	133.01	1191	19.0795	19.9845	18.5931	18.6367	15.8873	18.7746	19.0795	19.9845	18.5931	18.6367	15.8873	18.7746	19.2191	17.7662	3	3	0.259852	0.585274	-1.45288	FALSE
A0A0R4IXF1	A0A0R4IXF1;A0A0R4IUN4		15	15	15	25.8	82.826	726	18.5244	18.9088	19.0409	17.1538	15.558	17.961	18.5244	18.9088	19.0409	17.1538	15.558	17.961	18.8247	16.891	3	3	0.105275	0.977675	-1.93377	FALSE
A0A0R4IXF6	A0A0R4IXF6;A0A2R8RY31;A0A5H1ZRK1;Q1LUC3		16	16	16	24.7	90.622	795	12.9269	NA	14.2897	17.4631	NA	18.8183	12.9269	14.5158	14.2897	17.4631	12.1696	18.8183	13.9108	16.1503	2	2	0.385398	0.41409	2.23954	FALSE
A0A0R4IXG4	A0A0R4IXG4;X1WF55;A0A2R8RZ96		10	10	10	16.4	91.619	804	19.5423	19.5339	19.2154	NA	16.3444	14.9269	19.5423	19.5339	19.2154	13.0239	16.3444	14.9269	19.4306	14.765	3	2	0.0385169	1.41435	-4.66551	TRUE
zgc:153240	A0A0R4IXH3;F1R0L3;A0A0J9YIY8		6	6	6	21	41.071	366	18.0343	18.7098	16.9957	15.388	13.4774	16.0201	18.0343	18.7098	16.9957	15.388	13.4774	16.0201	17.9133	14.9618	3	3	0.0395377	1.40299	-2.95144	TRUE
A0A0R4IXL0	A0A0R4IXL0;Q6DRH1;A0A0R4ITC0;A0A0G2KQ58		54	54	54	49.1	133.88	1174	20.7365	21.6039	20.8706	20.175	17.8954	20.6082	20.7365	21.6039	20.8706	20.175	17.8954	20.6082	21.0703	19.5595	3	3	0.20784	0.682271	-1.51081	FALSE
A0A0R4IXL2	A0A0R4IXL2		6	5	5	19.5	46.017	406	16.8985	16.8615	NA	16.9651	14.8542	17.4041	16.8985	16.8615	13.6673	16.9651	14.8542	17.4041	15.8091	16.4078	2	3	0.677676	0.168978	0.598693	FALSE
A0A0R4IXP1	A0A0R4IXP1		3	3	3	19.4	30.21	268	NA	17.1998	16.2708	16.2431	NA	18.3566	13.8624	17.1998	16.2708	16.2431	11.2408	18.3566	15.7777	15.2802	2	2	0.845454	0.0729101	-0.497489	FALSE
A0A0R4IXR0	A0A0R4IXR0;A0A2R8QQX2;E7F8A3;A0A140LGF8;E7EXQ4		19	19	18	31.7	84.826	745	17.7864	18.4928	17.6342	18.4767	15.6028	18.9443	17.7864	18.4928	17.6342	18.4767	15.6028	18.9443	17.9711	17.6746	3	3	0.806369	0.0934664	-0.296547	FALSE
A0A0R4IXT5	A0A0R4IXT5		6	3	3	12.2	76.423	703	NA	18.3301	13.3362	17.0283	13.5509	17.5962	13.0063	18.3301	13.3362	17.0283	13.5509	17.5962	14.8909	16.0585	2	3	0.616243	0.210248	1.16759	FALSE
A0A0R4IXT6	A0A0R4IXT6;A0A1D5NSF5		9	9	9	12.7	103.67	937	17.6846	17.2465	15.755	15.4359	NA	17.5169	17.6846	17.2465	15.755	15.4359	12.1321	17.5169	16.8954	15.0283	3	2	0.358645	0.445335	-1.86704	FALSE
dmd	A0A0R4IXX0;F1R0H8;F1QDK4;F1QXP9;F1QVF5;A0A0R4IF13		4	2	2	1.4	414.35	3609	NA	NA	NA	18.156	15.6721	18.091	13.4465	14.3405	13.3272	18.156	15.6721	18.091	13.7047	17.3064	0	3	0.0343252	1.46439	3.60162	TRUE
A0A0R4IXX6	A0A0R4IXX6;A0A0R4IQP9		9	7	5	14.8	81.887	725	18.3764	20.3028	NA	15.7961	14.8859	17.3087	18.3764	20.3028	13.9123	15.7961	14.8859	17.3087	17.5305	15.9969	2	3	0.511808	0.290893	-1.53363	FALSE
gcdha	A0A0R4IXY0;Q6P3I8;A0A2R8QB98;A0A2R8Q5L8;A0A2R8Q208		9	6	6	34.4	43.83	395	17.5647	18.7914	18.0618	15.6594	NA	17.5482	17.5647	18.7914	18.0618	15.6594	11.5203	17.5482	18.1393	14.9093	3	2	0.207757	0.682445	-3.22997	FALSE
A0A0R4IY00	A0A0R4IY00		8	8	8	31.3	38.816	345	16.3009	18.8892	18.1766	15.705	14.005	17.4683	16.3009	18.8892	18.1766	15.705	14.005	17.4683	17.7889	15.7261	3	3	0.182315	0.739177	-2.06282	FALSE
A0A0R4IY34	A0A0R4IY34		16	16	16	51.2	38.445	344	19.4912	20.0454	19.2893	19.194	15.6969	19.6222	19.4912	20.0454	19.2893	19.194	15.6969	19.6222	19.6086	18.171	3	3	0.366922	0.435426	-1.43756	FALSE
A0A0R4IY52	A0A0R4IY52		10	10	10	22.2	82.849	724	18.0323	18.9093	17.681	16.2933	13.4248	17.3111	18.0323	18.9093	17.681	16.2933	13.4248	17.3111	18.2075	15.6764	3	3	0.152397	0.817024	-2.53109	FALSE
ncoa3	F1QMV7;A0A0R4IY58		3	3	3	3.3	159.53	1497	15.2768	16.7564	16.595	NA	NA	15.3409	15.2768	16.7564	16.595	13.9909	11.1871	15.3409	16.2094	13.5063	3	1	0.145963	0.835756	-2.7031	FALSE
A0A0R4IY79	A0A0R4IY79		26	25	5	8.3	475.39	4166	NA	NA	NA	17.1374	NA	15.5105	13.5743	15.313	13.1304	17.1374	11.7581	15.5105	14.0059	14.802	0	2	0.67953	0.167792	0.796095	FALSE
A0A0R4IY81	A0A0R4IY81		4	4	4	7.4	93.806	806	17.2907	NA	16.9735	NA	14.9499	14.4802	17.2907	15.2275	16.9735	13.2113	14.9499	14.4802	16.4973	14.2138	2	2	0.0529369	1.27624	-2.28347	FALSE
A0A0R4IY96	A0A0R4IY96		13	13	13	17.7	111.26	1023	17.7497	18.4293	16.8647	16.3641	14.9867	16.7691	17.7497	18.4293	16.8647	16.3641	14.9867	16.7691	17.6812	16.04	3	3	0.0822144	1.08505	-1.64128	FALSE
ints10	F1QX18;A0A0R4IY98;Q6TNU3;F1QR53	Integrator complex subunit 10	10	10	10	19.7	81.257	715	17.5468	19.1397	17.7249	15.3787	14.8413	17.5239	17.5468	19.1397	17.7249	15.3787	14.8413	17.5239	18.1371	15.9146	3	3	0.0954482	1.02023	-2.22247	FALSE
tmem181	A0A0R4IYB4;F1QYZ0		2	2	2	3.2	61.076	524	NA	NA	NA	16.0528	NA	16.0407	13.951	15.087	14.0178	16.0528	12.3353	16.0407	14.3519	14.8096	0	2	0.752231	0.123649	0.457685	FALSE
A0A0R4IYB5	A0A0R4IYB5		6	6	6	19.3	51.958	456	19.6411	21.4862	19.6364	20.0685	17.7607	20.5913	19.6411	21.4862	19.6364	20.0685	17.7607	20.5913	20.2545	19.4735	3	3	0.508393	0.2938	-0.781045	FALSE
naa25	E7FD56;A0A0R4IYB7		19	19	19	24.3	111.42	975	19.3108	20.3083	18.9622	18.0795	16.7498	18.624	19.3108	20.3083	18.9622	18.0795	16.7498	18.624	19.5271	17.8177	3	3	0.073802	1.13193	-1.70937	FALSE
abl2;abl1	B0UXN7;A0A0R4IYB8;B0UXN6;F8W5Q8;F8W2F9	Non-specific protein-tyrosine kinase	2	2	2	2	123.71	1135	15.6019	16.0874	15.0642	14.7106	NA	15.4887	15.6019	16.0874	15.0642	14.7106	11.6379	15.4887	15.5845	13.9457	3	2	0.296137	0.528507	-1.63877	FALSE
A0A0R4IYD0	A0A0R4IYD0;E9QFY8		5	2	2	40.5	9.5141	84	17.6223	17.9305	17.6677	NA	NA	NA	17.6223	17.9305	17.6677	13.9523	11.8071	13.3286	17.7402	13.0294	3	0	0.0160916	1.7934	-4.7108	TRUE
A0A0R4IYD1	A0A0R4IYD1		2	2	2	11.6	25.652	225	NA	NA	NA	16.5454	NA	16.1853	13.9332	14.7584	12.7206	16.5454	12.3084	16.1853	13.8041	15.013	0	2	0.479019	0.319647	1.20897	FALSE
A0A2R8QDZ1	A0A2R8QDZ1;A0A0R4IYE4		7	7	7	22.3	42.997	390	17.4103	16.7252	17.0252	NA	15.4987	NA	17.4103	16.7252	17.0252	13.5924	15.4987	13.7473	17.0536	14.2794	3	1	0.0350711	1.45505	-2.77413	TRUE
ppm1aa	A0A0R4IYF8;Q6NYP6;A0A286Y912;A0A2R8QDD8;B8A4G3		10	8	6	33.5	41.865	382	NA	19.2685	18.33	17.8824	14.9838	18.6221	13.4665	19.2685	18.33	17.8824	14.9838	18.6221	17.0217	17.1628	2	3	0.95058	0.0220114	0.141084	FALSE
lnpb	F1QDW0;A0A0R4IYI7;Q6PFM4;E9QBP1	Protein lunapark-B	11	11	10	39.1	45.263	402	15.1706	13.6831	14.4701	17.1806	12.5844	19.1301	15.1706	13.6831	14.4701	17.1806	12.5844	19.1301	14.4413	16.2984	3	3	0.441077	0.355485	1.8571	FALSE
A0A0R4IYL8	A0A0R4IYL8		62	62	62	29.3	267.42	2363	19.0151	19.2981	18.5334	18.9113	16.3491	19.1259	19.0151	19.2981	18.5334	18.9113	16.3491	19.1259	18.9489	18.1288	3	3	0.457443	0.339663	-0.820076	FALSE
si:ch211-155m12.3;tnks	A0A2R8QG67;A3KGU1;A0A0R4IYN3;E9QD73;E7FFW3		3	3	3	3.5	134.86	1258	NA	16.9264	14.1831	NA	NA	NA	13.6716	16.9264	14.1831	14.0735	12.4241	13.7261	14.927	13.4079	2	0	0.272857	0.564066	-1.51915	FALSE
sdad1	Q6NV26;A0A0R4IYN8;A0A0R4IW28	Protein SDA1 homolog	9	9	9	12.3	79.021	682	17.4986	18.4714	18.1002	16.4832	14.6526	16.8664	17.4986	18.4714	18.1002	16.4832	14.6526	16.8664	18.0234	16.0007	3	3	0.0815351	1.08866	-2.02265	FALSE
si:ch211-223m11.2	Q5RID1;A0A0R4IYP2		8	8	8	13	101.37	890	19.2629	19.8221	18.5854	NA	NA	NA	19.2629	19.8221	18.5854	13.258	11.5409	13.802	19.2235	12.867	3	0	0.00360755	2.44279	-6.35653	TRUE
A0A0R4IYR2	A0A0R4IYR2;A0A0J9YJ53;A0A0J9YJF2		13	13	13	53.9	38.502	345	19.4612	20.3359	18.1032	19.7048	17.6132	19.8901	19.4612	20.3359	18.1032	19.7048	17.6132	19.8901	19.3001	19.0694	3	3	0.825103	0.0834921	-0.230709	FALSE
A0A0R4IYR7	A0A0R4IYR7		3	3	3	14.4	29.447	264	16.3931	19.4277	18.4513	16.555	14.9288	NA	16.3931	19.4277	18.4513	16.555	14.9288	13.0273	18.0907	14.8371	3	2	0.075503	1.12204	-3.25365	FALSE
igf2bp3	Q9PW80;A0A0R4IYT0;E9QJD2	Insulin-like growth factor 2 mRNA-binding protein 3	38	38	34	63.6	63.351	582	23.4391	25.6702	23.0885	17.1622	22.6739	17.4763	23.4391	25.6702	23.0885	17.1622	22.6739	17.4763	24.0659	19.1041	3	3	0.0919052	1.03666	-4.9618	FALSE
A0A0R4IYT8	A0A0R4IYT8		8	8	8	16.4	67.565	596	17.1505	NA	16.9338	17.1337	15.4907	17.9382	17.1505	14.5675	16.9338	17.1337	15.4907	17.9382	16.2173	16.8542	2	3	0.593127	0.226852	0.636961	FALSE
A0A0R4IYU4	A0A0R4IYU4		10	10	10	36.9	39.467	355	21.3061	22.0368	20.4264	19.9838	19.1563	20.7516	21.3061	22.0368	20.4264	19.9838	19.1563	20.7516	21.2565	19.9639	3	3	0.119672	0.922008	-1.29253	FALSE
A0A0R4IYX8	A0A0R4IYX8;A0A0R4IBZ8		15	13	13	37.6	62.606	574	16.1127	14.4177	15.4672	15.878	NA	18.8869	16.1127	14.4177	15.4672	15.878	12.3256	18.8869	15.3325	15.6968	3	2	0.867816	0.0615723	0.364326	FALSE
tollip	Q7ZV43;A0A0R4IZ33;A0A0R4IVK4	Toll-interacting protein	10	10	10	48.6	30.424	276	19.2476	19.8984	18.9693	19.0161	16.4747	19.2303	19.2476	19.8984	18.9693	19.0161	16.4747	19.2303	19.3718	18.2404	3	3	0.329133	0.482628	-1.13141	FALSE
A0A0R4IZ84	A0A0R4IZ84		11	11	11	9.2	172.24	1544	15.914	18.1825	16.1277	16.2948	15.1745	17.5304	15.914	18.1825	16.1277	16.2948	15.1745	17.5304	16.7414	16.3332	3	3	0.702163	0.153562	-0.408159	FALSE
A0A0R4IZ89	A0A0R4IZ89;A0A2R8Q4B7;A0A2R8QIC4		45	45	45	24.9	241.13	2195	19.4835	20.5062	19.5671	18.421	18.4331	18.7914	19.4835	20.5062	19.5671	18.421	18.4331	18.7914	19.8523	18.5485	3	3	0.0444353	1.35227	-1.30378	FALSE
hspg2	F1R5K7;A0A0R4IZA6;F1RCP6		38	38	38	15.6	369.98	3397	18.7509	20.0144	18.0884	15.3227	15.0806	16.1397	18.7509	20.0144	18.0884	15.3227	15.0806	16.1397	18.9512	15.5143	3	3	0.011475	1.94025	-3.4369	TRUE
hnrnph1	A0A0R4IZE3;Q6P0V0		12	12	10	41.5	43.732	402	18.3612	19.8161	18.0498	19.0213	17.678	20.6511	18.3612	19.8161	18.0498	19.0213	17.678	20.6511	18.7424	19.1168	3	3	0.734692	0.133895	0.374456	FALSE
A0A0R4IZF6	A0A0R4IZF6		4	4	4	11.9	66.527	616	17.544	NA	17.8944	NA	NA	NA	17.544	14.2389	17.8944	13.9609	11.4203	14.1296	16.5591	13.1703	2	0	0.085708	1.06698	-3.38882	FALSE
A0A0R4IZG6	A0A0R4IZG6;Q5BLD6		11	11	10	33.6	55.401	512	19.5305	21.1719	19.4247	18.5652	17.8395	19.224	19.5305	21.1719	19.4247	18.5652	17.8395	19.224	20.0424	18.5429	3	3	0.103957	0.983145	-1.49948	FALSE
zfpl1	A0A0R4IZJ5;P62447	Zinc finger protein-like 1	7	7	7	28.7	35.669	317	18.1097	18.5151	14.9389	16.7849	14.8599	15.0558	18.1097	18.5151	14.9389	16.7849	14.8599	15.0558	17.1879	15.5669	3	3	0.294381	0.53109	-1.62104	FALSE
racgap1	Q6P3H8;A0A0R4IZK0;E9QHH8		7	7	7	11	73.197	654	NA	NA	NA	15.8157	NA	16.1215	13.7784	15.0121	13.9231	15.8157	12.0313	16.1215	14.2379	14.6562	0	2	0.78538	0.10492	0.418301	FALSE
A0A0R4IZN2	A0A0R4IZN2;A0A2R8QNK4		3	3	3	16.5	26.803	243	NA	20.2555	NA	18.4465	16.6846	18.3528	13.4326	20.2555	13.0077	18.4465	16.6846	18.3528	15.5653	17.8279	1	3	0.438909	0.357626	2.26266	FALSE
stag2b	A0A0R4IZR5;E7FE97;A0A0R4ITI8		15	12	8	14.5	146.55	1276	NA	17.6249	16.0702	15.7837	NA	17.1378	14.4844	17.6249	16.0702	15.7837	11.8649	17.1378	16.0599	14.9288	2	2	0.576435	0.239249	-1.13105	FALSE
mtrr	A0A0R4IZR6;F1RE28;A0A2R8QQ95;A0A0R4IWY4;F8W4Q3		5	5	5	10.2	76.894	695	14.3873	15.6824	NA	16.2307	NA	16.0776	14.3873	15.6824	13.8048	16.2307	11.689	16.0776	14.6248	14.6658	2	2	0.981323	0.00818795	0.0409526	FALSE
A0A0R4IZS9	A0A0R4IZS9		9	9	9	29.9	31.655	284	17.9076	19.5477	18.6282	19.0822	12.9645	18.365	17.9076	19.5477	18.6282	19.0822	12.9645	18.365	18.6945	16.8039	3	3	0.432635	0.363878	-1.89059	FALSE
A0A0R4IZT6	A0A0R4IZT6		12	4	4	34.1	37.082	323	16.6486	17.967	NA	18.9966	15.7935	19.3787	16.6486	17.967	12.8688	18.9966	15.7935	19.3787	15.8281	18.0563	2	3	0.311883	0.506008	2.22813	FALSE
npc1	A0A0R4IZV0;F1QNG7;A0A2R8Q2J0		5	5	5	5.4	142.19	1271	18.5044	18.8809	17.8394	17.3691	NA	17.9126	18.5044	18.8809	17.8394	17.3691	11.8827	17.9126	18.4082	15.7215	3	2	0.29665	0.527755	-2.68674	FALSE
hck	E7F0I7;A0A0R4J755	Non-specific protein-tyrosine kinase	3	2	2	8.2	55.692	489	NA	NA	NA	15.1613	13.9667	16.4564	14.154	14.4493	13.6152	15.1613	13.9667	16.4564	14.0728	15.1948	0	3	0.254969	0.593513	1.12197	FALSE
wdhd1	E7F296;A0A0R4J7S6;F1Q7G1;K7DYL0		34	34	34	40.9	121.33	1095	18.133	18.7221	18.5517	19.5456	14.1253	20.2079	18.133	18.7221	18.5517	19.5456	14.1253	20.2079	18.4689	17.9596	3	3	0.816623	0.0879785	-0.509343	FALSE
A0A0R4J8E6	A0A0R4J8E6;A0A286YA65		105	105	105	48.8	274.37	2342	20.7101	21.8482	20.7772	20.5619	19.35	21.2755	20.7101	21.8482	20.7772	20.5619	19.35	21.2755	21.1119	20.3958	3	3	0.35549	0.449172	-0.716066	FALSE
zgc:92287	A0A140LH78;A0A140LFS8;A0A140LFV7;A0A140LFN6;A0A140LGD2;Q6DHI6;A0A140LH39;A0A140LH18;A0A140LG41		4	4	4	18.8	26.514	234	NA	NA	NA	17.7702	NA	18.1002	14.4405	14.7875	13.3411	17.7702	11.8668	18.1002	14.1897	15.9124	0	2	0.486621	0.312809	1.72268	FALSE
fhl1a	A0A140LFQ9;A0A2R8Q5D9;Q6GQL7		11	11	11	49.5	32.342	281	17.2855	17.5775	NA	17.4806	NA	18.2089	17.2855	17.5775	13.9512	17.4806	11.1031	18.2089	16.2714	15.5975	2	2	0.807938	0.0926221	-0.67387	FALSE
si:dkey-241l7.6;si:dkey-241l7.4;si:dkey-241l7.5;si:dkey-241l7.3	A0A140LFS0;Q5RG14;Q5RG16;Q5RG15;Q5RG08		2	2	2	12.4	17.279	153	19.9249	21.4732	20.5198	NA	NA	NA	19.9249	21.4732	20.5198	12.8616	11.7674	13.2889	20.6393	12.6393	3	0	0.000234552	3.62976	-8.00002	TRUE
dusp19b	F1Q669;A0A140LFT0		3	3	3	21.2	22.35	203	NA	NA	NA	15.3745	NA	15.9455	13.9971	14.1915	12.7516	15.3745	12.1036	15.9455	13.6467	14.4746	0	2	0.570836	0.243489	0.827829	FALSE
rbms2a;rbms3;rbms2b	A0A140LFZ6;E7F112;E9QH06;E9QD62;A0A0G2KPJ7;Q6DGB5;A0A2R8RXL3;F1Q8Z0;F1QGV3		3	3	2	8.9	43.075	394	NA	NA	17.3426	16.0606	14.8953	17.635	13.7449	14.366	17.3426	16.0606	14.8953	17.635	15.1512	16.197	1	3	0.490429	0.309424	1.04579	FALSE
A0A140LG01	A0A140LG01;A0A140UHW3;A0A140LGZ6;A0A140LGF4		20	20	20	59.3	43.26	381	18.518	20.4805	19.0258	19.5705	17.8161	19.9732	18.518	20.4805	19.0258	19.5705	17.8161	19.9732	19.3414	19.12	3	3	0.815037	0.0888228	-0.221451	FALSE
A0A140LG11	A0A140LG11		6	6	6	20.2	54.066	526	18.9243	19.4334	18.0352	16.7268	15.1732	17.5311	18.9243	19.4334	18.0352	16.7268	15.1732	17.5311	18.7976	16.477	3	3	0.0574813	1.24047	-2.32056	FALSE
A0A140LG15	A0A140LG15;A0A140LH04		2	2	2	5.9	54.984	508	NA	17.0427	15.2498	NA	NA	NA	13.5103	17.0427	15.2498	13.8805	11.385	14.342	15.2676	13.2025	2	0	0.207589	0.682796	-2.06511	FALSE
A0A140LG26	A0A140LG26		3	2	2	7.8	48.155	436	NA	NA	20.1996	19.7951	18.6057	20.3114	14.3538	15.2346	20.1996	19.7951	18.6057	20.3114	16.596	19.5708	1	3	0.239435	0.620813	2.97472	FALSE
nxt2	A0A140LG28;E9QCN6;F1QNZ5		4	4	4	32.8	15.703	137	19.3123	20.4318	18.6155	NA	NA	19.018	19.3123	20.4318	18.6155	13.6582	12.2178	19.018	19.4532	14.9646	3	1	0.155443	0.808428	-4.48858	FALSE
A0A140LG29	A0A140LG29;A0A2R8QBH2;A0A2R8Q302;F1R7S0;F1RB67		3	3	3	1.1	255.54	2283	16.9173	17.823	NA	NA	NA	NA	16.9173	17.823	13.5634	14.1229	12.2738	14.082	16.1012	13.4929	2	0	0.171054	0.766867	-2.60833	FALSE
phf6	A0A140LG36;E9QEC2;F1QPB3;A0A140LGX9		2	2	2	11.6	26.622	241	16.3021	17.8039	NA	NA	NA	15.5004	16.3021	17.8039	13.6993	12.9432	12.1192	15.5004	15.9351	13.521	2	1	0.201438	0.695858	-2.41417	FALSE
A0A140LG49	A0A140LG49		5	2	2	11.7	50.615	444	NA	NA	NA	16.2977	14.3111	18.1457	13.6873	14.361	14.1604	16.2977	14.3111	18.1457	14.0696	16.2515	0	3	0.184179	0.734759	2.18196	FALSE
fam213b	A0A140LG67;F1QSW9;Q6NV24;A0A140LFY3	Prostamide/prostaglandin F synthase	6	6	6	60.6	14.908	137	15.9951	16.4526	16.4695	16.2394	NA	17.8479	15.9951	16.4526	16.4695	16.2394	12.0359	17.8479	16.3058	15.3744	3	2	0.645196	0.190309	-0.931368	FALSE
zp2.5;zp2.1;zp2.6;si:zfos-1505d6.3;zp2.3	A0A140LG74;A0A2R8RI79;A0A2R8RTZ6;F1QUS3;F1R003;F1QJ26;F1QNI8;F1QMZ0		14	14	14	45.6	47.142	430	22.4034	24.4242	21.7759	NA	18.5945	NA	22.4034	24.4242	21.7759	12.9514	18.5945	14.2201	22.8678	15.2554	3	1	0.0304491	1.51643	-7.61247	TRUE
aldh4a1	A0A140LG76;Q7SY23	Delta-1-pyrroline-5-carboxylate dehydrogenase, mitochondrial	22	22	22	44.1	61.506	556	19.2649	19.9276	18.7949	19.2375	16.6345	19.9244	19.2649	19.9276	18.7949	19.2375	16.6345	19.9244	19.3291	18.5988	3	3	0.54896	0.26046	-0.730312	FALSE
A0A140LG88	A0A140LG88		3	3	3	40.9	14.828	137	17.0245	18.1149	16.8476	16.2789	NA	16.865	17.0245	18.1149	16.8476	16.2789	11.7473	16.865	17.329	14.9637	3	2	0.278692	0.554876	-2.36529	FALSE
A0A140LG91	A0A140LG91		6	6	6	22.5	36.806	329	NA	NA	15.5174	15.2629	17.4428	NA	13.4336	14.9618	15.5174	15.2629	17.4428	13.636	14.6376	15.4472	1	2	0.566031	0.24716	0.80965	FALSE
A0A140LGC5	A0A140LGC5		5	5	5	12.5	57.399	488	NA	NA	NA	16.0296	NA	16.2315	13.8413	14.7739	13.5835	16.0296	12.3734	16.2315	14.0663	14.8782	0	2	0.589248	0.229702	0.811903	FALSE
tegt	E7F1Q5;A0A140LGF6		2	2	2	8.3	25.93	230	NA	NA	17.1718	17.2982	17.4409	17.476	13.7787	14.5794	17.1718	17.2982	17.4409	17.476	15.1766	17.405	1	3	0.161148	0.792776	2.22838	FALSE
rnaseh2c	E9QD20;A0A140LGF9		4	4	4	43.1	15.377	137	17.9715	19.1674	18.0192	18.987	NA	19.229	17.9715	19.1674	18.0192	18.987	11.5099	19.229	18.3861	16.5753	3	2	0.550274	0.259421	-1.81075	FALSE
A0A140LGH8	A0A140LGH8		10	10	10	24.8	63.508	584	18.6696	19.7247	16.0556	14.3218	14.4351	17.3138	18.6696	19.7247	16.0556	14.3218	14.4351	17.3138	18.15	15.3569	3	3	0.130186	0.885436	-2.79307	FALSE
lcp1	A0A140LGK1;Q6P698;A5PM88;F1QCE2	Plastin-2	35	35	29	58.8	69.801	624	18.6731	21.435	19.3141	18.9973	18.5139	19.7178	18.6731	21.435	19.3141	18.9973	18.5139	19.7178	19.8074	19.0763	3	3	0.484599	0.314618	-0.731068	FALSE
A0A2R8QPD1	A0A2R8QPD1;A0A140LGL3;A0A140LGR4;F1R7V2;F1QC58;A2CI99;A0A2R8QPA3		8	8	6	21.3	59.595	530	16.747	17.7212	15.6118	16.3092	NA	16.9641	16.747	17.7212	15.6118	16.3092	11.5163	16.9641	16.6933	14.9299	3	2	0.417332	0.379518	-1.76344	FALSE
A0A140LGL5	A0A140LGL5		12	12	12	17.6	132.72	1215	17.9315	19.4414	17.4123	NA	14.2962	NA	17.9315	19.4414	17.4123	13.3634	14.2962	13.7687	18.2617	13.8094	3	1	0.00883326	2.05388	-4.45229	TRUE
kcnab2b	A0A140LGM3;E7F842;E9QGU5;A0A2R8RQL8;A8KB17		3	3	3	13.1	41.069	367	16.3446	17.1675	NA	NA	NA	NA	16.3446	17.1675	14.1258	13.371	11.4545	13.1889	15.8793	12.6715	2	0	0.050405	1.29753	-3.20784	FALSE
A0A140LGM4	A0A140LGM4		5	5	5	15.5	50.189	452	18.6192	19.1596	17.5716	13.3351	13.2187	NA	18.6192	19.1596	17.5716	13.3351	13.2187	14.1382	18.4501	13.564	3	2	0.0019323	2.71392	-4.88613	TRUE
A0A2R8Q4Z8	A0A2R8Q4Z8;A0A2R8QDL7;A0A140LGN9;A0A140LGY2		27	20	20	22.6	147.53	1316	18.035	18.1155	17.072	16.4033	14.9463	17.8244	18.035	18.1155	17.072	16.4033	14.9463	17.8244	17.7408	16.3913	3	3	0.241158	0.617699	-1.3495	FALSE
usp54a;LOC100535699	A0A2R8QAU7;E7F383;A0A2R8QDD4;A0A2R8QQ21;A0A2R8QB06;A0A140LGR1;A0A2R8QH83;U3JAF0		4	4	4	4.3	138.61	1249	18.5385	19.3057	18.7112	NA	NA	NA	18.5385	19.3057	18.7112	13.8414	11.184	13.5591	18.8518	12.8615	3	0	0.0140933	1.85099	-5.99031	TRUE
A0A140LGS9	A0A140LGS9		5	5	5	23.1	37.097	342	NA	NA	14.4159	15.6882	NA	17.2358	13.5042	15.3131	14.4159	15.6882	12.2771	17.2358	14.4111	15.067	1	2	0.706736	0.150743	0.655947	FALSE
hp1bp3	A0A140LGU1;E7FAZ5;A0A0R4IWH8		26	26	26	40.8	66.831	610	19.0824	19.7143	19.0342	20.2882	18.5652	20.4117	19.0824	19.7143	19.0342	20.2882	18.5652	20.4117	19.277	19.755	3	3	0.515336	0.287909	0.478064	FALSE
A0A140LH08	A0A140LH08;F1Q9R6;A0A2R8Q895;A0A2R8RZP8;A0A2R8Q067;A0A2R8QCY1;A0A2R8QD98;A0A2R8RQA0;A0A2R8QFQ2;A0A2R8QIV4;X1WGD2;A0A2R8Q490;A0A2R8QBT5;A0A2R8RJ19;A0A2R8QC93;A0A2R8QFM5;E7F297;F1QRM7		9	9	8	16.1	80.931	727	16.1868	18.2826	NA	16.3439	15.9775	17.2938	16.1868	18.2826	13.7933	16.3439	15.9775	17.2938	16.0875	16.5384	2	3	0.766558	0.115455	0.450893	FALSE
A0A2R8QGK6	A0A2R8QGK6;A0A140LH71		8	8	8	14.4	86.769	755	NA	NA	NA	15.9843	NA	16.2016	13.7818	14.725	13.5525	15.9843	11.8508	16.2016	14.0198	14.6789	0	2	0.691452	0.160238	0.659096	FALSE
A0A140LH79	A0A140LH79;A0A140LGA6;A0A140LFW3;A0A140LGQ7		16	16	1	25.5	92.166	830	NA	NA	NA	17.2998	NA	16.6641	13.4001	14.8507	13.8915	17.2998	11.8107	16.6641	14.0474	15.2582	0	2	0.56089	0.251122	1.21082	FALSE
A0A1D5NS24	A0A1D5NS24;F1QU71		5	5	5	7.4	121.7	1047	NA	NA	NA	16.0827	NA	13.885	13.2916	14.4147	13.9823	16.0827	12.3843	13.885	13.8962	14.1174	0	2	0.859467	0.0657706	0.221175	FALSE
dgkza	A0A1D5NS56;A0A1D5NSR9;E7F576;A0A1D5NSE1	Diacylglycerol kinase	9	9	7	13	114.76	1027	16.9901	18.5916	17.0423	16.9905	NA	16.9968	16.9901	18.5916	17.0423	16.9905	11.7603	16.9968	17.5414	15.2492	3	2	0.318458	0.496947	-2.29215	FALSE
wu:fb66f03	E7F3A5;A0A2R8QGA4;A0A1D5NS89		3	3	3	9	31.962	300	NA	18.731	15.8386	18.4844	17.2912	18.7955	13.9194	18.731	15.8386	18.4844	17.2912	18.7955	16.163	18.1904	2	3	0.28167	0.550259	2.0274	FALSE
A0A1D5NSC5	A0A1D5NSC5		30	30	30	37.6	121.1	1083	19.5605	20.9608	18.19	16.8443	16.1263	17.0581	19.5605	20.9608	18.19	16.8443	16.1263	17.0581	19.5704	16.6762	3	3	0.0556408	1.25461	-2.89422	FALSE
dnajb6b	A0A1D5NSC8;Q1LY18;A0A2R8QPK4		3	2	2	11.9	35.357	311	NA	17.899	16.9626	15.954	14.6157	16.7823	14.2164	17.899	16.9626	15.954	14.6157	16.7823	16.3593	15.784	2	3	0.680275	0.167316	-0.575338	FALSE
sat2a	A0A1D5NSF9;Q5PR44;A0A1D5NSJ3		6	6	6	44.4	19.551	171	15.0275	NA	15.4486	16.5901	NA	19.1301	15.0275	14.7038	15.4486	16.5901	11.5363	19.1301	15.0599	15.7522	2	2	0.786241	0.104445	0.692245	FALSE
casc4	A0A1D5NSL0;E7FBP9		3	3	3	6.6	49.426	439	17.9673	17.4328	17.0407	NA	NA	NA	17.9673	17.4328	17.0407	13.6111	11.7633	13.9051	17.4803	13.0931	3	0	0.0129998	1.88606	-4.38712	TRUE
A0A1D5NSL4	A0A1D5NSL4		23	23	23	54.4	57.037	517	20.1893	21.9534	21.2682	20.5862	20.4783	20.8998	20.1893	21.9534	21.2682	20.5862	20.4783	20.8998	21.137	20.6548	3	3	0.44904	0.347715	-0.482193	FALSE
A0A1D5NSL5	A0A1D5NSL5		3	3	3	18.1	21.888	193	NA	NA	NA	17.1467	15.5846	NA	13.497	14.8021	13.4624	17.1467	15.5846	14.5797	13.9205	15.7703	0	2	0.115878	0.935999	1.84983	FALSE
A0A1D5NSM7	A0A1D5NSM7		4	4	4	5.6	123.63	1103	16.3868	16.6453	17.0376	NA	NA	16.1265	16.3868	16.6453	17.0376	14.0454	11.9011	16.1265	16.6899	14.0243	3	1	0.157577	0.802508	-2.66553	FALSE
atg13	A0A1D5NSR3;E9QH68;Q7SYE0	Autophagy-related protein 13	2	2	2	33	9.9263	91	NA	17.3	NA	16.0467	NA	16.1772	13.7196	17.3	13.4445	16.0467	12.0509	16.1772	14.8214	14.7583	1	2	0.974258	0.011326	-0.0631087	FALSE
chd9	A0A1D5NSR4;E7F7W5;X1WCW5;F1QYR7		9	3	3	4	274.18	2443	16.3711	NA	16.7869	15.053	NA	15.5684	16.3711	15.2913	16.7869	15.053	11.2284	15.5684	16.1498	13.95	2	2	0.24472	0.61133	-2.19981	FALSE
pias1;pias1b;pias2	A0A2R8RX91;F1QWH6;A8E7T0;A0A1D5NSS2;X1WDM3;A0A2R8PZZ8;X1WFJ1;A2CE48;A0A2R8PXS2		2	2	2	3.9	68.104	618	NA	NA	NA	16.9023	14.8296	NA	13.2146	14.0599	12.707	16.9023	14.8296	13.9578	13.3272	15.2299	0	2	0.148351	0.82871	1.90276	FALSE
ap1s1	F1Q5Z2;Q6NSP1;A0A1D5NSU3;A0A2R8Q9P3		3	2	2	21	18.644	157	16.8944	18.8623	17.6388	NA	NA	17.7748	16.8944	18.8623	17.6388	13.3184	11.3617	17.7748	17.7985	14.1516	3	1	0.187375	0.727287	-3.64689	FALSE
A0A1D5NSW2	A0A1D5NSW2;F1QJZ0		2	2	2	3.7	56.882	514	15.0218	NA	15.9547	NA	NA	NA	15.0218	14.4449	15.9547	13.5404	11.753	14.5281	15.1405	13.2738	2	0	0.134123	0.872498	-1.86666	FALSE
eml3	E7FGK1;A0A1D5NSW6		2	2	2	3.4	91.727	826	NA	NA	NA	16.0756	NA	14.8256	13.6242	14.0726	13.3961	16.0756	12.4816	14.8256	13.6977	14.4609	0	2	0.545991	0.262814	0.763283	FALSE
CR388046.3	A0A1D5NSX1;E7F1S0;A0A2R8QHW5		28	28	28	11	411.25	3690	18.9572	19.0736	18.5401	15.1689	NA	17.1455	18.9572	19.0736	18.5401	15.1689	11.6214	17.1455	18.857	14.6453	3	2	0.119649	0.92209	-4.21172	FALSE
A0A1D5NT07	A0A1D5NT07		6	6	6	18.9	42.507	371	NA	NA	NA	16.0577	15.1779	16.2065	13.6534	14.2716	13.3343	16.0577	15.1779	16.2065	13.7531	15.814	0	3	0.00868051	2.06145	2.06095	TRUE
AL935046.1	A0A1D5NT12;E7EZB9		31	30	30	9.4	514.95	4506	NA	NA	NA	16.7542	NA	16.6644	13.3525	14.8852	13.4952	16.7542	11.9394	16.6644	13.911	15.1194	0	2	0.53253	0.273656	1.20839	FALSE
A0A1D5NT19	A0A1D5NT19;A0A1D5NS58		5	5	5	17	53.462	487	NA	17.335	17.2407	15.8844	NA	17.5127	13.7375	17.335	17.2407	15.8844	11.4187	17.5127	16.1044	14.9386	2	2	0.624379	0.204552	-1.1658	FALSE
adam10a	F1RA88;A0A1D5NT24;A0A0R4IVX1;A0A1D5NSQ9		11	11	9	19.8	85.571	762	18.4677	19.7637	16.7788	17.1554	14.103	18.0129	18.4677	19.7637	16.7788	17.1554	14.103	18.0129	18.3367	16.4237	3	3	0.268497	0.57106	-1.91296	FALSE
fam208b	A0A1L1QZC7;F1QAP0		3	3	3	1.6	339.69	3025	NA	NA	NA	15.9913	NA	15.6428	13.9389	15.0559	13.8795	15.9913	11.8044	15.6428	14.2914	14.4795	0	2	0.90354	0.0440526	0.18807	FALSE
A0A1L1QZF2	A0A1L1QZF2		17	17	17	58.4	31.914	286	21.565	22.3795	21.3721	22.5114	19.3229	22.7193	21.565	22.3795	21.3721	22.5114	19.3229	22.7193	21.7722	21.5179	3	3	0.841856	0.0747622	-0.254353	FALSE
A0A1L1QZG0	A0A1L1QZG0		6	6	6	70.9	11.225	110	20.4688	22.4855	21.2477	21.3496	19.7585	21.6753	20.4688	22.4855	21.2477	21.3496	19.7585	21.6753	21.4007	20.9278	3	3	0.600971	0.221146	-0.472898	FALSE
A0A1L1QZG3	A0A1L1QZG3;F1QCG6		3	3	3	8.8	65.179	589	15.6029	15.3742	15.1786	14.5103	NA	14.8371	15.6029	15.3742	15.1786	14.5103	11.3588	14.8371	15.3852	13.5687	3	2	0.242107	0.615992	-1.81652	FALSE
puf60b	A0A1N8RFI4;A0A2U3TVF3;Q6IQE0-2;Q6IQE0-3;A0A1N8PL29;A0A2R8RVR3;Q6IQE0;A0A1D5NS44;A0A1D5NSV9;A0A1D5NSB3	Poly(U)-binding-splicing factor PUF60-B	22	22	16	53.6	53.857	500	19.9916	20.8609	19.8516	19.3299	17.8023	19.6857	19.9916	20.8609	19.8516	19.3299	17.8023	19.6857	20.2347	18.9393	3	3	0.14089	0.85112	-1.29541	FALSE
me1	F1QAX1;A0A286Y7Z2;F1QU54;A0A0G2KJ00	Malic enzyme	16	13	13	27.4	66.156	588	17.2131	18.0722	NA	19.1587	17.4897	18.1552	17.2131	18.0722	13.3937	19.1587	17.4897	18.1552	16.2264	18.2679	2	3	0.289501	0.53835	2.0415	FALSE
zgc:66014	A0A286Y806;Q6P6Y1;A0A0R4INR0;A0A0R4IBI3;A0A2R8QU65;A0A0R4IK69;A0A2R8Q8E5	LisH domain and HEAT repeat-containing protein KIAA1468 homolog	24	24	24	29.5	132.08	1189	16.5384	17.2612	14.5314	18.128	14.6852	18.6536	16.5384	17.2612	14.5314	18.128	14.6852	18.6536	16.1104	17.1556	3	3	0.526958	0.278224	1.04525	FALSE
map2k6	A0A286Y813;Q9DGE0	Dual specificity mitogen-activated protein kinase kinase 6	17	17	17	53.7	40.807	363	20.5438	21.2225	20.4168	18.5538	17.6552	19.259	20.5438	21.2225	20.4168	18.5538	17.6552	19.259	20.7277	18.4893	3	3	0.0228325	1.64145	-2.23835	TRUE
mark2a	A0A286Y815;E7FBX4;E9QHU0;F1QDW7;F1R380;E9QGG3;F1QMR7		22	22	12	41.3	84.173	756	19.163	19.6922	18.5862	15.9247	NA	16.3345	19.163	19.6922	18.5862	15.9247	12.5079	16.3345	19.1471	14.9224	3	2	0.065072	1.18661	-4.22475	FALSE
phex	F1R6K1;A0A286Y855;E9QCT8		8	8	8	16.5	85.27	745	18.2168	19.1919	NA	NA	NA	NA	18.2168	19.1919	13.3793	14.0685	11.4152	14.409	16.9293	13.2976	2	0	0.170814	0.767477	-3.63179	FALSE
A0A286Y869	A0A286Y869;A5PMK7		14	14	14	5.1	394.57	3522	NA	15.9542	NA	16.7751	15.9421	17.7155	13.8189	15.9542	12.7142	16.7751	15.9421	17.7155	14.1624	16.8109	1	3	0.0895575	1.0479	2.64847	FALSE
uacab	F1QM39;A0A286Y884		20	20	20	20.7	156.62	1371	17.7008	18.276	16.5073	15.7114	13.9404	17.5043	17.7008	18.276	16.5073	15.7114	13.9404	17.5043	17.4947	15.7187	3	3	0.22231	0.653041	-1.776	FALSE
prrc2a	E9QC91;A0A286Y889;Q1LWP7;A0A2R8PXX5		5	5	5	4.2	200.88	1890	NA	NA	NA	15.7253	NA	16.0471	14.3292	14.8402	13.8127	15.7253	12.314	16.0471	14.3273	14.6954	0	2	0.790305	0.102205	0.36809	FALSE
elp2	A0A286Y893;Q05AM5;Z4YI78	Elongator complex protein 2	13	13	13	23	90.04	821	17.1295	17.4556	15.6207	17.6923	NA	18.7849	17.1295	17.4556	15.6207	17.6923	12.4843	18.7849	16.7353	16.3205	3	2	0.854155	0.0684635	-0.414782	FALSE
acss3	F1R1I6;A0A286Y8C0		14	14	14	29.4	69.499	632	16.5602	18.5354	17.8094	18.0772	15.3455	19.0836	16.5602	18.5354	17.8094	18.0772	15.3455	19.0836	17.635	17.5021	3	3	0.922494	0.0350366	-0.132866	FALSE
ctnnd1	A0A286Y8C1;F1R6C8;A0A0R4IIJ7;A0A0J9YJ80		37	37	37	52.2	103.15	931	20.1648	20.5694	20.1104	19.4381	18.2632	19.9444	20.1648	20.5694	20.1104	19.4381	18.2632	19.9444	20.2816	19.2152	3	3	0.157414	0.802956	-1.06634	FALSE
p4ha2	A0A286Y8C8;Q6DG45;F1QCU6		7	7	7	18.3	61.323	536	NA	NA	NA	16.2789	NA	17.4449	13.3775	15.0934	13.8018	16.2789	11.7067	17.4449	14.0909	15.1435	0	2	0.614779	0.211281	1.05263	FALSE
cul2	A0A286Y8D7;E9QCA9;E9QBK5		32	32	32	48.9	88.512	758	19.1683	20.0579	19.1663	18.3967	16.7106	18.5985	19.1683	20.0579	19.1663	18.3967	16.7106	18.5985	19.4642	17.902	3	3	0.103524	0.984961	-1.56223	FALSE
xpnpep1	A0A286Y8E9;Q6P1S3;A3KQQ1		24	24	24	52.8	69.979	625	20.3632	20.6539	20.1176	18.7285	17.3765	18.945	20.3632	20.6539	20.1176	18.7285	17.3765	18.945	20.3782	18.35	3	3	0.0434351	1.36216	-2.02822	TRUE
A0A286Y8F2	A0A286Y8F2		7	7	7	13.9	71.745	625	NA	NA	NA	16.4524	NA	16.7498	12.8992	14.4034	13.4932	16.4524	11.3334	16.7498	13.5986	14.8452	0	2	0.55556	0.255269	1.24658	FALSE
pla2g6	A0A286Y8H5;F1QXU0;H0WE43;A0A2R8RYP7;H0WEP7		7	7	7	10.1	87.666	793	16.9916	18.2542	16.2039	14.498	NA	17.1261	16.9916	18.2542	16.2039	14.498	11.7852	17.1261	17.1499	14.4697	3	2	0.21768	0.662181	-2.68016	FALSE
kansl3	A0A286Y8J5;Q499B3	KAT8 regulatory NSL complex subunit 3	6	6	6	10.1	87.587	818	NA	15.7289	15.2936	14.81	NA	17.7637	13.5207	15.7289	15.2936	14.81	12.1132	17.7637	14.8477	14.8956	2	2	0.980245	0.00866552	0.0479389	FALSE
eif2b4	A0A286Y8J6;Q5RIE1;F8W3W3		28	28	28	57.6	61.225	554	20.4397	20.9464	20.3241	18.297	17.615	18.8215	20.4397	20.9464	20.3241	18.297	17.615	18.8215	20.5701	18.2445	3	3	0.00912966	2.03955	-2.32555	TRUE
gmppaa	A0A286Y8P7;Q6GMK8	Mannose-1-phosphate guanyltransferase alpha-A	8	5	5	22	47.61	427	19.2599	19.6639	19.0836	16.2899	15.5018	18.3713	19.2599	19.6639	19.0836	16.2899	15.5018	18.3713	19.3358	16.721	3	3	0.0871669	1.05965	-2.61479	FALSE
ddx20	F6NN58;A0A286Y8P8;P0C218;F1R1C1	Probable ATP-dependent RNA helicase DDX20	8	8	8	13.9	88.204	789	18.4294	19.409	18.145	17.1637	15.5579	17.5582	18.4294	19.409	18.145	17.1637	15.5579	17.5582	18.6612	16.7599	3	3	0.0693603	1.15889	-1.90122	FALSE
atp6v0a2b	A2BEG0;A0A286Y8R2;A0A2R8Q419;A0A0R4IN61;E7F7W2	V-type proton ATPase subunit a	4	3	3	5.9	97.491	849	16.1449	16.5046	15.2424	15.6851	NA	15.6691	16.1449	16.5046	15.2424	15.6851	11.8166	15.6691	15.9639	14.3903	3	2	0.346071	0.460835	-1.57369	FALSE
qtrtd1	A0A286Y8R9;F1R9G2;A0A2R8QQW4;Q7ZVJ6;A0A2R8S0K4;E9QB83	Queuine tRNA-ribosyltransferase subunit qtrtd1	8	8	8	32.2	46.107	416	17.2684	17.6255	16.2652	15.3094	13.1594	18.6968	17.2684	17.6255	16.2652	15.3094	13.1594	18.6968	17.053	15.7219	3	3	0.498949	0.301944	-1.33118	FALSE
ipo11	A0A2R8RYW6;B0S6M2;A0A286Y8U4;Q6DKF7		18	18	18	24.7	110.17	959	19.1365	19.9111	18.5073	17.984	15.6966	18.7656	19.1365	19.9111	18.5073	17.984	15.6966	18.7656	19.185	17.4821	3	3	0.197432	0.704583	-1.70292	FALSE
lrba	A0A286Y8V9;F1R6G2;B8A482;A0A2R8Q9B8;A0A2R8RXQ7;A0A2R8QM11;A0A2R8QGJ6		55	55	50	25.4	319.22	2861	19.5963	20.3394	19.3874	17.9446	16.0741	18.7642	19.5963	20.3394	19.3874	17.9446	16.0741	18.7642	19.7744	17.5943	3	3	0.0980797	1.00842	-2.18012	FALSE
vav2	A0A286Y8W8;F1QE02;F1QUI8		11	11	11	15.1	101.39	875	16.6793	17.2199	16.6045	16.1485	NA	17.6293	16.6793	17.2199	16.6045	16.1485	12.0429	17.6293	16.8346	15.2736	3	2	0.449165	0.347594	-1.56102	FALSE
eef2l2	A0A286Y8X9;A2CE51		40	10	9	46.5	95.752	860	17.6376	NA	18.445	18.855	15.0904	19.1883	17.6376	14.7568	18.445	18.855	15.0904	19.1883	16.9465	17.7112	2	3	0.681187	0.166733	0.76475	FALSE
A0A286Y8Y0	A0A286Y8Y0;A0A0R4IA79		12	7	7	15.2	103.54	914	NA	NA	NA	16.4458	NA	17.5578	14.0568	14.4176	12.9188	16.4458	12.3125	17.5578	13.7977	15.4387	0	2	0.414194	0.382797	1.64098	FALSE
dhx8	A0A2R8QML1;E7F7E3;A0A286Y8Y8		22	21	21	25.6	131.22	1157	16.9163	18.6238	17.2687	17.3901	15.9983	18.3683	16.9163	18.6238	17.2687	17.3901	15.9983	18.3683	17.6029	17.2522	3	3	0.706529	0.15087	-0.350695	FALSE
A0A286YBD8	A0A286YBD8;A0A2R8RK40;A0A286Y901;A0A286YBA3		6	6	6	29	35.269	328	NA	NA	NA	17.4887	NA	17.167	13.3683	15.0257	14.0639	17.4887	12.0387	17.167	14.1526	15.5648	0	2	0.511791	0.290907	1.41219	FALSE
tbc1d9b	A0A286Y906;E7F7E8;F1Q7J9		5	5	5	5.8	135.57	1201	16.3546	16.5939	16.7985	NA	NA	NA	16.3546	16.5939	16.7985	13.0866	11.9138	14.1423	16.5824	13.0476	3	0	0.0277033	1.55747	-3.53477	TRUE
anln	Q1LUB2;F1QJH8;A0A286Y917;F6NI04		6	6	6	7.3	120.19	1089	NA	NA	NA	16.0239	NA	16.8123	13.6472	15.4485	13.5761	16.0239	11.8859	16.8123	14.2239	14.9074	0	2	0.709525	0.149032	0.683454	FALSE
A0A286Y945	A0A286Y945		6	6	6	14.9	62.702	552	NA	18.2731	17.4288	NA	15.5318	NA	14.0493	18.2731	17.4288	13.5094	15.5318	14.2174	16.5837	14.4196	2	1	0.230908	0.63656	-2.16418	FALSE
stat6	B3DGV1;A0A286Y960;F1QLX8;A0A0R4IZ47;E9QCS5	Signal transducer and activator of transcription	9	9	9	16.1	86.829	758	16.4785	18.341	17.3617	16.6204	NA	NA	16.4785	18.341	17.3617	16.6204	12.4129	14.3169	17.3937	14.4501	3	1	0.121732	0.914595	-2.94366	FALSE
kif23	A0A286Y967;Q9PUU5;Q1LUF4	Kinesin-like protein	10	10	10	13.3	100.32	882	15.5327	NA	NA	17.8741	NA	18.2672	15.5327	14.8512	14.1154	17.8741	11.7715	18.2672	14.8331	15.9709	1	2	0.645095	0.190376	1.13783	FALSE
zgc:162698	A0A286Y994;F1REF3;F1Q5U9;F1QH19		4	4	4	6.4	66.299	582	15.759	17.4162	15.4328	NA	NA	15.0318	15.759	17.4162	15.4328	13.3059	12.1848	15.0318	16.2027	13.5075	3	1	0.064195	1.1925	-2.69517	FALSE
osbpl7	F1RCP2;A0A286Y998;U3JB03	Oxysterol-binding protein	13	13	13	19.6	100.68	888	18.3228	19.0581	17.3605	10.8385	12.8612	NA	18.3228	19.0581	17.3605	10.8385	12.8612	14.0821	18.2471	12.5939	3	2	0.0130105	1.8857	-5.6532	TRUE
exoc7	U3JAN6;F1QB60;U3JB38;U3JAX5;A0A286Y9B1;A0A2R8QNA9;E7FC72		7	7	7	13.5	74.705	652	16.8766	17.3895	16.342	14.8803	NA	18.2024	16.8766	17.3895	16.342	14.8803	11.9191	18.2024	16.8694	15.0006	3	2	0.411801	0.385312	-1.86878	FALSE
A0A286Y9F1	A0A286Y9F1		3	2	2	14.6	25.283	226	16.0595	17.3565	16.187	16.1325	NA	16.914	16.0595	17.3565	16.187	16.1325	11.5941	16.914	16.5343	14.8802	3	2	0.425448	0.371154	-1.65415	FALSE
poln	A0A286Y9F7;F1RDP8		13	13	13	15.9	129.26	1145	NA	NA	NA	16.9008	NA	17.5386	13.3249	14.0003	14.4098	16.9008	12.2516	17.5386	13.9116	15.5636	0	2	0.4268	0.369775	1.652	FALSE
myo1c	E7F5R7;A0A2R8Q9G7;A0A286Y9H2;R4GDM7;R4GEN4;E7FGI1;B8JLK6		28	28	25	33.8	119.99	1043	17.7649	19.649	17.6664	16.2866	16.6408	16.544	17.7649	19.649	17.6664	16.2866	16.6408	16.544	18.3601	16.4904	3	3	0.097597	1.01056	-1.86964	FALSE
ralgapb	X1WG78;A0A286Y9P2		7	7	7	6.9	145.69	1316	16.2665	17.9459	17.3484	16.7164	NA	15.8022	16.2665	17.9459	17.3484	16.7164	11.3367	15.8022	17.1869	14.6184	3	2	0.258619	0.587339	-2.56853	FALSE
ezh2	F1QQ58;A0A286Y9P9;Q08BS4;X1WHS1;F8W619;E7FFB7	Histone-lysine N-methyltransferase EZH2	12	12	12	20.5	87.139	760	NA	NA	NA	17.7462	NA	18.215	14.5676	14.5669	13.8596	17.7462	11.8022	18.215	14.3314	15.9212	0	2	0.522303	0.282077	1.58976	FALSE
spag9a	E9QEL0;A0A286Y9Q5;A0A0R4IDR7;E9QGL9		14	11	11	13.2	141.98	1274	13.5302	NA	NA	14.6522	NA	17.2647	13.5302	14.1207	14.1278	14.6522	11.6702	17.2647	13.9262	14.529	1	2	0.745838	0.127355	0.602799	FALSE
si:dkey-240e12.6;si:ch211-12h2.6;si:ch211-226h8.14;zgc:171781	A3KQR6;A8HAI7;A0A286Y9Q9;E7EZV4;A3KQR5		4	3	3	27.7	15.342	137	19.5757	23.738	18.3666	NA	14.1761	NA	19.5757	23.738	18.3666	13.8842	14.1761	13.6226	20.5601	13.8943	3	1	0.0534487	1.27206	-6.66581	FALSE
A0A286Y9R5	A0A286Y9R5		10	2	2	27.1	47.209	431	17.7821	20.1229	15.2825	NA	13.1799	NA	17.7821	20.1229	15.2825	14.091	13.1799	13.0866	17.7291	13.4525	3	1	0.085486	1.0681	-4.27663	FALSE
exoc1	A0A2R8PY61;A3KPP9;A0A286Y9W9;U3JAQ0		12	12	12	16.3	100.24	877	17.2049	18.4314	17.6944	17.5239	15.882	16.5542	17.2049	18.4314	17.6944	17.5239	15.882	16.5542	17.7769	16.6534	3	3	0.137748	0.860915	-1.12354	FALSE
A0A286Y9X1	A0A286Y9X1;A0A0R4I9B8		29	29	29	19.4	207.77	1862	18.169	19.0573	18.0472	16.8394	13.5398	17.4285	18.169	19.0573	18.0472	16.8394	13.5398	17.4285	18.4245	15.9359	3	3	0.169358	0.771195	-2.48863	FALSE
si:ch211-200p22.4	A0A286Y9Z9;B7ZDD1;E7FC94		4	4	4	9.9	68.423	624	17.3168	18.1424	16.4647	15.6133	14.9508	16.6684	17.3168	18.1424	16.4647	15.6133	14.9508	16.6684	17.308	15.7442	3	3	0.0880884	1.05508	-1.56379	FALSE
chtf18	A0A286YA00;F1QF60;A0A2R8QQ04		17	17	17	22.6	108.79	957	12.9287	NA	14.1471	18.4189	12.5322	18.2881	12.9287	15.326	14.1471	18.4189	12.5322	18.2881	14.1339	16.4131	2	3	0.36365	0.439317	2.27913	FALSE
eps15l1a	F8W5C4;A0A2R8QND0;A0A286YA11;F1QF73;A0A2R8QHH3;A0A2R8RHR6;A0A2R8RZ08		4	4	4	6.2	96.057	878	NA	NA	NA	15.3506	NA	15.867	14.5601	14.1742	12.9816	15.3506	11.7398	15.867	13.9053	14.3191	0	2	0.787561	0.103716	0.413847	FALSE
dpp7	A5WWD7;A0A286YA26;Q5CZT1;F1QML2		6	6	6	15.4	54.613	487	17.8196	18.9927	17.3395	17.241	16.7951	18.0956	17.8196	18.9927	17.3395	17.241	16.7951	18.0956	18.0506	17.3772	3	3	0.343215	0.464434	-0.673366	FALSE
dctn1a	F1R0W9;A0A286YA27;A0A2R8RP20;A0A0R4IW36;F6PC33		41	41	41	41.1	135.28	1218	20.2765	21.0225	19.8231	19.1596	16.8813	19.4963	20.2765	21.0225	19.8231	19.1596	16.8813	19.4963	20.374	18.5124	3	3	0.138289	0.859211	-1.86162	FALSE
A0A286YA53	A0A286YA53;A0A0R4IJI9;A0A0R4IMQ6		17	17	17	12.5	188.14	1705	14.8337	17.5442	17.1265	16.9294	14.4329	17.8826	14.8337	17.5442	17.1265	16.9294	14.4329	17.8826	16.5015	16.415	3	3	0.951371	0.0216502	-0.086487	FALSE
cep131	F1QMA4;A0A286YA69;E7FAG4;U3JAG9	Centrosomal protein of 131 kDa	6	6	6	7.4	122.81	1068	NA	NA	NA	17.4318	NA	17.2863	13.5016	13.9576	13.1049	17.4318	11.4823	17.2863	13.5214	15.4001	0	2	0.439174	0.357364	1.87876	FALSE
zgc:113984	E9QED6;A0A2R8RK13;E9QG16;A0A286YA72;F1R4T8		4	4	4	22	20.41	182	18.6578	21.3047	NA	NA	NA	NA	18.6578	21.3047	12.9214	13.5462	11.6846	13.5398	17.628	12.9235	2	0	0.192162	0.716331	-4.70447	FALSE
LOC568872	A0A286YA89;E7F583;A0A0R4IFX9;E7FGE7;A0A286Y8B4;A0A2R8RMV2;A0A2R8Q9J0	Anion exchange protein	3	3	3	3.1	125.31	1111	NA	NA	NA	14.627	NA	14.7911	14.4282	15.3678	13.686	14.627	12.398	14.7911	14.494	13.9387	0	2	0.581324	0.235581	-0.555318	FALSE
rnf216	A0A286YAA0;E7F859;A0A2R8PZ32		5	5	5	7.7	96.354	852	16.2911	17.0556	16.1215	NA	NA	NA	16.2911	17.0556	16.1215	13.7007	11.9628	13.6276	16.4894	13.097	3	0	0.0133115	1.87577	-3.39238	TRUE
myo6b	E9QFU5;F1R4R9;A0A286YAA1;E7FGA0		23	11	11	21.3	144.99	1252	18.094	18.6104	17.5378	17.1912	15.3686	17.8589	18.094	18.6104	17.5378	17.1912	15.3686	17.8589	18.0807	16.8062	3	3	0.222858	0.651971	-1.27447	FALSE
si:dkeyp-98a7.9	A0A286YAC7;F1QIR8		5	3	2	52.3	14.704	128	19.3724	21.6957	17.2991	NA	NA	NA	19.3724	21.6957	17.2991	13.8611	11.9503	14.4771	19.4557	13.4295	3	0	0.022645	1.64503	-6.02622	TRUE
A0A286YAE5	A0A286YAE5		12	4	4	21.6	84.387	772	17.5992	19.4095	18.9234	19.327	15.099	17.3204	17.5992	19.4095	18.9234	19.327	15.099	17.3204	18.644	17.2488	3	3	0.37901	0.42135	-1.39523	FALSE
A0A286YAG4	A0A286YAG4;E7F6H7;A0A0R4IHQ1;A0A0R4IU59;A0A0R4IPR1		13	13	12	39	68.166	608	20.474	21.2969	19.6407	18.6276	16.2759	19.6492	20.474	21.2969	19.6407	18.6276	16.2759	19.6492	20.4705	18.1842	3	3	0.134961	0.869792	-2.2863	FALSE
mink1	A0A286YAI7;E9QD58;A2BG87;A0A2R8QM71;F1QY88;A0A2R8RYT4;F1REC7		24	17	16	23.6	143.7	1256	15.6043	17.8992	16.2861	18.1959	13.3746	19.0555	15.6043	17.8992	16.2861	18.1959	13.3746	19.0555	16.5965	16.8754	3	3	0.89371	0.0488034	0.278827	FALSE
gtf2h4	Q1LWR3;A0A286YAJ0		5	5	5	13.5	52.747	466	17.8301	18.7166	17.5503	15.1893	13.8618	16.1198	17.8301	18.7166	17.5503	15.1893	13.8618	16.1198	18.0323	15.0569	3	3	0.026907	1.57014	-2.97537	TRUE
A0A286YAJ6	A0A286YAJ6;F8W340		8	8	8	8.2	145.73	1332	NA	18.685	15.6797	17.4102	NA	16.8076	13.9271	18.685	15.6797	17.4102	11.4332	16.8076	16.0972	15.217	2	2	0.729042	0.137248	-0.880233	FALSE
arhgap17a	A0A286YAK8;F1R7M1;A0A2R8Q4L1;A0A2R8RZD6;A0A0R4ISX7		16	16	14	31.4	83.166	759	19.2551	19.5867	18.4808	15.9779	15.5344	15.5496	19.2551	19.5867	18.4808	15.9779	15.5344	15.5496	19.1076	15.6873	3	3	0.00342678	2.46511	-3.42026	TRUE
hsp90b1	Q7T3L3;A0A286YAP4		47	47	47	55.9	91.281	793	22.5388	23.3935	22.4381	21.8024	21.2627	21.9127	22.5388	23.3935	22.4381	21.8024	21.2627	21.9127	22.7901	21.6593	3	3	0.0434236	1.36227	-1.13085	FALSE
fsd1l	F1QHB1;A0A286YAP5;B8JMA4		3	3	3	9.7	54.177	474	NA	NA	NA	15.6353	NA	15.7372	13.7416	14.9954	13.057	15.6353	12.0425	15.7372	13.9313	14.4717	0	2	0.71544	0.145427	0.54036	FALSE
rpl5b	A0A286YAR2;Q6IQB1		15	15	9	36.2	33.362	290	23.918	24.691	23.1643	21.8732	20.5247	22.3293	23.918	24.691	23.1643	21.8732	20.5247	22.3293	23.9245	21.5757	3	3	0.0300345	1.52238	-2.34871	TRUE
csnk1da;csnk1db;csnk1e	A0A286YAS3;Q7T2E3;Q6P3K7;Q6P109	Casein kinase I isoform delta-A;Casein kinase I isoform delta-B	13	13	13	40.5	45.862	398	16.8796	17.4448	17.3554	17.7842	14.5164	18.3718	16.8796	17.4448	17.3554	17.7842	14.5164	18.3718	17.2266	16.8908	3	3	0.806801	0.0932338	-0.335795	FALSE
rps6ka1	A0A286YAW9;F1RAV5;A0A2R8QDF2;F1QYQ1;Q08CV8;K7DY81;K7DYC0	Ribosomal protein S6 kinase	36	36	26	60.9	82.992	736	19.6225	20.492	19.1893	18.8799	17.8191	18.9254	19.6225	20.492	19.1893	18.8799	17.8191	18.9254	19.7679	18.5415	3	3	0.0805677	1.09384	-1.22646	FALSE
gsna	A0A286YAZ1;F1QUM3;A0A2R8Q7H5		19	19	18	32.7	81.495	738	18.7363	19.5916	18.9258	19.6341	17.248	19.8306	18.7363	19.5916	18.9258	19.6341	17.248	19.8306	19.0846	18.9042	3	3	0.85209	0.0695143	-0.180349	FALSE
cltca;cltcb	F1R966;A0A286YAZ4;E9QD79;A0A2R8PXZ0	Clathrin heavy chain	84	84	30	51.4	191.82	1680	22.0523	22.9536	21.8992	20.9068	19.8559	21.3189	22.0523	22.9536	21.8992	20.9068	19.8559	21.3189	22.3017	20.6938	3	3	0.0460966	1.33633	-1.60783	FALSE
hdac8	E7F4R5;A0A286YAZ5		4	4	4	4.8	136.95	1219	NA	NA	17.666	15.2101	NA	16.3241	13.3426	14.8573	17.666	15.2101	11.6193	16.3241	15.2887	14.3845	1	2	0.659678	0.180668	-0.904178	FALSE
picalmb	Q6AXI5;A0A286YAZ9;R4GDY1;F8W4F2		10	3	3	19.7	64.719	590	15.394	16.6847	15.7833	17.1228	NA	18.6813	15.394	16.6847	15.7833	17.1228	11.7447	18.6813	15.954	15.8496	3	2	0.965211	0.0153778	-0.104392	FALSE
wdr59	E7FE58;A0A286YB35		12	12	12	18.4	108.62	964	18.822	18.974	17.8509	16.8854	NA	17.4509	18.822	18.974	17.8509	16.8854	12.0762	17.4509	18.549	15.4708	3	2	0.20915	0.679543	-3.07814	FALSE
ptprk	A0A286YB50;F1QBI4;F1QNV8;F1QA62		6	6	6	7.6	128.06	1127	15.9019	18.4984	16.5488	NA	NA	15.4707	15.9019	18.4984	16.5488	12.9848	12.0644	15.4707	16.983	13.5066	3	1	0.0573439	1.24151	-3.47642	FALSE
ppp6r3	X1WG48;A0A286YB73;X1WD74;X1WF53;X1WES0		12	12	12	16.3	102.83	918	17.3692	19.0538	18.1101	18.2828	15.4872	18.52	17.3692	19.0538	18.1101	18.2828	15.4872	18.52	18.1777	17.43	3	3	0.542515	0.265588	-0.747705	FALSE
LOC100330353	A0A286YB85;F1QWE6;F1Q8J9		15	15	15	25.3	86.313	784	17.4703	17.654	16.5262	18.0455	14.8538	18.5026	17.4703	17.654	16.5262	18.0455	14.8538	18.5026	17.2168	17.134	3	3	0.950342	0.0221201	-0.0828521	FALSE
magi1b;magi1a	F1QZB9;A0A286YB86;A0A0R4IY12;A0A0R4IWB5;A3KNJ1;F1R1B1		2	2	2	2.7	135.78	1247	16.6911	17.6898	15.7743	14.5839	NA	NA	16.6911	17.6898	15.7743	14.5839	11.5859	14.3762	16.7184	13.5153	3	1	0.059372	1.22642	-3.20307	FALSE
si:dkey-46g23.1;si:dkey-217f16.6	E7F923;A0A286YB96;A0A2R8RQW3;E7F339;F1QRP4;A0A0R4IVQ1;A0A2R8RPF4;A0A0R4ICB1;E7F055;A0A2R8RP64;I3IRW6		8	8	7	8.6	153	1443	16.8168	NA	15.6313	NA	NA	15.6455	16.8168	14.1819	15.6313	13.2044	12.3505	15.6455	15.5433	13.7334	2	1	0.224701	0.648395	-1.80991	FALSE
tceb1b	A0A286YBA4;Q502M9;Q6DH59		6	6	1	65.2	12.485	112	19.7582	20.4247	18.7518	NA	NA	18.0328	19.7582	20.4247	18.7518	13.4682	11.5922	18.0328	19.6449	14.3644	3	1	0.102011	0.991352	-5.28051	FALSE
kif21a	A0A286YBE6;F8W409	Kinesin-like protein	2	2	2	1.6	171.26	1527	NA	NA	NA	15.0079	NA	15.5749	13.8356	15.1624	13.2306	15.0079	11.7529	15.5749	14.0762	14.1119	0	2	0.980213	0.00867957	0.0356727	FALSE
mpp1	A0A286YBG3;A5WV25		7	7	7	19.7	52.198	467	15.6324	16.7553	16.2255	17.2531	14.633	17.7127	15.6324	16.7553	16.2255	17.2531	14.633	17.7127	16.2044	16.5329	3	3	0.77124	0.112811	0.328533	FALSE
adpgk	A0A286YBG9;A0JML7		12	12	12	37	54.296	497	17.7828	19.1339	17.4624	17.3325	14.5753	18.253	17.7828	19.1339	17.4624	17.3325	14.5753	18.253	18.1264	16.7203	3	3	0.336629	0.472848	-1.40607	FALSE
apobb.2	A5WUQ7;A0A286YBH9		68	68	68	32	278.87	2534	19.8339	20.9333	20.0961	19.9481	16.9023	19.7213	19.8339	20.9333	20.0961	19.9481	16.9023	19.7213	20.2878	18.8572	3	3	0.279069	0.554289	-1.43054	FALSE
galnt7	A0A286YBK3;B8JL27;F1QLU6	Polypeptide N-acetylgalactosaminyltransferase	8	8	8	15.8	74.248	652	18.8636	19.5697	NA	16.7411	13.7655	18.222	18.8636	19.5697	13.4409	16.7411	13.7655	18.222	17.2914	16.2429	2	3	0.680025	0.167475	-1.04851	FALSE
wdr62	A0A286YBK5;F6NPK9;Q1L932		11	11	11	10.4	166.81	1519	NA	NA	NA	16.415	NA	16.8275	13.6214	14.6536	13.2201	16.415	11.8471	16.8275	13.8317	15.0298	0	2	0.53534	0.27137	1.19815	FALSE
prrc2c	A0A286YBN1;F1R9E5		26	26	26	15.2	306.49	2814	18.5584	19.1966	17.7201	14.9974	13.8216	16.9356	18.5584	19.1966	17.7201	14.9974	13.8216	16.9356	18.4917	15.2515	3	3	0.0519826	1.28414	-3.24018	FALSE
fam114a1	A0A286YBQ6;B8JI33;F1R4J9		8	8	8	22.7	59.449	546	17.9198	17.8042	16.5839	16.4695	14.6996	16.4706	17.9198	17.8042	16.5839	16.4695	14.6996	16.4706	17.436	15.8799	3	3	0.106258	0.973637	-1.55609	FALSE
pcca	A0A2R8PV58;F1QPL7;B0S5E3;B0S5E2		38	38	38	56.1	76.056	693	21.0899	21.9908	20.8934	19.5082	18.134	19.9792	21.0899	21.9908	20.8934	19.5082	18.134	19.9792	21.3247	19.2072	3	3	0.0407699	1.38966	-2.11756	TRUE
capns1b	X1WFZ2;B3DFQ1;A0A2R8PV64		8	7	7	46.8	21.427	188	19.0527	20.1722	18.3486	18.1734	15.5584	18.9142	19.0527	20.1722	18.3486	18.1734	15.5584	18.9142	19.1912	17.5487	3	3	0.247512	0.606404	-1.64247	FALSE
cspg4	A0A2R8PVB6;E7FCN9		4	4	4	3.1	251.74	2272	16.8474	NA	16.5081	NA	NA	15.1993	16.8474	15.0608	16.5081	12.8641	11.7528	15.1993	16.1388	13.272	2	1	0.0869233	1.06086	-2.86674	FALSE
asap1b	A0A2R8RMX4;A0A2R8PVI8;A0A2R8RLQ8;E7FGT3;A0A2R8QMT3;E9QHH4		6	6	1	6.1	118.73	1062	NA	NA	NA	14.2412	NA	13.7246	14.026	14.3153	12.9657	14.2412	11.6035	13.7246	13.769	13.1898	0	2	0.568269	0.245446	-0.579197	FALSE
A0A2R8PVJ3	A0A2R8PVJ3		26	26	26	47.4	66.838	606	21.6487	22.7557	21.4738	20.4474	19.2704	21.2079	21.6487	22.7557	21.4738	20.4474	19.2704	21.2079	21.9594	20.3086	3	3	0.0824149	1.08399	-1.65085	FALSE
zgc:162945	B0V362;A0A2R8PVL1		3	3	3	12.8	39.693	351	17.2524	18.1364	17.0693	NA	NA	NA	17.2524	18.1364	17.0693	14.0718	11.5321	13.7026	17.486	13.1022	3	0	0.0191334	1.71821	-4.38385	TRUE
timm44	A0A2R8PVL6;Q1LUQ3	Mitochondrial import inner membrane translocase subunit TIM44	15	15	15	37.7	49.798	443	19.2401	19.6575	18.9002	17.4272	14.8213	17.9815	19.2401	19.6575	18.9002	17.4272	14.8213	17.9815	19.2659	16.7433	3	3	0.116056	0.935332	-2.52262	FALSE
spg7	A0A2R8PVN0;E7F2S4		11	11	11	26	76.796	689	17.1676	18.3243	17.3792	16.9343	16.3808	17.0342	17.1676	18.3243	17.3792	16.9343	16.3808	17.0342	17.6237	16.7831	3	3	0.127269	0.895278	-0.840558	FALSE
vps41	A0A2R8PVR1;E7F590;E9QF68;F1QD69		18	18	18	26.1	97.437	839	17.097	18.4008	17.8066	16.7589	16.7407	15.9904	17.097	18.4008	17.8066	16.7589	16.7407	15.9904	17.7681	16.4967	3	3	0.0568298	1.24542	-1.27147	FALSE
sipa1l1	A0A2R8PVU2;Q5TYS4;A0A2R8PWT8		7	7	7	6.1	188.9	1741	17.0767	18.7406	16.0519	15.0882	NA	NA	17.0767	18.7406	16.0519	15.0882	12.0875	13.3241	17.2897	13.4999	3	1	0.032313	1.49062	-3.78978	TRUE
alcama	F1QD88;A0A2R8PVV3;A0A2R8RU51;A0A2R8PV55;Q90460	CD166 antigen homolog A	23	23	23	42.9	59.282	545	20.542	20.5237	20.4614	16.8835	18.8531	16.6314	20.542	20.5237	20.4614	16.8835	18.8531	16.6314	20.5091	17.456	3	3	0.0488997	1.31069	-3.05308	FALSE
tnpo2	Q68EK8;A0A2R8PW20		19	19	7	22.4	100.68	889	20.1291	20.7663	19.2717	19.8316	16.2649	19.997	20.1291	20.7663	19.2717	19.8316	16.2649	19.997	20.0557	18.6978	3	3	0.384212	0.415429	-1.35783	FALSE
xrcc4	Q6PBP2;A0A2R8RHK7;A0A2R8PW30		5	5	5	17.1	40.819	357	NA	NA	NA	17.1504	NA	17.9475	14.4347	14.8855	13.3608	17.1504	11.6366	17.9475	14.227	15.5781	0	2	0.569357	0.244615	1.35114	FALSE
ambp	A7E2Q2;A0A2R8Q9N1;A0A2R8PW45		2	2	2	8.4	38.468	346	15.8708	16.5921	NA	16.9088	14.9524	16.9273	15.8708	16.5921	13.0818	16.9088	14.9524	16.9273	15.1815	16.2628	2	3	0.446754	0.349931	1.08127	FALSE
nqo1	Q6P0H2;A0A2R8PW65;F1QLV5;E9QEA9		10	10	10	43.3	31.089	275	NA	15.3276	15.2102	18.1227	15.0532	19.4423	14.1889	15.3276	15.2102	18.1227	15.0532	19.4423	14.9089	17.5394	2	3	0.173331	0.761125	2.63055	FALSE
ccdc40	A0A2R8PW94;Q56A40	Coiled-coil domain-containing protein 40	6	6	6	8.3	109.4	941	NA	NA	NA	16.3289	NA	15.9183	14.3489	14.7942	13.7664	16.3289	12.1708	15.9183	14.3032	14.806	0	2	0.743468	0.128738	0.502779	FALSE
aldh3a2a	Q90ZZ8;A0A2R8PW97;E9QFF0;E9QE27	Aldehyde dehydrogenase	18	18	18	38.1	54.674	488	20.6102	21.1896	21.0339	18.4056	17.5955	19.4032	20.6102	21.1896	21.0339	18.4056	17.5955	19.4032	20.9446	18.4681	3	3	0.031601	1.5003	-2.47645	TRUE
CT955967.1	E7F0J6;A0A2R8PWA5;A0A2R8QH07;A0A0R4IDM2;A0A2R8QIC1;F1QE63;A0A2R8RPZ5		25	25	22	22.2	141.63	1253	17.8433	19.3156	18.2605	17.0608	14.7203	18.6181	17.8433	19.3156	18.2605	17.0608	14.7203	18.6181	18.4731	16.7997	3	3	0.275389	0.560054	-1.67341	FALSE
prpf6	A0A2R8PWG5;Q6NYK7		42	42	42	42.9	109.38	974	20.295	20.9242	20.1264	19.7684	17.7318	20.1538	20.295	20.9242	20.1264	19.7684	17.7318	20.1538	20.4485	19.218	3	3	0.238216	0.623028	-1.23056	FALSE
hat1	A0A2R8PWI2;Q66HU5		18	18	18	49	47.248	402	20.8269	21.5128	20.6261	20.2641	18.5796	20.8376	20.8269	21.5128	20.6261	20.2641	18.5796	20.8376	20.9886	19.8938	3	3	0.242935	0.614509	-1.09486	FALSE
bhmt	A0A2R8PWR1;F1QU55;Q32LQ4	Betaine--homocysteine S-methyltransferase 1	22	22	22	67.1	43.255	392	21.3994	22.1227	19.532	21.6222	18.4767	22.1313	21.3994	22.1227	19.532	21.6222	18.4767	22.1313	21.018	20.7434	3	3	0.853126	0.0689869	-0.274656	FALSE
srgap2	A0A2R8PWW7;A0A2R8QF16;B0S6J3;A0A2R8QMQ8	SLIT-ROBO Rho GTPase-activating protein 2	4	4	3	4.7	122.67	1092	NA	NA	15.019	15.5465	NA	15.6329	13.9314	14.6372	15.019	15.5465	11.9345	15.6329	14.5292	14.3713	1	2	0.910463	0.0407377	-0.15791	FALSE
cyfip2	B3DIT1;A5A5E1;A0A2R8PX02		22	8	8	20.3	145.65	1252	17.7259	19.5422	17.7431	13.1852	12.9961	17.8632	17.7259	19.5422	17.7431	13.1852	12.9961	17.8632	18.3371	14.6815	3	3	0.136256	0.865643	-3.65561	FALSE
tgm2b	A0A2R8PX12;Q1ECX3;F8W327		22	22	22	36.3	76.022	681	19.8292	20.5341	19.852	19.2909	17.7191	19.8756	19.8292	20.5341	19.852	19.2909	17.7191	19.8756	20.0717	18.9619	3	3	0.220626	0.656344	-1.10989	FALSE
si:ch211-107o10.3	F1QCW3;A0A2R8PX28;A0A0R4IH64;A8E7N6;E7F2K5		7	7	6	28.4	36.706	327	17.6671	19.1947	18.246	17.6707	14.993	18.2084	17.6671	19.1947	18.246	17.6707	14.993	18.2084	18.3693	16.9573	3	3	0.292382	0.53405	-1.41193	FALSE
A0A2R8PX39	A0A2R8PX39		10	6	6	72.6	17.275	157	20.4633	21.7197	20.6093	20.0094	17.5572	20.7332	20.4633	21.7197	20.6093	20.0094	17.5572	20.7332	20.9308	19.4333	3	3	0.256228	0.591374	-1.49752	FALSE
pole	A0A2R8PX42;B0V351	DNA polymerase	59	59	59	33.3	261.05	2276	13.7466	14.4659	14.2284	19.0754	NA	19.3188	13.7466	14.4659	14.2284	19.0754	11.5582	19.3188	14.147	16.6508	3	2	0.429387	0.367151	2.50383	FALSE
hephl1a	A0A2R8PX52;X1WD76;F1QVH8		10	10	10	11.1	127.26	1124	17.0874	18.7998	17.2529	15.9262	15.095	16.8162	17.0874	18.7998	17.2529	15.9262	15.095	16.8162	17.7134	15.9458	3	3	0.0752501	1.12349	-1.76757	FALSE
si:dkey-6i22.5	A0A2R8PX98;F1Q903		2	2	2	10.7	24.551	215	NA	NA	NA	14.6519	NA	15.7556	13.8741	14.2921	14.1298	14.6519	11.6386	15.7556	14.0987	14.0154	0	2	0.952338	0.021209	-0.0832478	FALSE
cbx3a	A0A2R8PXB7;F1QNF2;Q6IQ71;F1QM86		8	8	6	50.6	20.043	174	19.3464	19.758	18.018	19.4596	17.1073	18.9093	19.3464	19.758	18.018	19.4596	17.1073	18.9093	19.0408	18.492	3	3	0.5708	0.243516	-0.548778	FALSE
A0A2R8PXE0	A0A2R8PXE0		9	6	3	26.1	47.105	410	15.5452	18.7211	16.9792	18.5938	16.5221	18.6836	15.5452	18.7211	16.9792	18.5938	16.5221	18.6836	17.0819	17.9332	3	3	0.505637	0.296161	0.851298	FALSE
hmha1b	F1QDJ8;F1Q6Y5;A0A2R8PXG7		5	5	4	8.1	93.576	839	18.8332	20.2483	19.411	NA	NA	NA	18.8332	20.2483	19.411	13.5951	11.5298	14.0664	19.4975	13.0638	3	0	0.00510533	2.29198	-6.43373	TRUE
scpep1	B0S7K7;A0A2R8PXL7		5	5	5	17.5	49.592	445	NA	19.6212	17.6439	17.324	NA	17.2541	13.3694	19.6212	17.6439	17.324	11.6709	17.2541	16.8782	15.4163	2	2	0.607814	0.216229	-1.46183	FALSE
hk2	A0A2R8PXN0;B8JKC9;A0A2R8QIG3	Hexokinase	33	33	31	45.9	98.684	891	21.0164	21.6082	20.3312	17.8352	17.8886	18.9849	21.0164	21.6082	20.3312	17.8352	17.8886	18.9849	20.9853	18.2362	3	3	0.00639665	2.19405	-2.74905	TRUE
zyg11	A0A2R8PXN5;Q5TYQ1;A0A2R8RKW2;Q0V968;R4GDW6	Protein zyg-11 homolog	6	6	6	11.3	83.208	742	18.8146	17.7651	16.7782	NA	NA	NA	18.8146	17.7651	16.7782	13.3641	11.7716	13.8565	17.7859	12.9974	3	0	0.00519026	2.28481	-4.78853	TRUE
si:ch1073-358c10.1	F1R878;A0A2R8PXQ2;A0A2R8QNW2		3	3	3	15	29.692	267	NA	19.0325	16.8726	NA	NA	NA	14.3041	19.0325	16.8726	13.5594	12.2007	14.1363	16.7364	13.2988	2	0	0.113461	0.945155	-3.43757	FALSE
pot1	E7F0D5;A0A2R8PXW3;X1WGW8		8	8	8	15.7	87.214	773	18.0168	18.1825	17.121	NA	NA	15.8178	18.0168	18.1825	17.121	13.924	11.6715	15.8178	17.7734	13.8044	3	1	0.0712141	1.14743	-3.96901	FALSE
letmd1	A0A2R8PXX3;B3DJY5;F1Q868		9	9	9	34.8	42.379	362	18.7443	19.5228	18.7491	16.7054	15.0379	17.9227	18.7443	19.5228	18.7491	16.7054	15.0379	17.9227	19.0054	16.5553	3	3	0.0884432	1.05334	-2.45009	FALSE
si:ch1073-342h5.2	I3IS54;A0A2R8PXZ2		2	2	2	4.3	68.606	608	NA	NA	NA	15.6357	NA	16.0348	14.1663	14.2838	13.2368	15.6357	12.4197	16.0348	13.8956	14.6967	0	2	0.561775	0.250437	0.8011	FALSE
ankrd16	Q1LX89;A0A2R8PXZ5		9	9	9	33.2	40.936	368	17.1645	15.4924	15.6768	NA	NA	NA	17.1645	15.4924	15.6768	13.734	11.7791	13.6711	16.1112	13.0614	3	0	0.0228019	1.64203	-3.04982	TRUE
fto	A0A2R8PY36;F1R5T4;A0A2R8PY24		2	2	2	5.2	61.951	542	16.8135	NA	15.7312	NA	NA	15.0806	16.8135	15.2524	15.7312	13.0507	12.3124	15.0806	15.9324	13.4812	2	1	0.0777723	1.10918	-2.45116	FALSE
A0A2R8PY72	A0A2R8PY72		2	2	2	3.8	65.022	572	16.7637	16.8297	16.7989	NA	NA	NA	16.7637	16.8297	16.7989	13.5236	12.4191	13.9926	16.7975	13.3118	3	0	0.0173032	1.76187	-3.48569	TRUE
idh3b	A0A2R8PY75;F8W2V6;A0A2R8QPC9	Isocitrate dehydrogenase [NAD] subunit, mitochondrial	15	15	15	51.4	41.973	383	20.3482	20.853	19.9126	19.4185	17.2529	19.7894	20.3482	20.853	19.9126	19.4185	17.2529	19.7894	20.3713	18.8203	3	3	0.180305	0.743993	-1.55101	FALSE
ino80	Q5SPB7;A0A2R8PY80		3	3	3	2.3	176.2	1552	NA	16.9234	15.7636	NA	NA	NA	14.0039	16.9234	15.7636	13.2379	11.9829	13.6971	15.5636	12.9726	2	0	0.0723078	1.14082	-2.59099	FALSE
fancg	A0A2R8PY89;A0A2R8PZP8;A2CE52		7	7	7	13.4	71.246	626	16.5905	17.7394	NA	18.0935	NA	17.6711	16.5905	17.7394	12.9661	18.0935	11.7153	17.6711	15.7653	15.8266	2	2	0.981822	0.00796717	0.0613272	FALSE
si:dkey-14d8.1	A0A2R8PY96;A0A2R8QCU1;H0WER0		2	2	2	2.6	70.919	622	NA	NA	NA	13.608	NA	14.4645	13.3076	15.094	14.0506	13.608	11.3579	14.4645	14.1507	13.1435	0	2	0.409805	0.387423	-1.00728	FALSE
psmb5	B0R028;A0A2R8PYA0	Proteasome subunit beta type	20	20	20	69.5	29.601	269	22.191	23.1101	22.3654	21.3673	20.0774	21.9739	22.191	23.1101	22.3654	21.3673	20.0774	21.9739	22.5555	21.1396	3	3	0.110168	0.957945	-1.41596	FALSE
slc4a4a	A0A2R8QD45;F1QHT2;A0A2R8PYB9;F1QPJ5	Anion exchange protein	10	10	8	14	120.45	1073	18.089	18.3843	18.5518	16.945	15.8942	19.0661	18.089	18.3843	18.5518	16.945	15.8942	19.0661	18.3417	17.3018	3	3	0.38094	0.419143	-1.03995	FALSE
setd1a	A0A2R8PYC7;A0A2R8QJZ9;E9QGQ0;F1Q6L6;A0A0R4IPF5;Q1LY77	Histone-lysine N-methyltransferase	10	10	10	6	247.59	2243	NA	NA	16.6889	17.6165	NA	17.9891	13.1785	14.4777	16.6889	17.6165	11.994	17.9891	14.7817	15.8665	1	2	0.654465	0.184114	1.08482	FALSE
gabpa	A0A2R8PYJ7;Q9I9E8		8	8	8	25.3	50.633	451	16.0477	16.6936	14.8859	17.9143	13.0095	19.049	16.0477	16.6936	14.8859	17.9143	13.0095	19.049	15.8757	16.6576	3	3	0.719314	0.143081	0.781906	FALSE
irak1;nek2;sbk3	A0A2R8PYK0;A0A2R8QPX6;F6NJE2;R4GEP7;A8WFZ8;Q7ZUN2		2	2	2	3.1	74.257	668	NA	NA	NA	17.6551	NA	17.7217	13.785	15.5502	13.1011	17.6551	12.1673	17.7217	14.1455	15.848	0	2	0.461436	0.335888	1.70257	FALSE
ddb2	A0A2R8PYM3;Q2YDS1;Q2YDS1-2;Z4YIW2;Z4YI04	DNA damage-binding protein 2	17	17	17	46	55.849	496	15.7215	16.7382	15.7287	18.4884	14.0715	18.296	15.7215	16.7382	15.7287	18.4884	14.0715	18.296	16.0628	16.952	3	3	0.603719	0.219165	0.889188	FALSE
pof1b	F8W4R4;F1R4L5;A0A2R8PYS8;A0A2R8QNL1		4	4	4	13	59.466	516	15.8465	17.571	NA	NA	NA	16.2214	15.8465	17.571	13.0965	13.4357	11.756	16.2214	15.5047	13.8044	2	1	0.408224	0.389101	-1.70029	FALSE
rad23b	F1R6E5;A0A2R8PYT0		8	8	5	27.4	40.02	379	18.3359	18.7196	19.5803	19.4682	17.6329	19.112	18.3359	18.7196	19.5803	19.4682	17.6329	19.112	18.8786	18.7377	3	3	0.845577	0.072847	-0.140949	FALSE
arhgef28	A0A2R8QCY0;A0A2R8PYT3;F6P6M2;F1R083		2	2	2	2.1	181	1599	19.9854	20.4988	19.3338	NA	NA	17.5735	19.9854	20.4988	19.3338	13.7309	12.3693	17.5735	19.9393	14.5579	3	1	0.0685644	1.1639	-5.38145	FALSE
si:ch73-63e15.2	A0A2R8PYX0;E7F5T6;A0A0G2KGP5		10	4	4	6.8	155.05	1380	NA	NA	NA	15.8625	NA	17.0898	13.5462	14.921	13.8601	15.8625	11.7095	17.0898	14.1091	14.8873	0	2	0.684098	0.164882	0.778147	FALSE
si:dkey-90l23.2	E9QC30;E9QB89;A0A2R8PYY8		5	5	5	39.9	22.924	208	21.0832	20.4661	18.487	NA	NA	NA	21.0832	20.4661	18.487	13.749	12.133	14.1363	20.0121	13.3394	3	0	0.00313076	2.50435	-6.67267	TRUE
cdk5rap3	A0A2R8PZ44;A0A2R8RUD8;F1Q5I0		5	5	5	11.3	55.149	488	NA	17.7481	NA	17.5197	NA	17.4431	13.3153	17.7481	13.6258	17.5197	11.8095	17.4431	14.8964	15.5908	1	2	0.785112	0.105068	0.69439	FALSE
npm1b	A0A2R8PZA4;F1RD77		3	3	3	18.1	32.901	298	17.6097	17.6229	16.9333	14.7969	NA	15.6381	17.6097	17.6229	16.9333	14.7969	11.6167	15.6381	17.3886	14.0172	3	2	0.105879	0.975192	-3.37143	FALSE
si:dkey-156n14.5;ddx5	A0A2R8PZB2;F1QBS1;F1RBJ8		20	9	9	33.6	75.656	678	17.6861	18.4807	16.1536	18.2141	16.5765	17.617	17.6861	18.4807	16.1536	18.2141	16.5765	17.617	17.4401	17.4692	3	3	0.974081	0.0114048	0.0290292	FALSE
atp9b	A0A2R8PZC8;F6NZZ2;A0A2U3TVM1;F1Q4S1	Phospholipid-transporting ATPase;Probable phospholipid-transporting ATPase IIB	4	4	4	4.1	125.12	1108	NA	16.5192	15.251	NA	NA	NA	13.9837	16.5192	15.251	14.0711	12.3726	13.8321	15.2513	13.4253	2	0	0.120312	0.919692	-1.82607	FALSE
LOC100535865	A0A2R8PZD6;F1QCL6		6	5	5	25.1	26.052	227	NA	17.1377	NA	18.1259	15.2017	18.6609	13.8468	17.1377	13.946	18.1259	15.2017	18.6609	14.9768	17.3295	1	3	0.197635	0.704136	2.35266	FALSE
zgc:136929	A0A2R8QPP7;A0A2R8PZF8;Q1RLQ4		14	5	4	33.3	47.005	429	19.0268	NA	NA	16.5911	NA	17.9489	19.0268	14.6569	13.9294	16.5911	11.806	17.9489	15.871	15.4487	1	2	0.871718	0.0596239	-0.422356	FALSE
macc1	E7FG38;A0A2R8Q047;A0A2R8QDU1;A0A2R8PZH9;REV__F1QRG1;REV__X1WEZ5		5	5	5	8.2	96.715	853	16.5984	16.2069	15.9697	15.4302	NA	15.689	16.5984	16.2069	15.9697	15.4302	12.0434	15.689	16.2584	14.3875	3	2	0.250499	0.601194	-1.87082	FALSE
cherp	A0A2R8PZL7;F1RC75;B7ZVL5;A5WWH4		13	12	12	17.3	101.27	898	18.5594	19.8824	18.6765	16.4697	15.281	19.3487	18.5594	19.8824	18.6765	16.4697	15.281	19.3487	19.0394	17.0331	3	3	0.2331	0.632457	-2.00627	FALSE
ppp6r2a	Q5RGI5;A0A2R8PZN4		15	15	15	23.6	97.395	878	17.3373	16.803	16.3974	17.4118	15.3669	17.6307	17.3373	16.803	16.3974	17.4118	15.3669	17.6307	16.8459	16.8031	3	3	0.959777	0.0178297	-0.0427709	FALSE
uggt2	E7F6G9;A0A2R8PZN5;A0A2R8PZV9		32	29	28	25.6	173.94	1527	16.9962	18.3218	16.7634	17.6344	14.6576	18.077	16.9962	18.3218	16.7634	17.6344	14.6576	18.077	17.3605	16.7897	3	3	0.663582	0.178106	-0.570824	FALSE
A0A2R8PZS5	A0A2R8PZS5		33	2	2	22.8	200.85	1827	NA	NA	NA	NA	13.5255	16.7851	14.4377	14.6072	13.6017	13.9974	13.5255	16.7851	14.2155	14.7693	0	2	0.647178	0.188976	0.553788	FALSE
faah2b	A0A2R8PZX1;F1QM44;Q05AM4	Fatty-acid amide hydrolase 2-B	2	2	2	6.9	56.913	524	14.4519	15.5226	NA	NA	NA	NA	14.4519	15.5226	13.3737	12.8807	12.2123	13.1533	14.4494	12.7488	2	0	0.0944289	1.0249	-1.70059	FALSE
afap1l2	A0A2R8PZY7;A0A2R8QH80;E7FH23		3	3	3	6.1	86.729	772	15.739	16.6521	15.229	NA	NA	NA	15.739	16.6521	15.229	13.3482	12.0702	13.9945	15.8734	13.1376	3	0	0.020634	1.68542	-2.73577	TRUE
ntmt1	A0A2R8Q009;F1QAE8;Q6NWX7	N-terminal Xaa-Pro-Lys N-methyltransferase 1	2	2	2	15.2	27.613	243	NA	17.0592	14.9278	NA	NA	NA	13.4975	17.0592	14.9278	13.2962	11.2244	13.4718	15.1615	12.6641	2	0	0.127271	0.895269	-2.49734	FALSE
pik3c2a	F6NMW9;A0A2R8Q031;Q1L913;A0A2R8QSP1		23	23	22	17.7	189.13	1685	16.6108	18.0167	16.6063	16.7621	13.3204	17.6288	16.6108	18.0167	16.6063	16.7621	13.3204	17.6288	17.0779	15.9038	3	3	0.473338	0.324829	-1.17412	FALSE
tango6	A0A2R8Q077;F1QY58;A0A2R8Q2U0;A0A2R8QC32;F1Q666		6	6	6	7.8	116.67	1065	16.532	NA	16.2108	16.1959	NA	NA	16.532	15.2245	16.2108	16.1959	11.5563	13.6035	15.9891	13.7853	2	1	0.237753	0.623875	-2.20385	FALSE
A0A2R8Q086	A0A2R8Q086		3	3	3	19.6	24.241	209	17.2655	18.6919	18.0012	NA	NA	NA	17.2655	18.6919	18.0012	12.9795	11.4508	14.381	17.9862	12.9371	3	0	0.0138482	1.85861	-5.04909	TRUE
A0A2R8Q089	A0A2R8Q089		4	4	4	6.4	74.534	674	NA	NA	NA	16.4007	NA	15.7829	13.7265	14.6995	13.9584	16.4007	11.9431	15.7829	14.1281	14.7089	0	2	0.72019	0.142553	0.580792	FALSE
svila	A0A2R8Q0D6;A0A2R8Q3W8;F1Q6K8;U3JAV9;A9JRQ4		3	3	3	2.2	198.01	1756	19.5449	20.4067	19.2556	NA	NA	NA	19.5449	20.4067	19.2556	12.8006	11.9941	14.0294	19.7357	12.9414	3	0	0.00160174	2.79541	-6.79434	TRUE
opa1	A0A2R8Q487;A0A2R8Q0F5;Q5U3A7;A0A0R4IJ30;A0A0R4ILJ7	Dynamin-like 120 kDa protein, mitochondrial;Dynamin-like 120 kDa protein, form S1	37	37	37	42.4	114.6	995	19.0648	19.5018	18.8628	19.391	16.2894	19.5166	19.0648	19.5018	18.8628	19.391	16.2894	19.5166	19.1431	18.399	3	3	0.555638	0.255208	-0.74415	FALSE
pkp4	A0A2R8Q0L0;A0A2R8QT80;E7EXI3;A0A2R8QAD2		4	4	4	6.6	109.51	991	17.2017	16.4047	15.4428	16.1965	NA	16.5296	17.2017	16.4047	15.4428	16.1965	12.575	16.5296	16.3498	15.1004	3	2	0.435955	0.360559	-1.24938	FALSE
rasa1b	E7F372;A0A2R8Q0N0		21	12	12	26.9	116.65	1032	17.0467	18.8571	19.0143	NA	15.9008	14.9896	17.0467	18.8571	19.0143	13.3367	15.9008	14.9896	18.306	14.7424	3	2	0.0232055	1.63441	-3.56367	TRUE
adka	A0A2R8Q0N1;A0A0R4IYX1;Q6P3J9;B8JIM5		11	11	11	44.6	37.458	334	17.8995	19.3118	17.9228	19.0425	15.1539	19.1824	17.8995	19.3118	17.9228	19.0425	15.1539	19.1824	18.3781	17.7929	3	3	0.709368	0.149128	-0.585119	FALSE
cpt2	B2GQ15;A0A2R8Q0N5;Q5U3U3;B0S7W8	Carnitine O-palmitoyltransferase 2, mitochondrial	24	24	24	38.2	74.784	668	20.513	21.1325	20.0179	18.7646	18.165	19.3184	20.513	21.1325	20.0179	18.7646	18.165	19.3184	20.5545	18.7493	3	3	0.017665	1.75289	-1.80513	TRUE
cpne2	Q1LX40;A0A2R8Q0R6;Q1LX41		4	3	3	9.6	62.828	563	NA	NA	NA	15.1453	NA	16.6249	13.1128	14.5436	14.2514	15.1453	12.0778	16.6249	13.9693	14.616	0	2	0.684132	0.16486	0.646672	FALSE
A0A2R8Q101	A0A2R8Q101;A0A2R8QBA3;A0A2R8Q7J0;A0A2R8QNV0		11	11	1	14.5	121.34	1081	NA	19.2758	NA	15.7524	NA	17.4312	13.6166	19.2758	13.9842	15.7524	11.658	17.4312	15.6255	14.9472	1	2	0.800106	0.0968525	-0.678342	FALSE
rpn2	F1QFW5;F1QC34;A0A2R8Q108;A0A0J9YJ63;A0A0R4IV98;A0A0R4IAW5;A0A0J9YJJ6		16	16	16	25.3	63.724	584	22.8024	23.8414	22.8886	22.2222	21.4725	22.6153	22.8024	23.8414	22.8886	22.2222	21.4725	22.6153	23.1775	22.1033	3	3	0.0853926	1.06858	-1.07414	FALSE
gde1	A0A2R8Q124;Q6P0H8		5	5	5	22	35.976	322	15.4435	17.2803	15.5654	NA	NA	16.7207	15.4435	17.2803	15.5654	13.0221	12.2045	16.7207	16.0964	13.9824	3	1	0.265345	0.576189	-2.11398	FALSE
ubap2b	A0A2R8Q130;A2RUY5		18	18	18	25.7	108.16	1028	20.034	20.2549	19.3674	17.9392	16.8668	19.5977	20.034	20.2549	19.3674	17.9392	16.8668	19.5977	19.8854	18.1346	3	3	0.148169	0.829242	-1.75089	FALSE
hnrnpk	A0A2R8Q139;F1QAZ9;F1QWB4;E9QGT0;B0UXJ3		18	18	17	51.3	46.251	417	19.3301	20.9037	19.2712	19.7746	17.8701	20.3751	19.3301	20.9037	19.2712	19.7746	17.8701	20.3751	19.835	19.3399	3	3	0.623905	0.204882	-0.495038	FALSE
fdps	F1QEG3;A0A2R8Q157;E9QE30;F1QN60		10	10	10	34	40.837	356	15.2825	15.9945	NA	18.7305	14.0287	18.183	15.2825	15.9945	13.3159	18.7305	14.0287	18.183	14.8643	16.9807	2	3	0.29652	0.527946	2.11639	FALSE
ptges3a	A0A2R8Q159;Q7SZQ8		3	3	3	20.4	18.2	157	17.9671	18.8185	17.1891	17.7024	NA	18.035	17.9671	18.8185	17.1891	17.7024	11.3987	18.035	17.9916	15.712	3	2	0.402514	0.395219	-2.27954	FALSE
rpl36a	A0A2R8Q736;A0A2R8RI07;A0A2R8Q1C6;P61485;A0A2R8QT38	60S ribosomal protein L36a	5	5	5	21.9	14.847	128	20.2453	22.1268	18.4425	21.1671	19.4154	21.0727	20.2453	22.1268	18.4425	21.1671	19.4154	21.0727	20.2715	20.5518	3	3	0.830966	0.0804167	0.280234	FALSE
abi1a	A0A2R8Q1F3;F1R187;A0A2R8QEN6;A0A2R8QUS0;B0V217;B0V219;B0V218;A8E7L4;A0A286YAJ7;A0A0R4ILA7;A0A0R4IWX6		4	4	3	15	43.208	394	16.5773	17.0531	14.5966	NA	NA	16.4951	16.5773	17.0531	14.5966	12.9996	11.7075	16.4951	16.0757	13.7341	3	1	0.242333	0.615588	-2.34164	FALSE
A0A2R8Q1H7	A0A2R8Q1H7		3	3	3	15.6	27.614	237	NA	NA	NA	15.8406	14.8118	16.6587	12.9274	14.3187	13.585	15.8406	14.8118	16.6587	13.6104	15.7703	0	3	0.0355451	1.44922	2.15997	TRUE
mthfd1a	A0A2R8Q1M2;Q5RIH2		3	2	2	4.4	97.08	906	NA	NA	NA	14.2176	NA	16.1064	13.4893	14.5292	13.0682	14.2176	11.9735	16.1064	13.6956	14.0992	0	2	0.775292	0.110535	0.403568	FALSE
adprh	Q6DBR3;A0A2R8Q1N4		11	11	11	45.9	38.771	353	19.4792	20.3715	19.0019	18.5106	16.4917	18.8743	19.4792	20.3715	19.0019	18.5106	16.4917	18.8743	19.6175	17.9589	3	3	0.141319	0.8498	-1.65864	FALSE
chuk	B8JIH4;A0A2R8Q1P1;A0A2R8QI37;Q4G3H4	Inhibitor of nuclear factor kappa-B kinase subunit alpha	17	17	16	27.2	87.245	758	12.2042	NA	13.4118	18.002	10.672	18.4377	12.2042	13.9682	13.4118	18.002	10.672	18.4377	13.1947	15.7039	2	3	0.425209	0.371397	2.50921	FALSE
inha	A0A2R8RLP8;Q1LYE4;A0A2R8Q1P5		4	4	4	17.5	37.218	331	NA	NA	17.3531	17.6593	NA	18.627	14.3165	14.335	17.3531	17.6593	12.097	18.627	15.3349	16.1278	1	2	0.750589	0.124598	0.792919	FALSE
tbc1d22a	F1REP0;A0A2R8Q1P6;F1REN9		6	6	6	15.2	65.869	567	18.0072	18.9643	17.6732	15.7722	14.1766	16.9341	18.0072	18.9643	17.6732	15.7722	14.1766	16.9341	18.2149	15.6277	3	3	0.0647332	1.18887	-2.58725	FALSE
ptpra	F1QAX7;A0A2R8Q1Q3;F1QE38	Receptor-type tyrosine-protein phosphatase	5	5	5	8.7	91.489	818	NA	14.1338	NA	14.4092	13.496	17.3397	13.4546	14.1338	13.8492	14.4092	13.496	17.3397	13.8125	15.0816	1	3	0.388082	0.411076	1.26909	FALSE
mpp6a	F1QKE3;A0A2R8Q1T2;F8W563		6	6	5	11.8	61.651	550	15.8985	16.802	16.2422	15.8378	NA	16.0331	15.8985	16.802	16.2422	15.8378	11.7429	16.0331	16.3142	14.5379	3	2	0.331139	0.47999	-1.77631	FALSE
p2rx4a	F8W463;F1QUQ4;A0A2R8Q1T6	P2X purinoceptor	2	2	2	7.7	43.989	389	17.2397	16.905	NA	NA	NA	NA	17.2397	16.905	14.146	13.2601	11.4676	14.0377	16.0969	12.9218	2	0	0.0664775	1.17733	-3.17514	FALSE
sh3kbp1	A0A2R8Q1X3;E7FAT0;E9QJP6		5	5	5	12.5	69.625	631	NA	17.3884	16.4431	16.4667	14.6532	17.2502	13.1747	17.3884	16.4431	16.4667	14.6532	17.2502	15.6687	16.1234	2	3	0.778654	0.108656	0.454637	FALSE
vps26b	Q7ZV03;A0A2R8Q1X8;F8W269	Vacuolar protein sorting-associated protein 26B	15	15	6	51.7	38.626	331	17.6217	18.634	17.051	17.0577	15.9611	17.2159	17.6217	18.634	17.051	17.0577	15.9611	17.2159	17.7689	16.7449	3	3	0.169317	0.771299	-1.02399	FALSE
timeless	A0A2R8Q1Y3;A0A2R8S0D4;E7FGL0;A0A2R8RUC7;A0A0R4IGJ0		30	30	30	30.2	143.44	1239	16.7551	19.327	19.1556	19.8151	15.437	20.5106	16.7551	19.327	19.1556	19.8151	15.437	20.5106	18.4126	18.5875	3	3	0.928348	0.0322891	0.174953	FALSE
evi5b	A0A2R8QAC1;A0A2R8Q704;A0A2R8QCU8;A0A2R8RQ91;A0A2R8Q1Y7;F1QTH9;A0A2R8QDM3;E7FA51;A0A2R8Q2V9		2	2	2	3.5	81.669	695	NA	16.3065	15.995	NA	NA	16.6974	13.7101	16.3065	15.995	13.2229	11.9508	16.6974	15.3372	13.957	2	1	0.457733	0.339388	-1.38018	FALSE
igf1rb;igf1ra	A0A2R8Q206;B0R0Q2;A0A2R8QR15;A0A286Y9P5;A0A2R8QM53;A0A2R8Q844;Q1LWJ4;A0A0R4IGP2	Tyrosine-protein kinase receptor	4	2	2	4.5	152.36	1348	NA	NA	NA	15.0224	NA	15.276	13.8534	14.5641	13.4976	15.0224	11.7919	15.276	13.9717	14.0301	0	2	0.963986	0.0159293	0.0584351	FALSE
rif1	A0A2R8Q8M8;A0A2R8Q220;F1QTV5;B0UY57		11	11	11	5.6	258.27	2355	17.3683	18.0053	NA	17.3979	NA	17.4111	17.3683	18.0053	13.9169	17.3979	11.8933	17.4111	16.4301	15.5674	2	2	0.721269	0.141903	-0.862696	FALSE
zpcx	A0A2R8Q239;F1QUU4;X1WGS5;X1WF81		2	2	2	5.1	60.658	550	17.7285	18.5732	16.0489	NA	NA	NA	17.7285	18.5732	16.0489	13.8199	11.4341	13.9804	17.4502	13.0781	3	0	0.0172422	1.76341	-4.37207	TRUE
eif4g1a	B8JL46;A0A2R8Q280;A0A2R8RSJ5;F1R101		50	50	45	33.4	176.42	1585	20.3778	21.3982	20.1005	19.0806	17.9848	19.5893	20.3778	21.3982	20.1005	19.0806	17.9848	19.5893	20.6255	18.8849	3	3	0.049408	1.3062	-1.7406	FALSE
fam172a	A0A2R8Q281;F1QMC1;Q7T297;A2BIF6	Protein FAM172A	5	5	5	16.3	46.243	399	16.8175	17.4835	NA	NA	NA	NA	16.8175	17.4835	13.3274	12.8789	12.5166	14.1118	15.8761	13.1691	2	0	0.159837	0.796322	-2.70705	FALSE
pdap1a;pdap1b	A0A2R8Q290;Q7SZD2;F1Q7P7		2	2	2	14.6	18.241	158	NA	NA	NA	15.9496	15.9434	17.2435	14.1037	14.1427	12.8268	15.9496	15.9434	17.2435	13.6911	16.3788	0	3	0.0117257	1.93086	2.68774	TRUE
A0A2R8Q2A4	A0A2R8Q2A4;A0A2R8Q6I1		2	2	2	7.2	54.06	473	NA	15.5085	15.4332	14.7685	NA	16.6261	13.826	15.5085	15.4332	14.7685	11.7874	16.6261	14.9226	14.394	2	2	0.753147	0.12312	-0.528541	FALSE
taf4b	A0A2R8QB19;A0A2R8Q2H6;F1QMF8		4	4	4	11.2	61.192	571	16.7429	16.7277	15.9871	NA	NA	NA	16.7429	16.7277	15.9871	13.7034	12.1341	14.2611	16.4859	13.3662	3	0	0.0267367	1.57289	-3.11972	TRUE
A0A2R8Q2N0	A0A2R8Q2N0		45	45	1	52.5	100.18	903	17.6336	17.9104	16.4361	18.7185	14.6394	18.7544	17.6336	17.9104	16.4361	18.7185	14.6394	18.7544	17.3267	17.3708	3	3	0.97789	0.00970992	0.0440813	FALSE
vps26a	A0A2R8Q2Q4;Q6TNP8	Vacuolar protein sorting-associated protein 26A	13	12	12	49.5	38.06	325	19.1926	19.9738	18.5771	17.4704	14.4935	18.8286	19.1926	19.9738	18.5771	17.4704	14.4935	18.8286	19.2478	16.9308	3	3	0.205425	0.687348	-2.31699	FALSE
ptpn6	A0A2R8Q2T0;E7F3D4;F8W5L5		18	18	16	37.1	67.166	590	16.9763	19.6382	17.4983	16.7396	16.543	17.5501	16.9763	19.6382	17.4983	16.7396	16.543	17.5501	18.0376	16.9442	3	3	0.311584	0.506425	-1.09336	FALSE
si:dkey-207j16.2	A0A2R8Q2V5;A0A2R8PYM0;Q5RG05;H0WFE9;A0A0J9YJ57		15	15	13	21.9	99.589	880	17.6661	18.6029	17.9255	NA	16.2238	16.8149	17.6661	18.6029	17.9255	13.8734	16.2238	16.8149	18.0648	15.6374	3	2	0.103212	0.986269	-2.42745	FALSE
plekhg4	A0A2R8Q2W3;E7FEK1;A0A2R8QR20;X1WF07		19	19	19	10	290.51	2617	16.042	NA	17.1593	17.3814	NA	17.6377	16.042	15.4998	17.1593	17.3814	11.8144	17.6377	16.2337	15.6112	2	2	0.777911	0.10907	-0.622504	FALSE
slmapb	A0A2R8QKD1;A0A2R8Q2X2;F1QBQ8;F1Q9I6		12	12	12	37.2	43.613	376	19.288	20.4245	18.8192	18.5131	16.4395	18.0072	19.288	20.4245	18.8192	18.5131	16.4395	18.0072	19.5106	17.6533	3	3	0.0817492	1.08752	-1.85731	FALSE
clptm1	A0A2R8Q2Y3;F1R5K1;A0A2R8RYU6;Q6DEL2	Cleft lip and palate transmembrane protein 1 homolog	14	14	14	23.3	70.662	609	19.0757	19.4202	18.051	18.6499	15.504	19.4096	19.0757	19.4202	18.051	18.6499	15.504	19.4096	18.8489	17.8545	3	3	0.50006	0.300978	-0.994423	FALSE
mbd1b	A0A2R8Q320;A0A2R8QL45;A0A2R8RLX8;F1QDB7;F1R9V0		4	4	4	5.5	104.14	933	15.9188	17.7922	16.8809	15.6356	NA	15.9564	15.9188	17.7922	16.8809	15.6356	11.963	15.9564	16.864	14.5183	3	2	0.200562	0.697752	-2.34568	FALSE
znhit2	F1QDQ6;A0A2R8Q6C4;A0A2R8Q343		2	2	2	6.3	57.716	522	16.7085	NA	15.5525	NA	NA	NA	16.7085	15.0115	15.5525	13.6688	12.1048	14.0753	15.7575	13.283	2	0	0.0355698	1.44892	-2.47452	TRUE
rad9a	F2Z4U5;A0A2R8Q344		3	3	3	10.2	42.317	381	19.0587	19.5174	18.3796	17.409	NA	17.9687	19.0587	19.5174	18.3796	17.409	11.7358	17.9687	18.9852	15.7045	3	2	0.239086	0.621445	-3.28076	FALSE
LOC569045	A5PN22;A0A2R8Q397;A0A2R8Q967;A0A2R8QF55;A0A2R8QSM9		22	22	22	31.1	99.627	904	18.0138	18.9191	18.1167	17.0068	15.9248	18.0387	18.0138	18.9191	18.1167	17.0068	15.9248	18.0387	18.3499	16.9901	3	3	0.14219	0.84713	-1.35974	FALSE
chd3	A0A2R8Q555;A0A2R8QAE3;X1WBL0;A0A2R8Q3B4;A0A2R8Q916		14	5	4	9.6	194.53	1701	NA	NA	NA	15.4937	NA	15.7862	14.1439	14.83	13.8125	15.4937	11.7817	15.7862	14.2621	14.3539	0	2	0.950473	0.0220601	0.0917597	FALSE
bptf	A0A2R8Q3B9;X1WDW8;E7F366		13	13	13	6.1	311.45	2804	14.7805	18.0006	14.8427	16.7555	12.3289	16.9826	14.7805	18.0006	14.8427	16.7555	12.3289	16.9826	15.8746	15.3557	3	3	0.794584	0.0998604	-0.518947	FALSE
nfkbib	A0A2R8Q3D6;B3DJC4;A0A0R4IK66		2	2	2	6.3	43.24	394	NA	NA	NA	15.5123	NA	15.367	13.18	14.9773	13.724	15.5123	11.1893	15.367	13.9604	14.0229	0	2	0.970113	0.0131779	0.0624353	FALSE
eif4bb	A0A2R8Q843;A0A2R8Q3F0;F1R183;F1Q8G3		6	6	6	15.8	64.837	571	19.4481	18.0659	16.9819	15.0591	NA	15.9696	19.4481	18.0659	16.9819	15.0591	12.3382	15.9696	18.1653	14.4556	3	2	0.0554842	1.25583	-3.70966	FALSE
rrp9	A0A2R8Q3F9;F1R3Q7;A0A2R8RL46		16	16	16	33.5	52.31	468	19.8072	21.2318	20.5412	17.3095	18.9908	17.302	19.8072	21.2318	20.5412	17.3095	18.9908	17.302	20.5268	17.8674	3	3	0.0220451	1.65669	-2.65933	TRUE
lrrc34	A0A2R8Q3L7;F1R6M0		3	3	3	9	41.597	377	NA	NA	NA	16.9837	NA	16.7559	12.9706	15.1353	14.0296	16.9837	11.5643	16.7559	14.0452	15.1013	0	2	0.620211	0.20746	1.05613	FALSE
sgpl1	A0A2R8Q3N8;A4QNU7;F1R912		11	11	11	22	63.764	574	15.7078	16.8944	15.9499	19.3821	NA	17.5264	15.7078	16.8944	15.9499	19.3821	11.5618	17.5264	16.1841	16.1568	3	2	0.991873	0.00354404	-0.0272927	FALSE
med16	A0A2R8Q3Q1;E7F602		9	9	9	12.4	92.825	833	18.0773	19.3873	18.0167	17.1771	15.7443	17.5424	18.0773	19.3873	18.0167	17.1771	15.7443	17.5424	18.4938	16.8213	3	3	0.0800633	1.09657	-1.67252	FALSE
dhx58	A0A2R8Q3Q8;F1QUY3		8	8	8	18.9	59.543	524	16.3565	NA	16.9557	16.069	14.1404	16.9989	16.3565	14.374	16.9557	16.069	14.1404	16.9989	15.8954	15.7361	2	3	0.896323	0.0475353	-0.159346	FALSE
llgl2	Q7SZE3;A0A2R8Q3V3;G1K2W2	Lethal(2) giant larvae protein homolog 2	16	16	14	20	113.84	1020	14.4477	14.1241	14.2556	18.2822	12.6399	17.5924	14.4477	14.1241	14.2556	18.2822	12.6399	17.5924	14.2758	16.1715	3	3	0.397793	0.400343	1.89568	FALSE
dhx57	A0A2R8Q3V8;F1QCB1		27	27	27	26.1	160.48	1431	19.0957	20.0731	18.9352	17.2799	16.1977	17.7686	19.0957	20.0731	18.9352	17.2799	16.1977	17.7686	19.368	17.0821	3	3	0.0197065	1.70539	-2.28596	TRUE
tap1	E7F8A9;A0A2R8Q3W5		13	13	13	23.8	81.669	731	17.5244	20.39	18.6878	18.1992	16.6257	19.1738	17.5244	20.39	18.6878	18.1992	16.6257	19.1738	18.8674	17.9995	3	3	0.480382	0.318413	-0.867856	FALSE
blm	A0A2R8Q3W6;E7EZY7;A0A2R8RUE4;E9QIQ5		6	6	6	5.7	155.21	1409	NA	NA	NA	15.3239	NA	16.1111	13.3561	14.0742	12.9832	15.3239	12.1586	16.1111	13.4712	14.5312	0	2	0.47598	0.322411	1.06001	FALSE
A0A2R8Q3X2	A0A2R8Q3X2;A0A2R8QG79;A0A2R8Q8N5;A0A2R8RY27		76	76	76	22.6	477.38	4205	13.8767	13.7854	15.5093	19.136	11.4405	19.2112	13.8767	13.7854	15.5093	19.136	11.4405	19.2112	14.3904	16.5959	3	3	0.484481	0.314723	2.20544	FALSE
gga1	F1QV13;A0A2R8QEJ6;A0A2R8Q420;A0A2R8QLD7;A0A0R4IFN1		7	7	6	12.3	62.701	568	18.6561	18.8964	18.4775	17.431	16.888	17.9279	18.6561	18.8964	18.4775	17.431	16.888	17.9279	18.6767	17.4156	3	3	0.0377975	1.42254	-1.26104	FALSE
A0A2R8Q449	A0A2R8Q449		29	27	27	37.8	117.89	1093	17.3926	17.4149	20.8259	18.9819	19.1472	NA	17.3926	17.4149	20.8259	18.9819	19.1472	13.419	18.5444	17.1827	3	2	0.576304	0.239349	-1.36176	FALSE
ncor1	A0A2R8QPK5;A3QK40;A0A2R8QET6;A0A2R8Q4C2;F1QWG8;A0A2R8QBB5		9	9	8	5.6	264.88	2393	16.6576	NA	15.8234	NA	NA	NA	16.6576	15.2693	15.8234	13.8008	11.8639	13.4494	15.9168	13.038	2	0	0.0207277	1.68345	-2.87874	TRUE
A0A2R8Q4D0	A0A2R8Q4D0		5	4	4	53.7	13.885	123	20.1383	19.9369	19.2504	NA	17.9064	18.5474	20.1383	19.9369	19.2504	13.9207	17.9064	18.5474	19.7752	16.7915	3	2	0.171601	0.76548	-2.98372	FALSE
rbfox1l;rbfox1;rbfox3;rbfox3l	Q7ZT82;A0A2R8Q4D1;I3IS31;A0A286YA75;A0A2R8RXA1;A0A0R4IV43;U3JA78;A0A0R4IT73;I3IT07;I3ISM5;A0A2R8QN63;I3IRZ3;I3ISD3;A0A2R8Q9N3;I3IS43;Q642J5;I3ITF6	RNA binding protein fox-1 homolog 1-like;RNA binding protein fox-1 homolog 1	4	4	4	9.4	40.27	382	17.5951	17.3999	17.3945	NA	NA	16.6311	17.5951	17.3999	17.3945	13.832	12.0234	16.6311	17.4632	14.1621	3	1	0.132465	0.8779	-3.30103	FALSE
suclg2	A0A2R8Q4D3;F1R7X5;A0A2R8Q7E9	Succinyl-CoA ligase subunit beta	11	11	11	32	46.659	431	19.1332	20.0893	18.8544	18.6008	16.8188	19.4304	19.1332	20.0893	18.8544	18.6008	16.8188	19.4304	19.3589	18.2833	3	3	0.300995	0.521441	-1.0756	FALSE
LOC568340	A0A2R8Q4F2;E7F7F5;A0A0R4IVS9		10	10	9	16.2	83.678	746	18.7575	20.2026	19.2679	18.4108	NA	19.1953	18.7575	20.2026	19.2679	18.4108	11.8674	19.1953	19.4094	16.4911	3	2	0.335265	0.474612	-2.9182	FALSE
nap1l4a	F1QYW8;A0A2R8RJ83;A0A2R8Q4J7;F8W244		16	16	14	39.3	40.135	349	20.1259	20.7383	19.6225	19.5538	17.3572	19.2461	20.1259	20.7383	19.6225	19.5538	17.3572	19.2461	20.1623	18.719	3	3	0.158384	0.800288	-1.44321	FALSE
hells	A0A2R8Q4P5;B7ZD98		27	27	27	32.8	96.387	838	17.7468	18.125	18.3892	19.7264	16.0343	20.4191	17.7468	18.125	18.3892	19.7264	16.0343	20.4191	18.087	18.7266	3	3	0.685825	0.163787	0.639545	FALSE
A0A2R8Q4Q4	A0A2R8Q4Q4;A0A2R8Q868;REV__F1QTF3;REV__A5WW29;REV__F1RDW1		10	10	7	19.2	60.153	530	NA	15.5785	NA	18.8739	13.6578	18.3749	13.7782	15.5785	13.3746	18.8739	13.6578	18.3749	14.2438	16.9689	1	3	0.237832	0.62373	2.72511	FALSE
carkd;zgc:171429	F1QHV7;A0A2R8Q4Q7;E7F490;F1Q575;E9QEK8;F1QY83;F1RCP4;F1QW29;E9QBD1;E9QI50	ATP-dependent (S)-NAD(P)H-hydrate dehydratase	13	13	12	36.8	46.553	424	18.8106	19.7285	18.747	15.6616	12.2906	17.2746	18.8106	19.7285	18.747	15.6616	12.2906	17.2746	19.0954	15.0756	3	3	0.105526	0.976642	-4.01978	FALSE
adck2	E7FCQ2;A0A2R8Q4S5		5	5	5	10.4	68.042	599	17.5561	19.1997	18.251	NA	14.5797	NA	17.5561	19.1997	18.251	13.2331	14.5797	13.6669	18.3356	13.8266	3	1	0.00214735	2.6681	-4.50902	TRUE
sgut1	A0A2R8Q4T9;Q5U3E4;A0A0R4IS86		24	24	24	74.5	37.935	330	19.9854	20.656	19.879	19.634	16.7168	20.3003	19.9854	20.656	19.879	19.634	16.7168	20.3003	20.1734	18.8837	3	3	0.361851	0.44147	-1.28975	FALSE
nup160	A0A2R8Q4U1;X1WEZ6		29	29	29	35.8	131.14	1171	20.105	20.7369	20.1188	20.2816	17.5722	20.4318	20.105	20.7369	20.1188	20.2816	17.5722	20.4318	20.3202	19.4285	3	3	0.440076	0.356472	-0.891706	FALSE
parp2	A0A2R8Q4U9;F1QAF7;F1QLV3;F1R459		21	21	21	38.2	72.796	647	14.4898	17.0359	14.2702	19.7577	NA	19.7816	14.4898	17.0359	14.2702	19.7577	12.2151	19.7816	15.2653	17.2515	3	2	0.520851	0.283286	1.98618	FALSE
ncapg	A0A2R8Q9M3;A0A2R8Q4V9;A0A2R8PZ20;F1QJY8;F1QJQ9		29	29	29	34.9	111.38	993	14.2075	16.4555	15.7144	19.1972	NA	19.4157	14.2075	16.4555	15.7144	19.1972	12.3338	19.4157	15.4592	16.9822	3	2	0.585088	0.232779	1.52306	FALSE
kmt2ba	F1R9N4;A0A2R8Q4Z6	Histone-lysine N-methyltransferase	17	17	14	8.4	315.11	2857	NA	NA	NA	16.4283	NA	16.6586	14.0191	14.358	13.8741	16.4283	12.1684	16.6586	14.0837	15.0851	0	2	0.564124	0.248626	1.00137	FALSE
A0A2R8Q521	A0A2R8Q521;A0A2R8Q4T2;A0A0R4INM9;A0A0R4IPF2		29	7	7	15.4	255.51	2330	18.9938	19.8594	18.1305	16.5757	16.5098	17.642	18.9938	19.8594	18.1305	16.5757	16.5098	17.642	18.9945	16.9092	3	3	0.0320542	1.49412	-2.08535	TRUE
rassf3	A0A2R8Q524;X1WHA5		2	2	2	9.6	28.949	251	16.8245	17.0298	17.1412	NA	NA	NA	16.8245	17.0298	17.1412	13.5714	11.9226	13.4522	16.9985	12.9821	3	0	0.0148396	1.82858	-4.01645	TRUE
slc9a3r1	A0A2R8Q534;Q6P2U7	Na(+)/H(+) exchange regulatory cofactor NHE-RF	4	4	3	12.1	40.01	372	NA	NA	NA	14.7169	NA	16.1052	13.6938	15.4228	13.8291	14.7169	11.4403	16.1052	14.3152	14.0874	0	2	0.889463	0.0508723	-0.22781	FALSE
anks1aa	A0A2R8Q543;F1RBT8		2	2	1	9	29.916	266	13.5204	NA	16.518	NA	NA	NA	13.5204	15.0462	16.518	12.9919	12.1966	13.6488	15.0282	12.9458	2	0	0.122364	0.912345	-2.08243	FALSE
vtg2	A0A2R8Q549;A0A2R8RIU9;Q1MTC4;F1R8J4;F1R876		7	5	5	6.9	172.35	1559	16.9889	16.9916	15.9363	NA	NA	NA	16.9889	16.9916	15.9363	13.8709	11.7584	13.5172	16.639	13.0488	3	0	0.0159758	1.79654	-3.59014	TRUE
bcas3	F1QA02;A0A2R8Q578;A0A2R9YJF6;A0A2R8Q5Z0		10	10	10	18.2	88.063	807	16.9089	17.3394	15.3351	17.9889	NA	18.0194	16.9089	17.3394	15.3351	17.9889	12.0325	18.0194	16.5278	16.0136	3	2	0.824674	0.0837179	-0.51422	FALSE
hbs1l	A0A2R8Q5A1;F1Q5Z6;A0A2R8QME1;F1QJC3;E9QHS3		21	21	21	40.8	72.618	662	20.3968	21.2215	19.988	18.1609	17.6203	18.0704	20.3968	21.2215	19.988	18.1609	17.6203	18.0704	20.5354	17.9505	3	3	0.00908655	2.0416	-2.5849	TRUE
c6	Q6PFT2;A0A2R8Q5A9;E9QB99;F1Q611		21	21	21	27.8	99.888	885	18.7368	19.8684	18.5425	18.4394	16.7313	18.1513	18.7368	19.8684	18.5425	18.4394	16.7313	18.1513	19.0493	17.774	3	3	0.134052	0.872726	-1.27526	FALSE
cdh2	A0A2R8RZF2;A0A2R8Q5E6;A0A2R8RN51;G1K2E7;A0A2R8QKB4;Q90275	Cadherin-2	7	7	7	12.1	87.078	782	17.5787	16.7216	16.7847	NA	16.0391	17.7356	17.5787	16.7216	16.7847	13.6496	16.0391	17.7356	17.0283	15.8081	3	2	0.412643	0.384425	-1.2202	FALSE
pdia2	A0A2R8Q5I0;B8A5M6	Protein disulfide-isomerase	17	17	17	39.1	62.678	550	NA	19.728	NA	NA	15.7195	19.9617	13.2951	19.728	14.3887	12.9869	15.7195	19.9617	15.8039	16.2227	1	2	0.889919	0.0506496	0.418761	FALSE
celf2	T1ECV3;F1QCR6;A0A2R8QEI9;Q4U0V5;F1QSG1;A0A2R8Q5I8;A0A2R8Q9G6;Q6P0B1-5;Q6P0B1-4;Q6P0B1-3;Q6P0B1-2;Q6P0B1;A0A2R8RLL5	CUGBP Elav-like family member 2	6	5	5	15.8	48.128	448	18.649	20.0846	18.6005	16.8018	14.8385	17.9185	18.649	20.0846	18.6005	16.8018	14.8385	17.9185	19.1113	16.5196	3	3	0.0831398	1.08019	-2.59174	FALSE
hltf	A0A2R8Q5J1;B0V118		16	16	16	20	100.92	908	14.6704	14.0886	14.7629	18.408	NA	18.2681	14.6704	14.0886	14.7629	18.408	11.8208	18.2681	14.5073	16.1656	3	2	0.525517	0.279413	1.65833	FALSE
dpysl5a	Q52PJ7;A0A2R8Q5K7;F1Q5V8		21	21	17	48.4	61.29	564	15.6103	15.1771	NA	19.6024	NA	21.0152	15.6103	15.1771	13.5193	19.6024	11.7157	21.0152	14.7689	17.4445	2	2	0.454462	0.342502	2.67553	FALSE
A0A2R8Q5M9	A0A2R8Q5M9;F1RCT0		5	5	3	17.7	54.826	537	18.8759	19.6229	16.5103	NA	NA	NA	18.8759	19.6229	16.5103	13.7898	12.0127	13.4242	18.3364	13.0755	3	0	0.0143304	1.84374	-5.26082	TRUE
add3a	Q1LUP2;A0A2R8QBF8;Q1LUP1;A0A2R8Q5P5;Q1LY67;Q1LY66;Q1LY65		22	21	21	41.2	72.512	645	19.7432	20.3272	19.6722	19.5101	18.2267	20.0622	19.7432	20.3272	19.6722	19.5101	18.2267	20.0622	19.9142	19.2663	3	3	0.358782	0.445169	-0.647881	FALSE
A0A2R8Q5R7	A0A2R8Q5R7		2	2	2	12.5	30.88	281	NA	NA	NA	16.7767	NA	17.527	13.1556	14.0045	13.3669	16.7767	11.3235	17.527	13.509	15.2091	0	2	0.476781	0.321681	1.70008	FALSE
h6pd	A0A2R8Q978;A0A2R8QNQ8;A0A2R8QPI0;A0A2R8RYN5;A0A2R8Q9T4;A0A2R8RPI5;A0A2R8Q5S8;E7FGT2		8	7	7	12.9	84.334	747	16.3011	18.2314	16.0024	15.5869	NA	15.8805	16.3011	18.2314	16.0024	15.5869	12.5384	15.8805	16.845	14.6686	3	2	0.174811	0.757431	-2.17638	FALSE
uqcrc1	Q6NSN3;F1QUE3;A0A2R8Q5U6		18	18	17	48.7	52.112	474	21.7966	22.7168	21.0087	20.0307	19.0384	21.042	21.7966	22.7168	21.0087	20.0307	19.0384	21.042	21.8407	20.037	3	3	0.0782492	1.10652	-1.80369	FALSE
frmd8	A0A2R8RXM2;A0A2R8RJ54;A0A2R8QAD0;A0A2R8Q8B6;A0A2R8Q5W7;E7F221		2	2	2	9.1	49.245	440	16.9056	17.4176	16.7248	NA	NA	16.4637	16.9056	17.4176	16.7248	13.3779	12.1098	16.4637	17.016	13.9838	3	1	0.140362	0.852749	-3.0322	FALSE
actn3a	A0A2R8Q5Z6;D1GJ56		32	8	7	39.1	102.52	885	NA	NA	17.4288	12.725	17.5221	11.6098	13.9063	14.3128	17.4288	12.725	17.5221	11.6098	15.216	13.9523	1	3	0.590656	0.228665	-1.26369	FALSE
tnikb	F1QAJ8;A0A2R8Q5Z8		11	7	7	24.1	61.48	522	17.1344	20.2223	18.3819	NA	NA	14.7151	17.1344	20.2223	18.3819	12.8088	12.072	14.7151	18.5796	13.1986	3	1	0.0111714	1.95189	-5.38093	TRUE
fbxo18	A0A2R8Q619;A0A2R8QU85;A0A2R8RHK4;A0A2R8Q8U6;F6NLJ4;E9QBZ9		14	14	14	19	114.77	1010	17.749	18.7367	18.3805	16.3112	13.7754	17.2959	17.749	18.7367	18.3805	16.3112	13.7754	17.2959	18.2887	15.7942	3	3	0.132073	0.879186	-2.49457	FALSE
ankrd52a;ankrd52	A0A2R8Q634;F1RC68;Q502K3	Serine/threonine-protein phosphatase 6 regulatory ankyrin repeat subunit C	6	6	6	7.7	112.89	1057	17.4407	NA	16.8267	NA	NA	16.2432	17.4407	15.0659	16.8267	13.6445	11.8395	16.2432	16.4445	13.9091	2	1	0.177637	0.750466	-2.53538	FALSE
ube2q2	A0A2R8Q670;A0A2R8QLP1;E7F1U7;X1WFM4		8	8	4	27.1	42.582	373	17.0732	NA	17.1315	16.2648	NA	17.6801	17.0732	13.8231	17.1315	16.2648	11.2768	17.6801	16.0092	15.0739	2	2	0.701679	0.153862	-0.935338	FALSE
eml2	X1WFN0;F1R7V9;A0A2R8Q696;A0A2R8Q335		26	26	26	37.3	88.44	804	19.2998	19.8687	18.4646	17.9397	16.7276	18.7416	19.2998	19.8687	18.4646	17.9397	16.7276	18.7416	19.2111	17.803	3	3	0.128121	0.89238	-1.40807	FALSE
ttc4	A0A2R8Q6C0;F1QHZ3		6	6	6	18	45.677	399	18.2846	18.7548	17.4626	17.2809	15.5954	17.2191	18.2846	18.7548	17.4626	17.2809	15.5954	17.2191	18.1673	16.6985	3	3	0.101892	0.991861	-1.46885	FALSE
A0A2R8Q6C7	A0A2R8Q6C7		6	6	6	31.9	30.451	270	16.6537	19.2878	17.2294	16.5692	NA	18.4155	16.6537	19.2878	17.2294	16.5692	11.743	18.4155	17.7236	15.5759	3	2	0.399517	0.398464	-2.14775	FALSE
A0A2R8Q6D5	A0A2R8Q6D5		15	15	7	8.2	226.49	1987	15.5447	15.6827	NA	16.3776	NA	17.6436	15.5447	15.6827	13.5711	16.3776	11.2469	17.6436	14.9328	15.0894	2	2	0.945415	0.0243774	0.156568	FALSE
pank1a	A0A2R8Q6D9;F1QB40;E9QCQ7		6	5	4	19.5	41.644	374	NA	NA	NA	14.8296	NA	16.2467	13.5529	15.1183	13.479	14.8296	11.409	16.2467	14.0501	14.1617	0	2	0.94723	0.0235445	0.11169	FALSE
abcc4	A0A2R8Q6E0;F1QIK5	Cystic fibrosis transmembrane conductance regulator	26	25	25	24.6	149.26	1327	16.3583	16.2613	15.6762	18.5358	12.6863	19.2316	16.3583	16.2613	15.6762	18.5358	12.6863	19.2316	16.0986	16.8179	3	3	0.762564	0.117724	0.719282	FALSE
A0A2R8Q6F6	A0A2R8Q6F6;A0A2R8RVJ0;A0A2R8RJV4;Q1LX57;Q1LX58		17	17	17	28.3	79.557	696	19.1318	19.8074	18.5112	17.5107	17.7138	18.5185	19.1318	19.8074	18.5112	17.5107	17.7138	18.5185	19.1502	17.9143	3	3	0.06556	1.18336	-1.23581	FALSE
trip12	A0A2R8Q6F8;F1Q529;F1RCR6	E3 ubiquitin-protein ligase TRIP12	44	44	44	26.7	232.44	2111	18.2447	18.7685	18.0257	19.2043	16.0276	19.3813	18.2447	18.7685	18.0257	19.2043	16.0276	19.3813	18.3463	18.2044	3	3	0.909303	0.0412915	-0.141919	FALSE
acss2	A0A2R8Q6G5;F1QAA7;A0A2R8QSI5;E9QJ17;Q6DHN4;F1QXR8;F1QQH3		28	28	28	40.5	76.613	682	20.2714	21.0759	20.2252	20.4861	18.2978	20.8211	20.2714	21.0759	20.2252	20.4861	18.2978	20.8211	20.5241	19.8683	3	3	0.501686	0.299568	-0.655812	FALSE
ppip5k1b	A0A2R8QRI4;A0A2R8QUA8;A0A2R8QKF6;X1WGR2;A0A2R8QQK6;A0A2R8QF43;E7F4I8;A0A2R8Q6G7;A0A2R8QIJ2;A0A2R8Q2P9		14	14	7	17.1	125.14	1104	16.9512	17.1318	16.3147	NA	NA	NA	16.9512	17.1318	16.3147	13.6012	12.1803	14.4436	16.7992	13.4084	3	0	0.0245705	1.60959	-3.39084	TRUE
zgc:92027	F1QMK6;A0A2R8Q6J4;A0A2R8QHG5		9	9	9	47.8	22.898	205	17.7487	18.6624	17.6653	18.2505	16.1424	18.9722	17.7487	18.6624	17.6653	18.2505	16.1424	18.9722	18.0254	17.7884	3	3	0.813435	0.089677	-0.237057	FALSE
skiv2l	F1R881;A0A2R8Q6L8		23	23	23	25.5	139.73	1249	17.6185	18.2367	18.6898	16.538	15.6257	17.4395	17.6185	18.2367	18.6898	16.538	15.6257	17.4395	18.1817	16.5344	3	3	0.0672429	1.17235	-1.64725	FALSE
ap1b1	A5PMS9;A0A2R8Q6M9;A0A2R8QRX3;A5PMT0	AP complex subunit beta	40	23	23	41.7	104.25	947	20.4965	21.1769	20.7283	20.187	18.8602	20.5006	20.4965	21.1769	20.7283	20.187	18.8602	20.5006	20.8006	19.8493	3	3	0.190186	0.720822	-0.951333	FALSE
hcfc1a	A0A2R8Q6N1;F1Q750		49	31	31	42.1	180.98	1764	20.5907	21.0839	20.5133	19.9253	17.7858	20.8243	20.5907	21.0839	20.5133	19.9253	17.7858	20.8243	20.7293	19.5118	3	3	0.308024	0.511416	-1.21747	FALSE
gpsm2l	Q5XIZ8;A0A2R8Q6P4		4	4	4	7.1	73.405	662	16.1122	16.7458	16.0535	15.6795	NA	16.6154	16.1122	16.7458	16.0535	15.6795	12.0379	16.6154	16.3038	14.7776	3	2	0.388566	0.410535	-1.52624	FALSE
dgkaa	A0A2R8QAG3;Q1ECW5;A0A2R8Q6S0	Diacylglycerol kinase	6	5	5	9.8	79.962	713	NA	19.8109	NA	15.3492	NA	16.8302	14.4204	19.8109	13.8116	15.3492	12.0356	16.8302	16.0143	14.7383	1	2	0.621902	0.206278	-1.27595	FALSE
A0A2R8Q6T7	A0A2R8Q6T7		21	13	13	53	62.948	575	NA	15.9978	NA	18.5453	15.8997	18.6046	13.5535	15.9978	13.6341	18.5453	15.8997	18.6046	14.3951	17.6832	1	3	0.0524528	1.28023	3.28806	FALSE
A0A2R8Q6W4	A0A2R8Q6W4		3	3	3	4.2	131.31	1172	16.1897	16.9044	16.0331	NA	NA	16.3216	16.1897	16.9044	16.0331	13.2528	11.767	16.3216	16.3757	13.7805	3	1	0.18868	0.724274	-2.59526	FALSE
LOC100535674	A0A2R8Q6Y1;F1QUY8		2	2	2	17	19.681	182	17.3929	NA	17.5034	NA	15.478	17.0613	17.3929	15.0459	17.5034	13.6736	15.478	17.0613	16.6474	15.4043	2	2	0.383374	0.416377	-1.24307	FALSE
BX470131.2	E7F1Z3;A0A2R8Q6Y2		3	3	3	17	27.244	241	18.1512	18.7484	16.494	NA	NA	15.5926	18.1512	18.7484	16.494	13.5213	11.3682	15.5926	17.7979	13.4941	3	1	0.0510912	1.29165	-4.30382	FALSE
A0A2R8Q6Z5	A0A2R8Q6Z5;A0A2R8QT99;A0A0R4IRL4		14	14	12	28.5	74.201	649	19.0169	19.4308	18.4089	17.5316	15.8667	18.043	19.0169	19.4308	18.4089	17.5316	15.8667	18.043	18.9522	17.1471	3	3	0.0939601	1.02706	-1.80512	FALSE
BX005410.1	A0A2R8Q716;E7F123		10	10	10	14.9	109.11	957	15.9428	17.9987	17.0591	16.8744	15.2476	18.2117	15.9428	17.9987	17.0591	16.8744	15.2476	18.2117	17.0002	16.7779	3	3	0.842834	0.074258	-0.222303	FALSE
flna	A0A2R8Q720;E9QI62;F1R1U1		111	111	96	54.5	271.72	2545	21.7197	22.5626	21.2189	20.6384	18.5462	21.2551	21.7197	22.5626	21.2189	20.6384	18.5462	21.2551	21.8337	20.1466	3	3	0.164524	0.783772	-1.68718	FALSE
stau1	A0A2R8Q731;F1QTC1		41	41	1	59.3	76.407	702	NA	NA	NA	15.6835	NA	15.9851	13.4316	14.1794	13.387	15.6835	11.1237	15.9851	13.666	14.2641	0	2	0.741854	0.129681	0.598089	FALSE
cyp11a2	A0A2R8QSG1;F1R1K0;A0A2R8Q770;A0A2R8QNK2;A0A2R8RWA7		20	20	18	44.3	59.707	519	18.3503	18.129	18.2425	18.8467	NA	19.6263	18.3503	18.129	18.2425	18.8467	11.9986	19.6263	18.2406	16.8239	3	2	0.617984	0.209022	-1.41672	FALSE
hgd	Q6P2V4;A0A2R8Q7C6		12	12	12	35.9	49.884	443	18.2748	19.5444	NA	18.3066	16.1538	17.8876	18.2748	19.5444	13.4338	18.3066	16.1538	17.8876	17.0843	17.4493	2	3	0.867352	0.0618045	0.364988	FALSE
map3k15	A0A2R8Q7G0;E7FD80;E9QDE8		3	3	2	2.4	152.35	1348	18.8324	19.2272	NA	NA	NA	NA	18.8324	19.2272	13.3507	13.9838	11.9189	13.8863	17.1367	13.263	2	0	0.168191	0.774197	-3.87375	FALSE
acap2	A0A2R8Q7H9;F1Q973;A3KQC5;A0A2R8RSB1		5	5	5	10.1	87.41	775	16.3423	17.3574	15.1128	14.6947	NA	15.766	16.3423	17.3574	15.1128	14.6947	12.2701	15.766	16.2708	14.2436	3	2	0.185476	0.731713	-2.02722	FALSE
LOC100332031	A0A2R8Q7I3;E7FDI3		2	2	2	2.9	117.58	1020	16.3045	NA	16.043	NA	NA	NA	16.3045	13.9981	16.043	13.7693	12.4088	13.642	15.4485	13.2734	2	0	0.0763752	1.11705	-2.17515	FALSE
nup35	A0A2R8Q7N6;Q6P6X9;B0R0Z3;B0R0Z4;B0R0Z6	Nucleoporin NUP53	5	5	5	26.1	31.853	299	17.7999	18.228	17.7077	14.5521	12.6229	17.5743	17.7999	18.228	17.7077	14.5521	12.6229	17.5743	17.9119	14.9164	3	3	0.171709	0.765207	-2.99545	FALSE
A0A2R8Q7Q6	A0A2R8Q7Q6;A0A0R4IKT0		17	17	17	54.3	38.74	348	17.7833	19.1471	NA	19.5148	15.5734	20.2096	17.7833	19.1471	13.6831	19.5148	15.5734	20.2096	16.8712	18.4326	2	3	0.515182	0.288039	1.56142	FALSE
tex30	F1Q8A9;A0A2R8Q7T5;E9QEL1;A0A2R8RQ35		3	3	3	15.2	24.535	224	NA	NA	15.165	15.7846	NA	16.7833	13.6877	15.2895	15.165	15.7846	12.3344	16.7833	14.7141	14.9674	1	2	0.873478	0.0587483	0.253366	FALSE
si:rp71-61h23.4	F1QGJ3;A0A2R8Q7V9	Perilipin	9	9	9	31.7	44.8	416	18.7568	19.3532	17.9802	16.4046	15.8195	19.2417	18.7568	19.3532	17.9802	16.4046	15.8195	19.2417	18.6967	17.1553	3	3	0.279941	0.552933	-1.54147	FALSE
letm2	A0A2R8Q7W5;F1QSQ8		3	2	2	8.5	48.187	433	15.7348	16.5121	NA	NA	NA	NA	15.7348	16.5121	14.0901	13.5355	11.7721	14.2702	15.4457	13.1926	2	0	0.0938727	1.02746	-2.25307	FALSE
tcea1	Q7T3C1;A0A2R8Q7Y8		8	8	8	35	34.641	309	15.6321	NA	16.1337	18.248	NA	16.6813	15.6321	15.2882	16.1337	18.248	11.8144	16.6813	15.6847	15.5812	2	2	0.962429	0.0166313	-0.103446	FALSE
A0A2R8Q7Z3	A0A2R8Q7Z3;E7F9V7;A0A2R8QI18;A0A2R8Q145;A0A0R4IP09;A0A0J9YJ86		6	6	6	7.7	121.97	1084	NA	NA	NA	NA	13.7682	17.3396	13.887	14.7065	13.02	13.9566	13.7682	17.3396	13.8712	15.0214	0	2	0.435208	0.361303	1.15028	FALSE
psmd9	Q6DH53;A0A2R8Q7Z4;F1R7L1		7	7	7	35.9	21.987	198	19.5299	20.6968	18.6922	18.5157	17.8118	18.5367	19.5299	20.6968	18.6922	18.5157	17.8118	18.5367	19.6396	18.2881	3	3	0.132243	0.878627	-1.35157	FALSE
prmt7	A0A2R8Q824;A2AV36	Protein arginine N-methyltransferase 7	8	8	8	17.4	76.577	683	NA	20.2307	NA	16.2483	NA	18.1906	13.1528	20.2307	13.8095	16.2483	11.3785	18.1906	15.731	15.2725	1	2	0.88726	0.0519491	-0.45851	FALSE
A0A2R8Q837	A0A2R8Q837		4	4	4	22.4	29.777	268	18.6016	19.2888	18.3911	18.7316	16.9921	19.0291	18.6016	19.2888	18.3911	18.7316	16.9921	19.0291	18.7605	18.2509	3	3	0.51939	0.284506	-0.509559	FALSE
lman1	A0A2R8Q848;F1R429;F1QWL4		20	20	20	41.6	64.866	577	21.4563	22.2584	20.7816	19.3263	18.3416	20.6122	21.4563	22.2584	20.7816	19.3263	18.3416	20.6122	21.4988	19.4267	3	3	0.0672338	1.17241	-2.07207	FALSE
slc2a1b	A0A2R8QGQ5;A0A2R8Q853;F1R0Q1		2	2	2	5.5	50.055	456	17.5066	NA	NA	14.7582	14.428	17.0333	17.5066	14.3855	13.261	14.7582	14.428	17.0333	15.051	15.4065	1	3	0.827432	0.0822679	0.355465	FALSE
hspa8	Q6NYR4;A0A2R8Q860;A0A0R4IMF8;A0A2R8QEN9;Q90473;Q1LY29;Q1LY27	Heat shock cognate 71 kDa protein	52	52	18	82.9	71.179	649	25.0358	25.916	25.1389	24.5042	23.2222	24.6958	25.0358	25.916	25.1389	24.5042	23.2222	24.6958	25.3636	24.1407	3	3	0.10083	0.996411	-1.22281	FALSE
gpc1b	F1QVG5;A0A2R8Q886		4	4	4	12	60.669	541	16.1678	16.4116	15.6278	15.7548	NA	17.2421	16.1678	16.4116	15.6278	15.7548	11.3936	17.2421	16.0691	14.7968	3	2	0.544742	0.263809	-1.27226	FALSE
dido1	A0A2R8Q899;A0A2R8RQ64;F1QQA3		7	7	7	3.7	294.21	2643	NA	16.8457	16.2219	15.1757	NA	NA	13.3207	16.8457	16.2219	15.1757	11.6369	13.1729	15.4627	13.3285	2	1	0.226328	0.645262	-2.13421	FALSE
slc25a6	B0S730;A0A2R8Q8A0		16	7	6	54.7	32.764	298	NA	NA	NA	18.1342	NA	17.3544	13.6129	14.5218	14.151	18.1342	11.5639	17.3544	14.0952	15.6841	0	2	0.524178	0.280521	1.58892	FALSE
LOC796572	E7FD19;A0A2R8Q8I4		3	3	3	16	35.225	318	17.2981	17.8925	17.6844	17.887	NA	18.0352	17.2981	17.8925	17.6844	17.887	11.2917	18.0352	17.625	15.738	3	2	0.485664	0.313664	-1.88705	FALSE
mtdha	A0A2R8Q8I8;A8DZ70;A0A2R8QJH1		2	2	2	5.4	57.902	542	NA	NA	NA	14.7565	12.6019	15.4883	14.4199	15.0219	14.1979	14.7565	12.6019	15.4883	14.5466	14.2822	0	3	0.793346	0.100538	-0.264333	FALSE
timm50	A0A2R8Q8J6;F1QCT0;Q6NWD4	Mitochondrial import inner membrane translocase subunit TIM50	6	6	6	17.3	43.132	381	18.2339	20.0459	18.545	18.2806	14.7432	18.6583	18.2339	20.0459	18.545	18.2806	14.7432	18.6583	18.9416	17.2273	3	3	0.304995	0.515708	-1.71429	FALSE
sorcs2	A0A2R8Q8J9;E7FD83		14	14	14	13.2	122.83	1092	NA	NA	NA	17.2695	NA	17.3103	14.2119	14.7418	14.0977	17.2695	12.1982	17.3103	14.3505	15.5927	0	2	0.541095	0.266726	1.24219	FALSE
ralgapa1	X1WFB2;F1R073;F1QRR8;A0A2R8QSV2;A0A2R8Q8N1;X1WBQ5		12	12	12	8.3	232.45	2066	16.0217	16.6197	NA	15.777	NA	16.4162	16.0217	16.6197	14.0999	15.777	11.9835	16.4162	15.5804	14.7256	2	2	0.62455	0.204433	-0.854864	FALSE
bsdc1	A0A2R8Q8P5;A2BIJ3	BSD domain-containing protein 1	3	3	3	9.2	45.367	412	NA	17.7708	17.0542	15.7994	NA	16.2814	13.9092	17.7708	17.0542	15.7994	11.2379	16.2814	16.2447	14.4396	2	2	0.421292	0.375417	-1.80515	FALSE
chchd2	A0A2R8Q8S0;Q6PBS8;A0A0R4IYS8		2	2	2	20.7	18.453	174	16.3111	18.457	16.9772	14.111	NA	17.1772	16.3111	18.457	16.9772	14.111	12.311	17.1772	17.2484	14.533	3	2	0.186905	0.72838	-2.71539	FALSE
tardbp	Q802C7;A0A2R8Q8T5		9	7	7	20.1	44.427	412	19.9063	21.4336	19.4057	20.1413	19.2926	20.5727	19.9063	21.4336	19.4057	20.1413	19.2926	20.5727	20.2486	20.0022	3	3	0.7516	0.124013	-0.246321	FALSE
cand2	A0A2R8QTM1;A0A2R8Q8U5;A8E7M5;A0A2R8Q944		11	5	5	8.5	134.94	1210	NA	NA	NA	16.3964	NA	17.3079	13.4731	14.2632	14.0754	16.3964	11.4042	17.3079	13.9373	15.0362	0	2	0.611091	0.213894	1.09889	FALSE
A0A2R8Q8V9	A0A2R8Q8V9		23	23	23	31.7	105.15	956	18.6904	19.8855	18.2553	17.9055	16.3696	18.6679	18.6904	19.8855	18.2553	17.9055	16.3696	18.6679	18.9437	17.6477	3	3	0.201785	0.695111	-1.29606	FALSE
greb1	F1QAG4;A0A2R8Q8W1;A0A2R8QFH6;F1QM27		9	9	9	7.1	205.47	1840	NA	18.1331	17.9071	17.6526	NA	NA	13.7448	18.1331	17.9071	17.6526	12.2463	14.5669	16.595	14.822	2	1	0.450058	0.346731	-1.77303	FALSE
lin28a	Z4YIC2;I3IS11;A0A2R8Q8W5;Q803L0;A5PMB5	Protein lin-28 homolog A	6	6	6	55.3	19.508	179	NA	20.8187	18.9382	NA	NA	NA	14.0494	20.8187	18.9382	13.7408	11.8515	14.7866	17.9354	13.4596	2	0	0.14388	0.842	-4.47579	FALSE
Q6IQJ2	Q6IQJ2;A0A2R8Q8X0;A0A2R8QCY8		30	30	1	73.3	49.8	445	20.9478	21.2343	20.3113	NA	17.5472	21.0333	20.9478	21.2343	20.3113	13.0604	17.5472	21.0333	20.8311	17.2136	3	2	0.256513	0.59089	-3.61747	FALSE
hug	A0A2R8Q8X4;A0A2R8QTX4;Q9PTK4;A0A2R8QLQ0;A0A0R4IWC9;A0A0R4INX8;A0A0R4IJL9;A0A0R4IUM0;A0A0R4IU28	ELAV-like protein	15	11	11	47.9	39.814	359	20.6608	21.832	20.7465	20.8359	19.1742	21.8109	20.6608	21.832	20.7465	20.8359	19.1742	21.8109	21.0798	20.607	3	3	0.620757	0.207078	-0.472781	FALSE
A0A2R8Q8Z4	A0A2R8Q8Z4		2	2	2	9.4	31.827	277	18.0272	17.8135	NA	17.4514	NA	17.5207	18.0272	17.8135	13.5715	17.4514	12.3032	17.5207	16.4708	15.7584	2	2	0.768446	0.114387	-0.712324	FALSE
wdr76	A0A2R8Q8Z8;E7FER1;A0A1D5NST6		3	3	3	8.1	62.312	553	NA	NA	NA	15.0388	NA	15.3567	13.5044	14.8123	13.1975	15.0388	11.5837	15.3567	13.838	13.993	0	2	0.913908	0.0390977	0.155003	FALSE
lcmt1	F1R781;A0A2R8Q906		3	3	3	12.9	37.527	325	16.0487	17.1213	16.4713	15.8097	13.3458	16.2021	16.0487	17.1213	16.4713	15.8097	13.3458	16.2021	16.5471	15.1192	3	3	0.24674	0.60776	-1.4279	FALSE
armt1	A0A2R8Q952;Q58EM4	Protein-glutamate O-methyltransferase	14	14	14	42.6	51.695	448	19.2676	20.0899	19.0232	16.3748	15.1564	18.1301	19.2676	20.0899	19.0232	16.3748	15.1564	18.1301	19.4602	16.5538	3	3	0.063715	1.19576	-2.90646	FALSE
A0A2R8Q971	A0A2R8Q971;F1R6L8;F1R3C8		7	5	5	16.7	73.883	676	17.5954	17.9951	NA	NA	NA	NA	17.5954	17.9951	13.1507	13.7372	12.4153	14.1226	16.2471	13.425	2	0	0.203705	0.690997	-2.82202	FALSE
dhrs2	E9QCI4;F1Q8N0;A0A2R8Q976		8	8	8	40.7	25.607	241	18.5173	19.4688	18.5175	18.6843	16.232	19.5581	18.5173	19.4688	18.5175	18.6843	16.232	19.5581	18.8345	18.1581	3	3	0.573843	0.241207	-0.676414	FALSE
si:dkey-22a1.3	A0A2R8QK26;A0A2R8Q988;F1QA51;Q567G6	Uncharacterized protein C3orf17 homolog	2	2	2	5.9	60.585	528	15.2631	16.7907	15.4056	NA	NA	NA	15.2631	16.7907	15.4056	13.1161	11.4482	14.6129	15.8198	13.0591	3	0	0.0746207	1.12714	-2.76075	FALSE
sun1	E7FGG7;A0A2R8Q9A2;F1R1L9;E7EZV6;X1WHH7		10	10	10	17.9	94.259	849	14.7245	15.7128	13.9728	17.4596	NA	17.3188	14.7245	15.7128	13.9728	17.4596	11.7667	17.3188	14.8034	15.515	3	2	0.745079	0.127797	0.711676	FALSE
mfge8b	A2RRT1;A0A2R8Q9B7;A0A2R8QFX4;F1QBK2;A0A2R8QA02;A0A0R4IMA9		12	12	12	29.8	52.335	473	NA	NA	NA	18.7083	NA	18.6625	14.302	14.2657	13.2327	18.7083	12.2648	18.6625	13.9335	16.5452	0	2	0.34631	0.460535	2.6117	FALSE
osbpl9	A0JMN8;A0A2R8Q9E0;A9C3S3	Oxysterol-binding protein	13	13	13	20.9	82.546	733	18.2839	19.2288	18.6407	16.8564	15.2575	17.4329	18.2839	19.2288	18.6407	16.8564	15.2575	17.4329	18.7178	16.5156	3	3	0.0607181	1.21668	-2.20222	FALSE
A0A2R8Q9F1	A0A2R8Q9F1;F1QWC8;H0WF19;F8W5V6;H0WEL8;A0A0R4ITF4;A0A0N4SUD1;F1QZC5;F1QWC1;F1QWC0		8	5	2	53.3	17.002	150	NA	17.7333	16.4645	NA	NA	16.2385	13.202	17.7333	16.4645	13.1292	11.345	16.2385	15.7999	13.5709	2	1	0.320445	0.494246	-2.22908	FALSE
rpl7a	Q6PBZ1;A0A2R8Q9K6		19	19	19	52.6	30.01	266	22.9206	24.4477	23.3434	22.5697	21.6598	23.0484	22.9206	24.4477	23.3434	22.5697	21.6598	23.0484	23.5706	22.426	3	3	0.135094	0.869363	-1.14461	FALSE
zgc:112148	F1QZL1;A0A2R8RX05;A0A2R8S0L1;A0A2R8Q9Q9	Golgi apparatus membrane protein TVP23 homolog	2	2	2	11.6	23.224	199	17.7959	18.1016	16.8827	NA	NA	NA	17.7959	18.1016	16.8827	13.4496	11.8578	13.8552	17.5934	13.0542	3	0	0.00593275	2.22674	-4.53925	TRUE
chaf1a	E7FAY6;Z4YIN8;A0A2R8Q9S6;A0A2R8RST9;A0JMK9	Chromatin assembly factor 1 subunit A	8	8	8	16.6	88.315	784	NA	NA	13.8333	14.7888	NA	18.0198	13.9849	13.9772	13.8333	14.7888	11.7193	18.0198	13.9318	14.8426	1	2	0.666277	0.176345	0.91083	FALSE
micu1	E9QGA3;A0A2R8Q9T2;A4IG32;F1QD29	Calcium uptake protein 1, mitochondrial	5	5	5	13	55.348	485	15.6876	17.7037	NA	NA	NA	NA	15.6876	17.7037	14.2933	13.3637	12.4746	14.5911	15.8949	13.4765	2	0	0.120161	0.920238	-2.41841	FALSE
A0A2R8QA21	A0A2R8QA21;A0A2R8QQ92;A0A0R4IT14;A0A0R4IHR6		21	21	21	17.9	154.96	1383	17.3745	19.594	17.0318	17.3566	16.7017	17.4714	17.3745	19.594	17.0318	17.3566	16.7017	17.4714	18.0001	17.1766	3	3	0.415765	0.381152	-0.823502	FALSE
ncapd3	A0A2R8QA26;F1R935		29	29	29	26.2	158.81	1404	15.1068	13.7239	15.1921	18.8086	11.0711	20.008	15.1068	13.7239	15.1921	18.8086	11.0711	20.008	14.6743	16.6292	3	3	0.55902	0.252572	1.95497	FALSE
zgc:162613	A0A2R8QA51;F1QF25;A0A2R8Q3J1;A0A2R8QK99;F1QSZ9		4	4	1	13.5	47.381	429	16.5574	18.5855	17.1313	NA	NA	16.7067	16.5574	18.5855	17.1313	13.7533	12.3638	16.7067	17.4247	14.2746	3	1	0.117277	0.930789	-3.15012	FALSE
anapc1	A0A2R8QA59;F1QTM8;A0A2R8Q3U1;B7ZCI7;B8JIU1		28	28	28	19	215.17	1932	18.1635	19.0723	17.0922	16.7257	13.1881	17.1963	18.1635	19.0723	17.0922	16.7257	13.1881	17.1963	18.1093	15.7034	3	3	0.188528	0.724625	-2.40595	FALSE
gpr108	A0A2R8QA85;R4GEP5		4	4	4	12.5	34.143	297	NA	NA	NA	18.001	16.1181	NA	13.8887	14.7356	13.6176	18.001	16.1181	13.7423	14.0806	15.9538	0	2	0.264632	0.577358	1.87319	FALSE
CR848706.1	E7F2S8;A0A2R8QFY7;A0A2R8QA86		2	2	2	4.1	64.231	579	17.7515	NA	17.1254	NA	NA	NA	17.7515	14.2302	17.1254	13.8009	11.4109	14.4324	16.369	13.2147	2	0	0.0926345	1.03323	-3.15432	FALSE
synj1	A0A2R8QA90;A0A2R8QIL9;E9QHF3;A0A2R8RW07;A0A2R8QHM1		6	6	6	6.2	143.47	1304	15.7405	16.573	15.221	15.6777	NA	17.8398	15.7405	16.573	15.221	15.6777	11.9827	17.8398	15.8448	15.1667	3	2	0.733223	0.134764	-0.678098	FALSE
ccnt2a	Q803Q8;A0A2R8QAB1		3	3	3	8.4	69.855	630	18.7891	18.7178	17.0378	NA	NA	14.3113	18.7891	18.7178	17.0378	13.4438	11.7823	14.3113	18.1815	13.1791	3	1	0.0070612	2.15112	-5.00242	TRUE
raph1a	B0UZ28;A0A2R8QAD9;F1Q4V7		5	3	3	12.1	74.683	670	16.6137	16.8671	13.989	NA	NA	14.5292	16.6137	16.8671	13.989	13.2765	11.1513	14.5292	15.8233	12.9857	3	1	0.103483	0.985132	-2.83762	FALSE
A0A2R8QAE4	A0A2R8QAE4;A0A2R8Q8U9		37	37	37	33.1	161.61	1465	20.5426	21.3106	20.5423	NA	17.9024	NA	20.5426	21.3106	20.5423	13.1553	17.9024	13.5952	20.7985	14.8843	3	1	0.0560752	1.25123	-5.91421	FALSE
pikfyve	B2KTE3;B2KTE1;A0A2R8QAJ5;B2KTE4;A0A2R8RNV7		5	5	5	2.8	235.81	2091	16.204	NA	16.2948	16.2834	NA	NA	16.204	14.725	16.2948	16.2834	11.9898	13.782	15.7413	14.0184	2	1	0.300836	0.52167	-1.72285	FALSE
A0A2R8QAK1	A0A2R8QAK1		4	2	2	40.6	14.563	133	19.2538	19.3067	NA	16.0507	15.6476	16.6306	19.2538	19.3067	13.737	16.0507	15.6476	16.6306	17.4325	16.1096	2	3	0.549656	0.259909	-1.32287	FALSE
myo1eb	A0A2R8QAL9;F1QJK0		10	7	7	9.6	125.32	1090	NA	16.3277	17.1748	15.3646	NA	17.3122	14.1896	16.3277	17.1748	15.3646	11.9121	17.3122	15.8974	14.863	2	2	0.606219	0.217371	-1.03438	FALSE
rbm39a	Q803H1;A0A2R8QAM8;E9QHD4		17	17	11	34.4	58.323	523	19.1702	20.2493	18.9099	19.1147	18.2655	19.4806	19.1702	20.2493	18.9099	19.1147	18.2655	19.4806	19.4432	18.9536	3	3	0.421069	0.375646	-0.489568	FALSE
si:ch211-103b1.2	E7FAC4;A0A2R8QAQ6;A0A2R8PW86		47	47	47	66.5	80.61	714	23.6797	24.6472	23.3088	15.2848	21.6555	15.3398	23.6797	24.6472	23.3088	15.2848	21.6555	15.3398	23.8786	17.4267	3	3	0.0879192	1.05592	-6.45191	FALSE
dhcr7	A0A2R8QAT3;F1QKG5;Q7SXF1	7-dehydrocholesterol reductase	3	3	3	7.1	60.197	522	18.6526	19.2545	18.2731	18.9977	15.6012	19.0707	18.6526	19.2545	18.2731	18.9977	15.6012	19.0707	18.7267	17.8899	3	3	0.544433	0.264055	-0.836867	FALSE
A0A2R8RWL4	A0A2R8RWL4;A0A2R8QAU3		4	4	4	32	19.926	169	15.7955	16.6844	16.1624	15.2378	NA	16.9524	15.7955	16.6844	16.1624	15.2378	11.5306	16.9524	16.2141	14.5736	3	2	0.413435	0.383593	-1.64051	FALSE
ecd	F1QAN3;A0A2R8QAV3		6	6	6	13.1	70.273	632	16.9038	18.2329	16.6789	14.8396	NA	NA	16.9038	18.2329	16.6789	14.8396	11.8725	14.2594	17.2719	13.6571	3	1	0.0380359	1.41981	-3.61474	TRUE
dis3l	F1Q9I9;A0A2R8QAW1;A2RV18	DIS3-like exonuclease 1	5	3	3	5	120.37	1057	NA	16.6135	NA	14.8021	NA	15.8103	13.2236	16.6135	13.9197	14.8021	11.6996	15.8103	14.5856	14.104	1	2	0.780437	0.107662	-0.481618	FALSE
A0A2R8QAX6	A0A2R8QAX6		6	6	6	36.8	14.735	125	18.9543	NA	18.9282	18.135	15.847	18.9278	18.9543	13.9857	18.9282	18.135	15.847	18.9278	17.2894	17.6366	2	3	0.865646	0.0626596	0.347221	FALSE
tjp2a	F6PEN0;E7FBB9;A0A2R8QB05		23	22	18	22.8	135.59	1198	15.802	15.7664	14.5691	18.0815	12.5212	18.9889	15.802	15.7664	14.5691	18.0815	12.5212	18.9889	15.3792	16.5305	3	3	0.629051	0.201314	1.15135	FALSE
phf21ab	E7F4A6;E7F750;A0A2R8QB31;A0A2R8RUQ1		2	2	2	4.2	80.06	745	16.0919	16.1873	16.4377	NA	NA	NA	16.0919	16.1873	16.4377	14.0711	11.5826	14.6816	16.239	13.4451	3	0	0.096694	1.0146	-2.79388	FALSE
znf143b	A0A2R8QB38;Q1LYE1	Wee1-like protein kinase	6	6	6	19.9	50.215	447	NA	NA	NA	16.034	NA	17.1764	14.6167	14.0016	12.8128	16.034	12.1437	17.1764	13.8103	15.118	0	2	0.488009	0.311572	1.30771	FALSE
A0A2R8QB39	A0A2R8QB39		5	3	3	26.5	27.308	234	NA	NA	17.8619	17.3173	NA	17.1111	14.0287	14.4794	17.8619	17.3173	11.5465	17.1111	15.4567	15.3249	1	2	0.956473	0.0193273	-0.131724	FALSE
arih1	Q6PFJ9;A0A2R8QB49;A0A2R8Q4G8	E3 ubiquitin-protein ligase arih1	15	2	2	35.1	61.654	527	NA	19.053	NA	16.0889	NA	16.4113	14.1385	19.053	12.676	16.0889	12.2575	16.4113	15.2891	14.9192	1	2	0.883206	0.053938	-0.369913	FALSE
A0A2R8QB62	A0A2R8QB62;A0A2R8QJ20;A0A2R8Q869		3	3	3	7	59.683	515	17.1399	17.7766	16.6569	16.0653	NA	16.7883	17.1399	17.7766	16.6569	16.0653	11.7231	16.7883	17.1911	14.8589	3	2	0.276296	0.558625	-2.33225	FALSE
A0A2R8QB65	A0A2R8QB65		2	2	2	36.5	10.299	96	NA	NA	NA	17.5394	NA	18.5985	14.2544	14.2565	13.963	17.5394	12.1734	18.5985	14.1579	16.1037	0	2	0.431108	0.365413	1.94579	FALSE
tmf1	A0A2R8QB75;F1REB9		4	4	4	6	126.72	1133	NA	NA	NA	14.7525	NA	15.4404	13.1793	14.7893	13.4812	14.7525	12.2849	15.4404	13.8166	14.1593	0	2	0.771432	0.112702	0.342686	FALSE
dnah7l	A0A2R8QB87;F1Q6J7;E9QH47;E9QEF8		24	23	23	7.6	475.03	4163	NA	NA	NA	16.9726	NA	17.2766	14.1286	14.7468	12.9704	16.9726	11.9641	17.2766	13.9486	15.4044	0	2	0.491898	0.308125	1.45581	FALSE
si:ch73-27e22.1	A0A2R8QBA7;F1RA86;A0A2R8PW55;A0A2R8QDF7;A0A2R8Q4E1		5	5	1	13.4	54.532	478	17.4871	17.9407	16.2628	NA	NA	16.5901	17.4871	17.9407	16.2628	12.7807	12.4652	16.5901	17.2302	13.9453	3	1	0.118262	0.927154	-3.28487	FALSE
nt5c3a;nt5c3	A0A2R8QBD3;F8W2Q8;Q7SYN4;F8W3F7;F8W416;F8W2G1	5-nucleotidase;Cytosolic 5-nucleotidase 3	7	7	7	28.8	32.806	285	NA	16.8613	16.4629	17.929	15.3046	17.3844	13.7084	16.8613	16.4629	17.929	15.3046	17.3844	15.6776	16.8726	2	3	0.4034	0.394264	1.19507	FALSE
wdr7	A0A2R8QBE3;A0A2R8QMT2;A0A2R8QHJ3;E7EYD9		6	6	6	9.5	106.97	969	15.9191	NA	16.0208	NA	NA	NA	15.9191	14.8593	16.0208	13.8318	11.5428	13.3085	15.5997	12.8944	2	0	0.0398576	1.39949	-2.70533	TRUE
psme3	A0A2R8QBI3;Q7ZU20;U3JAR1		8	8	8	33.2	30.618	268	17.9773	20.3157	19.2499	17.7851	16.8253	18.5856	17.9773	20.3157	19.2499	17.7851	16.8253	18.5856	19.181	17.732	3	3	0.167388	0.776276	-1.449	FALSE
lrch4	A0A2R8QBK4;F1Q4Q9;A3QJZ8		6	6	6	13.1	77.559	709	16.4367	17.1686	15.7962	15.6974	NA	15.9435	16.4367	17.1686	15.7962	15.6974	11.695	15.9435	16.4672	14.4453	3	2	0.276989	0.557538	-2.0219	FALSE
rps6kb1b	F1R3V1;A0A2R8QBK5	Ribosomal protein S6 kinase	3	2	2	10	56.308	502	16.3235	18.3549	16.923	15.4177	NA	NA	16.3235	18.3549	16.923	15.4177	12.1324	13.9726	17.2004	13.8409	3	1	0.0501281	1.29992	-3.35956	FALSE
rps15	A0A2R8QBN1;Q6Q421		5	5	5	51.8	16.329	139	20.8124	21.5489	20.5928	20.7094	17.7322	20.5077	20.8124	21.5489	20.5928	20.7094	17.7322	20.5077	20.9847	19.6498	3	3	0.297262	0.526861	-1.33491	FALSE
eif2ak3	A0A2R8QBR8;B8JI14;F1Q9L5		8	8	8	9.6	122.83	1099	NA	NA	NA	16.547	NA	16.7148	13.0738	14.8655	14.0582	16.547	12.4974	16.7148	13.9992	15.253	0	2	0.466917	0.33076	1.25388	FALSE
ostf1	A0A2R8QBW4;F1QVK5;Q6TGW5	Osteoclast-stimulating factor 1	5	5	5	45.3	21.357	192	NA	17.627	NA	17.8697	16.0011	17.6584	14.0214	17.627	13.32	17.8697	16.0011	17.6584	14.9895	17.1764	1	3	0.238634	0.622267	2.18693	FALSE
c1qb	F1QH04;A0A2R8QBY7		2	2	2	10.7	25.318	242	NA	19.0056	15.7676	NA	NA	NA	13.9514	19.0056	15.7676	13.085	12.0976	13.7661	16.2415	12.9829	2	0	0.14842	0.828508	-3.25867	FALSE
si:dkey-240h12.4	A0A2R8QC51;F1QN42		3	3	3	13.1	40.388	352	16.0946	17.2532	16.1517	14.1839	NA	15.8213	16.0946	17.2532	16.1517	14.1839	11.3236	15.8213	16.4998	13.7763	3	2	0.166385	0.778886	-2.72358	FALSE
rpl23a	A0A2R8QC66;F1Q9T9;F1QGI3		11	11	11	53.1	16.757	147	22.3242	23.7367	22.1866	22.5948	20.5354	23.1108	22.3242	23.7367	22.1866	22.5948	20.5354	23.1108	22.7492	22.0803	3	3	0.518548	0.285211	-0.668856	FALSE
si:dkey-23o4.5	F1R5F8;A0A2R8QC80;A0A2R8RXQ4;A0A2R8QJD8;A0A2R8QJ00		9	9	9	7.1	216.48	1924	17.2814	17.5344	17.3079	15.4568	NA	15.6944	17.2814	17.5344	17.3079	15.4568	11.9235	15.6944	17.3746	14.3583	3	2	0.131247	0.881912	-3.01631	FALSE
si:rp71-1p14.7	A0A2R8QCE5;I3ITQ2		5	5	5	29.6	26.754	230	NA	NA	NA	17.8089	NA	17.2579	13.247	14.3166	14.1404	17.8089	12.2008	17.2579	13.9013	15.7559	0	2	0.408409	0.388904	1.85455	FALSE
ctps1b	A0A2R8QCI7;A9JT21;A0A2R8Q6Q1	CTP synthase	19	11	11	32.8	68.957	610	16.0908	18.6064	NA	17.9999	NA	17.2392	16.0908	18.6064	13.6215	17.9999	11.226	17.2392	16.1062	15.4884	2	2	0.824153	0.0839923	-0.617853	FALSE
zgc:173742	A0A2R8QCN1;A0A2R8S0L3;E7FGU8;I3IRW9		5	2	2	12.9	55.996	482	NA	NA	NA	15.6617	NA	15.3134	13.3427	13.8619	14.3909	15.6617	12.3664	15.3134	13.8652	14.4471	0	2	0.639451	0.194193	0.581934	FALSE
A0A2R8QCQ9	A0A2R8QCQ9;A0A2R8QJN0;F1R8M9		5	3	3	18.6	56.577	542	17.5749	18.7146	NA	NA	NA	NA	17.5749	18.7146	13.7462	13.327	12.1268	13.7945	16.6786	13.0828	2	0	0.128211	0.892073	-3.5958	FALSE
A0A2R8QCR4	A0A2R8QCR4;A0A2R8Q408		2	2	2	8.5	25.655	223	16.2341	17.2187	NA	16.0233	NA	NA	16.2341	17.2187	13.2458	16.0233	11.7559	13.895	15.5662	13.8914	2	1	0.38436	0.415261	-1.67483	FALSE
ptpn23b	B7ZV28;A0A2R8QCR7		31	31	30	31.8	134.04	1215	15.064	17.6288	16.3987	18.2645	10.9939	19.0641	15.064	17.6288	16.3987	18.2645	10.9939	19.0641	16.3638	16.1075	3	3	0.931192	0.0309608	-0.256357	FALSE
LOC557979	E7F5G8;A0A2R8QLZ2;A0A2R8QCX7		9	9	9	26.4	43.915	394	17.4647	17.8625	16.9856	17.4531	NA	18.2276	17.4647	17.8625	16.9856	17.4531	12.23	18.2276	17.4376	15.9703	3	2	0.518349	0.285377	-1.46733	FALSE
ergic2;si:ch211-225b10.3	A0A2R8QD01;Q7T2D4;U3JB19;A0A2R8RKB9	Endoplasmic reticulum-Golgi intermediate compartment protein 2	2	2	2	6.9	42.62	376	17.8905	18.5677	17.5713	15.2249	NA	16.2824	17.8905	18.5677	17.5713	15.2249	12.2934	16.2824	18.0098	14.6003	3	2	0.0961515	1.01704	-3.40957	FALSE
buc	A0A2R8QD37;H0WFA5;H0WE55		12	12	12	25.8	74.422	660	19.266	19.7905	17.6373	NA	15.3666	NA	19.266	19.7905	17.6373	12.8726	15.3666	13.1805	18.8979	13.8066	3	1	0.00820355	2.086	-5.09136	TRUE
wdr47a	E7F4B9;A0A2R8QD67;A0A0R4IYD3		5	5	5	8.6	99.458	902	17.2015	17.3432	16.8681	16.5439	NA	16.7681	17.2015	17.3432	16.8681	16.5439	11.4783	16.7681	17.1376	14.9301	3	2	0.329284	0.48243	-2.20749	FALSE
actn4	Q7SYE2;A0A2R8QDC7;E9QCQ2;A5PLJ3		50	50	1	54.8	103.78	901	20.9284	21.7045	20.5777	18.4585	18.0968	18.4685	20.9284	21.7045	20.5777	18.4585	18.0968	18.4685	21.0702	18.3413	3	3	0.00809718	2.09167	-2.72894	TRUE
pkn3	A0A2R8QDD3;A0A2R8RJF1;A0A2R8Q2S7;E7F7I3		12	11	9	18.2	106.18	940	16.7252	18.046	16.7277	14.9177	NA	17.1885	16.7252	18.046	16.7277	14.9177	12.2622	17.1885	17.1663	14.7895	3	2	0.231831	0.634828	-2.37684	FALSE
tbccd1	Z4YHS7;A0A2R8QDD7;A4QP31	TBCC domain-containing protein 1	6	6	6	13.4	65.763	582	17.594	18.0186	16.3939	15.6478	NA	16.3469	17.594	18.0186	16.3939	15.6478	11.8955	16.3469	17.3355	14.6301	3	2	0.180614	0.743249	-2.70545	FALSE
bag6	F1QIQ2;A0A2R8QDI1;A0A2R8RY29		7	7	6	8	128.13	1209	NA	NA	NA	16.3419	14.9542	15.3915	13.7593	14.5791	14.2706	16.3419	14.9542	15.3915	14.203	15.5625	0	3	0.0590345	1.22889	1.35951	FALSE
zgc:112962;MGC173689	F6NX99;F1RD50;A0A2R8QDI5;E9QGS3;A0A2R8Q3P0;A7YYC2;E9QFP5;E9QH82		4	4	4	9.8	64.179	579	16.0547	17.2505	NA	15.6214	NA	16.0571	16.0547	17.2505	13.7522	15.6214	11.3568	16.0571	15.6858	14.3451	2	2	0.506571	0.29536	-1.34071	FALSE
slc43a1a	F1Q695;A0A2R8QDL4;F2Z4V7		4	4	4	11.5	41.557	374	16.1942	18.6959	NA	NA	NA	NA	16.1942	18.6959	12.8828	13.5125	12.1882	13.9219	15.9243	13.2075	2	0	0.243398	0.613683	-2.71679	FALSE
A0A2R8QDP1	A0A2R8QDP1;A0A2R8QI11		6	6	6	12.2	74.667	658	15.5508	17.0327	NA	17.4136	NA	17.375	15.5508	17.0327	13.3038	17.4136	12.4284	17.375	15.2958	15.739	2	2	0.835393	0.0781091	0.443202	FALSE
itln1	A0A2R8QEW4;A0A2R8QDP2;C1IHU8		14	14	14	49.5	34.137	305	19.264	21.7947	19.7459	18.8042	17.6333	20.2214	19.264	21.7947	19.7459	18.8042	17.6333	20.2214	20.2682	18.8863	3	3	0.269168	0.569976	-1.38187	FALSE
chdh	E7EY13;A0A2R8QDT4	Choline dehydrogenase	16	16	16	36.1	65.277	585	16.9316	17.5605	17.1699	17.3188	16.0604	18.0055	16.9316	17.5605	17.1699	17.3188	16.0604	18.0055	17.2206	17.1282	3	3	0.889242	0.0509802	-0.092415	FALSE
A0A2R8QDT7	A0A2R8QDT7		2	2	2	13.3	24.759	218	NA	NA	NA	15.4009	NA	15.4137	13.3279	14.7258	13.2045	15.4009	12.0553	15.4137	13.7527	14.29	0	2	0.691926	0.15994	0.537253	FALSE
emd	A0A2R8QDV0;E9QIK0;E9QFP7;A0A2R8Q2J3;A0A2R8RM81;E9QE49;A0A2R8QMJ5;E9QHR3		9	9	9	46.7	20.8	182	15.7634	16.4072	15.8541	18.4792	14.3252	19.29	15.7634	16.4072	15.8541	18.4792	14.3252	19.29	16.0082	17.3648	3	3	0.47131	0.326693	1.35659	FALSE
A0A2R8QDV2	A0A2R8QDV2		3	3	3	30.7	11.195	101	19.1846	20.8744	17.9269	17.7058	16.7783	17.3472	19.1846	20.8744	17.9269	17.7058	16.7783	17.3472	19.3286	17.2771	3	3	0.127923	0.893052	-2.05151	FALSE
A0A2R8QLM3	A0A2R8QLM3;A0A2R8QE20;A0A2R8RZT1;A0A2R8Q214;F1R8C9;A0A2R8QHN6;A0A2R8QCB1;A0A2R8QAM5;A0A2R8Q7U3;A0A2R8Q0M4		5	3	3	6.9	117.76	1041	NA	NA	NA	13.6876	NA	15.2204	13.9888	14.9243	13.6987	13.6876	12.2947	15.2204	14.2039	13.7342	0	2	0.648738	0.18793	-0.46967	FALSE
slc27a1a	A0A2R8QE30;F1QEZ5		11	11	11	22.3	72.072	647	16.4408	16.7743	NA	18.1475	NA	17.4517	16.4408	16.7743	13.7611	18.1475	12.1179	17.4517	15.6587	15.9057	2	2	0.915144	0.0385107	0.246982	FALSE
rbm46	A0A2R8QE32;F1RBR1;Q08BH5	Probable RNA-binding protein 46	28	28	27	53.3	58.368	523	14.5691	14.8456	14.4143	20.6822	11.7539	21.0333	14.5691	14.8456	14.4143	20.6822	11.7539	21.0333	14.6097	17.8231	3	3	0.400845	0.397024	3.21346	FALSE
rnaseh2b	F1QN47;A0A2R8QE52;A0A2R8QEF7;F1R3U5		16	16	16	57.5	34.387	306	18.2941	18.5548	18.1032	19.2734	14.631	19.4895	18.2941	18.5548	18.1032	19.2734	14.631	19.4895	18.3174	17.798	3	3	0.77458	0.110934	-0.519408	FALSE
src	A0A2R8QE56;Q1JPZ3	Proto-oncogene tyrosine-protein kinase Src	6	2	2	11.7	60.911	540	16.9438	17.3731	16.6176	NA	14.5293	15.9336	16.9438	17.3731	16.6176	13.6948	14.5293	15.9336	16.9781	14.7192	3	2	0.0621873	1.2063	-2.2589	FALSE
ints7	A0A2R8QEA6;Q8JGR7;A0A2R8QJU7;Q8JGR7-2	Integrator complex subunit 7	20	20	20	28.1	105.53	949	19.5286	19.9785	19.0839	16.8595	15.6362	17.8627	19.5286	19.9785	19.0839	16.8595	15.6362	17.8627	19.5303	16.7862	3	3	0.0366263	1.43621	-2.74418	TRUE
golga4	A0A2R8QGL3;E7FEK9;A0A2R8QEB2;A0A2R8QT36;A0A2R8QTW5		19	19	19	13.3	243.86	2112	17.4095	17.9582	18.0522	15.3102	NA	17.0337	17.4095	17.9582	18.0522	15.3102	11.4808	17.0337	17.8066	14.6082	3	2	0.188987	0.723567	-3.19837	FALSE
ehbp1	A0A2R8QEC4;A0A2R8RUX3;X1WCN4;A0A2R8QED9;A0A2R8QKB5;E7FD42;A0A2R8QJQ2;A0A2R8QLH8;A0A2R8RT75		6	6	6	8.9	121.04	1061	14.799	NA	NA	15.4129	NA	17.3501	14.799	14.1408	14.1712	15.4129	11.9185	17.3501	14.3703	14.8938	1	2	0.774125	0.111189	0.523499	FALSE
dlst	A0A2R8QEC5;A0A2R8QC07;F1QFQ6		12	12	12	35.9	48.059	451	20.65	21.5264	20.4199	20.4939	18.2457	20.9753	20.65	21.5264	20.4199	20.4939	18.2457	20.9753	20.8654	19.905	3	3	0.376847	0.423835	-0.960446	FALSE
hnrnph3	A0A2R8QRA7;A0A2R8QED3;Q1RLP6;F8W523		10	10	10	36.6	43.873	396	NA	16.3966	NA	17.9046	12.9081	19.3021	14.4388	16.3966	13.1666	17.9046	12.9081	19.3021	14.6673	16.7049	1	3	0.416812	0.38006	2.03761	FALSE
asah1b	A0A2R8QEK0;Q6PH71		3	3	3	14.7	29.506	258	17.9341	18.0312	17.2484	16.6767	15.4281	17.1022	17.9341	18.0312	17.2484	16.6767	15.4281	17.1022	17.7379	16.4023	3	3	0.0996892	1.00135	-1.33557	FALSE
casc1	A0A2R8QEL1;T1ECS4;F1R213;A6H8T2-2;A6H8T2	Protein CASC1	4	4	4	8.7	82.079	710	NA	NA	NA	17.1619	NA	17.7124	13.6907	14.1851	13.8952	17.1619	11.7595	17.7124	13.9237	15.5446	0	2	0.483505	0.315599	1.62094	FALSE
A0A2R8QEP9	A0A2R8QEP9;A0A2R8RW84		3	2	2	17.7	20.452	175	NA	NA	17.0062	16.4519	15.3085	17.2795	14.3804	14.2324	17.0062	16.4519	15.3085	17.2795	15.2064	16.3466	1	3	0.355376	0.449312	1.14029	FALSE
tmed10	A0A2R8QEQ4;Q6NWI7		10	10	10	45.9	24.283	207	21.9076	22.5929	21.6392	20.1442	18.4389	21.2684	21.9076	22.5929	21.6392	20.1442	18.4389	21.2684	22.0466	19.9505	3	3	0.113528	0.944895	-2.09607	FALSE
myl6	Q5XJ62;E9QB41;A0A2R8QJ29;A0A2R8QES8;F1QWU4;A0A2R8RYI8;E9QC87;A0A2R8QAG2		6	3	3	45.7	16.937	151	NA	NA	NA	16.6967	13.6279	16.8594	13.7667	15.2199	13.6253	16.6967	13.6279	16.8594	14.204	15.728	0	3	0.286144	0.543416	1.52403	FALSE
spon1b	A0A2R8QPZ7;A0A2R8QJ71;F1R2Z9;A0A2R8QEU8;A2BFS0;Q1LUZ8		6	6	6	11.3	87.251	770	NA	17.2659	NA	15.2697	NA	16.9441	13.4194	17.2659	13.3277	15.2697	12.1163	16.9441	14.671	14.7767	1	2	0.958753	0.0182934	0.105718	FALSE
shc1	A0A2R8QEV1;E9QCZ8;E7F3T0		9	9	9	31	47.803	436	18.1646	18.4739	17.7907	17.4003	16.0343	18.4004	18.1646	18.4739	17.7907	17.4003	16.0343	18.4004	18.1431	17.2784	3	3	0.334144	0.476066	-0.864694	FALSE
nedd4l	F1QP93;A0A2R8QEV4;F1Q632		11	11	11	15.9	113.24	988	15.6707	NA	15.0491	16.4386	NA	17.4487	15.6707	15.1372	15.0491	16.4386	11.5176	17.4487	15.2857	15.135	2	2	0.942108	0.0258992	-0.150705	FALSE
ube2na	A0A2R8QEX8;Q803J2;A0A2R8QIN6		8	8	1	54	16.839	150	18.3755	18.6037	18.6021	18.0273	16.6122	18.9342	18.3755	18.6037	18.6021	18.0273	16.6122	18.9342	18.5271	17.8579	3	3	0.426582	0.369997	-0.669144	FALSE
inpp4aa	A0A2R8QEX9;B0S737;Q29R84;B0S736;F1QSV5;A0A286Y977		13	13	13	18.7	104.84	931	16.3202	16.9853	17.1583	18.616	13.2381	16.8917	16.3202	16.9853	17.1583	18.616	13.2381	16.8917	16.8212	16.2486	3	3	0.754	0.122629	-0.572649	FALSE
supt5h	A0A2R8QEY3;F1QD27;Q9DDT5;A0A0R4IBG8;A0A2R8QQL6;Q9DDT5-2	Transcription elongation factor SPT5	38	38	38	43.6	119.92	1080	20.6459	21.1368	20.4828	17.7941	18.0055	18.7774	20.6459	21.1368	20.4828	17.7941	18.0055	18.7774	20.7552	18.1923	3	3	0.00343482	2.4641	-2.56283	TRUE
snx18b	B3DFM9;A0A2R8QEY4	Sorting nexin	5	5	3	11.2	63.462	563	NA	NA	NA	13.979	NA	14.9793	13.3385	14.6542	13.2185	13.979	11.7579	14.9793	13.7371	13.5721	0	2	0.886236	0.0524505	-0.165023	FALSE
zgc:158409	A0A2R8RZ61;A1A5Y7;A0A2R8QEZ1;E9QI01		2	2	2	19	9.4884	84	NA	NA	NA	16.8885	NA	16.6874	13.8855	14.3103	13.2738	16.8885	12.0117	16.6874	13.8232	15.1959	0	2	0.48119	0.317683	1.37264	FALSE
alg11	A0A2R8QEZ2;F1R333;Q7ZW24;E9QIG5;E9QC13	GDP-Man:Man(3)GlcNAc(2)-PP-Dol alpha-1,2-mannosyltransferase	10	10	10	24.2	53.16	471	16.8917	18.3777	NA	NA	NA	NA	16.8917	18.3777	13.6714	13.0891	11.6772	14.0999	16.3136	12.9554	2	0	0.121066	0.916978	-3.35819	FALSE
scamp4	Q4V8U2;A0A2R8QF56		2	2	2	12.6	26.291	231	17.7006	18.9195	18.7748	17.9749	17.1381	18.8012	17.7006	18.9195	18.7748	17.9749	17.1381	18.8012	18.465	17.9714	3	3	0.469281	0.328567	-0.493537	FALSE
fdx1b	A2BGD1;A0A2R8QF75		2	2	2	12.5	18.53	168	16.2454	15.8436	NA	16.9161	NA	17.8734	16.2454	15.8436	13.7452	16.9161	11.4375	17.8734	15.2781	15.409	2	2	0.955817	0.0196254	0.130955	FALSE
iscub;si:ch211-191d15.2	F1QM53;A0A2R8QF86;Q6ZM53;F8W4V5;E9QGB4		4	4	4	34.8	17.431	164	NA	NA	NA	16.7494	NA	17.2795	13.7515	15.1232	14.3975	16.7494	11.5188	17.2795	14.4241	15.1826	0	2	0.722766	0.141002	0.758489	FALSE
whsc1l1	A0A2R8QFE1;F1QV68;F1RD01	Histone-lysine N-methyltransferase	2	2	2	1.9	173.31	1549	14.9438	15.6922	NA	NA	NA	NA	14.9438	15.6922	13.3386	13.0106	11.3191	13.9782	14.6582	12.7693	2	0	0.144992	0.838655	-1.88888	FALSE
ela2l	Q561U9;F1Q657;A0A2R8QFG3		7	6	6	34.1	28.509	267	17.3841	19.7038	14.3096	19.0547	13.7891	21.7432	17.3841	19.7038	14.3096	19.0547	13.7891	21.7432	17.1325	18.1957	3	3	0.727041	0.138441	1.06321	FALSE
tbc1d24	A0A2R8QFG4;A0A2R8QFZ9;E7FCR8;A0A2R8RKG9;A0A2R8PYK5		12	12	12	25.3	62.084	554	18.5523	19.1152	18.0373	16.5584	16.8083	17.7121	18.5523	19.1152	18.0373	16.5584	16.8083	17.7121	18.5683	17.0263	3	3	0.0308402	1.51088	-1.54202	TRUE
A0A2R8QFI9	A0A2R8QFI9		7	7	7	19.6	61.939	550	14.8869	17.1142	16.3694	15.4649	14.3533	18.3962	14.8869	17.1142	16.3694	15.4649	14.3533	18.3962	16.1235	16.0714	3	3	0.972054	0.0123097	-0.0520644	FALSE
atp2c1	F1REJ1;A0A2R8QFL1	Calcium-transporting ATPase	10	10	10	16.5	101.3	922	18.4737	19.6295	18.0093	17.0651	13.3119	16.4011	18.4737	19.6295	18.0093	17.0651	13.3119	16.4011	18.7042	15.5927	3	3	0.0992982	1.00306	-3.11148	FALSE
A0A2R8QFL6	A0A2R8QFL6		8	3	3	30.5	36.145	311	17.1107	16.9286	16.3094	15.1256	14.0785	16.1107	17.1107	16.9286	16.3094	15.1256	14.0785	16.1107	16.7829	15.1049	3	3	0.0877584	1.05671	-1.67798	FALSE
puf60a	A0A2R8QFM1;F1QZ57;B0S627;F6NQ93;F6P3Y7;F6NTM3;E7FE61;F1QB76;F6NPA6		19	13	13	38.5	58.087	538	19.7274	20.4179	19.5992	18.0398	16.8512	18.9869	19.7274	20.4179	19.5992	18.0398	16.8512	18.9869	19.9148	17.9593	3	3	0.0708704	1.14954	-1.95554	FALSE
dpysl2b	A0A2R8QFM8;A8DZ95		25	25	16	63.6	61.849	568	20.9566	21.3787	20.1588	19.8392	17.7683	20.8489	20.9566	21.3787	20.1588	19.8392	17.7683	20.8489	20.8314	19.4855	3	3	0.273754	0.56264	-1.34593	FALSE
zc3h14	Q5TYQ8;A0A2R8QFS7;U3JAV3	Zinc finger CCCH domain-containing protein 14	2	2	2	3.9	74.584	669	16.047	17.2549	14.9688	15.9314	NA	16.3642	16.047	17.2549	14.9688	15.9314	11.2232	16.3642	16.0902	14.5063	3	2	0.446024	0.350641	-1.58395	FALSE
emc2	A0A2R8QFT7;Q6TGY8	ER membrane protein complex subunit 2	3	3	3	17	35.357	305	17.9105	19.1684	17.5404	17.1869	14.5366	17.942	17.9105	19.1684	17.5404	17.1869	14.5366	17.942	18.2064	16.5552	3	3	0.248678	0.604363	-1.65126	FALSE
A0A2R8QFW3	A0A2R8QFW3		4	4	4	21.3	24.069	211	16.92	17.4144	17.4844	NA	NA	17.2512	16.92	17.4144	17.4844	13.6725	11.4901	17.2512	17.2729	14.1379	3	1	0.201736	0.695217	-3.13498	FALSE
strip1	A0A2R8QFW5;K7DXZ3;Q803T2;F6NHI8	Striatin-interacting protein 1 homolog	10	10	10	15.7	93.687	813	NA	NA	NA	16.1825	13.3046	17.607	13.8706	14.7401	13.4837	16.1825	13.3046	17.607	14.0315	15.698	0	3	0.317507	0.498247	1.66656	FALSE
atrx	A0A2R8QG02;E7F4M2;F1QJ36;F1QQ67		31	31	29	19.9	222.38	1965	16.6776	16.6634	15.4331	18.8533	14.3006	19.62	16.6776	16.6634	15.4331	18.8533	14.3006	19.62	16.258	17.5913	3	3	0.509463	0.292887	1.33326	FALSE
cgna	E7F263;A0A2R8QG07;A0A0R4I9Z3;F1RCV1		4	4	4	5.4	135.89	1182	15.1474	15.8923	16.0825	NA	NA	NA	15.1474	15.8923	16.0825	14.2222	11.8288	13.1597	15.7074	13.0702	3	0	0.0469344	1.32851	-2.63719	FALSE
slc25a14	Q7ZVV6;A0A2R8QG50		7	7	7	27.3	31.967	286	16.8305	17.1665	16.846	17.3624	16.0056	17.771	16.8305	17.1665	16.846	17.3624	16.0056	17.771	16.9477	17.0463	3	3	0.871783	0.0595916	0.0986741	FALSE
A0A2R8QG52	A0A2R8QG52;A0A2R8RZ26;A0A2R8QR06;A0A2R8Q0T6;REV__Q1LYC2		18	18	18	37.8	64.291	574	17.8096	18.469	18.1269	19.2923	16.2509	19.6407	17.8096	18.469	18.1269	19.2923	16.2509	19.6407	18.1352	18.3946	3	3	0.833335	0.0791802	0.259472	FALSE
pan3	A0A2R8QG59;E7EXP6	PAB-dependent poly(A)-specific ribonuclease subunit PAN3	2	2	2	2.9	85.374	787	16.2379	17.108	16.0989	NA	NA	NA	16.2379	17.108	16.0989	13.1577	12.0511	14.0502	16.4816	13.0863	3	0	0.0131034	1.88261	-3.39526	TRUE
A0A2R8QG76	A0A2R8QG76		14	14	14	52.7	31.814	281	19.1226	19.9644	18.9139	20.2895	17.2509	20.1324	19.1226	19.9644	18.9139	20.2895	17.2509	20.1324	19.3336	19.2243	3	3	0.924259	0.0342061	-0.10934	FALSE
fer	F1QBS0;A0A2R8QG88;F8W3J0;A0A2R8QR19	Tyrosine-protein kinase	7	7	7	11	95.576	827	16.1693	17.9738	NA	NA	NA	14.2431	16.1693	17.9738	13.4943	14.124	11.7475	14.2431	15.8792	13.3715	2	1	0.191007	0.71895	-2.50763	FALSE
prpf38a	A0A2R8QGA5;Q6DHU4	Pre-mRNA-splicing factor 38A	7	7	7	29.8	33.943	285	16.4548	17.3541	17.2982	17.4166	16.2878	17.5676	16.4548	17.3541	17.2982	17.4166	16.2878	17.5676	17.0357	17.0906	3	3	0.917972	0.0371706	0.0549025	FALSE
uba5	A0A2R8QGC0;X1WER2;E9QDS5		9	9	9	31.2	44.252	398	20.1544	20.9632	19.9649	18.1179	16.2293	18.4288	20.1544	20.9632	19.9649	18.1179	16.2293	18.4288	20.3608	17.592	3	3	0.0398366	1.39972	-2.76883	TRUE
sgpp1	A0A2R8QGH9;F1QZ67		2	2	2	5.5	46.886	422	15.2495	15.9308	NA	15.6626	NA	17.8475	15.2495	15.9308	13.7882	15.6626	11.7255	17.8475	14.9895	15.0785	2	2	0.966123	0.0149675	0.0890032	FALSE
kif3a	A0A2R8QGI2;E9QB71;Q568I3	Kinesin-like protein	12	10	10	21.2	80.257	702	NA	17.3711	NA	17.6286	NA	17.8651	14.131	17.3711	13.6551	17.6286	11.7989	17.8651	15.0524	15.7642	1	2	0.775996	0.11014	0.711803	FALSE
fam21c	B8JKJ2;A0A2R8QGI6;B8JKJ1;F1R5I6		2	2	2	2.3	146.35	1347	18.1137	18.3332	18.0168	16.9963	13.1838	17.42	18.1137	18.3332	18.0168	16.9963	13.1838	17.42	18.1546	15.8667	3	3	0.231094	0.636211	-2.28785	FALSE
ube2kb;ube2ka	A0A2R8QGJ9;Q5PR60;F1QWM3		6	6	6	35.6	23.495	208	18.0767	19.3888	18.2322	16.1143	13.3923	16.7394	18.0767	19.3888	18.2322	16.1143	13.3923	16.7394	18.5659	15.4153	3	3	0.0762432	1.1178	-3.15057	FALSE
A0A2R8QGK7	A0A2R8QGK7;A0A0R4IH35;REV__A0A2R8Q9M3;REV__A0A2R8Q4V9;REV__A0A2R8PZ20;REV__F1QJY8		25	25	25	48.8	78.016	711	21.2845	21.7184	21.0352	19.9426	17.8002	20.0717	21.2845	21.7184	21.0352	19.9426	17.8002	20.0717	21.346	19.2715	3	3	0.0974825	1.01107	-2.07453	FALSE
rbm19	F1QF98;A0A2R8QGL1		11	11	11	16.2	104.56	927	16.2133	16.6993	NA	NA	NA	17.9608	16.2133	16.6993	13.4235	13.6634	11.8567	17.9608	15.4454	14.4936	2	1	0.676697	0.169606	-0.951741	FALSE
A0A2R8QGP7	A0A2R8QGP7;A0A2R8PXH2;A0A2R8QBL2		22	15	11	22.6	162.26	1537	17.0922	16.9874	16.1645	16.7951	15.4615	17.0986	17.0922	16.9874	16.1645	16.7951	15.4615	17.0986	16.748	16.4517	3	3	0.64362	0.191371	-0.296279	FALSE
acin1a	F1RAV6;A0A2R8QGR5;B0R0I0;F1QQ73;F1QFN9;B0R0H9		8	6	5	12.3	96.136	857	17.8598	17.4243	17.2883	17.5436	16.0165	17.145	17.8598	17.4243	17.2883	17.5436	16.0165	17.145	17.5241	16.9017	3	3	0.306251	0.513922	-0.62244	FALSE
guk1a	Q6IQG1;A0A2R8QGR9;A0A2R8RJH6		2	2	2	14.6	21.983	199	16.4942	14.9936	16.3024	NA	NA	15.4582	16.4942	14.9936	16.3024	13.6174	11.2228	15.4582	15.9301	13.4328	3	1	0.16832	0.773865	-2.49725	FALSE
ech1	F1Q8H6;A0A2R8QGS9		6	6	6	21.1	33.757	308	18.4102	19.4814	17.4663	18.9378	17.5294	18.6064	18.4102	19.4814	17.4663	18.9378	17.5294	18.6064	18.4526	18.3579	3	3	0.902322	0.0446386	-0.0947493	FALSE
wdr74	A0A2R8QGT8;F1QLI4		10	10	10	29.1	41.043	371	18.0799	17.5896	16.828	17.3592	15.3438	18.5079	18.0799	17.5896	16.828	17.3592	15.3438	18.5079	17.4992	17.0703	3	3	0.699255	0.155364	-0.428881	FALSE
ythdc1	A0A2R8QGU1;B8JMA3		4	4	4	7	78.092	674	17.264	18.4936	17.6879	16.1353	16.6695	16.6521	17.264	18.4936	17.6879	16.1353	16.6695	16.6521	17.8152	16.4857	3	3	0.0476129	1.32228	-1.32949	FALSE
ano10a;ano10	A0A2R8QGZ6;F1RCH1;Q4V8U5	Anoctamin;Anoctamin-10	8	8	8	11.5	76.425	660	17.5507	17.1184	17.1161	16.9903	15.4646	17.1068	17.5507	17.1184	17.1161	16.9903	15.4646	17.1068	17.2617	16.5206	3	3	0.294227	0.531318	-0.741173	FALSE
cdc16	B0S729;A0A2R8QH62;B0V222		11	11	11	23.2	70.468	616	18.1159	19.1274	17.0224	17.3872	12.5782	17.387	18.1159	19.1274	17.0224	17.3872	12.5782	17.387	18.0885	15.7841	3	3	0.285452	0.544468	-2.30442	FALSE
zgc:195081	A0A2R8QH86;U3JAZ6		4	4	4	16.4	35.03	311	17.5785	17.6928	NA	NA	NA	NA	17.5785	17.6928	12.9644	12.7834	11.9768	13.806	16.0786	12.8554	2	0	0.164936	0.782686	-3.22317	FALSE
rpf1	F1QQ11;A0A2R8QH88;A0A2R8QNF3;Q6IQU6;A0A2R8QE46;A0A2R8Q9P0;A0A0R4IWG2	Ribosome production factor 1	12	12	12	34.9	41.08	352	16.7515	19.1031	17.892	17.0065	15.6166	18.1156	16.7515	19.1031	17.892	17.0065	15.6166	18.1156	17.9155	16.9129	3	3	0.369429	0.432469	-1.00263	FALSE
A0A2R8QH90	A0A2R8QH90		9	8	8	25	48.588	428	17.906	19	18.1261	17.0904	16.8149	18.0645	17.906	19	18.1261	17.0904	16.8149	18.0645	18.344	17.3233	3	3	0.11458	0.940892	-1.02075	FALSE
pbdc1	A0A2R8QHA9;Q6DH77		5	5	5	34.4	18.709	163	17.9859	19.5897	18.6333	17.9706	17.5679	18.7044	17.9859	19.5897	18.6333	17.9706	17.5679	18.7044	18.7363	18.081	3	3	0.322314	0.49172	-0.655334	FALSE
tsc1a	A0A2R8QQL1;A2BFC8;A0A2R8QQY4;A0A2R8QHE1;E7FEJ0		5	5	5	5.8	123.97	1108	17.5375	17.8408	17.3081	13.87	NA	15.4717	17.5375	17.8408	17.3081	13.87	12.3345	15.4717	17.5621	13.8921	3	2	0.0521923	1.28239	-3.67009	FALSE
sfmbt1	F1QE28;A0A2R8QHE3		12	12	12	19.7	97.6	867	17.7611	18.902	17.0229	18.2265	15.4244	18.6624	17.7611	18.902	17.0229	18.2265	15.4244	18.6624	17.8953	17.4378	3	3	0.717319	0.144288	-0.457561	FALSE
ddx41	E9QFV1;F1QW66;A0A2R8QHE6		7	7	7	39.6	24.783	222	20.6829	22.9667	18.8962	NA	12.1705	NA	20.6829	22.9667	18.8962	14.0539	12.1705	14.4421	20.8486	13.5555	3	1	0.0104717	1.97998	-7.29313	TRUE
tssc1	F1R8B7;A0A2R8QHF5;Q5XJP1	Protein TSSC1	10	10	10	40.4	43.99	391	18.6006	19.466	17.8949	17.2337	15.4161	17.8808	18.6006	19.466	17.8949	17.2337	15.4161	17.8808	18.6538	16.8435	3	3	0.118912	0.924774	-1.81029	FALSE
A0A2R8QHG2	A0A2R8QHG2		2	2	2	15.1	26.201	232	18.6123	20.3457	18.9669	15.3487	NA	17.2718	18.6123	20.3457	18.9669	15.3487	11.4329	17.2718	19.3083	14.6844	3	2	0.104146	0.982358	-4.62383	FALSE
hnrnpd	A0A2R8QHK1;F1Q8A5;A0A2R8QRA0		17	17	16	46.1	35.162	310	19.8017	21.3476	19.8028	19.8869	17.6675	20.5919	19.8017	21.3476	19.8028	19.8869	17.6675	20.5919	20.3174	19.3821	3	3	0.422771	0.373894	-0.935249	FALSE
MLC3SM;zgc:153867	A0A2R8QHK5;Q6TNS5;E9QG86;A0A0R4IXM2;A0A2R8QGT1;E9QF73;E9QCD6;E9QIL0;A0A2R8Q1L3		6	6	3	45.3	16.806	150	18.5474	20.216	17.4634	16.6933	15.9808	18.0284	18.5474	20.216	17.4634	16.6933	15.9808	18.0284	18.7423	16.9009	3	3	0.145132	0.838237	-1.8414	FALSE
ebna1bp2	A0A2R8QHQ4;Q6DRD0;X1WHE2		4	4	4	16.9	35.517	308	18.6251	19.4063	17.6943	NA	NA	NA	18.6251	19.4063	17.6943	13.4781	11.7389	13.7367	18.5752	12.9846	3	0	0.00266621	2.57411	-5.59064	TRUE
F1QMP6	F1QMP6;A0A2R8QHR2;E9QGQ9;A0A0G2L931		9	9	8	35.7	31.325	269	NA	21.1132	15.8938	17.3409	NA	18.3451	13.6208	21.1132	15.8938	17.3409	12.1093	18.3451	16.8759	15.9318	2	2	0.764622	0.116553	-0.94418	FALSE
zgc:198241	X1WCV9;A0A2R8QHV2;A0A2R8Q771;X1WB90		7	7	7	17.4	48.136	426	NA	15.8713	15.6942	17.2803	15.9419	17.9585	14.0335	15.8713	15.6942	17.2803	15.9419	17.9585	15.1997	17.0602	2	3	0.0892174	1.04955	1.86057	FALSE
picalma	E7F295;F1QKW9;A0A2R8QK11;A0A2R8QHW2;A8WGP5;A0A2R8QRD0		11	11	1	25.6	59.581	547	18.3657	18.7922	17.5657	NA	NA	NA	18.3657	18.7922	17.5657	13.2218	12.3105	14.2476	18.2412	13.26	3	0	0.00312226	2.50553	-4.98121	TRUE
ttc38	F1R9P3;A0A2R8QHZ8;F1QRA6;A0A2R8Q4F8;A3KPN8	Tetratricopeptide repeat protein 38	13	13	11	37.9	51.576	457	17.958	18.0819	17.411	17.7086	16.4171	17.4431	17.958	18.0819	17.411	17.7086	16.4171	17.4431	17.817	17.1896	3	3	0.252352	0.597993	-0.627396	FALSE
bcl2l13	K7DYE9;Q1LX53;A0A2R8QI00		3	3	3	34.9	16.682	152	18.0589	18.7287	18.801	17.2926	16.2871	18.4235	18.0589	18.7287	18.801	17.2926	16.2871	18.4235	18.5295	17.3344	3	3	0.183214	0.737042	-1.19514	FALSE
CABZ01073118.1	A0A2R8RRP1;A0A2R8QI04;A0A2R8QJV0;E7F4K5;A0A2R8QN51;A0A2R8QJA9		18	18	15	18.7	137.04	1229	18.163	18.5534	17.2314	16.7453	13.543	17.355	18.163	18.5534	17.2314	16.7453	13.543	17.355	17.9826	15.8811	3	3	0.210859	0.676008	-2.10147	FALSE
pip5k1ca	A0A2R8QI07;A0A2R8QSH8;E7F4U5;A0A2R8Q455;A0A2R8RYD9;A0A0R4IMB3;A0A0R4IPY4;Q5XJW9;Q66HW3		6	5	5	14.4	71.543	652	NA	NA	NA	14.6421	NA	17.4413	13.5515	14.654	13.4346	14.6421	11.5948	17.4413	13.88	14.5594	0	2	0.729562	0.136938	0.679334	FALSE
prmt3	A0A2R8QI13;B0V0W5;A0A2R8QHV3;B0V0W6		19	19	19	49.7	56.39	503	20.8454	21.2363	20.4186	19.474	17.8854	19.5902	20.8454	21.2363	20.4186	19.474	17.8854	19.5902	20.8334	18.9832	3	3	0.0612574	1.21284	-1.85023	FALSE
add2	A0A2R8QI45;F1RBS8;F1QTE3		8	8	8	18.3	66.964	606	NA	NA	NA	17.9728	NA	18.9959	13.9465	15.2637	13.0042	17.9728	11.4511	18.9959	14.0715	16.1399	0	2	0.477371	0.321144	2.06844	FALSE
pcmtl	F1QL05;A0A2R8QI50;E9QBN4	Protein-L-isoaspartate O-methyltransferase	4	4	4	26.1	26.764	249	16.3908	NA	15.1431	14.0588	NA	17.092	16.3908	15.2467	15.1431	14.0588	11.6289	17.092	15.5935	14.2599	2	2	0.490686	0.309196	-1.33365	FALSE
ly75	A0A2R8QI53;F1QS24;F1QYM2		16	16	16	11.8	200.4	1759	14.9979	16.4859	14.4685	17.5849	NA	17.6532	14.9979	16.4859	14.4685	17.5849	12.2743	17.6532	15.3174	15.8375	3	2	0.803815	0.094844	0.520037	FALSE
ube2l3a	Q6IQK2;A0A2R8QI56		6	6	2	39	17.858	154	19.3136	17.3297	18.8984	18.1626	NA	18.1588	19.3136	17.3297	18.8984	18.1626	11.8553	18.1588	18.5139	16.0589	3	2	0.363957	0.43895	-2.45502	FALSE
kdelc1	F1Q7S4;A0A2R8QI90;Q7ZVE6;F1QAT0	KDEL motif-containing protein 1	6	6	6	14	57.858	500	16.6707	16.1644	16.0745	NA	14.8467	17.3632	16.6707	16.1644	16.0745	13.5814	14.8467	17.3632	16.3032	15.2637	3	2	0.449221	0.34754	-1.03946	FALSE
dnajc25	A0A2R8QIE6;F1RA77		2	2	2	9.3	41.371	344	15.7481	16.9234	15.9249	NA	NA	NA	15.7481	16.9234	15.9249	13.5343	12.1966	14.7557	16.1988	13.4955	3	0	0.0482124	1.31684	-2.70328	FALSE
prune	E7F6P6;A0A2R8QIE9		11	11	11	21.9	49.817	447	17.1493	19.1214	17.1035	17.4791	14.9412	17.7704	17.1493	19.1214	17.1035	17.4791	14.9412	17.7704	17.7914	16.7302	3	3	0.400474	0.397426	-1.06118	FALSE
exoc3	A0A2R8QIF2;B0V0Y6;A0A2R8QH10		17	17	17	29.5	86.957	748	17.0998	19.1341	18.0592	16.1706	14.2362	17.3063	17.0998	19.1341	18.0592	16.1706	14.2362	17.3063	18.0977	15.9044	3	3	0.121175	0.916586	-2.19333	FALSE
rufy2	A0A2R8QIF5;B8A5E2;B8A5E3;A0A2R8RTA5;A0A2R8QJL1		6	6	6	11.8	79.58	697	16.8199	NA	NA	16.3976	NA	16.3795	16.8199	14.5676	13.858	16.3976	11.2409	16.3795	15.0818	14.6727	1	2	0.845991	0.0726343	-0.409163	FALSE
LOC100334992	E7FED8;A0A2R8QIF8		3	3	3	9.2	48.76	422	NA	16.6413	15.9522	NA	NA	NA	14.3822	16.6413	15.9522	13.5905	11.7825	13.2177	15.6586	12.8636	2	0	0.0337819	1.47132	-2.79498	TRUE
pik3r2	F1QB84;F6NVP6;B3DHG9;A0A2R8QIU7		3	3	3	7.8	70.967	618	NA	NA	NA	16.0685	NA	16.207	13.7571	14.8829	13.5534	16.0685	11.9505	16.207	14.0644	14.742	0	2	0.681379	0.166611	0.677568	FALSE
hdac1	A0A2R8QIW0;A0A0R4IDY9;F1R653;A0A0R4IPZ3	Histone deacetylase	19	19	18	49.2	55.165	484	20.9155	21.7103	20.9217	20.3342	18.8014	20.9144	20.9155	21.7103	20.9217	20.3342	18.8014	20.9144	21.1825	20.0166	3	3	0.197281	0.704914	-1.16588	FALSE
rxrbb	B3DG77;A0A2R8QIY4;Q90417;I3ISW9;E9QHW7	Retinoic acid receptor RXR-beta-B	6	6	5	20.6	46.675	422	NA	NA	NA	14.4523	NA	15.8254	13.4726	14.612	13.6591	14.4523	12.0071	15.8254	13.9146	14.0949	0	2	0.889639	0.050786	0.180333	FALSE
prkca	A0A2R8QIY5;F1R444;E9QEK0	Protein kinase C	18	18	12	35.8	76.272	670	18.6666	19.367	18.241	18.4863	15.8806	19.6929	18.6666	19.367	18.241	18.4863	15.8806	19.6929	18.7582	18.0199	3	3	0.584775	0.233012	-0.73826	FALSE
idh1	A0A2R8QMB7;A0A2R8QIZ6;B0UXL2;A0A2R8RLN3;A0A2R8Q9X5;F6NIA7	Isocitrate dehydrogenase [NADP]	23	23	23	55.7	47.639	422	20.4265	21.2755	19.5866	21.3529	19.4122	21.8385	20.4265	21.2755	19.5866	21.3529	19.4122	21.8385	20.4295	20.8679	3	3	0.650981	0.186432	0.438314	FALSE
med14	E9QDB5;F1R9C9;A0A2R8QJ08		22	22	22	22.6	154.06	1379	18.7179	19.4489	18.5422	16.9377	14.1639	17.7373	18.7179	19.4489	18.5422	16.9377	14.1639	17.7373	18.903	16.2796	3	3	0.128785	0.890134	-2.6234	FALSE
sh3glb2b	A2CEP3;A0A2R8QJ46;A0A2R8QMQ9;A2CEP5;A0A2R8QR36;Q802U5;A0A0R4IPQ0;A2CEP2;A0A2R8Q0C3;X1WBJ6;X1WEN5;X1WES2		7	7	6	25.2	42.604	381	16.7942	16.1018	16.8659	16.42	15.2707	17.2444	16.7942	16.1018	16.8659	16.42	15.2707	17.2444	16.5873	16.3117	3	3	0.690769	0.160667	-0.27559	FALSE
si:ch1073-55a19.2	X1WCS8;B8JMJ5;A0A2R8QJ57		82	82	82	37	325.7	2936	19.9408	20.3622	19.5186	18.3867	16.849	18.8168	19.9408	20.3622	19.5186	18.3867	16.849	18.8168	19.9405	18.0175	3	3	0.0684823	1.16442	-1.92301	FALSE
setb	F1R3I6;A0A2R8QJ70		7	2	2	28.4	31.832	275	20.8157	21.6092	20.811	20.1871	19.0179	20.4168	20.8157	21.6092	20.811	20.1871	19.0179	20.4168	21.0786	19.8739	3	3	0.0900791	1.04538	-1.20468	FALSE
si:ch211-238n5.4;lchn	F1R3F4;A0A2R8QJA5;Q1LX49;A4IG02	Protein LCHN	3	3	3	9.1	55.141	493	16.3111	16.6523	15.7884	NA	NA	14.9491	16.3111	16.6523	15.7884	13.5771	11.9034	14.9491	16.2506	13.4765	3	1	0.0780053	1.10788	-2.77406	FALSE
rad54l2	A0A2R8QJC9;F1R3L6		18	18	18	17.3	153.01	1385	14.9771	17.0283	17.1545	18.0653	12.99	17.8595	14.9771	17.0283	17.1545	18.0653	12.99	17.8595	16.3866	16.3049	3	3	0.966984	0.0145807	-0.0817017	FALSE
F1QTN8	F1QTN8;A0A2R8QJF6		12	12	12	27.4	67.359	599	17.67	18.3203	17.2716	16.7551	14.533	17.3673	17.67	18.3203	17.2716	16.7551	14.533	17.3673	17.754	16.2185	3	3	0.209499	0.678819	-1.53546	FALSE
bdh2	Q561X9;A0A2R8QJG5;Z4YIQ5	3-hydroxybutyrate dehydrogenase type 2	9	9	9	41.2	26.501	245	20.0887	21.0139	20.7541	19.8992	18.4348	20.3805	20.0887	21.0139	20.7541	19.8992	18.4348	20.3805	20.6189	19.5715	3	3	0.208619	0.680647	-1.04744	FALSE
atp2a3	A0A2R8QJH4;F1Q4P9;A2BIP1		22	8	8	25.6	110.79	1005	15.932	19.1745	18.0677	17.6043	16.5159	18.1091	15.932	19.1745	18.0677	17.6043	16.5159	18.1091	17.7247	17.4098	3	3	0.786486	0.104309	-0.314986	FALSE
dync1li2	A0A2R8QJJ3;F1RB89		11	11	10	29.5	54.855	499	20.4472	20.9574	19.9434	18.026	16.6023	18.9731	20.4472	20.9574	19.9434	18.026	16.6023	18.9731	20.4493	17.8671	3	3	0.048132	1.31757	-2.58219	FALSE
nit1	F1R1E1;A0A2R8QJP7		7	7	7	33.9	34.691	316	14.2068	14.708	15.3622	18.5256	13.0458	18.8735	14.2068	14.708	15.3622	18.5256	13.0458	18.8735	14.759	16.815	3	3	0.389969	0.40897	2.05599	FALSE
znf131	A0A2R8QJR9;F1QE43		3	3	3	6.5	63.337	558	17.2451	18.2348	16.9647	15.9117	NA	16.2249	17.2451	18.2348	16.9647	15.9117	12.1185	16.2249	17.4815	14.7517	3	2	0.166707	0.778047	-2.7298	FALSE
rae1	A0A2R8QJS5;Q7ZWF0	mRNA export factor	16	16	16	56.1	41.237	369	19.071	20.7636	19.5139	19.0197	17.198	19.2849	19.071	20.7636	19.5139	19.0197	17.198	19.2849	19.7828	18.5009	3	3	0.201308	0.696139	-1.28198	FALSE
nrbp1	A0A2R8QK48;Q5SNQ3		11	11	10	29.7	59.931	532	18.7154	19.3035	17.9541	17.5645	15.5651	18.4151	18.7154	19.3035	17.9541	17.5645	15.5651	18.4151	18.6577	17.1815	3	3	0.216663	0.664215	-1.47612	FALSE
tmem14c	A0A2R8QK55;Q0P436	Transmembrane protein 14C	2	2	2	26.2	10.693	107	20.6986	20.5696	20.6847	18.9932	17.7144	19.846	20.6986	20.5696	20.6847	18.9932	17.7144	19.846	20.651	18.8512	3	3	0.100217	0.999058	-1.79977	FALSE
ssrp1a	F1QEB4;A0A2R8QK93;A0A2R8RPN8;A0A0J9YJJ9		24	24	12	35.3	79.666	705	20.3949	21.3389	20.5463	20.6869	19.4213	20.2446	20.3949	21.3389	20.5463	20.6869	19.4213	20.2446	20.76	20.1176	3	3	0.24904	0.603731	-0.642443	FALSE
slc30a7	A0A2R8QKF3;A5PMX1	Zinc transporter 7	7	7	7	22.5	42.405	386	17.2064	19.6831	16.6778	17.3302	15.4282	NA	17.2064	19.6831	16.6778	17.3302	15.4282	13.9528	17.8558	15.5704	3	2	0.165142	0.782143	-2.28538	FALSE
xpo7	A0A2R8QKF9;F1RDC5;F1Q5C6;A0A0R4IWU7		38	38	37	38.4	124.17	1091	20.0434	21.132	19.4964	18.7432	17.7095	19.1024	20.0434	21.132	19.4964	18.7432	17.7095	19.1024	20.2239	18.5184	3	3	0.0564482	1.24835	-1.70557	FALSE
dnase1l3	A0A2R8QKT2;F1QBE2	Deoxyribonuclease	3	3	1	11.4	36.154	315	17.4451	18.788	17.6082	16.5203	NA	16.6436	17.4451	18.788	17.6082	16.5203	12.1572	16.6436	17.9471	15.107	3	2	0.187356	0.727332	-2.84006	FALSE
trip11	A0A2R8QKU0;F1REE8;F1QI20;F1R5F2		16	16	16	11.1	221.08	1951	18.637	19.1954	17.7883	15.4797	NA	16.7386	18.637	19.1954	17.7883	15.4797	11.8503	16.7386	18.5403	14.6895	3	2	0.110361	0.957184	-3.85072	FALSE
A0A2R8QKV5	A0A2R8QKV5		2	2	2	6.8	29.383	249	NA	16.4003	16.1849	NA	NA	15.8967	14.0945	16.4003	16.1849	13.2882	11.2151	15.8967	15.5599	13.4667	2	1	0.265185	0.57645	-2.09326	FALSE
mospd2	F1R8U1;A0A2R8QKX7		5	5	5	13.5	60.475	526	17.0131	17.5301	16.9124	16.9777	NA	17.493	17.0131	17.5301	16.9124	16.9777	11.1753	17.493	17.1519	15.2153	3	2	0.440122	0.356427	-1.93655	FALSE
coq9	A2AV34;A0A2R8QKY8		2	2	2	6.3	36.152	331	16.7632	18.1721	NA	16.7344	NA	17.3181	16.7632	18.1721	13.0759	16.7344	11.5597	17.3181	16.0037	15.2041	2	2	0.754159	0.122537	-0.79965	FALSE
ptpn11a	F1QZU5;A0A2R8QL35	Tyrosine-protein phosphatase non-receptor type	13	12	11	25.4	67.639	594	19.58	20.1401	18.7896	17.0547	16.3839	18.3828	19.58	20.1401	18.7896	17.0547	16.3839	18.3828	19.5032	17.2738	3	3	0.0414592	1.38238	-2.22941	TRUE
ddx11	A0A2R8QL47;F1R345		13	13	13	19.9	96.736	861	NA	NA	12.7651	16.4679	NA	17.4219	13.119	14.2836	12.7651	16.4679	12.0786	17.4219	13.3892	15.3228	1	2	0.361416	0.441993	1.93356	FALSE
cxadr	A0A2R8QL59;Q90Y50	Coxsackievirus and adenovirus receptor homolog	4	4	4	12.9	39.837	364	NA	NA	NA	16.769	NA	16.6333	13.2168	14.5793	13.6784	16.769	11.4729	16.6333	13.8248	14.9584	0	2	0.585569	0.232422	1.13356	FALSE
uggt1	A0A2R8RTT5;A0A2R8QL71;F1R7F6		53	53	50	40.4	173.22	1525	19.5111	20.6405	19.5609	18.8536	16.7333	19.5637	19.5111	20.6405	19.5609	18.8536	16.7333	19.5637	19.9041	18.3835	3	3	0.208361	0.681184	-1.5206	FALSE
lmf2b	F1Q4Q4;A0A2R8QL83	Lipase maturation factor	12	12	12	20.2	80.351	713	20.63	21.637	20.5833	18.8807	17.1529	19.9822	20.63	21.637	20.5833	18.8807	17.1529	19.9822	20.9501	18.6719	3	3	0.0937763	1.02791	-2.27815	FALSE
kti12	A0A2R8S0B3;A0A2R8QLA8;Q0P457	Protein KTI12 homolog	2	2	2	8.1	29.624	259	NA	NA	NA	15.9256	NA	17.1171	13.4134	14.5806	14.0201	15.9256	11.6356	17.1171	14.0047	14.8927	0	2	0.649694	0.187291	0.888028	FALSE
pleca	A5WV02;A0A2R8QLG6;E7F8G7;A0A0R4INC4;A0A2R8QEG3;A0A2R8PVX9;A0A2R8QKW7;A0A2R8RIJ1;A0A2R8PZA9;A0A286YBE9;I3ISY3;A5WV03		92	80	79	24.6	522.6	4577	20.5319	21.6236	20.2141	19.7773	18.3684	20.155	20.5319	21.6236	20.2141	19.7773	18.3684	20.155	20.7899	19.4336	3	3	0.125217	0.902338	-1.3563	FALSE
mrpl18	A0A2R8QLI3;E9QDQ8;F1R1S5		2	2	2	9.4	21.704	191	NA	NA	NA	15.7559	NA	16.0338	13.8555	15.1038	13.7384	15.7559	11.381	16.0338	14.2326	14.3902	0	2	0.927936	0.0324818	0.157654	FALSE
esyt2a	A0A2R8QLK0;E9QCP7;E7FF26		7	7	7	10.8	95.72	858	16.1045	NA	18.5813	16.0971	NA	18.3276	16.1045	13.8518	18.5813	16.0971	12.1713	18.3276	16.1792	15.532	2	2	0.78969	0.102543	-0.647253	FALSE
A0A2R8QLK3	A0A2R8QLK3		4	4	4	33.3	18.806	162	18.9886	18.8671	18.9068	15.9343	NA	15.3837	18.9886	18.8671	18.9068	15.9343	11.1122	15.3837	18.9208	14.1434	3	2	0.088376	1.05367	-4.77738	FALSE
hyou1	F1QUW4;A0A2R8QLL5		37	37	2	43.7	110.32	980	20.3183	20.1397	19.4149	17.5245	NA	18.2699	20.3183	20.1397	19.4149	17.5245	12.307	18.2699	19.9576	16.0338	3	2	0.169044	0.772	-3.92384	FALSE
leng8	A0A2R8QLQ6;A4QNR8	Leukocyte receptor cluster member 8 homolog	5	5	5	7.5	92.77	839	16.5633	18.5727	16.2692	16.036	NA	15.4785	16.5633	18.5727	16.2692	16.036	11.7807	15.4785	17.1351	14.4317	3	2	0.170688	0.767798	-2.70331	FALSE
ifit14;ifit16;ifit15	A0A2R8QLR3;E7FA13;A0A0R4IUP1;A0A2R8QS66;F1QG25;F6P8G1		2	2	2	8.1	50.089	431	NA	NA	NA	15.0027	NA	16.3826	14.0828	14.8257	13.6142	15.0027	12.1207	16.3826	14.1742	14.502	0	2	0.822148	0.0850503	0.327778	FALSE
engase	A0A2R8QLT7;B8A611;A1L251	Cytosolic endo-beta-N-acetylglucosaminidase	14	14	14	21.6	84.835	753	18.9555	19.7834	18.3174	17.0513	16.4722	17.7432	18.9555	19.7834	18.3174	17.0513	16.4722	17.7432	19.0188	17.0889	3	3	0.0272001	1.56543	-1.92987	TRUE
ssuh2.2	Q1RLR7;Q1LUM1;A0A2R8QLU6		6	6	5	17	42.23	382	NA	NA	NA	17.3117	15.3973	NA	13.4076	14.5059	13.408	17.3117	15.3973	14.2667	13.7738	15.6585	0	2	0.156353	0.805893	1.8847	FALSE
tnpo3	A0A2R8QLV3;Q5RHV1;Q7ZW13		17	17	17	21.5	102.63	910	19.7502	20.6674	19.3918	18.7678	17.2095	18.9486	19.7502	20.6674	19.3918	18.7678	17.2095	18.9486	19.9365	18.3086	3	3	0.0801912	1.09587	-1.62783	FALSE
tdrkh	F1R0M9;A0A2R8QLW0		12	12	5	24.3	63.618	573	17.3916	18.8	16.5871	19.4852	17.5742	19.4781	17.3916	18.8	16.5871	19.4852	17.5742	19.4781	17.5929	18.8458	3	3	0.239285	0.621084	1.25294	FALSE
zgc:163098	A5PN19;A0A2R8QLY3;A0A2R8Q5V2;F1QQI7;A0A2R8QHS7;A0A2R8Q8Q5;F1QSP9		19	15	15	22.7	100.25	874	15.2019	16.4601	16.608	15.1006	12.1682	17.7805	15.2019	16.4601	16.608	15.1006	12.1682	17.7805	16.09	15.0164	3	3	0.580802	0.235972	-1.07355	FALSE
cbsa	A0A2R8QM05;A9JT04;E9QG18	Cystathionine beta-synthase	9	5	5	21.5	63.161	571	16.9597	18.2824	17.0181	17.3023	NA	17.2961	16.9597	18.2824	17.0181	17.3023	11.7461	17.2961	17.4201	15.4482	3	2	0.399258	0.398746	-1.9719	FALSE
abhd10b	E7F9Y7;A0A2R8QM09		8	8	7	36.3	31.94	289	16.8492	17.3424	16.6734	18.492	14.5875	18.9575	16.8492	17.3424	16.6734	18.492	14.5875	18.9575	16.955	17.3457	3	3	0.80547	0.0939504	0.390687	FALSE
ttc29	A0A2R8QM26;F1QVS7;E9QCZ1		6	6	6	17.4	50.08	438	NA	NA	NA	17.3078	NA	17.5897	13.6087	15.1798	12.893	17.3078	12.1475	17.5897	13.8938	15.6817	0	2	0.425088	0.371521	1.78782	FALSE
nlrx1	E7FDW7;A0A2R8QM38;R4GDQ6		26	26	26	33.9	114.49	1005	19.1087	19.987	19.1596	15.0553	16.4334	15.5709	19.1087	19.987	19.1596	15.0553	16.4334	15.5709	19.4184	15.6865	3	3	0.00244868	2.61107	-3.73191	TRUE
rab5b	Q6NYD6;F1QW59;A0A2R8QM39;A8WHY1		5	2	2	31.3	23.658	214	18.2354	18.4434	17.8776	17.635	14.8011	18.6824	18.2354	18.4434	17.8776	17.635	14.8011	18.6824	18.1855	17.0395	3	3	0.42751	0.369054	-1.14598	FALSE
prpf4ba	A0A2R8QM65;B0V1K6		6	3	3	8.4	110.42	957	17.146	17.3167	NA	14.3212	NA	16.0032	17.146	17.3167	13.8289	14.3212	11.5052	16.0032	16.0972	13.9432	2	2	0.283562	0.547353	-2.15401	FALSE
dpp9	A0A2R8QM73;B0V1L8;A0A2R8QP51		18	18	18	27	98.325	860	18.1079	19.8687	19.199	17.8626	16.4832	19.0651	18.1079	19.8687	19.199	17.8626	16.4832	19.0651	19.0586	17.8036	3	3	0.246464	0.608247	-1.25493	FALSE
appl1	F1QA18;A0A2R8QM99		13	13	13	26.4	79.319	707	18.0923	18.7926	17.8611	18.251	15.3154	18.6619	18.0923	18.7926	17.8611	18.251	15.3154	18.6619	18.2487	17.4094	3	3	0.513162	0.289745	-0.839278	FALSE
A0A2R8QMA4	A0A2R8QMA4		65	65	14	72.6	129.33	1176	22.6079	23.1512	22.3439	22.1711	20.8477	22.6553	22.6079	23.1512	22.3439	22.1711	20.8477	22.6553	22.701	21.8913	3	3	0.271436	0.566333	-0.809642	FALSE
lrpap1	A2BGU5;A0A2R8QMD9		6	6	6	19.1	40.83	345	15.9243	16.879	NA	16.2205	NA	16.4194	15.9243	16.879	13.7282	16.2205	12.0166	16.4194	15.5105	14.8855	2	2	0.736407	0.132882	-0.625026	FALSE
snrpd2	Q567V5;A0A2R8QME3		8	8	8	61.9	13.557	118	19.3441	20.8858	19.3211	20.9643	19.271	21.3273	19.3441	20.8858	19.3211	20.9643	19.271	21.3273	19.8503	20.5209	3	3	0.460276	0.336982	0.670521	FALSE
ptk2ab	F1QT14;A0A2R8QMF1;A0A2R8Q5G0;E7F1F9;A0A2R8QKV3;A0A2R8RPC3;A0A2R8RR02;A0A2R8QKY3;E7FCB4;K7DYJ3		12	12	11	16.9	118.79	1050	17.5831	18.3373	17.1074	NA	NA	13.9288	17.5831	18.3373	17.1074	12.9224	11.2376	13.9288	17.6759	12.6963	3	1	0.0124984	1.90315	-4.97966	TRUE
pip5k1ab	A0A2R8QMJ9;F1QTD5;Q503I3		13	13	12	29.1	65.232	592	13.7293	13.5452	13.3283	18.0258	NA	18.8769	13.7293	13.5452	13.3283	18.0258	11.186	18.8769	13.5343	16.0296	3	2	0.413126	0.383917	2.49533	FALSE
eif1axb;eif1axa	Q4V9N9;A0A2R8QMK8;E9QJN5;A0A2R8QPH1;Q5XJR0;A0A2R8QK22		6	6	6	34	16.474	144	18.8432	20.3393	18.3718	19.2032	17.8306	19.4586	18.8432	20.3393	18.3718	19.2032	17.8306	19.4586	19.1848	18.8308	3	3	0.673804	0.171466	-0.353952	FALSE
vwa2	A0A2R8QMM2;U3JA51		2	2	2	3.8	85.994	781	17.1052	18.2837	NA	NA	NA	NA	17.1052	18.2837	13.9065	13.3349	12.4827	14.5484	16.4318	13.4553	2	0	0.136658	0.864365	-2.97648	FALSE
emc1	A0A2R8QMP4;E9QG66;A0A2R8QSB2;A0A0R4IIK3		20	20	20	23.1	108.26	964	18.1367	19.68	18.5673	18.8215	17.0878	19.4198	18.1367	19.68	18.5673	18.8215	17.0878	19.4198	18.7947	18.443	3	3	0.699107	0.155456	-0.351668	FALSE
sirt3	A0A2R8QMP7;A1L2B7;B0S7D4		2	2	2	7	40.245	358	NA	18.3606	16.7239	NA	NA	NA	14.413	18.3606	16.7239	13.6943	12.1188	13.5868	16.4992	13.1333	2	0	0.0816857	1.08785	-3.36585	FALSE
A0A2R8QMR4	A0A2R8QMR4		19	2	1	47.1	47.505	416	20.5668	20.6146	19.5697	18.6599	17.6436	18.7768	20.5668	20.6146	19.5697	18.6599	17.6436	18.7768	20.2504	18.3601	3	3	0.0189626	1.7221	-1.89024	TRUE
si:dkey-253d23.5;si:dkey-253d23.7	A0A2R8QMU2;Q1LWP0;Q1LWP2;F1R6S7;Q1LWP1		3	3	3	6.8	73.786	636	15.5471	16.9522	NA	NA	NA	NA	15.5471	16.9522	13.89	13.8959	11.7992	13.6821	15.4631	13.1257	2	0	0.107762	0.967534	-2.33734	FALSE
lamb1b	A0A2R8QMV5;F1REL9;F1QEB6		20	20	20	14.1	198.23	1771	17.3931	18.8812	16.5962	15.8728	14.3629	17.0207	17.3931	18.8812	16.5962	15.8728	14.3629	17.0207	17.6235	15.7522	3	3	0.14187	0.84811	-1.87139	FALSE
srp68	A7YYE9;A0A2R8QMV9	Signal recognition particle subunit SRP68	22	22	22	36.4	67.899	593	20.832	21.4835	20.4376	18.9385	18.7293	18.9394	20.832	21.4835	20.4376	18.9385	18.7293	18.9394	20.9177	18.869	3	3	0.0174104	1.75919	-2.04864	TRUE
CR847496.2	E7EZK3;A0A2R8QMW0		5	5	5	9.4	68.848	607	NA	17.76	NA	17.156	NA	17.6531	13.3382	17.76	13.1425	17.156	11.4146	17.6531	14.7469	15.4079	1	2	0.805933	0.0937008	0.660993	FALSE
prkcbb	A0A2R8QMW2;Q7SY24	Protein kinase C beta type	14	10	9	27.2	76.367	670	NA	NA	14.642	17.5046	14.203	18.4323	13.9184	14.4556	14.642	17.5046	14.203	18.4323	14.3387	16.7133	1	3	0.202776	0.692984	2.37464	FALSE
ighmbp2	A0A2R8QMX1;M9MM98;A0A2R8PXL1		8	8	8	12.5	110.89	997	14.8793	17.69	16.1436	15.5503	NA	16.3854	14.8793	17.69	16.1436	15.5503	11.7711	16.3854	16.2376	14.5689	3	2	0.378798	0.421592	-1.66873	FALSE
st5	A0A2R8QMZ0;Q5RHZ1;A0A2R8RJ27;F1Q6K3		6	6	6	7.8	125.98	1123	14.3185	16.542	15.1665	16.005	NA	17.153	14.3185	16.542	15.1665	16.005	12.0182	17.153	15.3423	15.0587	3	2	0.87829	0.0563622	-0.283592	FALSE
sdr16c5a	A8E7S3;A0A2R8QN16		4	4	4	17	33.814	306	NA	17.6112	16.2916	16.5429	NA	15.9986	14.3933	17.6112	16.2916	16.5429	11.819	15.9986	16.0987	14.7868	2	2	0.504854	0.296834	-1.31193	FALSE
tprkb	F1QZ15;A0A2R8QN58		6	6	6	46.3	19.597	175	18.3826	17.9319	18.2297	NA	15.824	17.2466	18.3826	17.9319	18.2297	13.8782	15.824	17.2466	18.1814	15.6496	3	2	0.119537	0.922496	-2.5318	FALSE
si:dkey-40c23.2	A0A2R8QN70;X1WG91;A0A2R8QL76;E7FBY1		5	5	4	12.8	66.201	594	17.4591	18.2052	16.813	16.4217	NA	17.3546	17.4591	18.2052	16.813	16.4217	11.6999	17.3546	17.4924	15.1587	3	2	0.312737	0.504821	-2.33372	FALSE
nr3c1	Q1XHK0;A0A2R8RNZ4;A0A2R8QN75;F6PEW1;Q501U9		7	7	7	13.5	81.92	746	18.1059	18.4091	17.5842	16.9678	14.3912	17.2475	18.1059	18.4091	17.5842	16.9678	14.3912	17.2475	18.033	16.2022	3	3	0.175085	0.756751	-1.83086	FALSE
zp2l1	B0V0J5;A0A2R8QN97		8	8	8	29.2	44.87	404	14.3635	18.7212	14.646	NA	NA	NA	14.3635	18.7212	14.646	13.6418	12.392	14.5857	15.9102	13.5398	3	0	0.22932	0.639558	-2.3704	FALSE
A0A2R8QNC4	A0A2R8QNC4		2	2	2	9.4	15.766	139	NA	20.1696	18.8397	NA	NA	NA	13.9167	20.1696	18.8397	13.6792	11.3061	13.4731	17.642	12.8195	2	0	0.112374	0.949333	-4.82257	FALSE
rcc2	A0A2R8QNE6;Q6NYE2;E9QGE3;E9QCP1	Protein RCC2 homolog	26	26	26	62.8	56.674	516	20.2356	21.2432	20.4092	21.1416	18.6902	22.0063	20.2356	21.2432	20.4092	21.1416	18.6902	22.0063	20.6293	20.6127	3	3	0.988481	0.00503172	-0.0166397	FALSE
A0A2R8QNG1	A0A2R8QNG1		13	13	13	29.1	54.833	470	16.7666	18.0317	16.8566	18.138	16.4631	18.3584	16.7666	18.0317	16.8566	18.138	16.4631	18.3584	17.2183	17.6531	3	3	0.584523	0.233198	0.434863	FALSE
rapgef2	A0A2R8QNK8;E7F5Z0;A0A0R4IBW6;A0A2R8PYV4;A0A2R8Q5M4;A0A2R8QAD7;A0A2R8QLQ3;A0A2R8QKP7;A0A0R4IYQ4		15	15	13	14.1	178.35	1598	17.4716	17.7342	17.0238	16.63	NA	16.9613	17.4716	17.7342	17.0238	16.63	11.7019	16.9613	17.4098	15.0977	3	2	0.306345	0.513789	-2.31213	FALSE
si:ch211-198n5.11	A9C3S0;A0A2R8QNN1		8	8	8	17.6	66.63	603	NA	NA	NA	16.8256	NA	16.6437	13.3039	15.0571	13.4142	16.8256	11.9473	16.6437	13.9251	15.1389	0	2	0.534868	0.271753	1.21381	FALSE
si:ch211-126i22.5	E9QFL0;A0A2R8QNQ1;F1QUI5		2	2	2	3.2	99.401	883	19.1166	20.3255	18.4464	NA	17.494	NA	19.1166	20.3255	18.4464	12.9661	17.494	14.5052	19.2962	14.9884	3	1	0.0672514	1.1723	-4.30772	FALSE
BX005069.4	A0A2R8QNT6;E7F1W2		4	4	2	37.9	15.537	140	NA	17.6517	15.5376	NA	NA	15.4503	13.3701	17.6517	15.5376	13.8642	12.3166	15.4503	15.5198	13.877	2	1	0.348978	0.457202	-1.64277	FALSE
A0A2R8QNU4	A0A2R8QNU4		78	11	11	50.8	137.72	1197	21.3692	23.6504	21.5671	20.6015	18.1528	21.165	21.3692	23.6504	21.5671	20.6015	18.1528	21.165	22.1956	19.9731	3	3	0.136058	0.866276	-2.22249	FALSE
acot13	F6P1Y9;A0A2R8QNU6		5	5	1	43.2	15.622	146	NA	NA	NA	18.2035	16.0667	18.6595	13.9975	15.2708	13.6525	18.2035	16.0667	18.6595	14.3069	17.6432	0	3	0.0321256	1.49315	3.33627	TRUE
aldh8a1	A0A2R8QNV6;Q66I21	Aldehyde dehydrogenase family 8 member A1	12	12	12	38.8	53.357	487	19.1086	20.0604	19.1445	17.1744	16.4781	17.525	19.1086	20.0604	19.1445	17.1744	16.4781	17.525	19.4378	17.0591	3	3	0.0055689	2.25423	-2.37869	TRUE
pdzd8	A0A2R8QNY1;E7F7C3		2	2	2	2.8	127.83	1144	16.1369	15.4246	15.3612	NA	NA	14.7115	16.1369	15.4246	15.3612	13.7811	11.4473	14.7115	15.6409	13.3133	3	1	0.131183	0.882122	-2.32765	FALSE
si:dkey-103i16.1	B7ZVC4;A0A2R8QNZ1;Q1LUM4;A0A0J9YJG7;A0A2R8QIJ1;F1R2Z6;A0A2R8RPR2;A2CET4;F1QBQ0;F1QB48		12	10	10	16.6	107.17	951	NA	14.9722	13.7872	16.9833	NA	16.8543	12.925	14.9722	13.7872	16.9833	11.8177	16.8543	13.8948	15.2184	2	2	0.525707	0.279257	1.32363	FALSE
fam129bb	A0A2R8QNZ4;F1R7A2;A0A2R8QRR7		11	11	9	16.1	94.949	831	16.9931	17.9856	NA	15.4621	16.2742	17.7462	16.9931	17.9856	13.0411	15.4621	16.2742	17.7462	16.0066	16.4942	2	3	0.788662	0.103109	0.487556	FALSE
nom1	Q1LY16;A0A2R8QP10;Q1LY17		2	2	2	4.5	55.896	487	15.3558	NA	15.21	14.7638	NA	15.5072	15.3558	14.3199	15.21	14.7638	12.0025	15.5072	14.9619	14.0912	2	2	0.505128	0.296598	-0.870758	FALSE
dlg3	A0A2R8QP28;A0A2R8S051;F1QS98;A5PKT0;A0A0R4INR9;A0A0R4IVZ6;A0A0R4IIR7		14	14	13	21.8	94.306	855	15.7774	16.1921	17.3005	16.303	NA	17.8086	15.7774	16.1921	17.3005	16.303	11.668	17.8086	16.4233	15.2599	3	2	0.597212	0.223872	-1.16345	FALSE
pip5k2;pip4k2c	A0A2R8QP47;F1REU6;Q6IQE1	Phosphatidylinositol 5-phosphate 4-kinase type-2 gamma	14	14	12	41.6	47.378	416	19.3953	20.3938	19.7943	19.0073	18.2128	19.557	19.3953	20.3938	19.7943	19.0073	18.2128	19.557	19.8611	18.9257	3	3	0.1326	0.877456	-0.935422	FALSE
hspbap1	A0A2R8QP58;A0A2R8RM34;Q6AXL5	HSPB1-associated protein 1 homolog	2	2	2	8	54.327	476	15.5295	15.9739	NA	NA	NA	NA	15.5295	15.9739	13.9142	13.18	11.7587	13.2629	15.1392	12.7339	2	0	0.0417617	1.37922	-2.40537	TRUE
A0A2R8QP95	A0A2R8QP95		4	3	3	37	11.621	100	19.6695	NA	18.9612	17.338	15.9827	17.781	19.6695	14.7668	18.9612	17.338	15.9827	17.781	17.7991	17.0339	2	3	0.675372	0.170457	-0.765231	FALSE
si:ch73-15b2.5	A0A2R8QPA5;X1WCT2		3	3	3	10	50.304	442	15.7376	15.9607	16.513	NA	NA	NA	15.7376	15.9607	16.513	13.2696	11.6498	13.8586	16.0705	12.926	3	0	0.0304445	1.51649	-3.14443	TRUE
adrbk2	A0A2R8QPB8;B5LZ08;A0A0R4IAE1		18	18	18	30.7	81.163	701	17.5529	18.8564	17.533	17.3111	15.1468	18.4949	17.5529	18.8564	17.533	17.3111	15.1468	18.4949	17.9808	16.9843	3	3	0.42693	0.369644	-0.996514	FALSE
lmna	A0A2R8QPG3;B3DKC5;REV__Q800W7		37	35	35	53.9	75.574	675	20.9303	21.5884	20.3525	15.3267	18.3134	18.6697	20.9303	21.5884	20.3525	15.3267	18.3134	18.6697	20.9571	17.4366	3	3	0.0675126	1.17062	-3.52047	FALSE
acaca	A0A2R8RIG4;A0A2R8QPK9;F6P055;F1QH12;A0A2R8QJA0;A0A2R8QTX5		75	75	64	36.9	263.71	2338	19.3559	20.3105	19.4156	19.2063	15.9933	20.0247	19.3559	20.3105	19.4156	19.2063	15.9933	20.0247	19.694	18.4081	3	3	0.40705	0.390352	-1.28589	FALSE
LOC797914	A0A2R8QPP6;E7FBR1		3	3	3	8.9	47.79	426	NA	16.1339	15.7411	NA	NA	16.5375	13.95	16.1339	15.7411	13.365	11.6641	16.5375	15.275	13.8555	2	1	0.438015	0.358511	-1.41947	FALSE
tdrd12	A0A2R8QPQ1;A0A2R8QRK5;R4GEV4		48	48	48	42.1	157.74	1403	21.7171	22.1593	21.5995	20.2397	19.2536	20.676	21.7171	22.1593	21.5995	20.2397	19.2536	20.676	21.8253	20.0564	3	3	0.0376393	1.42436	-1.76889	TRUE
A0A2R8QPR3	A0A2R8QPR3;A0A0G2KN51		7	7	7	50.8	20.206	187	18.9244	18.3445	18.6116	20.2299	16.7259	21.1549	18.9244	18.3445	18.6116	20.2299	16.7259	21.1549	18.6268	19.3702	3	3	0.637861	0.195274	0.743382	FALSE
nckap1	A0A2R8QPW3;B0S6R1	Nck-associated protein 1	33	33	1	32.9	129.47	1134	NA	NA	NA	17.4948	NA	18.0094	13.7096	14.1601	13.2136	17.4948	12.2595	18.0094	13.6944	15.9212	0	2	0.348851	0.457361	2.22677	FALSE
rnf25	A0A2R8QR11;A9JRQ5;A0A2R8QPW9		2	2	2	5.5	56.696	510	15.7092	16.2345	NA	NA	NA	NA	15.7092	16.2345	12.7966	12.7047	12.0665	13.3142	14.9134	12.6951	2	0	0.164345	0.784242	-2.21831	FALSE
vps36	F1QFF9;A0A2R8QPX7;Q7ZVK4;E9QGR9;E9QH92	Vacuolar protein-sorting-associated protein 36	11	11	11	33	43.266	382	17.9506	19.4294	18.9847	17.4154	15.8823	17.8835	17.9506	19.4294	18.9847	17.4154	15.8823	17.8835	18.7882	17.0604	3	3	0.0879786	1.05562	-1.72783	FALSE
sfxn4	A0A2R8QPY5;A8E7G5	Sideroflexin-4	3	3	3	12	34.585	316	17.4102	17.554	16.6941	NA	NA	16.2921	17.4102	17.554	16.6941	13.6104	11.8063	16.2921	17.2194	13.9029	3	1	0.120597	0.918663	-3.3165	FALSE
zgc:171474;zgc:152652	A0A2R8QQ61;F1QCH1;A8KBV4;A0A0R4INW5;A0A2R8S0F8;A0A2R8QCM1;A0A2R8Q3Q4;A0A2R8QFX2;A0A2R8QKB0;F1QQK6;A0A2R8QG51;A0A2R8QBV3;A0A2R8Q631;F1R3X6		4	4	3	9.8	87.608	824	15.0284	18.4946	NA	NA	NA	NA	15.0284	18.4946	14.0384	13.4307	11.347	13.9413	15.8538	12.9063	2	0	0.149836	0.824385	-2.94747	FALSE
ptbp1b	F1QKG2;A0A2R8QQF9;A0A0R4IMK9		10	6	6	32.1	61.359	564	17.9663	20.0674	18.1194	NA	NA	17.438	17.9663	20.0674	18.1194	13.6762	11.7714	17.438	18.7177	14.2952	3	1	0.102282	0.990203	-4.42248	FALSE
A0A2R8QQI1	A0A2R8QQI1		13	13	12	41.8	39.967	349	21.3673	22.1693	21.16	19.9991	19.3352	20.5866	21.3673	22.1693	21.16	19.9991	19.3352	20.5866	21.5655	19.9736	3	3	0.0295992	1.52872	-1.59191	TRUE
faua;faub	Q6PC01;F1RA98;A0A2R8QQM5		2	2	2	8.3	14.625	133	NA	NA	NA	16.9109	16.3688	NA	14.3251	15.0111	13.5521	16.9109	16.3688	13.9067	14.2961	15.7288	0	2	0.259448	0.585949	1.43266	FALSE
ift140	A0A2R8QQQ9;F1QG20;A0A2R8QGU9;K7DY18		15	15	15	11.9	157.73	1414	NA	NA	17.3383	18.2616	NA	17.5471	13.5751	15.0568	17.3383	18.2616	12.5237	17.5471	15.3234	16.1108	1	2	0.731886	0.135556	0.787432	FALSE
tagln2	Q803W9;A0A2R8QQS8	Transgelin	11	8	8	63.7	22.437	201	15.9256	19.1538	17.814	17.444	14.1537	19.2718	15.9256	19.1538	17.814	17.444	14.1537	19.2718	17.6311	16.9565	3	3	0.725397	0.139424	-0.674617	FALSE
kctd1	A0A2R8QQY5;Q5SNS9;F1QX14;Q6DC02		3	2	2	16.5	29.512	260	15.7723	NA	15.5658	NA	NA	NA	15.7723	14.4133	15.5658	13.4359	11.3781	13.1183	15.2505	12.6441	2	0	0.0340508	1.46787	-2.60638	TRUE
anxa2a	Q6P603;A0A2R8QQY8	Annexin	22	22	22	48.1	38.138	337	20.5863	21.5989	20.5754	20.9401	19.7885	21.6155	20.5863	21.5989	20.5754	20.9401	19.7885	21.6155	20.9202	20.7814	3	3	0.838731	0.0763771	-0.13884	FALSE
ddx31	A0A2R8RQ49;A0A2R8QR14;A2BFD2;A0A2R8Q1X0;A2BFD1		9	9	9	19.3	80.806	727	18.4694	18.8217	16.4558	16.0694	13.0058	17.3212	18.4694	18.8217	16.4558	16.0694	13.0058	17.3212	17.9156	15.4655	3	3	0.190584	0.719913	-2.45017	FALSE
plecb	E9QCV2;A0A2R8QR17;A0A0R4IJ71;E7F4T0;A0A0R4IR49;A0A0R4IJ48		131	131	119	32.4	518.89	4530	17.8213	19.7133	16.5763	18.1209	13.6546	19.0314	17.8213	19.7133	16.5763	18.1209	13.6546	19.0314	18.037	16.9356	3	3	0.600675	0.22136	-1.10133	FALSE
A0A2R8QR37	A0A2R8QR37		5	5	3	33.5	19.539	179	19.1711	19.6451	18.893	18.2132	15.4954	18.1274	19.1711	19.6451	18.893	18.2132	15.4954	18.1274	19.2364	17.2786	3	3	0.152884	0.815638	-1.95774	FALSE
thoc5	F1RB69;A0A2R8QR48;Q6NY52;X1WDL2;X1WBR7	THO complex subunit 5 homolog	16	16	16	28.2	77.847	684	18.3059	19.524	17.8398	17.6094	15.796	18.7076	18.3059	19.524	17.8398	17.6094	15.796	18.7076	18.5566	17.371	3	3	0.309624	0.509166	-1.18559	FALSE
xpo6	Q8QHJ8;A0A2R8QR87;E9QHL9	Exportin-6	9	9	9	9.1	128.39	1128	NA	17.0073	15.4284	16.189	NA	16.8255	13.9881	17.0073	15.4284	16.189	11.5857	16.8255	15.4746	14.8668	2	2	0.765883	0.115837	-0.607856	FALSE
ptbp3	A0A2R8QRC0;E7FB37		9	7	7	25.5	56.179	514	17.9941	19.6141	17.6819	16.2705	16.2013	17.6065	17.9941	19.6141	17.6819	16.2705	16.2013	17.6065	18.43	16.6928	3	3	0.0870024	1.06047	-1.73727	FALSE
abcf1	A3KPX2;A0A2R8QRC7;A3KPX1		28	28	28	33.2	99.149	877	19.9628	20.8819	19.7535	19.1071	18.1251	19.6281	19.9628	20.8819	19.7535	19.1071	18.1251	19.6281	20.1994	18.9534	3	3	0.0940916	1.02645	-1.24598	FALSE
mpi	A0A2R8QRD7;Q3ZB95	Mannose-6-phosphate isomerase	5	5	5	16.7	40.75	372	17.8059	18.6688	17.1712	16.1774	NA	16.8214	17.8059	18.6688	17.1712	16.1774	11.657	16.8214	17.882	14.8853	3	2	0.200805	0.697225	-2.99669	FALSE
A0A2R8QRG0	A0A2R8QRG0		2	2	2	7.6	29.658	264	17.4753	18.636	16.9391	15.2547	15.3062	16.6296	17.4753	18.636	16.9391	15.2547	15.3062	16.6296	17.6835	15.7301	3	3	0.0446648	1.35003	-1.95332	FALSE
cyb5r1	A0A2R8QRI6;F1QJ75	NADH-cytochrome b5 reductase	18	13	13	50	33.118	294	19.8212	20.4723	19.6564	20.3756	18.4908	20.5126	19.8212	20.4723	19.6564	20.3756	18.4908	20.5126	19.9833	19.793	3	3	0.805595	0.0938832	-0.190292	FALSE
dnmbp	A0A2R8RV10;A0A2R8QRS8;E7F1U2		2	2	2	1.9	179.94	1569	16.5504	16.1067	16.356	NA	NA	NA	16.5504	16.1067	16.356	12.787	12.4075	14.2776	16.3377	13.1574	3	0	0.0259835	1.5853	-3.18031	TRUE
A0A2R8QRU4	A0A2R8QRU4		12	12	12	24.7	60.191	519	17.5104	18.2091	17.3867	17.981	16.494	18.8411	17.5104	18.2091	17.3867	17.981	16.494	18.8411	17.7021	17.772	3	3	0.930836	0.0311267	0.069973	FALSE
LOC100331431	E7F306;A0A2R8QS35		5	5	5	4.3	143.38	1287	16.2838	16.7513	NA	17.6058	NA	16.1891	16.2838	16.7513	12.8456	17.6058	11.734	16.1891	15.2936	15.1763	2	2	0.959519	0.0179465	-0.117266	FALSE
npm2b	B2CQD3;A0A2R8QS89		2	2	2	17.6	20.093	182	20.8549	21.9264	19.4589	NA	19.0443	NA	20.8549	21.9264	19.4589	13.3469	19.0443	14.1915	20.7467	15.5275	3	1	0.083295	1.07938	-5.21919	FALSE
epn2	A0A2R8QSC4;E7EYW2;A0A2R8QE79;A0A2R8PZF5;X1WBT8;A0A2R8QHR8		3	3	3	11.4	60.779	572	NA	16.7513	15.9879	NA	NA	16.3163	13.5043	16.7513	15.9879	13.0279	11.9917	16.3163	15.4145	13.7786	2	1	0.376666	0.424044	-1.63588	FALSE
A0A2R8QSI1	A0A2R8QSI1;F6PBL6		4	4	4	25	27.995	256	18.3499	19.1925	17.5881	16.9561	14.9995	18.1841	18.3499	19.1925	17.5881	16.9561	14.9995	18.1841	18.3768	16.7132	3	3	0.2087	0.680478	-1.66363	FALSE
si:ch211-74m13.1	A0A2R8QSL3;F6PEJ8		2	2	2	10.7	29.559	271	16.2175	17.7157	14.9349	13.8864	NA	14.9942	16.2175	17.7157	14.9349	13.8864	12.3102	14.9942	16.2893	13.7303	3	2	0.0842002	1.07469	-2.55909	FALSE
exd3	E7EY45;A0A2R8QSS0;F1QDV6		27	27	27	36.8	98.285	861	18.9248	19.7205	19.6455	18.5042	16.9767	19.26	18.9248	19.7205	19.6455	18.5042	16.9767	19.26	19.4303	18.247	3	3	0.213207	0.671199	-1.18333	FALSE
rttn	A0A2R8QSU5;E7F7S8;E9QB45		3	3	3	2.5	250.44	2271	NA	NA	NA	14.3818	NA	15.5576	13.6085	15.5047	14.0196	14.3818	11.9416	15.5576	14.3776	13.9603	0	2	0.752561	0.123458	-0.417276	FALSE
rangap1b	A0A2R8QT01;A9JTA8;E9QDW5		20	20	20	40.8	62.37	578	18.3503	19.3094	19.0745	19.5096	17.1093	19.626	18.3503	19.3094	19.0745	19.5096	17.1093	19.626	18.9114	18.7483	3	3	0.865457	0.0627543	-0.163065	FALSE
A0A2R8QT29	A0A2R8QT29		9	9	9	36.7	40.606	362	19.8615	21.0298	19.7018	NA	17.3174	NA	19.8615	21.0298	19.7018	12.9345	17.3174	13.6657	20.1977	14.6392	3	1	0.0445382	1.35127	-5.55849	TRUE
tmem2	A0A2R8QT53;G0ZDN6;A3KPQ7	Transmembrane protein 2	20	20	20	19	156.45	1417	17.9021	17.7417	17.4132	16.5118	15.6436	18.3733	17.9021	17.7417	17.4132	16.5118	15.6436	18.3733	17.6857	16.8429	3	3	0.405556	0.391949	-0.842765	FALSE
nfyc	A0A2R8QT72;Q6P0F1;Q7ZVY3		3	3	3	9.8	37.202	336	NA	NA	NA	16.4911	15.5862	17.4119	14.1819	14.4296	13.6028	16.4911	15.5862	17.4119	14.0714	16.4964	0	3	0.0281514	1.5505	2.42495	TRUE
nup62l	A0A2R8QTE7;E9QIQ3;A0A2R8Q9H4		8	8	8	19	52.803	511	17.4035	18.0125	17.7145	17.0536	15.8204	17.7309	17.4035	18.0125	17.7145	17.0536	15.8204	17.7309	17.7102	16.8683	3	3	0.267888	0.572047	-0.841877	FALSE
akr1a1b	A0A2R8QTH3;Q568L5;E9QG13;E9QGW9;E9QFX1;E9QDZ5	Alcohol dehydrogenase [NADP(+)] B	18	18	1	65	37.036	326	21.4466	21.2065	NA	NA	NA	18.5412	21.4466	21.2065	12.9363	13.3405	12.2238	18.5412	18.5298	14.7018	2	1	0.331192	0.479921	-3.82798	FALSE
kif14	Q1LW14;A0A2R8QTR7;F1Q554	Kinesin-like protein	7	7	7	7.9	146.67	1307	18.2035	18.4878	17.8739	NA	NA	NA	18.2035	18.4878	17.8739	13.7693	12.2306	13.1131	18.1884	13.0377	3	0	0.00309629	2.50916	-5.15075	TRUE
cyth1b	A0A2R8QTS0;F1R9I9;U3JAV6;X1WHH8;A2BHI2;F1QDR1;E7F2Q0;A0A2R8QK04;F1RBL6		5	5	1	13.4	46.3	396	NA	16.6541	NA	15.0219	NA	15.6527	14.1641	16.6541	12.8095	15.0219	12.4795	15.6527	14.5426	14.3847	1	2	0.920624	0.0359177	-0.15785	FALSE
ice2	E7EZF8;A0A2R8QTY0		9	9	9	14.7	103.17	929	NA	NA	14.6725	15.7777	NA	16.7295	13.7723	14.5138	14.6725	15.7777	12.261	16.7295	14.3195	14.9227	1	2	0.703154	0.15295	0.603196	FALSE
A0A2R8QU07	A0A2R8QU07		14	14	2	68.5	27.519	257	20.5533	21.6932	20.2398	NA	18.838	NA	20.5533	21.6932	20.2398	13.1701	18.838	14.6235	20.8288	15.5439	3	1	0.0813721	1.08952	-5.2849	FALSE
epb41l5	A0A2R8QU80;F1QVV9;F1Q9F0;F6NJ58;A0A2R8QDM4;Q6PNC5		9	9	9	28.9	51.92	453	18.2752	19.0252	17.9043	17.0866	15.9036	18.3063	18.2752	19.0252	17.9043	17.0866	15.9036	18.3063	18.4016	17.0988	3	3	0.192851	0.714778	-1.30272	FALSE
nedd8l	B0R023;F1QMF9;A0A2R8QU81		3	3	3	35	9.0684	80	21.1291	21.8858	21.0946	19.5881	17.7241	20.444	21.1291	21.8858	21.0946	19.5881	17.7241	20.444	21.3698	19.2521	3	3	0.107494	0.968618	-2.11775	FALSE
preb	A0A2R8QUB3;Q6DHN1		8	8	8	24.3	44.992	411	14.0552	15.5773	13.7229	18.0594	11.654	18.4168	14.0552	15.5773	13.7229	18.0594	11.654	18.4168	14.4518	16.0434	3	3	0.5482	0.261061	1.59162	FALSE
zgc:136472	F1R1T5;A0A2R8QUS4		6	6	6	14.9	58.287	510	16.7537	18.7828	19.1727	NA	NA	NA	16.7537	18.7828	19.1727	13.9057	12.2255	13.4754	18.2364	13.2022	3	0	0.00747426	2.12643	-5.03422	TRUE
bckdhb	E7FDU0;A0A2R8QUY1		4	4	4	12	43.027	391	19.7328	20.2479	18.5931	19.3106	18.3903	19.3862	19.7328	20.2479	18.5931	19.3106	18.3903	19.3862	19.5246	19.029	3	3	0.451237	0.345595	-0.495589	FALSE
cpeb4	A0A2R8RHE8;F1QCY1;A0A2R8RYC4;Q7SXN4;E9QB57	Cytoplasmic polyadenylation element-binding protein 4	25	25	11	45.7	70.765	635	19.703	20.4387	18.5873	NA	16.284	NA	19.703	20.4387	18.5873	13.508	16.284	14.1538	19.5763	14.6486	3	1	0.0116647	1.93313	-4.9277	TRUE
arl3	A0A2R8RHH0;Q1MTE5;A0A2R8QP23;E7F7G0;A0A2R8QI61;A0A140LG87;Q6PC92;Q6PC43	ADP-ribosylation factor-like protein 3	5	5	5	48.1	20.295	181	16.5502	16.5752	16.8735	17.2661	15.7971	18.3904	16.5502	16.5752	16.8735	17.2661	15.7971	18.3904	16.6663	17.1512	3	3	0.585751	0.232287	0.484879	FALSE
sps2	Q66I14;A0A2R8RHI2		5	5	5	23.8	37	344	16.8192	17.9596	17.8145	17.2849	NA	18.8145	16.8192	17.9596	17.8145	17.2849	11.9472	18.8145	17.5311	16.0155	3	2	0.543891	0.264488	-1.51553	FALSE
agk	A0A2R8RHM6;Q7ZW00	Acylglycerol kinase, mitochondrial	3	3	3	11.4	47.586	422	18.8807	19.3069	17.7837	17.1883	15.9693	17.4634	18.8807	19.3069	17.7837	17.1883	15.9693	17.4634	18.6571	16.8737	3	3	0.0506986	1.295	-1.78345	FALSE
gna11a	A0A2R8RHQ9;F6PAM1;A0A0R4IEQ0;B3DI16;B8JLJ7;F8W573		14	14	9	41.8	47.174	402	17.445	19.0039	17.0102	17.9411	14.5904	18.0073	17.445	19.0039	17.0102	17.9411	14.5904	18.0073	17.8197	16.8462	3	3	0.501274	0.299925	-0.973464	FALSE
tfdp1a	A0A2R8RI46;Q803N1;A0A2R8Q1U4;A0A2R8Q800;B0V229;B0V228		5	5	5	23.1	44.621	402	18.0316	18.0308	17.8433	15.881	14.1267	18.5118	18.0316	18.0308	17.8433	15.881	14.1267	18.5118	17.9686	16.1732	3	3	0.294082	0.531532	-1.7954	FALSE
A0A2R8RI83	A0A2R8RI83		6	6	6	43.8	17.941	160	18.3984	19.3024	17.6542	16.2386	12.9249	18.3775	18.3984	19.3024	17.6542	16.2386	12.9249	18.3775	18.4516	15.847	3	3	0.237573	0.624204	-2.60462	FALSE
fam118b	E9QHF4;A0A2R8RIB6;E7FEK3		5	5	5	15.1	40.408	357	NA	17.3555	17.8185	NA	NA	16.2488	13.8357	17.3555	17.8185	13.155	12.0453	16.2488	16.3366	13.8164	2	1	0.229448	0.639316	-2.52021	FALSE
A0A2R8RID5	A0A2R8RID5		39	39	2	60.7	84.804	782	NA	17.6218	16.673	NA	NA	NA	14.0159	17.6218	16.673	13.3201	12.2801	13.7717	16.1036	13.124	2	0	0.0944985	1.02458	-2.97961	FALSE
p3h3	F1QB32;A0A2R8RIQ1		4	4	4	7.8	82.522	731	NA	15.9345	15.7616	NA	NA	17.054	13.5032	15.9345	15.7616	12.9988	11.4025	17.054	15.0664	13.8184	2	1	0.552052	0.25802	-1.24801	FALSE
asz1	Q1LX77;A0A2R8RIS0		14	14	14	36	52.561	480	21.8101	22.8881	21.7983	21.2996	20.4509	21.3321	21.8101	22.8881	21.7983	21.2996	20.4509	21.3321	22.1655	21.0275	3	3	0.0726784	1.13859	-1.13797	FALSE
evla	E9QFB8;Q7SZN7;A0A2R8RIU8;A0A0R4IIQ0;A0A0R4II01		3	3	2	18.4	23.517	212	NA	NA	NA	15.7832	NA	16.154	14.462	14.6174	13.5548	15.7832	11.9549	16.154	14.2114	14.6307	0	2	0.787528	0.103734	0.41928	FALSE
itsn2b	A0A2R8RJ47;F1R0Z9;A0A2R8QKA2;A0A2R8Q674;U3JA74;F1QCM5		23	23	22	17.4	201.56	1739	17.2154	18.1617	17.2066	17.6033	14.8105	17.2341	17.2154	18.1617	17.2066	17.6033	14.8105	17.2341	17.5279	16.5493	3	3	0.383768	0.415931	-0.978616	FALSE
A0A2R8RJ59	A0A2R8RJ59		4	4	4	40.1	16.875	157	17.814	19.5496	18.6485	18.5206	NA	19.1432	17.814	19.5496	18.6485	18.5206	12.202	19.1432	18.6707	16.622	3	2	0.454904	0.34208	-2.04871	FALSE
A0A2R8RJH3	A0A2R8RJH3;A0A2R8QND3;E9QH78		16	16	1	37.9	55.283	488	20.2982	21.0737	19.8479	NA	16.9274	18.1563	20.2982	21.0737	19.8479	13.0877	16.9274	18.1563	20.4066	16.0571	3	2	0.0972732	1.01201	-4.34944	FALSE
LOC100331467	E7F9N5;A0A2R8RJP0;A0A2R8QJ06		3	3	3	15.9	31.201	277	NA	NA	NA	16.0967	NA	16.8459	13.4293	14.564	14.1555	16.0967	11.9632	16.8459	14.0496	14.9686	0	2	0.609579	0.21497	0.919006	FALSE
zfpm1	A0A2R8RUJ4;A0A2R8RKY8;A0A2R8RJU0;F1R5J3;P60622		3	3	3	4.4	122.08	1147	18.6382	NA	19.4284	18.8407	NA	18.5306	18.6382	15.0426	19.4284	18.8407	12.1673	18.5306	17.7031	16.5128	2	2	0.670549	0.173569	-1.19024	FALSE
A0A2R8RJW1	A0A2R8RJW1;A0A0R4IJ92;E7F8U3		26	26	26	28.7	131.2	1178	18.5645	19.4126	18.7266	16.6878	14.7888	17.3068	18.5645	19.4126	18.7266	16.6878	14.7888	17.3068	18.9012	16.2611	3	3	0.0607535	1.21643	-2.6401	FALSE
cenpo	F1REE2;X1WCU0;A0A2R8RJW6;X1WGY1;X1WBC2		5	5	5	29.2	31.852	284	17.8769	19.352	16.7103	17.2993	NA	19.0148	17.8769	19.352	16.7103	17.2993	12.0393	19.0148	17.9798	16.1178	3	2	0.476002	0.322391	-1.86199	FALSE
spag6	Q6GMH8;A0A2R8RJX2		7	7	7	17.9	55.268	507	NA	NA	NA	17.7157	NA	17.7318	14.2854	14.4153	13.2817	17.7157	12.3406	17.7318	13.9942	15.9294	0	2	0.394056	0.404442	1.93523	FALSE
vta1	Q5RJ50;A0A2R8RJY3		6	6	6	25.2	33.849	302	18.1932	19.4417	16.8831	17.2148	14.4371	18.151	18.1932	19.4417	16.8831	17.2148	14.4371	18.151	18.1726	16.6009	3	3	0.31424	0.502738	-1.57171	FALSE
atp2a1l	A0A2R8RK22;A0JMP4;F1QDJ6	Calcium-transporting ATPase	42	42	20	38	109.09	993	15.086	17.0295	21.1469	19.1065	19.8733	20.0776	15.086	17.0295	21.1469	19.1065	19.8733	20.0776	17.7541	19.6858	3	3	0.392877	0.405743	1.93168	FALSE
gstt1b	F1R826;A0A2R8RKA3		11	11	11	52.1	28.072	242	21.9111	22.8306	22.1058	20.3032	20.231	21.3359	21.9111	22.8306	22.1058	20.3032	20.231	21.3359	22.2825	20.6234	3	3	0.0237751	1.62388	-1.65914	TRUE
cfap52	Q1LV33;A0A2R8RKB7		13	13	13	26.9	67.968	617	NA	NA	NA	18.339	NA	18.0489	13.9471	14.9219	13.2056	18.339	11.8191	18.0489	14.0249	16.069	0	2	0.439635	0.356908	2.04412	FALSE
sec13	Q7T2E1;A0A2R8RKG2		14	14	14	52.8	35.233	320	20.6765	21.6779	20.5438	20.2702	18.4278	20.8168	20.6765	21.6779	20.5438	20.2702	18.4278	20.8168	20.9661	19.8383	3	3	0.258583	0.587401	-1.12779	FALSE
si:dkey-25o16.4	R4GEI9;A0A2R8RKJ4;A0A2R8QCL0;A0A2R8Q472		13	13	13	12	176.12	1563	NA	NA	NA	16.3325	NA	16.5212	13.3163	13.8792	13.186	16.3325	12.1302	16.5212	13.4605	14.9947	0	2	0.39665	0.401592	1.53417	FALSE
trap1	F1Q9X9;A0A2R8RKV0		31	31	31	46.3	81.901	719	20.7066	21.517	20.8698	19.568	18.1474	20.1197	20.7066	21.517	20.8698	19.568	18.1474	20.1197	21.0311	19.2784	3	3	0.0799853	1.09699	-1.75278	FALSE
gnb4b	A0A2R8RKX9;Q5U3U8		9	7	7	31.5	37.387	340	17.9291	18.8172	17.3537	17.9062	17.0624	19.035	17.9291	18.8172	17.3537	17.9062	17.0624	19.035	18.0333	18.0012	3	3	0.966412	0.0148378	-0.0320828	FALSE
metap1d	A0A2R8RL54;B8A5K0;Q4VBS4;F8W239	Methionine aminopeptidase 1;Methionine aminopeptidase 1D, mitochondrial	3	3	3	11.7	37.458	333	16.3778	17.356	16.1773	16.3552	NA	16.0602	16.3778	17.356	16.1773	16.3552	12.1115	16.0602	16.637	14.8423	3	2	0.318843	0.496423	-1.7947	FALSE
add3b	A0A2R8RL55;F1QW07;A0A2R8QSN4		7	5	5	12.6	77.291	692	17.5152	16.5647	17.3238	NA	12.6348	NA	17.5152	16.5647	17.3238	13.7392	12.6348	13.2446	17.1346	13.2062	3	1	0.000842676	3.07434	-3.92835	TRUE
zgc:171517	A0A2R8RL59;B8A478;A0A2R8QCM7		11	7	7	51.2	28.158	260	19.0745	21.8259	19.0944	NA	NA	NA	19.0745	21.8259	19.0944	13.5012	12.1236	14.3664	19.9983	13.3304	3	0	0.00550266	2.25943	-6.66789	TRUE
scrn3	Q803W1;A0A2R8RLE3;E9QIS9	Secernin-3	9	9	9	28.8	46.973	417	16.63	18.1416	16.5933	19.437	NA	18.6181	16.63	18.1416	16.5933	19.437	11.7443	18.6181	17.1216	16.5998	3	2	0.852139	0.0694893	-0.521813	FALSE
tmod2	A0A2R8RLM0;F1QJZ6;A0A2R8QQP3;E9QGR6		4	4	4	29.9	21.908	197	16.436	17.8963	16.5682	16.3131	15.6036	17.0044	16.436	17.8963	16.5682	16.3131	15.6036	17.0044	16.9668	16.307	3	3	0.34641	0.460409	-0.659801	FALSE
zmynd10	A0A2R8RLN9;A0A2R8QHD2;F1QN74	Zinc finger MYND domain-containing protein 10	2	2	2	6	51.65	448	NA	NA	NA	18.2797	NA	17.5216	14.0737	15.0562	13.832	18.2797	11.3104	17.5216	14.3206	15.7039	0	2	0.596685	0.224255	1.38326	FALSE
adnpb	E7F895;A0A2R8RLW7		12	12	12	16.3	111.34	1003	17.3826	18.1689	17.2869	16.1705	NA	17.0726	17.3826	18.1689	17.2869	16.1705	11.2196	17.0726	17.6128	14.8209	3	2	0.26319	0.579731	-2.79188	FALSE
prkcdb	A0A2R8RM45;E7F4L5;F1QTL5;F1R506	Protein kinase C delta type	8	6	6	11.9	76.418	670	NA	17.9458	16.7577	NA	NA	NA	14.5144	17.9458	16.7577	13.8811	12.039	14.1476	16.406	13.3559	2	0	0.0741939	1.12963	-3.05008	FALSE
noc2l	F1QP79;A0A2R8RMN4;F1QFC4;F1RAA5		15	15	15	20	85.602	744	18.2181	18.7207	17.9828	18.123	17.1085	18.5069	18.2181	18.7207	17.9828	18.123	17.1085	18.5069	18.3072	17.9128	3	3	0.463158	0.334271	-0.394395	FALSE
ipo8	B7ZV68;A0A2R8RMT5;A5WW24		11	11	11	15.5	117.1	1015	17.0829	18.2748	NA	18.4911	NA	17.8662	17.0829	18.2748	14.0408	18.4911	11.6813	17.8662	16.4662	16.0129	2	2	0.867632	0.0616643	-0.453253	FALSE
aars	A0A2R8RMW6;Q1LVL2;A0A286YAH8;Q1LVL3;Q4V983;F1QBG7	Alanine--tRNA ligase, cytoplasmic	45	45	45	54	106.92	966	20.8087	21.4469	20.38	20.7761	19.0045	21.1232	20.8087	21.4469	20.38	20.7761	19.0045	21.1232	20.8785	20.3013	3	3	0.487194	0.312298	-0.577254	FALSE
ank3b;ank3a	F1QNB3;A0A2R8RN38;A0A2R8RUP4;F1QNB1		3	3	2	2.3	194.04	1770	16.2803	17.4506	16.1208	NA	NA	16.346	16.2803	17.4506	16.1208	12.8842	11.4034	16.346	16.6172	13.5445	3	1	0.163051	0.787676	-3.0727	FALSE
hspa12a	A0A2R8RN86;F1Q8K1;A0A0R4IQH9;X1WFL7;X1WBT9		12	10	10	23.7	73.323	655	18.159	18.7792	18.3351	17.1389	16.6375	18.1645	18.159	18.7792	18.3351	17.1389	16.6375	18.1645	18.4244	17.3136	3	3	0.117685	0.929277	-1.11078	FALSE
hs2st1b	A0A2R8RRN1;A0A2R8RNS7;F1QLG4;X1WHH1;X1WG56		2	2	2	9.4	41.571	351	16.1095	16.5257	NA	13.5716	NA	14.111	16.1095	16.5257	13.291	13.5716	11.8454	14.111	15.3087	13.176	2	2	0.166599	0.778328	-2.13271	FALSE
cdc42bpb	A0A2R8RNU9;Q5TZ42	Non-specific serine/threonine protein kinase	16	16	16	11.5	185.93	1648	17.8504	18.3328	17.2899	15.9032	13.807	17.206	17.8504	18.3328	17.2899	15.9032	13.807	17.206	17.8243	15.6387	3	3	0.148995	0.82683	-2.18561	FALSE
ddx28	F1R080;A0A2R8RPB8		5	5	5	10.2	60.957	558	16.0218	16.9593	16.532	NA	NA	NA	16.0218	16.9593	16.532	13.6015	11.7662	13.2099	16.5044	12.8592	3	0	0.0108734	1.96363	-3.64521	TRUE
si:dkey-40c11.2	A0A2R8RPF6;F1QWF1;A2BI18		9	9	9	13.7	87.262	771	NA	NA	NA	17.6211	NA	18.1141	13.3232	14.552	13.4249	17.6211	11.5976	18.1141	13.7667	15.7776	0	2	0.439373	0.357166	2.01088	FALSE
cog5	A0A2R8RQB0;F6NMG5;A4FVG2		9	9	9	16.4	89.844	810	17.6907	16.8195	16.7094	NA	NA	16.8051	17.6907	16.8195	16.7094	13.6984	11.5737	16.8051	17.0732	14.0257	3	1	0.178373	0.74867	-3.0475	FALSE
zgc:162967;no66	A0A2R8RQM9;F1QSS0;A3KP59;F8W459	Bifunctional lysine-specific demethylase and histidyl-hydroxylase NO66	11	11	11	33	59.466	525	19.0984	20.2771	18.559	17.6474	16.5484	19.0099	19.0984	20.2771	18.559	17.6474	16.5484	19.0099	19.3115	17.7352	3	3	0.153297	0.814467	-1.57626	FALSE
gsr	E7FGA5;A0A2R8RQT4;F1QS99;A0A2R8RSR5;A0A2R8Q1W8;E9QJ27;A0A140LH37;A0A140LGJ0;F8W316		20	20	20	51.2	54.088	500	19.6091	20.523	19.4042	18.5557	16.8317	18.6908	19.6091	20.523	19.4042	18.5557	16.8317	18.6908	19.8454	18.0261	3	3	0.0730675	1.13628	-1.81933	FALSE
pdp2	Q1LX30;A0A2R8RQU4;F1QMA1		3	3	3	8.5	59.126	530	15.4251	17.0115	14.6812	NA	NA	NA	15.4251	17.0115	14.6812	13.6303	11.3403	14.1546	15.7059	13.0417	3	0	0.0765468	1.11607	-2.66416	FALSE
arsh	A0A2R8RR66;F8VNP0		3	3	3	9.4	43.987	392	NA	NA	NA	14.6751	NA	16.3399	14.4367	15.0983	12.8927	14.6751	12.1401	16.3399	14.1426	14.385	0	2	0.87198	0.0594935	0.242441	FALSE
A0A2R8RRC9	A0A2R8RRC9		20	20	20	53.5	48.321	456	22.131	22.8495	21.8228	21.0147	20.3539	21.3924	22.131	22.8495	21.8228	21.0147	20.3539	21.3924	22.2678	20.9203	3	3	0.034984	1.45613	-1.34744	TRUE
mrpl28	F1RDR5;A0A2R8RRE5		6	6	6	26.6	29.765	252	15.5141	17.4811	16.3652	NA	NA	15.5718	15.5141	17.4811	16.3652	13.3769	11.4482	15.5718	16.4535	13.4656	3	1	0.112676	0.948167	-2.98784	FALSE
rpl35	A0A2R8RS24;Q8JHJ1	60S ribosomal protein L35	7	7	7	36.9	14.299	122	19.8788	20.8452	20.3555	21.5804	19.9495	21.1531	19.8788	20.8452	20.3555	21.5804	19.9495	21.1531	20.3598	20.8943	3	3	0.408379	0.388936	0.534473	FALSE
znf346	A0A2R8RSL1;F1Q771;A2RV29	Zinc finger protein 346	11	11	11	54.4	34.574	309	18.2217	21.6722	19.3955	19.4853	17.1159	20.7907	18.2217	21.6722	19.3955	19.4853	17.1159	20.7907	19.7631	19.1307	3	3	0.690702	0.16071	-0.632469	FALSE
fshr	F1R4X9;A0A2R8RSR3	Thyrotropin receptor	4	4	4	7.5	75.311	668	15.3445	16.1116	15.438	15.9244	NA	16.046	15.3445	16.1116	15.438	15.9244	12.2087	16.046	15.6314	14.7264	3	2	0.54906	0.26038	-0.905008	FALSE
ptcd1	E7F3M0;A0A2R8RTA8		3	3	3	6	78.539	697	16.2114	16.4602	15.8409	NA	NA	NA	16.2114	16.4602	15.8409	13.7366	11.5239	14.2925	16.1708	13.1844	3	0	0.0658525	1.18143	-2.98646	FALSE
dcp1b	Q5RH08;F1RC83;A0A2R8RTG2		6	6	6	16.1	53.944	496	NA	NA	NA	17.0219	NA	18.6113	13.109	14.1633	13.861	17.0219	11.3831	18.6113	13.7111	15.6721	0	2	0.466259	0.331373	1.96102	FALSE
rps6kb1a	E9QG10;A0A2R8RTH3	Ribosomal protein S6 kinase	7	6	6	18	56.805	506	18.9965	20.4573	19.0822	NA	15.7379	14.6865	18.9965	20.4573	19.0822	13.2105	15.7379	14.6865	19.512	14.545	3	2	0.00745492	2.12756	-4.96703	TRUE
cdk8;cdk19	A0A2R8RTK7;A8E4S2;Q8JH47;F1QKS1;A0A2R8PWQ8	Cyclin-dependent kinase 8	5	5	5	10.8	52.82	461	NA	NA	NA	16.3066	NA	16.5464	13.0938	14.7363	13.0436	16.3066	11.5846	16.5464	13.6246	14.8125	0	2	0.546583	0.262344	1.18795	FALSE
A0A2R8RTQ6	A0A2R8RTQ6		13	13	5	11.2	146.34	1317	NA	NA	16.5436	17.4147	15.7597	16.0648	13.8031	13.8983	16.5436	17.4147	15.7597	16.0648	14.7483	16.413	1	3	0.20046	0.697972	1.66472	FALSE
mta1	E7FC29;A0A2R8RTX5		20	18	15	39.2	69.575	615	19.2096	19.6784	19.0656	17.4749	16.0781	17.9076	19.2096	19.6784	19.0656	17.4749	16.0781	17.9076	19.3178	17.1535	3	3	0.0476309	1.32211	-2.16431	FALSE
btk	A0A2R8RU01;F8W3B7	Non-specific protein-tyrosine kinase	6	6	6	14.9	71.601	619	16.3875	18.3573	16.5976	14.1629	NA	16.2054	16.3875	18.3573	16.5976	14.1629	11.419	16.2054	17.1141	13.9291	3	2	0.134429	0.871506	-3.18503	FALSE
papss2a	F1QFG2;A0A2R8RUC9		11	8	7	23.5	69.172	612	NA	15.9617	NA	15.2751	NA	17.0322	13.7487	15.9617	13.4933	15.2751	11.8231	17.0322	14.4012	14.7101	1	2	0.868917	0.0610217	0.308886	FALSE
nfkbiab	Q7ZW68;A0A2R8RUD4		6	6	6	28.8	34.612	312	15.7326	16.9035	16.7773	14.8662	NA	16.7577	15.7326	16.9035	16.7773	14.8662	12.0236	16.7577	16.4711	14.5492	3	2	0.2953	0.529737	-1.92192	FALSE
fam213a	A0A2R8RUG5;Q6PBP3;A0A1I8SBP0;A0A1I8S6W9;A0A1I8S6Z3	Redox-regulatory protein FAM213A	7	7	7	37.8	21.679	201	NA	NA	NA	19.0731	13.2055	19.6299	14.3677	14.2117	13.712	19.0731	13.2055	19.6299	14.0971	17.3029	0	3	0.258465	0.587599	3.20573	FALSE
ilf3a	A0A2R8RW79;F1QZW7;A0A2R8RUM2;F1QRI4		32	31	31	48.3	88.532	799	19.7818	21.2446	19.5903	19.9188	17.6953	20.607	19.7818	21.2446	19.5903	19.9188	17.6953	20.607	20.2056	19.407	3	3	0.487532	0.311997	-0.798545	FALSE
ctrb1	F1QFX9;A0A2R8RUN5		8	8	6	42.6	28.245	263	19.4178	21.3142	NA	21.3509	16.6069	22.823	19.4178	21.3142	13.1668	21.3509	16.6069	22.823	17.9662	20.2603	2	3	0.502365	0.298981	2.29403	FALSE
copb2	B0R171;A0A2R8RUW2		43	43	43	51.3	105.29	934	21.7723	23.0487	21.6127	20.8001	20.0603	21.1214	21.7723	23.0487	21.6127	20.8001	20.0603	21.1214	22.1446	20.6606	3	3	0.0621896	1.20628	-1.48399	FALSE
parp4	A0A2R8RUY6;F1QHW9		9	9	9	7.6	198.62	1795	NA	17.2636	NA	16.0742	16.2606	17.7577	13.421	17.2636	13.0736	16.0742	16.2606	17.7577	14.5861	16.6975	1	3	0.25259	0.597584	2.11143	FALSE
smarcc2	E7FFZ4;A0A2R8RV42		9	3	3	9.3	115.44	1036	NA	NA	NA	16.0941	NA	16.7774	13.829	14.3344	13.1043	16.0941	11.9574	16.7774	13.7559	14.943	0	2	0.516097	0.287268	1.18707	FALSE
lmnl3	Q6P0Z0;A0A2R8RV77		11	11	11	24.5	67.095	584	NA	15.739	16.6701	17.2167	13.1375	17.9823	13.4992	15.739	16.6701	17.2167	13.1375	17.9823	15.3028	16.1121	2	3	0.676099	0.169989	0.80937	FALSE
CABZ01071058.1	A0A2R8RVB5;E7F3M2		4	4	4	8.2	80.891	722	NA	NA	NA	16.0286	NA	16.0072	13.2094	15.4597	13.0265	16.0286	11.2477	16.0072	13.8985	14.4278	0	2	0.785209	0.105015	0.529294	FALSE
nln	A0A2R8RVE2;E7F834;F1Q5G6		7	7	7	12.7	81.189	710	18.4255	17.2665	17.5081	NA	NA	NA	18.4255	17.2665	17.5081	13.8176	12.3335	13.668	17.7334	13.273	3	0	0.0022055	2.65649	-4.46033	TRUE
tango2	Q6AXK1;A0A2R8RVG3		9	9	9	30.8	30.424	273	18.2621	19.2848	18.3602	17.5889	16.568	17.2685	18.2621	19.2848	18.3602	17.5889	16.568	17.2685	18.6357	17.1418	3	3	0.0284125	1.54649	-1.49391	TRUE
pip4k2aa	B3DJ34;A0A2R8RVI8		16	16	8	47.3	46.087	404	17.9693	19.7268	19.6474	21.0912	16.5014	19.7329	17.9693	19.7268	19.6474	21.0912	16.5014	19.7329	19.1145	19.1085	3	3	0.997051	0.00128255	-0.00597952	FALSE
topbp1	F1R135;A0A2R8RVN3		21	21	21	17.4	167.76	1520	14.5573	NA	NA	18.5932	NA	18.8615	14.5573	15.0851	13.3001	18.5932	11.6976	18.8615	14.3142	16.3841	1	2	0.472574	0.32553	2.06991	FALSE
A0A2R8RVS1	A0A2R8RVS1;A0A2R8QCL4		20	20	4	38.8	67.775	619	19.4015	19.3733	NA	NA	NA	NA	19.4015	19.3733	13.7249	13.5501	12.1035	14.5241	17.4999	13.3925	2	0	0.150305	0.823026	-4.10735	FALSE
tuba4l	A0A2R8RVU0;Q6TGS5;A0A0R4IXS8		27	7	7	57.5	51.089	456	22.1673	23.0441	21.5261	18.7699	20.8818	18.3573	22.1673	23.0441	21.5261	18.7699	20.8818	18.3573	22.2458	19.3363	3	3	0.0445171	1.35147	-2.90947	TRUE
zgc:101819	A0A2R8RVY6;F1QKJ8;Q7SXS8	UPF0609 protein C4orf27 homolog	13	13	13	48.9	39.949	348	15.2143	15.9365	15.5567	17.7456	NA	19.8538	15.2143	15.9365	15.5567	17.7456	12.2223	19.8538	15.5692	16.6072	3	2	0.693498	0.158955	1.03806	FALSE
si:ch211-140m22.7	K7DYN8;E7F2K4;K7DYJ9;K7DYH4;A0A2R8RW11		2	2	2	31.2	11.969	112	17.5232	18.2808	17.139	NA	14.7292	15.8075	17.5232	18.2808	17.139	12.8277	14.7292	15.8075	17.6477	14.4548	3	2	0.0524833	1.27998	-3.19288	FALSE
A0A2R8RWF2	A0A2R8RWF2;F8W3P0		5	5	5	12.4	63.631	574	17.3733	17.9067	16.4806	NA	NA	NA	17.3733	17.9067	16.4806	12.6469	11.3057	13.5359	17.2535	12.4962	3	0	0.00581893	2.23516	-4.75738	TRUE
gpx4b	A0A2R8RWH8;Q503Y1	Glutathione peroxidase	9	9	9	67.1	19.196	170	20.5889	21.2464	20.2225	19.2261	17.0661	19.8301	20.5889	21.2464	20.2225	19.2261	17.0661	19.8301	20.6859	18.7074	3	3	0.130564	0.884175	-1.9785	FALSE
lyz	Q24JW2;A0A2R8RWI8		5	5	5	33.8	17.17	151	18.3045	22.0606	17.5813	15.3577	15.9304	18.1786	18.3045	22.0606	17.5813	15.3577	15.9304	18.1786	19.3155	16.4889	3	3	0.172623	0.762901	-2.82654	FALSE
fkbp5	Q801U5;A0A2R8RWP8		3	3	3	6.6	51.481	453	NA	NA	NA	14.3247	NA	16.0532	13.8202	15.0632	13.8469	14.3247	11.4934	16.0532	14.2434	13.9571	0	2	0.853217	0.0689405	-0.286326	FALSE
meiob	A0A2R8RX28;F1R891;R4GDU8		9	9	9	21	52.266	466	15.407	NA	13.7365	19.6982	NA	18.0051	15.407	15.5124	13.7365	19.6982	12.0817	18.0051	14.8853	16.595	2	2	0.539796	0.26777	1.70969	FALSE
atl3	A2CEM4;A0A2R8RX84;A2CEM2;A2CEM3;F6PA68		21	21	21	46.8	58.082	513	20.5666	21.6974	19.931	20.57	18.4844	21.1042	20.5666	21.6974	19.931	20.57	18.4844	21.1042	20.7317	20.0528	3	3	0.521231	0.28297	-0.678845	FALSE
swap70b	Q1LYE0;A0A2R8RXH3;Q1LYD8;Q1LYD9		8	8	8	17.2	69.468	588	16.9683	17.9545	16.5634	16.7616	NA	16.9252	16.9683	17.9545	16.5634	16.7616	11.5237	16.9252	17.1621	15.0702	3	2	0.359557	0.444233	-2.0919	FALSE
A0A2R8RXH6	A0A2R8RXH6;E7F851		13	12	12	16.8	113.2	1013	18.4093	18.29	17.0168	17.0046	NA	18.9232	18.4093	18.29	17.0168	17.0046	11.7841	18.9232	17.9054	15.904	3	2	0.448592	0.348148	-2.00141	FALSE
snap23.1	Q7ZVE4;E9QI05;A0A2R8RXS8;E9QDK6	Synaptosomal-associated protein	9	9	9	43	23.67	214	15.3706	17.4828	15.3155	15.3627	NA	17.3423	15.3706	17.4828	15.3155	15.3627	12.2318	17.3423	16.0563	14.9789	3	2	0.562223	0.250091	-1.07737	FALSE
ell	Q6PEG4;A0A2R8RXT0;A8DZ67;A0A2R8Q436		11	11	11	21	70.963	633	18.0238	18.6716	18.3867	NA	15.0358	NA	18.0238	18.6716	18.3867	12.8332	15.0358	14.3063	18.3607	14.0584	3	1	0.0159466	1.79733	-4.30228	TRUE
ak1	Q68EH2;A0A2R8RXT8	Adenylate kinase isoenzyme 1	8	8	8	45.9	21.442	194	18.4926	19.593	18.8113	18.5675	16.3597	19.9556	18.4926	19.593	18.8113	18.5675	16.3597	19.9556	18.9656	18.2943	3	3	0.593755	0.226392	-0.67138	FALSE
ccar2	A0A2R8RXU8;E7FGT1		7	7	7	15.2	87.324	791	16.8158	17.551	15.0413	16.7322	NA	17.6835	16.8158	17.551	15.0413	16.7322	11.5356	17.6835	16.4693	15.3171	3	2	0.619036	0.208284	-1.1522	FALSE
nbn	A0A2R8RXV8;E9QF00;Q5I2W8;F8W3R1	Nibrin	18	18	18	30.8	89.141	816	16.1253	16.5516	14.9655	17.8478	NA	18.6099	16.1253	16.5516	14.9655	17.8478	11.3228	18.6099	15.8808	15.9268	3	2	0.986111	0.006074	0.0459607	FALSE
gpatch8	I3IS56;A0A2R8RXW4;B0R111		9	9	9	9.4	164.21	1498	16.8037	17.8361	17.9322	16.087	15.0616	16.6962	16.8037	17.8361	17.9322	16.087	15.0616	16.6962	17.524	15.9483	3	3	0.062323	1.20535	-1.57575	FALSE
wdr73	A0A2R8RY03;F1QN79;Q567G2	WD repeat-containing protein 73	2	2	2	6.6	41.261	376	16.3421	16.941	16.5078	15.4658	NA	15.9151	16.3421	16.941	16.5078	15.4658	11.3505	15.9151	16.597	14.2438	3	2	0.245486	0.609974	-2.35319	FALSE
fpgs	A0A2R8RY36;F1Q7N0	Folylpolyglutamate synthase	3	3	3	7.5	62.308	562	17.3049	16.9411	15.717	NA	NA	NA	17.3049	16.9411	15.717	13.4782	12.0955	14.4433	16.6543	13.339	3	0	0.0202276	1.69406	-3.31536	TRUE
wdr66	A0A2R8RY46;A3QK38;F1Q8Y1		5	5	5	7.2	107.66	963	NA	NA	NA	16.0565	NA	16.3778	13.4328	14.0484	13.4791	16.0565	12.1579	16.3778	13.6534	14.8641	0	2	0.466964	0.330717	1.21067	FALSE
slc25a3b	A0A2R8RYH8;F1QAJ7;E9QJ49;F1QVY4		19	19	15	59.2	39.434	355	22.253	22.8459	22.3991	21.7051	20.2979	22.5292	22.253	22.8459	22.3991	21.7051	20.2979	22.5292	22.4994	21.5107	3	3	0.265239	0.576363	-0.988604	FALSE
mroh1	A0A2R8RYR9;E7F6I0;A0A286YB17;F1Q9B7;E9QBY1		9	9	9	8.2	185.04	1651	16.1449	16.6492	16.2817	NA	NA	NA	16.1449	16.6492	16.2817	13.4916	11.3124	13.5942	16.3586	12.7994	3	0	0.0365448	1.43717	-3.55921	TRUE
gspt1	Q68EH0;A0A2R8RZF5		13	2	2	21.8	62.307	564	16.3367	NA	16.1152	NA	NA	NA	16.3367	14.0098	16.1152	13.0634	11.8582	13.4296	15.4872	12.7837	2	0	0.046164	1.3357	-2.70349	TRUE
glceb	A0A2R8RZG5;F1QR43		3	3	3	8.5	66.124	585	17.9905	18.6348	17.6885	NA	NA	NA	17.9905	18.6348	17.6885	12.9883	12.5685	13.9945	18.1046	13.1838	3	0	0.00124278	2.9056	-4.92083	TRUE
akr7a3	Q6DHD5;A0A2R8RZR0		11	11	11	44.3	36.48	323	21.1484	22.4321	21.3444	15.9309	19.0855	15.2842	21.1484	22.4321	21.3444	15.9309	19.0855	15.2842	21.6416	16.7669	3	3	0.0418285	1.37853	-4.87474	TRUE
uap1l1	A0A2R8RZT8;Q7ZWD4;F1R7J0	UDP-N-acetylhexosamine pyrophosphorylase-like protein 1	16	15	15	46.9	56.379	505	18.5782	19.9937	19.0329	16.398	16.4676	18.7642	18.5782	19.9937	19.0329	16.398	16.4676	18.7642	19.2016	17.2099	3	3	0.10734	0.969237	-1.99165	FALSE
ipo4	A0A2R8RZX0;F1QIP3;F1R750		34	34	34	38.7	122.4	1110	21.5299	22.3204	20.8706	20.085	19.932	20.0192	21.5299	22.3204	20.8706	20.085	19.932	20.0192	21.5736	20.0121	3	3	0.0635454	1.19692	-1.56157	FALSE
A0A2R8S001	A0A2R8S001		5	5	3	14.2	45.363	401	NA	NA	16.3923	16.5292	15.8007	16.4188	14.0209	15.0105	16.3923	16.5292	15.8007	16.4188	15.1412	16.2496	1	3	0.243671	0.613196	1.10836	FALSE
heatr5a	E9QH09;G1K2J2;A0A2R8S021;E7F1I7;Q8JFV4	HEAT repeat-containing protein 5A	4	4	4	2.1	216.11	1991	NA	19.4271	18.9803	NA	NA	NA	13.658	19.4271	18.9803	13.0926	12.0785	13.3023	17.3551	12.8245	2	0	0.129197	0.888747	-4.53069	FALSE
LOC100534685	A0A2R8S028;F1QZB3;E7F202;A0A0R4IBF0;A0A2R8QHT9;A0A2R8QDB0		9	8	7	9.2	145.41	1306	NA	NA	NA	16.8409	NA	16.1381	13.8663	14.3464	12.9404	16.8409	11.9356	16.1381	13.7177	14.9715	0	2	0.502847	0.298565	1.25385	FALSE
trappc2l	A0A2R8S035;Q6DG96		6	6	6	55.4	15.64	139	16.6489	16.4097	NA	16.9996	NA	16.4737	16.6489	16.4097	13.1494	16.9996	11.8211	16.4737	15.4027	15.0982	2	2	0.886999	0.052077	-0.30453	FALSE
elavl2	Q1MT19;A0A2R8S0A2;Q6GQM6;Q1MT20	ELAV-like protein	24	24	15	57.7	42.427	388	24.4713	25.8787	24.3416	21.0134	23.1078	21.6165	24.4713	25.8787	24.3416	21.0134	23.1078	21.6165	24.8972	21.9125	3	3	0.0216856	1.66383	-2.9847	TRUE
fbxl18	F1QYZ2;A0A2R8S0B5		12	12	12	23.8	78.099	720	17.6467	18.8612	17.2304	14.2257	15.4808	NA	17.6467	18.8612	17.2304	14.2257	15.4808	13.2622	17.9128	14.3229	3	2	0.0131481	1.88114	-3.58991	TRUE
ascl1b	E7F965;A0A2R8S0I4		16	16	16	22.2	96.23	829	NA	NA	NA	16.8675	NA	16.9853	13.6164	14.4658	14.1429	16.8675	11.3972	16.9853	14.075	15.0833	0	2	0.640391	0.193555	1.0083	FALSE
OTTDARG00000022263	E7EZE2;A0A2R8S0J3		9	7	7	12.3	91.287	805	20.2395	20.621	19.5578	17.6564	17.4122	19.0678	20.2395	20.621	19.5578	17.6564	17.4122	19.0678	20.1394	18.0455	3	3	0.0348774	1.45746	-2.09393	TRUE
rbm28	A0A2R8S0J9;Q1LUW0		15	15	15	21.8	95.941	850	17.3005	18.841	17.0713	16.3995	15.9726	17.0714	17.3005	18.841	17.0713	16.3995	15.9726	17.0714	17.7376	16.4811	3	3	0.139299	0.856053	-1.25644	FALSE
A0A2R9YJG7	A0A2R9YJG7		29	29	23	33.1	107.8	987	19.3678	19.6421	18.6255	18.7177	16.53	18.8388	19.3678	19.6421	18.6255	18.7177	16.53	18.8388	19.2118	18.0288	3	3	0.25177	0.598996	-1.18297	FALSE
psme4b	F1QE31;A0A2R9YJG8;F1R2X6;A0A2R8Q7Y9	Proteasome activator complex subunit 4B	39	39	32	24.6	209.38	1827	17.9193	19.4443	18.538	17.9302	15.9081	18.5163	17.9193	19.4443	18.538	17.9302	15.9081	18.5163	18.6339	17.4515	3	3	0.279062	0.554299	-1.18233	FALSE
triobpb	A0A2R9YJH0;A0A140LG46;F1RCU4		5	5	5	11.8	61.116	532	16.5737	17.6193	16.4042	15.5748	NA	16.5542	16.5737	17.6193	16.4042	15.5748	11.9954	16.5542	16.8657	14.7081	3	2	0.256186	0.591445	-2.15757	FALSE
slc4a1a	A0A2R9YJH2;Q7ZZJ7	Anion exchange protein	11	11	11	16.9	101.33	904	15.8165	16.0193	13.8096	19.2249	15.9098	17.7567	15.8165	16.0193	13.8096	19.2249	15.9098	17.7567	15.2151	17.6305	3	3	0.118572	0.926017	2.41535	FALSE
arpp21	A0A2R9YJI6;I3IT34		3	3	2	5.8	76.241	688	17.513	16.0288	16.0093	NA	NA	NA	17.513	16.0288	16.0093	13.0188	11.9133	13.6296	16.517	12.8539	3	0	0.00661238	2.17964	-3.66312	TRUE
mdh1aa	A0A2R9YJL1;Q801E6;H0WE86	Malate dehydrogenase	16	16	16	54.9	38.077	350	21.7527	23.9752	21.7477	22.1282	20.1939	22.3748	21.7527	23.9752	21.7477	22.1282	20.1939	22.3748	22.4919	21.5656	3	3	0.412397	0.384684	-0.926224	FALSE
A0A2R9YJL3	A0A2R9YJL3		11	11	11	7	202.85	1762	NA	NA	17.07	20.0559	NA	19.6056	13.1666	15.0717	17.07	20.0559	11.4125	19.6056	15.1028	17.0247	1	2	0.576367	0.239301	1.92193	FALSE
A0A2R9YJN8	A0A2R9YJN8		17	17	17	24.4	87.947	791	17.7601	19.8851	17.9109	17.813	17.2271	18.7441	17.7601	19.8851	17.9109	17.813	17.2271	18.7441	18.5187	17.9281	3	3	0.514976	0.288213	-0.590597	FALSE
gig2e	A0A2R9YJN9;E7F5P7		10	10	10	22.4	64.629	572	17.1926	NA	17.1022	19.0552	NA	18.4381	17.1926	14.6728	17.1022	19.0552	12.0205	18.4381	16.3225	16.5046	2	2	0.945017	0.0245603	0.182087	FALSE
mipep	F1R6P4;A0A2R9YJP0;A0A2R8QM23;F1QIA6		17	17	17	31	79.921	700	18.8994	19.1554	18.2905	16.7461	16.0974	17.6681	18.8994	19.1554	18.2905	16.7461	16.0974	17.6681	18.7818	16.8372	3	3	0.0311059	1.50716	-1.94462	TRUE
fbxw9	A0A2R9YJP6;E9QHZ6		2	2	2	6.4	42.052	391	16.746	15.9681	NA	14.279	NA	16.1948	16.746	15.9681	14.1507	14.279	11.7083	16.1948	15.6216	14.0607	2	2	0.372064	0.429382	-1.5609	FALSE
apex1	A0A2R9YJQ0;F1QTR9;A0A0R4IWF9;A0MTA1;H0WEZ7;H0WED1;H0WFB7;H0WFG1;H0WEW8	DNA-(apurinic or apyrimidinic site) lyase	25	25	25	60	34.896	310	21.7644	22.403	21.4978	21.1904	18.9918	21.7425	21.7644	22.403	21.4978	21.1904	18.9918	21.7425	21.8884	20.6416	3	3	0.273054	0.563752	-1.24685	FALSE
camk2d1;camk2a	A0A2U3TVF6;Q6DEH3-2;Q6DEH3;F1QL80;F1RAL9;E7F2G0;I3IT67;F1QLM0	Calcium/calmodulin-dependent protein kinase type II delta 1 chain	8	2	2	19.6	55.827	491	NA	NA	NA	15.4037	NA	16.3706	14.0475	15.1895	14.013	15.4037	12.1838	16.3706	14.4167	14.6527	0	2	0.87257	0.0591995	0.235997	FALSE
tpp1	A0A493VU28;F8W2M8;F8W584		9	9	9	19.4	64.347	582	19.365	19.6844	18.2965	15.772	17.3958	17.2528	19.365	19.6844	18.2965	15.772	17.3958	17.2528	19.1153	16.8069	3	3	0.0276883	1.5577	-2.30841	TRUE
ctnnb1	F1QGH7;A0A5H1ZRJ2		35	6	6	60.9	85.568	780	18.6668	19.6807	18.7758	17.9791	16.6573	18.6018	18.6668	19.6807	18.7758	17.9791	16.6573	18.6018	19.0411	17.7461	3	3	0.139157	0.856495	-1.29507	FALSE
fam188a	A0AUR5	Protein FAM188A	10	10	10	21.5	50.11	446	19.2459	19.8437	18.9394	19.6359	17.0684	20.1859	19.2459	19.8437	18.9394	19.6359	17.0684	20.1859	19.343	18.9634	3	3	0.735637	0.133337	-0.379573	FALSE
wdsub1	A0AUS0	WD repeat, SAM and U-box domain-containing protein 1	2	2	2	6.4	53.125	487	17.7832	16.8261	16.9389	NA	NA	16.4883	17.7832	16.8261	16.9389	13.1324	11.7796	16.4883	17.1827	13.8001	3	1	0.131244	0.88192	-3.38265	FALSE
sesn2	A0F081;I3IS14;F1R1P4;I3IT14		9	9	8	24.3	50.976	444	15.3452	NA	17.0236	18.5342	14.2485	17.8661	15.3452	15.0427	17.0236	18.5342	14.2485	17.8661	15.8038	16.8829	2	3	0.518363	0.285366	1.07909	FALSE
isoc2	E9QEF1;A0JME6	Isochorismatase domain-containing protein 2, mitochondrial	5	5	5	43.8	19.253	176	NA	17.5922	NA	17.3164	15.3168	20.2005	13.4889	17.5922	13.6141	17.3164	15.3168	20.2005	14.8984	17.6112	1	3	0.237862	0.623676	2.71281	FALSE
2015-09-01	A0JMF4;A0A0R4IN26;A0A0R4IPW8		16	9	9	39.6	49.764	429	16.7739	17.1013	15.1382	19.3785	15.0014	17.5145	16.7739	17.1013	15.1382	19.3785	15.0014	17.5145	16.3378	17.2981	3	3	0.545657	0.263081	0.960278	FALSE
ppm1ab	A0JMI7;Q5TZI2		6	3	3	23.7	36.903	333	NA	NA	NA	17.4935	NA	17.6673	13.2134	14.8968	13.8429	17.4935	11.8688	17.6673	13.9844	15.6766	0	2	0.470958	0.327018	1.69218	FALSE
gfm2	A0JMI9	Ribosome-releasing factor 2, mitochondrial	8	8	8	15.4	83.642	762	18.1404	18.0686	17.5932	16.1663	NA	16.7654	18.1404	18.0686	17.5932	16.1663	11.8938	16.7654	17.9341	14.9418	3	2	0.188979	0.723588	-2.99222	FALSE
mtmr2	A0JMK5	Myotubularin-related protein 2	11	11	10	20.5	71.108	620	17.4033	17.8843	17.0263	17.3671	14.6358	18.7597	17.4033	17.8843	17.0263	17.3671	14.6358	18.7597	17.438	16.9209	3	3	0.713607	0.146541	-0.517083	FALSE
agpat2	A0JMM2	1-acyl-sn-glycerol-3-phosphate acyltransferase	2	2	2	10.3	30.51	271	NA	16.0072	NA	16.3523	13.9964	NA	13.0059	16.0072	13.7967	16.3523	13.9964	14.3462	14.2699	14.8983	1	2	0.617856	0.209112	0.628332	FALSE
rad21l1	A0JMM5		11	10	10	25.3	61.055	546	NA	NA	NA	18.0419	NA	18.3417	13.4008	14.9968	13.2318	18.0419	11.8646	18.3417	13.8765	16.0827	0	2	0.407362	0.390019	2.20625	FALSE
csk	A0JMN4;A0A0R4IB02;F1R4V1;A0A2R8PV98	Non-specific protein-tyrosine kinase	19	19	19	50.2	51.017	450	20.0367	21.3124	19.9113	19.267	18.0821	19.7118	20.0367	21.3124	19.9113	19.267	18.0821	19.7118	20.4201	19.0203	3	3	0.102054	0.991169	-1.39988	FALSE
athl1	F1Q6T5;A0JMP0	Acid trehalase-like protein 1	6	6	6	14.2	72.482	655	NA	18.6378	17.919	17.3121	NA	17.925	13.2006	18.6378	17.919	17.3121	12.2578	17.925	16.5858	15.8316	2	2	0.775931	0.110177	-0.75419	FALSE
bop1	G3N3Y4;A0JMQ0	Ribosome biogenesis protein bop1	25	25	25	41.3	89.232	785	19.3799	20.3902	19.3194	18.359	17.2884	18.9079	19.3799	20.3902	19.3194	18.359	17.2884	18.9079	19.6965	18.1851	3	3	0.0678364	1.16854	-1.5114	FALSE
rab36	A0PJQ5;E9QHC2		13	13	13	58	29.749	262	NA	NA	NA	19.0838	NA	19.0251	14.4882	14.4258	12.961	19.0838	11.5157	19.0251	13.9583	16.5416	0	2	0.412782	0.38428	2.58322	FALSE
echdc3	A0PJR5;H9GXM9	Enoyl-CoA hydratase domain-containing protein 3, mitochondrial	3	3	3	12.5	31.439	289	17.3885	NA	16.3582	NA	NA	NA	17.3885	14.723	16.3582	12.9035	11.2729	14.0317	16.1566	12.736	2	0	0.0374376	1.42669	-3.42053	TRUE
cnot1	F1QFA6;A1A5H6;A0A2R8QE33;F1R160	CCR4-NOT transcription complex subunit 1	99	99	99	49	266.68	2374	21.4712	22.3178	21.149	19.6778	19.1487	19.9441	21.4712	22.3178	21.149	19.6778	19.1487	19.9441	21.646	19.5902	3	3	0.0112775	1.94779	-2.05583	TRUE
yes1	A1A5H8	Tyrosine-protein kinase yes	14	14	8	35.3	61.268	546	17.9923	18.0083	16.7358	15.2747	12.773	17.7203	17.9923	18.0083	16.7358	15.2747	12.773	17.7203	17.5788	15.256	3	3	0.24091	0.618145	-2.32279	FALSE
pisd	A1A5T2;A5PMH7		5	5	5	14.8	48.375	426	18.3889	18.2537	18.1579	15.3851	14.49	17.658	18.3889	18.2537	18.1579	15.3851	14.49	17.658	18.2668	15.8444	3	3	0.123239	0.909252	-2.42246	FALSE
add1	A1A5X4;A0A0R4IT10		23	23	21	38.5	81.731	741	19.977	20.586	20.173	20.4857	18.4809	21.3256	19.977	20.586	20.173	20.4857	18.4809	21.3256	20.2454	20.0974	3	3	0.878451	0.0562823	-0.147949	FALSE
taf15	A1A5X7;X1WBW7;X1WHY2;X1WH41		10	10	7	24.4	44.231	434	18.0056	19.7931	16.3071	18.4292	15.1042	18.7058	18.0056	19.7931	16.3071	18.4292	15.1042	18.7058	18.0352	17.4131	3	3	0.706124	0.151119	-0.622148	FALSE
nell2;nell2a	A1A5Y0;E7EZN2	Protein kinase C-binding protein NELL2	3	3	3	4.8	89.141	811	NA	NA	NA	13.4391	NA	14.6834	14.0482	14.9242	13.1494	13.4391	11.9092	14.6834	14.0406	13.3439	0	2	0.511462	0.291187	-0.696719	FALSE
zgc:158387	A1A5Y1		4	4	4	44.3	15.772	140	18.339	19.3412	17.8004	16.992	NA	18.181	18.339	19.3412	17.8004	16.992	11.5284	18.181	18.4935	15.5671	3	2	0.28741	0.541498	-2.92641	FALSE
golga2	A1IH00;F8W5E0;F8W281		6	6	6	8.7	117.77	1028	14.9882	17.3717	13.2936	15.8342	NA	16.5462	14.9882	17.3717	13.2936	15.8342	11.3925	16.5462	15.2178	14.5909	3	2	0.7709	0.113002	-0.62692	FALSE
ndufaf3	A1L1F1	NADH dehydrogenase [ubiquinone] 1 alpha subcomplex assembly factor 3	4	4	4	25.3	19.019	174	17.3845	18.1443	NA	NA	NA	NA	17.3845	18.1443	13.224	13.2203	11.9067	13.521	16.2509	12.8827	2	0	0.148796	0.82741	-3.36826	FALSE
ppp4r2b	A1L1M4;E7EY74;A0A2R8QRU1;A0A2R8QNH9	Serine/threonine-protein phosphatase 4 regulatory subunit 2-B	12	12	11	43.7	46.589	426	NA	NA	16.0745	18.5878	NA	19.1971	13.3219	14.2709	16.0745	18.5878	11.9697	19.1971	14.5557	16.5849	1	2	0.479837	0.318906	2.02912	FALSE
fam129ba	A1L1T1		4	2	2	5.6	95.578	839	NA	16.8625	16.6551	NA	NA	NA	13.4511	16.8625	16.6551	13.9272	12.2303	14.8131	15.6562	13.6569	2	0	0.218618	0.660315	-1.99937	FALSE
strn	A1L1U1		17	17	16	28.9	86.286	782	17.6889	20.2085	17.8009	18.3681	15.5128	19.1659	17.6889	20.2085	17.8009	18.3681	15.5128	19.1659	18.5661	17.6823	3	3	0.559552	0.25216	-0.883837	FALSE
g3bp2	A1L1U3		20	20	16	43.6	56.462	507	21.0451	21.7173	20.7836	19.784	18.329	20.2098	21.0451	21.7173	20.7836	19.784	18.329	20.2098	21.182	19.4409	3	3	0.0735336	1.13351	-1.74107	FALSE
fnta	A1L1V1;A0A0R4IY17;A0A0R4ILR0		15	15	15	35.3	43.351	374	18.4501	19.3581	18.5813	20.262	16.5734	19.5377	18.4501	19.3581	18.5813	20.262	16.5734	19.5377	18.7965	18.791	3	3	0.996602	0.00147841	-0.00552029	FALSE
slc16a10	A1L1W9	Monocarboxylate transporter 10	2	2	2	3.6	55.005	505	NA	NA	NA	16.0249	16.0305	16.6251	13.552	14.8151	14.386	16.0249	16.0305	16.6251	14.251	16.2269	0	3	0.0174252	1.75882	1.97583	TRUE
cbx5	E9QIB1;A1L223;E9QFQ7;E9QC43;E9QD40		4	3	3	25.8	22.404	198	17.2872	18.2281	NA	NA	NA	17.1006	17.2872	18.2281	13.0174	13.5535	12.3954	17.1006	16.1775	14.3498	2	1	0.441628	0.354944	-1.82771	FALSE
b4galnt1a	A1L229;E9QHK1		10	10	10	23.5	60.308	532	18.7191	19.3983	18.4022	NA	14.6267	NA	18.7191	19.3983	18.4022	13.8407	14.6267	14.4196	18.8399	14.2957	3	1	0.000351662	3.45388	-4.54418	TRUE
ncaph	A2BG39;A1L231	Condensin complex subunit 2	17	17	17	34.5	76.356	690	17.1564	18.2841	16.2212	18.8771	12.6213	19.3759	17.1564	18.2841	16.2212	18.8771	12.6213	19.3759	17.2206	16.9581	3	3	0.916676	0.0377842	-0.262456	FALSE
mesdc2	A1L243;A0A0R4IGU9;A0A0H2UKF5;A1L243-2;A0A140LH59	LDLR chaperone MESD	8	8	8	41.7	23.306	206	18.6448	19.3512	18.0922	17.8655	NA	18.4608	18.6448	19.3512	18.0922	17.8655	11.5652	18.4608	18.696	15.9638	3	2	0.340686	0.467645	-2.7322	FALSE
ranbp9	F1R4P9;A1L252	Ran-binding protein 9	15	15	15	30.2	65.561	597	18.8094	20.2302	19.2866	18.6505	15.3196	19.2286	18.8094	20.2302	19.2866	18.6505	15.3196	19.2286	19.4421	17.7329	3	3	0.294004	0.531646	-1.70916	FALSE
rnmtl1b	A1L2E4;F1QYC8	rRNA methyltransferase 3B, mitochondrial	4	4	4	16.4	49.494	445	16.2031	NA	15.4798	NA	NA	13.8873	16.2031	14.8355	15.4798	13.3622	11.4425	13.8873	15.5061	12.8973	2	1	0.0522038	1.2823	-2.6088	FALSE
nusap1	A1L2F3-2;A1L2F3	Nucleolar and spindle-associated protein 1	4	4	4	13.5	48.982	437	NA	NA	NA	15.2492	NA	15.6427	13.8661	14.0804	13.4425	15.2492	12.419	15.6427	13.7963	14.4369	0	2	0.594696	0.225705	0.640596	FALSE
slbp2	A1L2F4		7	7	7	27.6	36.787	326	20.3001	21.6507	19.4584	NA	16.9849	NA	20.3001	21.6507	19.4584	13.0167	16.9849	14.511	20.4697	14.8375	3	1	0.0219735	1.6581	-5.63217	TRUE
cyp11c1	A1XRK1;A9JRV2		22	22	22	51	58.398	518	NA	NA	NA	19.6701	NA	19.9057	13.5837	14.9823	13.3637	19.6701	11.1456	19.9057	13.9766	16.9071	0	2	0.416725	0.380151	2.93056	FALSE
rca2.1	A2AR64;A2AR65;Q5BLG1		6	6	4	24.5	41.561	384	17.4879	18.3561	17.1216	16.4163	NA	16.3085	17.4879	18.3561	17.1216	16.4163	11.7077	16.3085	17.6552	14.8108	3	2	0.203633	0.691152	-2.84436	FALSE
gdi1	A2AR68;A0A0R4IED7		28	22	22	68	50.474	447	20.6714	21.2517	20.2	20.6587	18.2749	20.945	20.6714	21.2517	20.2	20.6587	18.2749	20.945	20.7077	19.9596	3	3	0.477205	0.321295	-0.748147	FALSE
atp5ib	A2ARG7;A0A2R8RU75;A7YY99		3	3	3	50.7	8.3165	71	16.9866	17.7933	16.96	NA	NA	NA	16.9866	17.7933	16.96	13.7734	11.6642	13.3883	17.2466	12.942	3	0	0.0119715	1.92185	-4.30466	TRUE
rchy1	A2ARH1		9	9	9	48.9	29.939	264	17.0674	17.999	NA	17.7388	NA	17.1394	17.0674	17.999	13.5767	17.7388	12.2425	17.1394	16.2144	15.7069	2	2	0.829599	0.0811317	-0.507494	FALSE
lrp13	A2ARH3;A2ARH4		16	16	16	16.8	149.67	1355	13.7892	15.049	NA	15.4677	NA	18.208	13.7892	15.049	12.8368	15.4677	11.4945	18.208	13.8917	15.0567	2	2	0.618292	0.208807	1.16506	FALSE
polr1c	A2ATX1;A2ATX2		10	10	10	44.2	41.028	362	19.8251	20.635	19.3494	18.3052	17.683	18.4471	19.8251	20.635	19.3494	18.3052	17.683	18.4471	19.9365	18.1451	3	3	0.0219113	1.65933	-1.79141	TRUE
nt5c2a	A2ATX6;E7FC21		16	16	8	38.5	63.899	551	18.518	19.5354	18.8197	19.2836	16.8691	20.0603	18.518	19.5354	18.8197	19.2836	16.8691	20.0603	18.9577	18.7377	3	3	0.844312	0.073497	-0.220046	FALSE
cyp17a1	A2ATX9		24	24	24	46.8	58.335	519	13.9864	13.8978	15.3374	20.1791	NA	20.7983	13.9864	13.8978	15.3374	20.1791	11.9311	20.7983	14.4072	17.6362	3	2	0.375837	0.425	3.22896	FALSE
si:ch211-57h10.1	A2AVJ0;A2AVI9;A0A2R8QF81	Uncharacterized protein C4orf22 homolog	4	4	4	18.4	27.461	239	NA	NA	NA	15.2631	NA	16.2222	13.6125	14.7582	13.0233	15.2631	11.3071	16.2222	13.798	14.2641	0	2	0.792165	0.101184	0.466112	FALSE
ddx39aa	A2AWA1;A2AWA0		22	13	5	50.1	48.933	427	19.2808	21.8576	20.6043	20.9444	18.6599	21.2394	19.2808	21.8576	20.6043	20.9444	18.6599	21.2394	20.5809	20.2812	3	3	0.799507	0.097178	-0.299691	FALSE
prdx1	A2AWE1		19	19	15	91	22.061	199	21.6455	22.1613	21.4816	20.4674	18.8557	21.1991	21.6455	22.1613	21.4816	20.4674	18.8557	21.1991	21.7628	20.1741	3	3	0.139645	0.854975	-1.58872	FALSE
ppm1f	A2BE49		5	5	5	14.2	46.232	424	18.4896	19.1642	18.299	17.2975	15.9649	17.8666	18.4896	19.1642	18.299	17.2975	15.9649	17.8666	18.651	17.043	3	3	0.0863175	1.0639	-1.60796	FALSE
trmt2a	A2BEG2;A0A2R8Q256		34	34	34	63.7	69.462	619	21.654	22.1785	20.5536	18.3482	18.5572	18.6056	21.654	22.1785	20.5536	18.3482	18.5572	18.6056	21.462	18.5037	3	3	0.0227513	1.64299	-2.95835	TRUE
atp6v1aa	A2BEN1		26	26	8	49.8	68.377	617	18.9353	19.8185	19.0573	19.1015	18.1775	18.9592	18.9353	19.8185	19.0573	19.1015	18.1775	18.9592	19.2704	18.7461	3	3	0.258816	0.587009	-0.52427	FALSE
senp3a	A2BEN4		10	8	8	21.7	61.975	535	17.8281	18.8324	17.987	16.0249	14.2795	16.5307	17.8281	18.8324	17.987	16.0249	14.2795	16.5307	18.2158	15.6117	3	3	0.0447718	1.349	-2.6041	TRUE
mrps31	A2BEP0		3	3	3	14.3	48.733	428	16.2411	16.378	14.8523	NA	NA	NA	16.2411	16.378	14.8523	13.3044	11.8189	14.1048	15.8238	13.0761	3	0	0.0337096	1.47225	-2.74772	TRUE
ctssb.2	A2BF64;Q502A6		3	3	3	11.5	36.266	330	NA	20.1016	16.6928	17.4528	16.6342	18.2762	12.9246	20.1016	16.6928	17.4528	16.6342	18.2762	16.573	17.4544	2	3	0.7153	0.145512	0.881449	FALSE
hormad1	A2BF66	HORMA domain-containing protein 1	10	10	10	42.1	40.976	356	NA	NA	NA	19.005	NA	19.2073	13.7153	14.0746	14.083	19.005	12.1794	19.2073	13.9576	16.7972	0	2	0.343839	0.463645	2.83963	FALSE
zgc:101858	A2BF91		13	13	13	57.7	28.117	265	20.6929	21.7974	20.1447	17.8352	16.8999	18.4223	20.6929	21.7974	20.1447	17.8352	16.8999	18.4223	20.8783	17.7191	3	3	0.00881434	2.05481	-3.15921	TRUE
ubash3ba	A2BFG9		2	2	2	4.4	71.95	643	17.8939	18.1652	17.0866	NA	NA	NA	17.8939	18.1652	17.0866	12.7471	11.5627	14.4774	17.7152	12.9291	3	0	0.0192689	1.71514	-4.78615	TRUE
wbscr16	A2BFP4		10	10	10	29.9	48.629	451	18.6142	19.3037	18.1457	NA	12.2711	15.229	18.6142	19.3037	18.1457	13.2061	12.2711	15.229	18.6879	13.5687	3	2	0.0175701	1.75523	-5.11916	TRUE
ftr82	A2BFT4		27	27	27	41.5	64.814	573	19.1152	20.0497	19.4311	20.07	17.6528	21.0362	19.1152	20.0497	19.4311	20.07	17.6528	21.0362	19.532	19.5864	3	3	0.962603	0.0165528	0.054384	FALSE
gda	A2BG14		5	5	5	16.7	50.304	450	NA	17.6995	NA	16.5312	NA	16.7217	12.9856	17.6995	13.6474	16.5312	11.4403	16.7217	14.7775	14.8978	1	2	0.960388	0.0175532	0.120259	FALSE
ankrd13a	A2BG46		13	13	11	20.9	70.334	623	18.5824	18.5923	17.165	18.2286	14.4732	17.9031	18.5824	18.5923	17.165	18.2286	14.4732	17.9031	18.1132	16.8683	3	3	0.415688	0.381233	-1.24491	FALSE
ppp2r2ab	A2BG80;A0A2R8PVH8	Serine/threonine-protein phosphatase 2A 55 kDa regulatory subunit B	17	10	8	48	51.711	448	19.741	20.2371	19.7072	18.9378	17.1273	19.4999	19.741	20.2371	19.7072	18.9378	17.1273	19.4999	19.8951	18.5217	3	3	0.189864	0.721557	-1.37346	FALSE
pafah1b2	A2BGB4		2	2	2	13.2	25.498	228	14.7206	16.2586	14.948	14.5824	NA	NA	14.7206	16.2586	14.948	14.5824	12.2628	13.6459	15.3091	13.4971	3	1	0.100837	0.996382	-1.81199	FALSE
aifm1	F1RBU6;F1RBU0;A2BGE5;A2BGE4		22	22	22	40.3	66.976	613	19.3615	20.2894	19.2814	19.9446	17.7077	20.7327	19.3615	20.2894	19.2814	19.9446	17.7077	20.7327	19.6441	19.4617	3	3	0.863915	0.0635291	-0.182426	FALSE
ppil2	A2BGH2;A0A0R4IDT0;A0A0R4IXC7;F1Q4S2		22	22	22	53.1	59.002	524	19.9538	20.2847	19.9336	19.2164	17.5521	20.181	19.9538	20.2847	19.9336	19.2164	17.5521	20.181	20.0573	18.9832	3	3	0.295748	0.529079	-1.07418	FALSE
ccnh	A2BGI0		12	12	12	35.7	37.03	319	17.6362	18.9967	18.3052	15.2284	12.718	17.3141	17.6362	18.9967	18.3052	15.2284	12.718	17.3141	18.3127	15.0868	3	3	0.126464	0.898034	-3.22589	FALSE
cds2	A2BGK0	Phosphatidate cytidylyltransferase	3	3	3	14.2	51.096	444	17.8106	18.009	17.5817	17.8772	NA	18.9156	17.8106	18.009	17.5817	17.8772	12.1484	18.9156	17.8004	16.3137	3	2	0.553232	0.257092	-1.48672	FALSE
papolg	A2BGL0		28	24	24	48.5	83.041	744	17.4412	18.3674	18.0713	19.2479	15.286	19.8653	17.4412	18.3674	18.0713	19.2479	15.286	19.8653	17.96	18.1331	3	3	0.915838	0.0381814	0.173079	FALSE
ube3b	A2BGM8		5	5	5	5.7	122.54	1069	NA	17.391	15.4795	NA	NA	NA	13.3853	17.391	15.4795	13.5653	12.3759	13.7575	15.4186	13.2329	2	0	0.190911	0.719169	-2.18572	FALSE
mvk	A2BGN1		9	9	9	36.4	42.744	396	17.2251	17.7492	16.3531	17.1126	13.374	17.9787	17.2251	17.7492	16.3531	17.1126	13.374	17.9787	17.1091	16.1551	3	3	0.574609	0.240628	-0.954005	FALSE
ela3l	A2BGP5		6	6	6	32.7	28.865	269	16.2572	18.6088	NA	20.082	14.9323	21.5923	16.2572	18.6088	13.905	20.082	14.9323	21.5923	16.257	18.8689	2	3	0.350918	0.454795	2.61184	FALSE
fam151b	A2BGP9;A2BGP8		4	4	4	16.6	33.519	296	19.6275	20.8249	19.4472	16.1931	NA	17.5943	19.6275	20.8249	19.4472	16.1931	11.6007	17.5943	19.9665	15.1294	3	2	0.10905	0.962375	-4.83714	FALSE
dhfr	A2BGQ1		8	8	8	46.8	21.685	190	20.6426	22.049	20.8981	19.0555	18.5287	19.5796	20.6426	22.049	20.8981	19.0555	18.5287	19.5796	21.1966	19.0546	3	3	0.0191773	1.71721	-2.14201	TRUE
rad17	Q6DG57;A2BGQ6		16	16	16	32.3	73.818	665	18.333	18.6176	18.1438	18.3706	15.755	18.8695	18.333	18.6176	18.1438	18.3706	15.755	18.8695	18.3648	17.665	3	3	0.545115	0.263512	-0.699779	FALSE
ercc6l	A2BGR3	DNA excision repair protein ERCC-6-like	23	23	23	21.6	163.22	1451	17.3266	16.0465	17.4812	19.4191	13.6141	20.0135	17.3266	16.0465	17.4812	19.4191	13.6141	20.0135	16.9514	17.6822	3	3	0.757432	0.120656	0.730788	FALSE
aldh2.1	A2BGR9		28	8	8	52.1	56.539	516	20.9973	21.491	21.1176	19.9808	18.2153	20.8913	20.9973	21.491	21.1176	19.9808	18.2153	20.8913	21.202	19.6958	3	3	0.191704	0.71737	-1.50617	FALSE
dao.2;dao.1	A2BGT2;A2BGT3;Q6P009		12	12	12	43.4	38.966	348	20.5322	21.2973	20.541	20.3985	18.5988	21.1668	20.5322	21.2973	20.541	20.3985	18.5988	21.1668	20.7902	20.0547	3	3	0.440608	0.355947	-0.735473	FALSE
serhl	A2BGU9	Serine hydrolase-like protein	6	6	6	21.5	37.106	326	17.3081	18.3817	17.6858	18.9058	15.2	18.1631	17.3081	18.3817	17.6858	18.9058	15.2	18.1631	17.7919	17.4229	3	3	0.779677	0.108085	-0.368908	FALSE
camk2b1	A2BGW3;E9QDQ2;A0A0R4IVW3;A0A286Y8I7;A0A0R4I9B3;F1QGL7;Q6DGS3-3;Q6DGS3-2;Q6DGS3		16	7	5	29.6	68.401	618	16.9667	18.0972	16.1476	18.3507	NA	17.3657	16.9667	18.0972	16.1476	18.3507	11.4461	17.3657	17.0705	15.7208	3	2	0.599818	0.22198	-1.34967	FALSE
utp11l	A2BGW6	U3 small nucleolar RNA-associated protein 11	3	3	3	15.6	30.084	250	16.9035	18.1628	16.4913	15.1621	NA	16.2962	16.9035	18.1628	16.4913	15.1621	12.2182	16.2962	17.1858	14.5588	3	2	0.151065	0.820837	-2.62702	FALSE
ckma	A2BHA3		22	20	15	58.8	42.814	381	20.675	21.9097	21.4937	22.1088	20.1447	22.363	20.675	21.9097	21.4937	22.1088	20.1447	22.363	21.3594	21.5388	3	3	0.834816	0.0784093	0.17937	FALSE
isg15	A2BHB8		5	5	5	42.7	17.688	157	19.5511	18.2819	18.3219	18.8603	17.208	19.7964	19.5511	18.2819	18.3219	18.8603	17.208	19.7964	18.7183	18.6216	3	3	0.917663	0.0373169	-0.0967413	FALSE
hexb	A2BHD8;F1QUU0	Beta-hexosaminidase	17	17	11	34.9	61.532	541	19.4654	20.5317	19.1228	17.7743	17.2398	19.9891	19.4654	20.5317	19.1228	17.7743	17.2398	19.9891	19.7066	18.3344	3	3	0.242757	0.614828	-1.37225	FALSE
rac2	Q6IQN5;A2BHI1;E9QFR9;F6P696;E7EYX3;Q7ZVI3		9	5	5	50	21.372	192	15.2685	20.9975	19.0287	16.9552	17.5687	19.024	15.2685	20.9975	19.0287	16.9552	17.5687	19.024	18.4316	17.8493	3	3	0.769891	0.113571	-0.582281	FALSE
tpcn1	A2BHL7;F1R4Z3;A0A2R8RKH4		8	8	8	11.9	92.946	805	NA	NA	NA	15.8679	NA	16.374	13.4608	14.5796	13.2435	15.8679	11.8089	16.374	13.7613	14.6836	0	2	0.594103	0.226139	0.922292	FALSE
rps6ka4	A2BIB3;E7FE05	Ribosomal protein S6 kinase	11	11	11	15.8	83.68	745	17.6686	18.1607	15.8818	17.3851	15.1091	18.4253	17.6686	18.1607	15.8818	17.3851	15.1091	18.4253	17.237	16.9732	3	3	0.837765	0.0768776	-0.263851	FALSE
rbm47	A2BIC5		17	17	17	34.5	65.52	600	NA	15.6585	NA	17.4763	NA	19.0108	13.283	15.6585	13.6624	17.4763	11.5825	19.0108	14.2013	16.0232	1	2	0.511812	0.290889	1.82185	FALSE
lap3	A2BIC6		16	16	16	45.1	55.368	517	18.6	18.6727	18.7257	18.5058	14.5729	18.3779	18.6	18.6727	18.7257	18.5058	14.5729	18.3779	18.6661	17.1522	3	3	0.361445	0.441958	-1.51391	FALSE
zgc:101679	A2BIC9;B8A634;F8W3C7		4	4	4	17.4	35.662	317	16.2708	17.1421	16.4858	15.5182	NA	16.4549	16.2708	17.1421	16.4858	15.5182	11.5206	16.4549	16.6329	14.4979	3	2	0.29238	0.534052	-2.135	FALSE
ccnl1a	A2BID3;E7F8K9		5	5	5	13.1	61.395	534	16.5723	17.3835	17.46	17.4214	NA	17.6184	16.5723	17.3835	17.46	17.4214	11.7443	17.6184	17.1386	15.5947	3	2	0.507896	0.294225	-1.54386	FALSE
qdprb1	Q66IB5;A2BIE9		5	5	5	31.8	25.205	239	19.9388	21.0179	19.1945	18.3044	16.7752	18.9841	19.9388	21.0179	19.1945	18.3044	16.7752	18.9841	20.0504	18.0212	3	3	0.0760198	1.11907	-2.02915	FALSE
gpt2l	A2BII1;Q6NYL5-2;Q6NYL5;Z4YIZ9	Alanine aminotransferase 2-like	13	13	11	29.2	62.496	562	18.4236	20.2059	17.1802	17.0619	17.5493	17.8525	18.4236	20.2059	17.1802	17.0619	17.5493	17.8525	18.6032	17.4879	3	3	0.331117	0.480019	-1.11531	FALSE
si:dkey-224e22.2	A2BIK1	Beta-galactosidase	2	2	2	5	68.461	603	NA	16.1929	16.3313	NA	NA	15.7487	14.1139	16.1929	16.3313	13.7226	11.3244	15.7487	15.546	13.5986	2	1	0.27223	0.565065	-1.94747	FALSE
tsen34	A2BIL9		6	6	6	27.9	34.498	308	16.8763	17.655	15.9243	16.2299	NA	14.7947	16.8763	17.655	15.9243	16.2299	12.2335	14.7947	16.8185	14.4194	3	2	0.165409	0.781441	-2.39918	FALSE
smap1	A2BIM6;Q08BF0		6	6	6	24.4	51.351	483	17.0371	18.7361	17.9911	17.1539	NA	18.0984	17.0371	18.7361	17.9911	17.1539	12.1498	18.0984	17.9215	15.8007	3	2	0.370054	0.431734	-2.12074	FALSE
tars	A2BIM7;A0A2R8QDW5;A0A2R8QSD2;A0A2R8RVT1;A0A2R8QS44;A0A2R8PXY1;A0A2R8QLE0;A0A2R8QF48;A0A2R8QAT8;A0A0R4ISX2;B8JMZ8		37	37	37	57.8	82.845	718	20.9037	22.2895	20.909	20.4872	19.1409	20.838	20.9037	22.2895	20.909	20.4872	19.1409	20.838	21.3674	20.1554	3	3	0.156085	0.80664	-1.21206	FALSE
srek1	A2BIN4;F1QGN9		3	3	3	9.7	57.642	515	NA	NA	15.7982	15.3222	NA	16.2933	14.0603	14.9435	15.7982	15.3222	12.2152	16.2933	14.934	14.6102	1	2	0.825058	0.0835158	-0.32378	FALSE
mccc2	A2BIN5		25	25	25	48.6	61.721	566	20.6286	21.5429	20.3929	19.2373	17.4645	19.7234	20.6286	21.5429	20.3929	19.2373	17.4645	19.7234	20.8548	18.8084	3	3	0.0772988	1.11183	-2.04637	FALSE
unga	A2BIQ2;E9QF01;F1R3I3	Uracil-DNA glycosylase	10	10	10	42.3	32.374	291	17.5978	17.2733	17.8444	20.35	NA	21.0574	17.5978	17.2733	17.8444	20.35	11.6152	21.0574	17.5718	17.6742	3	2	0.976184	0.0104681	0.102378	FALSE
zcchc8	X1WDX4;A2BIQ8;A2BIQ7		13	13	13	27.3	76.965	692	NA	14.2123	NA	17.6057	NA	18.0322	14.4505	14.2123	13.2266	17.6057	12.1985	18.0322	13.9631	15.9455	1	2	0.402334	0.395413	1.98237	FALSE
si:ch211-89f7.1	A2BIR0		2	2	2	7.6	45.3	395	NA	NA	NA	16.0924	NA	16.654	13.834	15.0907	13.753	16.0924	11.679	16.654	14.2259	14.8084	0	2	0.751188	0.124251	0.58257	FALSE
sdf2l1	A2BIR7		4	4	4	35.8	24.248	218	20.0169	20.5362	18.9039	17.3995	14.6608	18.0512	20.0169	20.5362	18.9039	17.3995	14.6608	18.0512	19.819	16.7038	3	3	0.0775421	1.11046	-3.11514	FALSE
khdrbs1a	A2CE73;Q6NW56;A0A0R4ISK8		15	15	14	31.2	40.219	369	22.4031	23.6366	22.7572	22.9847	22.1496	23.3813	22.4031	23.6366	22.7572	22.9847	22.1496	23.3813	22.9323	22.8385	3	3	0.864654	0.0631575	-0.0937496	FALSE
iqgap2	F1QAC1;A2CE93		41	37	37	29.7	190.75	1673	NA	16.4316	14.9708	18.3153	13.7849	19.3075	14.6055	16.4316	14.9708	18.3153	13.7849	19.3075	15.336	17.1359	2	3	0.40396	0.393662	1.79993	FALSE
golga3	A2CEB4;REV__F1QRW6		10	10	10	8.4	168.5	1494	NA	18.8465	NA	17.4017	NA	15.4915	13.607	18.8465	13.3508	17.4017	11.806	15.4915	15.2681	14.8997	1	2	0.886883	0.0521336	-0.368379	FALSE
mark3b	A2CEF7;U3JA41;A0A2R8QN96		16	10	8	29.4	84.67	754	17.4733	19.0453	16.9432	NA	NA	NA	17.4733	19.0453	16.9432	13.9112	11.5617	14.5191	17.8206	13.3306	3	0	0.0188625	1.7244	-4.48994	TRUE
nup88	A2CEI4		19	19	19	35.6	80.86	720	17.1225	18.2359	18.3911	18.8209	15.6319	18.7758	17.1225	18.2359	18.3911	18.8209	15.6319	18.7758	17.9165	17.7429	3	3	0.88901	0.0510936	-0.173673	FALSE
piwil2	A2CEI6;T1ECU4;A2CEI7	Piwi-like protein 2;Piwi-like protein	62	62	62	69.5	116.21	1046	22.5952	23.6983	22.8027	21.8185	21.0924	22.543	22.5952	23.6983	22.8027	21.8185	21.0924	22.543	23.0321	21.818	3	3	0.0901208	1.04518	-1.21406	FALSE
fibpa	A2CEN0		3	3	3	9.5	41.427	357	17.3286	17.4397	16.4781	15.1678	NA	NA	17.3286	17.4397	16.4781	15.1678	11.7302	13.9724	17.0821	13.6235	3	1	0.0649306	1.18755	-3.45867	FALSE
slc25a25b	F1QR29;A2CEQ0	Calcium-binding mitochondrial carrier protein SCaMC-2-B	6	6	6	16.6	57.954	524	17.7336	18.3129	18.1398	16.5216	14.7436	17.0357	17.7336	18.3129	18.1398	16.5216	14.7436	17.0357	18.0621	16.1003	3	3	0.0981478	1.00812	-1.96178	FALSE
atic	A2CEW4		36	36	36	75.1	64.056	590	22.9866	23.7023	22.4001	20.8979	20.194	21.437	22.9866	23.7023	22.4001	20.8979	20.194	21.437	23.0297	20.843	3	3	0.0137723	1.86099	-2.18672	TRUE
ascc2	A2CEX4;A2CEX3;A2CEX2		8	8	8	13.9	87.19	768	17.498	17.9419	17.1851	17.121	NA	17.4186	17.498	17.9419	17.1851	17.121	12.3894	17.4186	17.5417	15.643	3	2	0.363845	0.439084	-1.8987	FALSE
hira	A2CEX6		28	28	28	37.3	111.24	1010	19.0638	20.0704	18.2176	16.8308	16.112	17.639	19.0638	20.0704	18.2176	16.8308	16.112	17.639	19.1173	16.8606	3	3	0.0329757	1.48181	-2.25669	TRUE
si:dkey-251i10.3	A2CEY8		3	3	3	5.5	89.013	785	16.9536	17.4969	16.2999	15.6032	NA	14.7719	16.9536	17.4969	16.2999	15.6032	12.3194	14.7719	16.9168	14.2315	3	2	0.0996573	1.00149	-2.68524	FALSE
las1l	A2CF03;A0A2R8QGS8		12	12	12	26.2	66.304	580	19.068	19.6179	18.7999	16.4263	15.97	18.4369	19.068	19.6179	18.7999	16.4263	15.97	18.4369	19.1619	16.9444	3	3	0.0882371	1.05435	-2.21753	FALSE
atxn2	A2CF31;A0A2R8RND2;A0A2R8PWZ8;A0A2R8QB57;A0A2R8QG13;A0A2R8S0C3		18	18	18	22.4	118.69	1112	21.2425	22.1853	20.5318	19.4699	17.2103	20.3147	21.2425	22.1853	20.5318	19.4699	17.2103	20.3147	21.3199	18.9983	3	3	0.112539	0.948695	-2.32156	FALSE
crata	A2CF48;Q642H6		20	20	17	33.8	69.918	618	19.0453	19.1826	18.4993	18.0135	15.9427	18.4122	19.0453	19.1826	18.4993	18.0135	15.9427	18.4122	18.9091	17.4561	3	3	0.191944	0.716825	-1.45299	FALSE
ppp2r4	A2CF49;A0A2R8QDV6;A0A2R8QM93;A0A2R8QQZ4;F1QG33	Serine/threonine-protein phosphatase 2A activator	4	4	4	13.6	36.825	324	NA	NA	NA	18.8678	16.963	NA	14.0028	14.9934	13.4908	18.8678	16.963	14.2132	14.1623	16.6813	0	2	0.195908	0.707947	2.51901	FALSE
ap3m2	A2CG10		8	6	6	27.3	46.932	418	19.7519	20.3519	19.2233	17.2333	15.3283	18.4718	19.7519	20.3519	19.2233	17.2333	15.3283	18.4718	19.7757	17.0112	3	3	0.0807145	1.09305	-2.76453	FALSE
acadm	A2CG95;A2CG94		20	20	20	54.5	46.351	426	21.8801	23.0792	22.2624	20.9363	20.4948	21.7232	21.8801	23.0792	22.2624	20.9363	20.4948	21.7232	22.4072	21.0514	3	3	0.054698	1.26203	-1.35577	FALSE
si:ch211-220f12.1	A2CGB3;A0A2R8QFY8;F1Q5C7;A0A2R8Q7L9;A0A2R8QKT4;A0A2R8QA01;E7FG46;X1WBG6		11	11	10	14.6	111.24	1003	NA	NA	NA	15.6751	NA	16.6885	14.4251	15.0331	13.2523	15.6751	11.568	16.6885	14.2368	14.6439	0	2	0.824452	0.0838348	0.407013	FALSE
patl1	A2RRV3;F1QIN2	Protein PAT1 homolog 1	4	4	1	7.7	85.939	765	NA	18.551	18.7396	NA	15.2377	17.1474	13.6561	18.551	18.7396	14.0775	15.2377	17.1474	16.9823	15.4875	2	2	0.485475	0.313833	-1.49475	FALSE
tbl1x	A2RUX0		8	4	4	18	55.506	510	NA	NA	NA	17.0258	NA	17.0535	13.1767	14.2018	13.6972	17.0258	12.1684	17.0535	13.6919	15.4159	0	2	0.400025	0.397913	1.72395	FALSE
mtx1a	A2THY5		2	2	2	8.8	35.804	319	NA	NA	NA	15.9789	NA	16.6563	14.1147	14.826	14.0131	15.9789	11.8738	16.6563	14.3179	14.8364	0	2	0.763344	0.117279	0.518411	FALSE
med13b;zgc:153454	R4GE16;A2VCZ5	Mediator of RNA polymerase II transcription subunit 13-like	2	2	2	1.5	231.17	2103	NA	NA	NA	14.9228	NA	15.5561	13.2031	14.1824	13.7949	14.9228	11.8214	15.5561	13.7268	14.1001	0	2	0.780316	0.10773	0.373282	FALSE
wwp2	A2VCZ7;F6P346;E9QDH5;E9QGN8	E3 ubiquitin-protein ligase	10	10	8	14.2	98.307	866	16.5439	17.7192	18.1412	15.6726	15.3047	15.8791	16.5439	17.7192	18.1412	15.6726	15.3047	15.8791	17.4681	15.6188	3	3	0.048155	1.31736	-1.84931	FALSE
ipo9	E7F8C0;F6P5X4;A2VD24		24	24	24	29.6	113.56	1026	19.3326	19.7103	18.4369	19.7871	17.665	20.0653	19.3326	19.7103	18.4369	19.7871	17.665	20.0653	19.1599	19.1725	3	3	0.989135	0.00474421	0.0125382	FALSE
si:ch211-201h21.5	A2VD36		3	3	3	10.5	35.496	323	NA	NA	15.8218	17.291	NA	17.5818	14.5229	14.3466	15.8218	17.291	11.4657	17.5818	14.8971	15.4462	1	2	0.811319	0.0908082	0.549064	FALSE
LOC562139	A2VD37		8	6	6	44.5	28.198	263	16.878	18.4118	NA	17.1706	NA	20.7752	16.878	18.4118	13.6018	17.1706	11.7466	20.7752	16.2972	16.5641	2	2	0.934201	0.0295597	0.266932	FALSE
ctr9	A3KDM3		29	29	29	27.1	132.3	1160	19.8888	20.6495	19.4366	18.4233	16.684	18.8689	19.8888	20.6495	19.4366	18.4233	16.684	18.8689	19.9916	17.9921	3	3	0.0758419	1.12009	-1.99952	FALSE
ppp3cca	A3KGZ6;A0A0R4ICR2;A0A286YA34;E9QD09;E7F169;F1QD93;A0A0R4IZT7	Serine/threonine-protein phosphatase	11	6	6	24.4	56.483	499	NA	NA	NA	17.7375	NA	18.0481	14.4332	14.37	13.17	17.7375	11.6416	18.0481	13.9911	15.8091	0	2	0.476879	0.321592	1.81799	FALSE
prkacaa	A3KMS9		16	6	5	33.2	40.592	352	18.9284	20.7461	19.9275	16.8226	NA	18.3283	18.9284	20.7461	19.9275	16.8226	12.154	18.3283	19.8673	15.7683	3	2	0.150132	0.823527	-4.09898	FALSE
zgc:158803	A3KMT0		14	14	8	38.1	50.085	417	19.8853	20.298	19.2388	18.4402	17.4479	18.7885	19.8853	20.298	19.2388	18.4402	17.4479	18.7885	19.8074	18.2255	3	3	0.0386348	1.41302	-1.58184	TRUE
zgc:161973	A3KNG1		18	18	18	47.4	56.556	487	20.3818	21.2504	20.1744	18.0368	18.4718	18.5817	20.3818	21.2504	20.1744	18.0368	18.4718	18.5817	20.6022	18.3635	3	3	0.00937912	2.02784	-2.23875	TRUE
plod3	A3KNH4		15	15	1	26.2	84.938	730	NA	18.7925	NA	NA	14.2117	16.8099	13.5323	18.7925	13.9364	14.0098	14.2117	16.8099	15.4204	15.0105	1	2	0.844056	0.0736289	-0.409894	FALSE
tmem120a	A3KNK1	Transmembrane protein 120A	3	3	3	11.7	40.684	341	NA	NA	NA	16.7474	NA	16.9158	13.8397	15.1286	12.8993	16.7474	12.0089	16.9158	13.9559	15.224	0	2	0.524101	0.280585	1.26814	FALSE
ggact.3	A3KNL6	Gamma-glutamylaminecyclotransferase C	4	4	4	29.6	17.443	152	NA	NA	NA	15.7737	NA	16.3804	13.1864	14.0628	12.9391	15.7737	11.6599	16.3804	13.3961	14.6047	0	2	0.503299	0.298174	1.20857	FALSE
asmt2	A3KNM1		5	5	5	19.3	38.727	348	NA	NA	16.0972	18.5182	NA	18.7058	12.868	14.8909	16.0972	18.5182	11.5452	18.7058	14.6187	16.2564	1	2	0.570633	0.243643	1.6377	FALSE
si:ch211-214c7.5	F6P4V3;F1Q8A6;A3KNM4;F6NVE5	UPF0575 protein C19orf67 homolog	4	4	4	26.6	20.194	177	NA	NA	NA	17.3527	NA	17.6649	13.7528	15.0638	13.713	17.3527	11.6258	17.6649	14.1765	15.5478	0	2	0.560214	0.251646	1.37129	FALSE
dph7	A3KNN6		5	5	5	17.8	49.203	443	17.1118	18.0085	NA	16.9257	NA	17.5325	17.1118	18.0085	14.2642	16.9257	12.3823	17.5325	16.4615	15.6135	2	2	0.692842	0.159366	-0.84796	FALSE
wbscr22	A3KNP4;F8W4V8		4	4	4	18.8	31.681	282	NA	17.6213	16.0494	17.3284	NA	17.1159	13.7479	17.6213	16.0494	17.3284	11.3074	17.1159	15.8062	15.2506	2	2	0.821674	0.0853005	-0.55557	FALSE
cnpy3;tnrc5	A3KNS2;F1RAB4	Protein canopy homolog 3	5	5	5	21.7	31.458	276	NA	15.8571	NA	17.6236	NA	18.1615	14.4925	15.8571	13.2947	17.6236	11.6472	18.1615	14.5481	15.8107	1	2	0.615844	0.210529	1.26266	FALSE
pld6	A3KNW0	Mitochondrial cardiolipin hydrolase	6	6	6	37.9	25.866	227	18.3367	18.8816	18.978	17.8759	16.4982	19.74	18.3367	18.8816	18.978	17.8759	16.4982	19.74	18.7321	18.038	3	3	0.539457	0.268043	-0.694075	FALSE
znf362b	A3KNX0		3	3	2	11.2	48.432	438	15.3208	16.622	NA	NA	NA	15.6569	15.3208	16.622	13.4305	13.129	11.2603	15.6569	15.1244	13.3487	2	1	0.328189	0.483876	-1.77566	FALSE
atpaf2	A3KP55;E9QGB2		9	9	9	46	33.591	291	18.4306	19.3475	18.1882	18.5564	16.5554	19.2645	18.4306	19.3475	18.1882	18.5564	16.5554	19.2645	18.6555	18.1254	3	3	0.595115	0.225399	-0.530018	FALSE
2005-03-01	A3KP58		3	3	3	16.4	31.404	281	17.1207	17.9808	17.0987	17.1925	NA	18.0382	17.1207	17.9808	17.0987	17.1925	11.7146	18.0382	17.4	15.6484	3	2	0.470808	0.327156	-1.75161	FALSE
mlycd	A3KP65		11	11	11	25.4	57.548	504	18.8058	18.4081	16.5414	13.8673	14.5256	15.6188	18.8058	18.4081	16.5414	13.8673	14.5256	15.6188	17.9185	14.6706	3	3	0.0232373	1.63381	-3.24789	TRUE
crp3	A3KPG5;A3KPH6		13	9	8	44.8	25.016	223	20.0047	20.8984	20.2215	18.9725	16.7091	19.092	20.0047	20.8984	20.2215	18.9725	16.7091	19.092	20.3749	18.2579	3	3	0.0993431	1.00286	-2.11702	FALSE
abhd17b	A3KPQ6;Q6DGB0		2	2	2	10.8	32.28	288	16.3226	16.6959	16.7324	NA	NA	16.6233	16.3226	16.6959	16.7324	13.9828	12.2952	16.6233	16.5836	14.3004	3	1	0.210473	0.676803	-2.28321	FALSE
wdr36	A3KPR1		15	15	15	22.8	98.891	896	19.1367	20.4272	18.7596	18.2363	16.1434	19.0877	19.1367	20.4272	18.7596	18.2363	16.1434	19.0877	19.4412	17.8225	3	3	0.201689	0.695319	-1.61869	FALSE
histh1l	A3KPR3		8	7	7	30.3	20.672	201	17.8463	16.5342	19.2759	21.0883	19.7963	20.1248	17.8463	16.5342	19.2759	21.0883	19.7963	20.1248	17.8855	20.3365	3	3	0.0714813	1.14581	2.451	FALSE
si:dkey-108k21.12;si:dkey-108k21.23	X1WGM1;A3KPR4;A0A140LGV2	Histone H4	13	13	13	58.7	11.367	104	21.3464	24.2598	20.3355	21.2837	21.3968	22.6272	21.3464	24.2598	20.3355	21.2837	21.3968	22.6272	21.9806	21.7692	3	3	0.878615	0.0562014	-0.211304	FALSE
ugt5c3	A3KPS8		8	8	8	19.4	60.558	531	NA	18.0396	16.5718	15.6036	NA	17.7228	14.208	18.0396	16.5718	15.6036	11.317	17.7228	16.2731	14.8811	2	2	0.566972	0.246438	-1.39198	FALSE
clasp2	A3KPT4;A0A2R8QJ13;I3IT98;A0A0G2KWS9		35	35	3	32.8	162.29	1476	16.2935	17.4717	15.5491	16.4706	NA	16.8753	16.2935	17.4717	15.5491	16.4706	11.9601	16.8753	16.4381	15.102	3	2	0.493131	0.307038	-1.33608	FALSE
si:ch211-152p11.4	A3KPZ9		3	3	3	11.5	36.523	322	17.0589	17.9421	16.5326	NA	NA	16.5623	17.0589	17.9421	16.5326	13.7023	11.6896	16.5623	17.1779	13.9847	3	1	0.143786	0.842283	-3.19313	FALSE
eya3	F1R5X1;A3KQ54	Eyes absent homolog	2	2	2	4.4	65.761	609	17.9894	17.897	NA	NA	NA	NA	17.9894	17.897	13.2957	12.8514	12.091	14.131	16.3941	13.0245	2	0	0.150133	0.823523	-3.36959	FALSE
usp39	A3KQ59		10	10	10	29.8	57.674	497	20.1174	20.705	19.8178	18.9825	17.3809	19.5071	20.1174	20.705	19.8178	18.9825	17.3809	19.5071	20.2134	18.6235	3	3	0.116467	0.933798	-1.5899	FALSE
si:dkeyp-46h3.6	A3KQ75		10	10	2	73.5	25.401	234	19.8022	22.4093	17.823	NA	NA	NA	19.8022	22.4093	17.823	13.5162	11.7313	13.3055	20.0115	12.851	3	0	0.0201179	1.69642	-7.1605	TRUE
si:dkeyp-46h3.3	A3KQ78;A0A286YA33		10	4	2	74.4	25.29	234	18.0112	19.4752	16.1192	NA	NA	NA	18.0112	19.4752	16.1192	13.2416	11.7494	13.6451	17.8685	12.8787	3	0	0.0181463	1.74121	-4.98981	TRUE
si:dkeyp-46h3.2	A3KQ79		9	3	3	68.8	25.327	234	19.8284	22.0432	18.749	NA	NA	NA	19.8284	22.0432	18.749	13.2401	11.907	13.5252	20.2069	12.8908	3	0	0.00683311	2.16538	-7.31613	TRUE
arl2bp	A9CLW5;A3KQ85;Q7SYL1	ADP-ribosylation factor-like protein 2-binding protein	2	2	2	13.9	18.951	165	NA	NA	NA	17.4683	NA	17.3603	13.8301	15.0396	13.4477	17.4683	11.5917	17.3603	14.1058	15.4735	0	2	0.557816	0.253509	1.36765	FALSE
si:dkey-29p10.4	A3KQE0		10	10	10	20.2	80.209	717	16.5606	17.7539	16.5732	15.7849	NA	16.2429	16.5606	17.7539	16.5732	15.7849	11.8751	16.2429	16.9626	14.6343	3	2	0.230164	0.637963	-2.32827	FALSE
uprt	A3KQF0;Q6NYU7;A3KQE9;A0A2R8Q8R5	Uracil phosphoribosyltransferase homolog	2	2	2	8.3	29.694	265	15.2034	NA	15.2383	NA	NA	NA	15.2034	14.6231	15.2383	13.1517	12.0897	14.3517	15.0216	13.1977	2	0	0.0973223	1.01179	-1.82389	FALSE
gtpbp1l	A3KQI1		14	14	5	28.1	70.592	647	19.4855	20.3333	18.8287	17.9905	18.8073	19.7531	19.4855	20.3333	18.8287	17.9905	18.8073	19.7531	19.5492	18.8503	3	3	0.357175	0.447118	-0.698865	FALSE
asns	A3KQK2		22	22	22	43	64.034	560	20.6027	21.1831	20.2234	18.6194	18.9561	20.0111	20.6027	21.1831	20.2234	18.6194	18.9561	20.0111	20.6697	19.1955	3	3	0.0509143	1.29316	-1.47418	FALSE
ints8	E7FEG5;A3KQN9;I3ITF9;F1QW49;I3IRW1		16	16	16	21.5	111.66	979	18.9135	19.778	18.9558	16.8644	14.7117	17.9341	18.9135	19.778	18.9558	16.8644	14.7117	17.9341	19.2158	16.5034	3	3	0.0931959	1.0306	-2.71238	FALSE
acadl	A3KQR0		22	22	22	48.2	49.452	442	21.8552	22.5743	21.6533	19.1409	19.3706	19.9416	21.8552	22.5743	21.6533	19.1409	19.3706	19.9416	22.0276	19.4844	3	3	0.00249854	2.60231	-2.54321	TRUE
fam63a	A3KQS4	Protein FAM63A	4	4	4	9	57.365	520	16.1381	16.3444	15.7794	16.0951	NA	17.048	16.1381	16.3444	15.7794	16.0951	11.2168	17.048	16.0873	14.7866	3	2	0.546643	0.262296	-1.30063	FALSE
brox	A3KQV2	BRO1 domain-containing protein BROX	5	5	5	13.6	46.124	411	17.5875	18.6582	17.9026	16.0169	NA	17.8225	17.5875	18.6582	17.9026	16.0169	11.5327	17.8225	18.0494	15.1241	3	2	0.256302	0.591247	-2.92535	FALSE
ngly1	A3KQW7;Q503I8	Peptide-N(4)-(N-acetyl-beta-glucosaminyl)asparagine amidase	23	23	23	39.6	72.442	644	18.7778	19.7201	18.3052	18.0577	15.8292	18.3076	18.7778	19.7201	18.3052	18.0577	15.8292	18.3076	18.9343	17.3982	3	3	0.182057	0.739793	-1.53619	FALSE
adnp2b	A3KQW9		18	18	18	24.7	106.03	947	17.1899	18.6694	17.4904	15.6562	14.2314	16.8685	17.1899	18.6694	17.4904	15.6562	14.2314	16.8685	17.7832	15.5854	3	3	0.0826584	1.08271	-2.19786	FALSE
cndp2	A3KQX1		19	19	19	40.7	53.229	474	21.3402	22.2415	21.1888	21.0639	20.5044	20.9649	21.3402	22.2415	21.1888	21.0639	20.5044	20.9649	21.5902	20.8444	3	3	0.137301	0.862326	-0.74578	FALSE
adck4	A3QJU3;A0A2R8QCE7	AarF domain-containing protein kinase 4	8	8	8	21	69.46	624	16.4531	18.0432	18.0107	17.6104	16.0266	17.413	16.4531	18.0432	18.0107	17.6104	16.0266	17.413	17.5024	17.0167	3	3	0.538976	0.268431	-0.485659	FALSE
ctps1a;ctps1	A3QJW5;Q6PEI7	CTP synthase;CTP synthase 1	30	30	22	57.8	67.054	595	20.9001	21.7749	20.4321	21.2772	18.8434	21.501	20.9001	21.7749	20.4321	21.2772	18.8434	21.501	21.0357	20.5405	3	3	0.636164	0.196431	-0.495173	FALSE
sars2	A3QJX4		15	15	15	39.8	57.673	510	17.3361	19.5982	17.3839	18.0663	15.6243	18.2041	17.3361	19.5982	17.3839	18.0663	15.6243	18.2041	18.1061	17.2982	3	3	0.511843	0.290863	-0.807871	FALSE
fkbp6	A3QK11;A0A0G2KC81;H9GYL4;F1QKX5;A0A2R8PYN3		13	13	13	35.9	39.233	343	19.7543	20.5552	19.6334	19.4659	17.9907	19.8153	19.7543	20.5552	19.6334	19.4659	17.9907	19.8153	19.9809	19.0907	3	3	0.252251	0.598168	-0.890282	FALSE
aacs	A3QK15-2;A3QK15	Acetoacetyl-CoA synthetase	13	13	13	17.9	73.636	659	17.0123	17.3506	16.08	17.1546	15.004	19.0024	17.0123	17.3506	16.08	17.1546	15.004	19.0024	16.8143	17.0537	3	3	0.859233	0.065889	0.239404	FALSE
erlin2	A3QK16;A0A2R8RXQ8	Erlin-2	14	13	6	41.4	36.466	331	20.6227	20.938	19.2445	18.4064	16.8179	18.3523	20.6227	20.938	19.2445	18.4064	16.8179	18.3523	20.2684	17.8589	3	3	0.0306636	1.51338	-2.40953	TRUE
rbx1	A4FUL3;E9QBL1		3	3	3	25	12.274	108	20.1402	21.6686	20.8745	20.7969	18.4782	21.1008	20.1402	21.6686	20.8745	20.7969	18.4782	21.1008	20.8944	20.1253	3	3	0.471599	0.326428	-0.769108	FALSE
zgc:136564	A4FUL9;B0UXJ4		14	14	14	39.5	39.196	339	17.3088	17.7589	17.3894	18.2534	15.8851	18.874	17.3088	17.7589	17.3894	18.2534	15.8851	18.874	17.4857	17.6708	3	3	0.858562	0.0662282	0.185137	FALSE
sept8b	A4FUM1;F1QVB3;F1QKY9	Septin-8-B	9	4	4	24.6	49.098	423	NA	NA	NA	16.1406	NA	17.1564	13.8259	14.2304	13.3231	16.1406	11.6424	17.1564	13.7931	14.9798	0	2	0.557526	0.253735	1.1867	FALSE
rab43	A4FUN5		2	2	2	9.5	32.692	285	16.3093	17.5959	NA	15.5087	NA	16.284	16.3093	17.5959	13.1727	15.5087	11.9104	16.284	15.6927	14.5677	2	2	0.582168	0.234952	-1.12495	FALSE
sult2st3	A4FUP0	Sulfotransferase	10	10	10	39.6	33.46	288	15.6648	16.7933	NA	16.8471	14.0154	19.7453	15.6648	16.7933	12.8457	16.8471	14.0154	19.7453	15.1013	16.8693	2	3	0.437562	0.358961	1.76799	FALSE
hal	A4FUP1	Histidine ammonia-lyase	2	2	2	5	72.126	654	16.2518	17.1292	16.4241	15.8917	15.8159	16.8331	16.2518	17.1292	16.4241	15.8917	15.8159	16.8331	16.6017	16.1802	3	3	0.377594	0.422975	-0.421479	FALSE
si:ch211-240l19.5	Q5RI60;A4FVG5		3	3	3	38.1	15.232	134	NA	NA	NA	15.9495	NA	18.2575	13.4675	14.6945	12.777	15.9495	11.8103	18.2575	13.6463	15.3391	0	2	0.46835	0.329429	1.69275	FALSE
lsm7	A4FVI7;Q7SXE2		4	4	4	35	11.63	103	19.7993	20.7888	19.6238	18.5004	17.8911	17.0629	19.7993	20.7888	19.6238	18.5004	17.8911	17.0629	20.0707	17.8181	3	3	0.0157036	1.804	-2.25254	TRUE
rab8a	A4FVK4		7	4	4	33.8	23.574	207	20.054	20.7752	19.6581	19.0506	18.0458	19.6187	20.054	20.7752	19.6581	19.0506	18.0458	19.6187	20.1624	18.905	3	3	0.0970381	1.01306	-1.25737	FALSE
ar	A4GT83		5	5	5	9	95.776	868	16.7213	17.3691	16.4229	NA	NA	16.8243	16.7213	17.3691	16.4229	13.864	12.0204	16.8243	16.8378	14.2362	3	1	0.200416	0.698068	-2.60156	FALSE
pygb	A4IG19;F1R5X0;A0A2R8Q8N9	Alpha-1,4 glucan phosphorylase	56	50	45	62.6	97.426	843	22.1719	23.077	21.7038	19.8962	20.2125	20.4087	22.1719	23.077	21.7038	19.8962	20.2125	20.4087	22.3175	20.1725	3	3	0.0227559	1.64291	-2.14507	TRUE
tcaf;si:ch211-210b2.4	A4IG42;F1QL62	TRPM8 channel-associated factor homolog	18	18	18	27.2	100.98	912	18.4577	17.8173	17.2869	15.4535	12.8603	15.0389	18.4577	17.8173	17.2869	15.4535	12.8603	15.0389	17.854	14.4509	3	3	0.0364058	1.43883	-3.4031	TRUE
nme8	A4IG45		16	16	16	35.4	60.436	531	NA	NA	NA	18.1606	NA	17.9167	14.3386	15.0206	13.6068	18.1606	11.2742	17.9167	14.322	15.7838	0	2	0.585434	0.232522	1.46182	FALSE
parvab	A4IG46		6	4	4	16.9	42.033	367	17.5511	17.4916	16.7039	16.2454	NA	NA	17.5511	17.4916	16.7039	16.2454	11.6655	12.9374	17.2489	13.6161	3	1	0.111722	0.951861	-3.63278	FALSE
dnajc10	A4IG47		26	26	26	37.8	90.545	791	19.314	20.7119	19.2117	17.4519	16.7785	17.5894	19.314	20.7119	19.2117	17.4519	16.7785	17.5894	19.7459	17.2733	3	3	0.0200316	1.69828	-2.47263	TRUE
supv3l1	B8A5H7;A4IG62	ATP-dependent RNA helicase SUPV3L1, mitochondrial	6	6	6	11.4	86.228	763	17.1307	18.3527	16.9923	NA	NA	16.6491	17.1307	18.3527	16.9923	13.7776	11.9394	16.6491	17.4919	14.122	3	1	0.12269	0.911192	-3.36988	FALSE
tgfbrap1	F1QP13;A4IG72	Transforming growth factor-beta receptor-associated protein 1 homolog	3	3	3	3.2	97.106	863	16.1707	16.0115	16.1603	NA	NA	15.6177	16.1707	16.0115	16.1603	13.3833	11.3347	15.6177	16.1141	13.4453	3	1	0.163391	0.786773	-2.66888	FALSE
aldh18a1	A4IGC8		34	34	34	50.6	85.376	782	22.5831	23.225	22.4953	20.1869	20.4822	20.3211	22.5831	23.225	22.4953	20.1869	20.4822	20.3211	22.7678	20.3301	3	3	0.00424228	2.3724	-2.43775	TRUE
zgc:162885	A4IGF3	Mitochondrial inner membrane protease ATP23 homolog	2	2	2	11.8	28.983	254	NA	16.1584	14.6361	NA	NA	NA	14.2864	16.1584	14.6361	13.5027	12.0084	12.9901	15.027	12.8337	2	0	0.0421511	1.37519	-2.19327	TRUE
wdr4;FP017279.3	A4IGH4;E7EZ59	tRNA (guanine-N(7)-)-methyltransferase non-catalytic subunit wdr4	19	19	19	41.2	46.24	413	19.2482	20.4619	19.3085	18.0511	17.8277	18.9942	19.2482	20.4619	19.3085	18.0511	17.8277	18.9942	19.6729	18.291	3	3	0.0610023	1.21465	-1.38189	FALSE
dph2	A4QN59;E9QFV0	Diphthamide biosynthesis protein 2	10	10	10	30.9	55.152	498	17.7767	18.9411	17.8797	17.1349	16.4745	17.6242	17.7767	18.9411	17.8797	17.1349	16.4745	17.6242	18.1992	17.0779	3	3	0.0889452	1.05088	-1.12129	FALSE
cnot2	A4QN63;E9QCV7;E9QE21;F1Q7P0		13	13	13	35.2	57.101	520	20.4608	20.6756	20.0107	16.7738	14.1944	18.6764	20.4608	20.6756	20.0107	16.7738	14.1944	18.6764	20.3824	16.5482	3	3	0.0949704	1.02241	-3.83419	FALSE
zgc:163061	E7F225;A4QN90		10	9	9	55.3	11.732	114	19.4253	19.5818	19.4842	21.9593	19.2828	21.3837	19.4253	19.5818	19.4842	21.9593	19.2828	21.3837	19.4971	20.8752	3	3	0.232004	0.634504	1.37815	FALSE
stat5b	F1QWX2;A4QNT9;Q4V9B2	Signal transducer and activator of transcription	14	14	12	20.7	89.921	787	17.7237	18.295	17.8277	18.0078	15.4949	18.7084	17.7237	18.295	17.8277	18.0078	15.4949	18.7084	17.9488	17.4037	3	3	0.634618	0.197488	-0.545109	FALSE
cldn11b	A4QNU3	Claudin	3	3	3	22.7	27.982	256	16.2514	NA	15.114	14.7989	NA	15.5428	16.2514	14.5482	15.114	14.7989	12.2376	15.5428	15.3046	14.1931	2	2	0.395222	0.403159	-1.11148	FALSE
zgc:123105;p33monox	F1Q8E4;A4QNZ7-2;A4QNZ7;A4QNZ7-3	Putative monooxygenase p33MONOX	2	2	2	10	25.862	239	NA	17.2727	16.4896	NA	NA	15.3083	13.574	17.2727	16.4896	12.745	11.3679	15.3083	15.7788	13.1404	2	1	0.177129	0.751711	-2.63838	FALSE
gpat2	A4QP00		22	22	1	33.2	87.412	787	NA	NA	NA	17.8974	16.6673	18.2276	13.6065	14.8706	13.9829	17.8974	16.6673	18.2276	14.1533	17.5974	0	3	0.00549971	2.25966	3.44411	TRUE
ppp2r5cb;ppp2r5c	A4QP33;F1QSR1;U3JA93		6	2	2	11.6	67.263	578	17.0039	NA	NA	16.8876	NA	18.6456	17.0039	14.3816	13.729	16.8876	11.8477	18.6456	15.0382	15.7936	1	2	0.761767	0.118178	0.755469	FALSE
cnot11	A4QP78	CCR4-NOT transcription complex subunit 11	3	3	3	7	49.706	445	19.3129	20.2974	19.1337	17.1089	16.6378	18.0729	19.3129	20.2974	19.1337	17.1089	16.6378	18.0729	19.5813	17.2732	3	3	0.0149598	1.82507	-2.30808	TRUE
me3	A4QPA0	Malic enzyme	20	20	18	36.8	66.74	603	20.2634	20.8085	20.2037	20.1477	19.9831	20.6451	20.2634	20.8085	20.2037	20.1477	19.9831	20.6451	20.4252	20.2586	3	3	0.579816	0.23671	-0.166569	FALSE
plod2	A4U7F8;A4U7F9		3	3	3	6.5	85.042	733	16.1999	17.1235	16.0667	NA	NA	16.2184	16.1999	17.1235	16.0667	13.2914	11.4458	16.2184	16.4634	13.6519	3	1	0.174732	0.757627	-2.81152	FALSE
map2k4b	A4UU31		3	2	2	12.9	46.521	417	NA	16.7675	15.6598	14.9414	NA	NA	13.5827	16.7675	15.6598	14.9414	12.21	13.0737	15.3367	13.4084	2	1	0.19446	0.711169	-1.9283	FALSE
org	A4UU77		4	4	4	28.4	23.975	215	18.0992	18.714	17.0249	17.7416	14.3567	18.6287	18.0992	18.714	17.0249	17.7416	14.3567	18.6287	17.946	16.909	3	3	0.518635	0.285138	-1.03704	FALSE
hspb1	A4VAK4;K7DYC3		12	12	12	53.3	22.408	199	19.8192	21.2869	19.4931	18.9642	18.7439	18.8131	19.8192	21.2869	19.4931	18.9642	18.7439	18.8131	20.1997	18.8404	3	3	0.13081	0.88336	-1.35932	FALSE
lnx2b	A4VCF7		3	3	3	8.4	75.14	678	NA	NA	NA	15.4222	NA	16.4107	14.4075	14.973	13.8062	15.4222	11.6939	16.4107	14.3956	14.5089	0	2	0.945121	0.0245125	0.113359	FALSE
sacm1lb	A4VCH0	Phosphatidylinositide phosphatase SAC1-B	26	26	19	48.3	67.12	586	20.0213	21.0629	19.7859	18.5738	17.7855	19.5423	20.0213	21.0629	19.7859	18.5738	17.7855	19.5423	20.29	18.6339	3	3	0.0651998	1.18575	-1.65618	FALSE
zgc:163107	A4VCH4	UPF0505 protein C16orf62 homolog	20	20	20	28.3	108.64	963	18.1806	19.0287	18.153	17.0242	14.9077	17.2993	18.1806	19.0287	18.153	17.0242	14.9077	17.2993	18.4541	16.4104	3	3	0.0996957	1.00132	-2.04369	FALSE
supt16h	A5A4L9;A0A2R8QKY6		31	31	31	31.2	118.18	1033	19.5499	20.0266	19.7282	19.156	17.6491	19.0422	19.5499	20.0266	19.7282	19.156	17.6491	19.0422	19.7683	18.6157	3	3	0.131521	0.881005	-1.15252	FALSE
sin3aa	A5D6S0;E9QGR1		19	19	13	16.4	145.78	1276	14.1728	16.0919	NA	18.2717	13.2065	18.8633	14.1728	16.0919	13.1398	18.2717	13.2065	18.8633	14.4682	16.7805	2	3	0.332937	0.477638	2.3123	FALSE
mut	A5D6S3		26	26	26	46.1	83.517	757	21.0172	21.8826	20.6943	19.4713	18.5667	19.9368	21.0172	21.8826	20.6943	19.4713	18.5667	19.9368	21.198	19.3249	3	3	0.0256987	1.59009	-1.87312	TRUE
polr2l	A5D6S6		2	2	2	29.9	7.661	67	16.6867	18.02	17.8363	NA	NA	16.8714	16.6867	18.02	17.8363	13.088	11.6534	16.8714	17.5144	13.8709	3	1	0.13615	0.865984	-3.64343	FALSE
vps16	A5D6T0;A0A2R8QEF2		16	16	16	27.4	94.519	835	18.3526	19.4633	18.2648	17.162	16.0826	17.8841	18.3526	19.4633	18.2648	17.162	16.0826	17.8841	18.6936	17.0429	3	3	0.069478	1.15815	-1.65065	FALSE
txlna	A5D6U5		5	5	5	9.1	58.764	514	NA	15.6852	NA	17.6425	NA	16.7374	13.6088	15.6852	13.3261	17.6425	11.3995	16.7374	14.2067	15.2598	1	2	0.653557	0.184717	1.05306	FALSE
tbl1xr1a	A5PF33;A0A2R9YJJ0;Q503Q8		16	4	4	41.1	55.647	513	15.5788	NA	15.7524	16.4275	NA	17.6012	15.5788	15.3247	15.7524	16.4275	11.7308	17.6012	15.552	15.2532	2	2	0.883151	0.0539649	-0.298794	FALSE
dpf2l;dpf2	Q58E00;A5PF46;F8W348		2	2	2	6.7	45.195	405	14.5061	16.8657	14.2641	14.6282	NA	16.2104	14.5061	16.8657	14.2641	14.6282	12.0057	16.2104	15.2119	14.2814	3	2	0.568185	0.24551	-0.930514	FALSE
arhgap35	A5PF53		5	3	3	4.4	171.4	1517	16.3391	16.5472	16.169	NA	NA	15.5725	16.3391	16.5472	16.169	13.2777	12.321	15.5725	16.3518	13.7237	3	1	0.110664	0.955995	-2.62805	FALSE
zgc:77778;leg1b	A5PF59;Q4QRF7	Protein leg1b	6	5	5	24.5	39.818	364	17.762	19.1055	19.2353	19.3313	14.184	18.3531	17.762	19.1055	19.2353	19.3313	14.184	18.3531	18.7009	17.2895	3	3	0.469778	0.328107	-1.41148	FALSE
leg1a	A5PF61	Protein leg1a	7	7	6	19.2	39.932	364	19.0514	19.9985	19.5213	19.4904	18.1118	20.1488	19.0514	19.9985	19.5213	19.4904	18.1118	20.1488	19.5237	19.2503	3	3	0.70821	0.149838	-0.273397	FALSE
sdhb	A5PL98	Succinate dehydrogenase [ubiquinone] iron-sulfur subunit, mitochondrial	10	10	10	37.9	31.74	280	16.4859	19.8155	18.3097	17.3586	16.2882	18.1529	16.4859	19.8155	18.3097	17.3586	16.2882	18.1529	18.2037	17.2666	3	3	0.455643	0.341376	-0.937118	FALSE
hmces	A5PLB0;A0A2R8RUC1;A0A2R8QHP5;E9QII3		13	13	13	45.3	40.037	353	14.0683	15.5461	14.5635	19.2325	NA	19.7319	14.0683	15.5461	14.5635	19.2325	11.9678	19.7319	14.726	16.9774	3	2	0.465279	0.332287	2.25147	FALSE
kdelc2	A5PLC1		8	8	8	19.7	59.515	518	18.7975	19.161	17.2816	17.6533	13.5354	18.45	18.7975	19.161	17.2816	17.6533	13.5354	18.45	18.4134	16.5462	3	3	0.34726	0.459345	-1.86712	FALSE
bag1	A5PLC6		7	7	7	39.8	22.594	206	NA	16.8794	NA	16.8163	NA	17.5291	13.8174	16.8794	13.8119	16.8163	12.3658	17.5291	14.8363	15.5704	1	2	0.723831	0.140363	0.734132	FALSE
rab8b	A5PLC7		8	7	4	34.9	23.73	209	16.434	17.9415	15.6778	18.1521	15.6466	18.6866	16.434	17.9415	15.6778	18.1521	15.6466	18.6866	16.6845	17.4951	3	3	0.523432	0.281139	0.810664	FALSE
ptmab	A5PLC8	Prothymosin alpha-B	6	6	6	33	11.781	106	20.0874	20.6816	19.0306	17.7219	17.9576	18.4611	20.0874	20.6816	19.0306	17.7219	17.9576	18.4611	19.9332	18.0469	3	3	0.0426113	1.37048	-1.88633	TRUE
tm2d3	A5PLF5;B8JMZ7	TM2 domain-containing protein 3	2	2	2	15.2	26.772	244	19.2932	NA	NA	13.9588	NA	15.2923	19.2932	14.1938	13.3349	13.9588	12.1899	15.2923	15.6073	13.8137	1	2	0.451336	0.3455	-1.7936	FALSE
oxsr1a	A5PLJ7;X1WHF0;E7FCL9		16	16	13	38.4	56.755	515	18.9806	19.3705	17.8843	19.0269	15.4593	19.7427	18.9806	19.3705	17.8843	19.0269	15.4593	19.7427	18.7452	18.0763	3	3	0.671641	0.172863	-0.66888	FALSE
lhpp	A5PLK2	Phospholysine phosphohistidine inorganic pyrophosphate phosphatase	12	12	12	47	29.625	270	16.2704	17.6764	NA	18.0884	15.1197	18.6179	16.2704	17.6764	13.147	18.0884	15.1197	18.6179	15.6979	17.2753	2	3	0.414289	0.382696	1.57742	FALSE
ppil4	A5PM92		8	8	8	19.6	52.882	454	16.5715	17.7339	15.6249	17.0306	15.4082	16.8652	16.5715	17.7339	15.6249	17.0306	15.4082	16.8652	16.6434	16.4346	3	3	0.806979	0.0931378	-0.208794	FALSE
syvn1	A5PMC1;Q803I8	E3 ubiquitin-protein ligase synoviolin	6	6	6	9.4	68.077	618	18.4317	19.8707	17.6591	NA	14.2509	15.7152	18.4317	19.8707	17.6591	12.9793	14.2509	15.7152	18.6539	14.3151	3	2	0.0143152	1.8442	-4.33876	TRUE
si:dkeyp-110e4.6	A5PMC3;E9QJQ5		6	6	6	10.8	83.952	758	NA	16.6402	16.6572	16.6552	NA	17.1037	14.1135	16.6402	16.6572	16.6552	11.7889	17.1037	15.8036	15.1826	2	2	0.765745	0.115916	-0.621005	FALSE
lman2	A5PMC4		13	13	13	39.8	40.248	354	19.3834	20.7073	19.2283	18.5743	17.2949	19.087	19.3834	20.7073	19.2283	18.5743	17.2949	19.087	19.773	18.3187	3	3	0.111056	0.954458	-1.45426	FALSE
ahcyl1	A5PMG4;A5PMG3	Adenosylhomocysteinase	21	7	7	41.3	61.381	554	17.7149	17.8722	16.9973	17.2623	15.4933	19.1851	17.7149	17.8722	16.9973	17.2623	15.4933	19.1851	17.5281	17.3136	3	3	0.861482	0.064754	-0.214568	FALSE
nsun2	A5PMI3;Q7ZTI1		38	38	38	52	86.713	766	21.6825	22.5381	21.1954	20.2698	19.8889	20.7456	21.6825	22.5381	21.1954	20.2698	19.8889	20.7456	21.8054	20.3014	3	3	0.0404232	1.39337	-1.50393	FALSE
stx12	A5PMJ7		6	6	6	33	29.978	267	17.5922	19.7039	18.6488	17.0777	14.6134	18.3281	17.5922	19.7039	18.6488	17.0777	14.6134	18.3281	18.6483	16.6731	3	3	0.208238	0.68144	-1.97524	FALSE
snx18a	A5PMM5	Sorting nexin	4	2	2	7.8	64.246	567	NA	NA	NA	16.1103	14.2747	16.6545	13.6255	14.9798	13.2827	16.1103	14.2747	16.6545	13.9627	15.6799	0	3	0.132082	0.879155	1.71719	FALSE
capn2b	A5PMP0		17	15	14	25.9	78.205	696	18.1207	20.0299	18.057	18.9458	17.1978	18.8202	18.1207	20.0299	18.057	18.9458	17.1978	18.8202	18.7358	18.3213	3	3	0.654635	0.184001	-0.414545	FALSE
c3b.2	A5PMP8;A0A2R8RVX2		43	5	5	33	188.86	1690	18.4287	19.4624	18.7194	17.5527	14.4872	17.307	18.4287	19.4624	18.7194	17.5527	14.4872	17.307	18.8702	16.449	3	3	0.122532	0.911752	-2.42119	FALSE
lta4h	Q5RIF1;A5PMQ1	Leukotriene A(4) hydrolase	23	23	23	49.4	69.217	611	20.8029	22.1473	20.9873	20.5371	18.3061	20.698	20.8029	22.1473	20.9873	20.5371	18.3061	20.698	21.3125	19.8471	3	3	0.1914	0.718058	-1.46542	FALSE
alg9	A5PMV6		3	3	3	5.7	70.695	615	16.2864	17.4414	16.4445	NA	NA	NA	16.2864	17.4414	16.4445	13.4331	12.0213	14.1985	16.7241	13.2176	3	0	0.015353	1.81381	-3.50652	TRUE
ppp2r1a	A5PMV7		29	12	12	50.6	65.422	589	20.627	21.3102	20.3947	19.8086	18.0101	20.5649	20.627	21.3102	20.3947	19.8086	18.0101	20.5649	20.7773	19.4612	3	3	0.218025	0.661493	-1.3161	FALSE
st14a	A5PMY0;A5PMX9	Suppressor of tumorigenicity 14 protein homolog	13	13	13	23.5	91.803	834	NA	13.0899	NA	17.7873	12.455	18.1294	13.3027	13.0899	13.9589	17.7873	12.455	18.1294	13.4505	16.1239	1	3	0.281795	0.550067	2.67338	FALSE
rpa3	A5PMY4		7	7	7	61.2	13.476	121	18.6352	18.1541	18.6913	18.745	16.8616	19.1773	18.6352	18.1541	18.6913	18.745	16.8616	19.1773	18.4935	18.2613	3	3	0.778089	0.108971	-0.232206	FALSE
stam	A5PMY5		2	2	2	6	56.996	516	17.2936	18.6398	17.5104	NA	NA	17.2996	17.2936	18.6398	17.5104	13.5693	12.0224	17.2996	17.8146	14.2971	3	1	0.146258	0.834879	-3.51747	FALSE
scinlb	A5PMZ3		32	32	31	50.7	79.466	720	20.7417	22.7303	20.5559	20.1602	19.1464	21.1635	20.7417	22.7303	20.5559	20.1602	19.1464	21.1635	21.3427	20.1567	3	3	0.263298	0.579552	-1.18596	FALSE
si:dkey-119f1.1	A5PN27		15	15	15	14.9	126.28	1090	NA	NA	13.9974	18.207	NA	16.9181	13.1065	14.9201	13.9974	18.207	12.3059	16.9181	14.008	15.8104	1	2	0.423102	0.373555	1.80237	FALSE
cryz	A5PN39;A5PN40		9	9	9	38.7	34.568	328	19.6257	20.8023	20.0864	18.2832	17.2673	18.1938	19.6257	20.8023	20.0864	18.2832	17.2673	18.1938	20.1715	17.9148	3	3	0.00881839	2.05461	-2.25672	TRUE
me2	A5PN55;A0A0R4ITK4	Malic enzyme	25	25	24	56.3	64.931	581	22.48	23.0935	22.0756	20.3758	19.7818	20.3655	22.48	23.0935	22.0756	20.3758	19.7818	20.3655	22.5497	20.1744	3	3	0.00422862	2.3738	-2.37531	TRUE
ddah2	A5PN62		10	10	10	47.9	31.054	286	19.6238	20.6304	19.3798	19.2369	16.9412	19.6637	19.6238	20.6304	19.3798	19.2369	16.9412	19.6637	19.878	18.6139	3	3	0.272786	0.564179	-1.26406	FALSE
e2f5	A5WUE8;Q6TH18		4	4	4	11.6	40.023	363	NA	16.3525	16.0532	NA	NA	NA	14.5259	16.3525	16.0532	13.0359	11.923	13.7189	15.6439	12.8926	2	0	0.0236032	1.62703	-2.75129	TRUE
prkaa1	A5WUM0;E7F9C4		18	18	18	43.5	65.02	573	19.245	19.6319	18.9258	18.5262	15.9013	19.6596	19.245	19.6319	18.9258	18.5262	15.9013	19.6596	19.2676	18.0291	3	3	0.381767	0.418201	-1.23855	FALSE
si:ch211-253h3.1	A5WUN5		8	8	7	30.2	36.855	324	18.7839	19.5806	18.7023	16.7105	15.8303	18.1243	18.7839	19.5806	18.7023	16.7105	15.8303	18.1243	19.0222	16.8884	3	3	0.0691745	1.16005	-2.13385	FALSE
si:ch211-240l19.7	A5WUP7		4	4	4	49.3	14.535	134	NA	17.3334	NA	16.5308	NA	19.2106	13.7938	17.3334	13.6487	16.5308	11.7273	19.2106	14.9253	15.8229	1	2	0.74244	0.129339	0.897599	FALSE
optn	A5WUQ0;Q5RI56-2;Q5RI56;A5WUP9;A0A2R8PZE4	Optineurin	2	2	2	4.6	59.032	517	15.8499	16.9353	NA	NA	NA	NA	15.8499	16.9353	13.7052	12.8773	11.9341	14.1955	15.4968	13.0023	2	0	0.105165	0.978129	-2.4945	FALSE
cdc40	A5WUR0		16	16	16	38.2	65.326	578	16.9696	18.6736	16.7366	17.4786	14.9422	18.7222	16.9696	18.6736	16.7366	17.4786	14.9422	18.7222	17.4599	17.0477	3	3	0.765933	0.115809	-0.41222	FALSE
rabif	Q6DGQ2;A5WUR4;F1QVW4		3	3	3	31.1	14.52	132	17.2806	NA	NA	18.13	NA	18.6451	17.2806	14.727	13.9188	18.13	11.7605	18.6451	15.3088	16.1786	1	2	0.746116	0.127194	0.869768	FALSE
zgc:103438;si:dkey-228a15.1	A5WUT4;F2Z4S8;Q1L8P4;A5WUT3;Q1L8P5		2	2	2	15.2	28.328	244	16.5544	NA	15.6411	NA	NA	NA	16.5544	13.9983	15.6411	13.3541	12.0512	13.3199	15.3979	12.9084	2	0	0.0586966	1.23139	-2.48955	FALSE
dguok	A5WUY2;Q6IQT3;F8W639		7	7	7	30.1	31.29	269	18.4072	17.4688	17.3929	19.0113	16.9301	18.6337	18.4072	17.4688	17.3929	19.0113	16.9301	18.6337	17.7563	18.1917	3	3	0.587652	0.23088	0.435401	FALSE
smarca1	A5WUY4		39	24	24	38.2	120.95	1036	14.5177	NA	NA	17.455	NA	19.7797	14.5177	14.2556	14.0557	17.455	11.7803	19.7797	14.2763	16.3383	1	2	0.477032	0.321452	2.06203	FALSE
acsl4b	A5WV16		14	13	13	30.4	73.555	671	19.0265	19.7661	18.4324	18.3857	NA	19.0746	19.0265	19.7661	18.4324	18.3857	12.2378	19.0746	19.075	16.566	3	2	0.367516	0.434724	-2.50899	FALSE
stag2a	A5WV17		8	4	4	6.7	142.91	1246	NA	NA	16.3783	16.6164	NA	18.0558	14.2003	15.2267	16.3783	16.6164	11.9375	18.0558	15.2684	15.5366	1	2	0.901141	0.0452073	0.268161	FALSE
si:ch211-209a2.2	A5WV38		3	3	3	21	27.963	252	NA	NA	NA	15.5163	NA	16.4354	13.7138	13.9066	13.8311	15.5163	11.9171	16.4354	13.8172	14.623	0	2	0.618157	0.208901	0.805777	FALSE
sec22ba	A5WV65;Q7ZV15	Vesicle-trafficking protein SEC22b-A	10	6	6	53	24.405	215	18.6087	19.0696	19.43	18.7107	14.3773	19.618	18.6087	19.0696	19.43	18.7107	14.3773	19.618	19.0361	17.5687	3	3	0.460629	0.336648	-1.46745	FALSE
dnaja2l	A5WVI9;A0A2R8QPX2;A0A2R8RM85		14	8	8	31.5	45.593	413	20.7192	21.6039	20.7115	19.378	17.7389	19.9059	20.7192	21.6039	20.7115	19.378	17.7389	19.9059	21.0115	19.0076	3	3	0.0738931	1.1314	-2.00394	FALSE
ctsla	A5WVL6;A5WVL7;A5WVL8		5	5	5	32	38.431	337	16.665	17.6675	NA	NA	NA	17.2717	16.665	17.6675	12.9997	13.208	12.3036	17.2717	15.7774	14.2611	2	1	0.507547	0.294524	-1.51628	FALSE
si:ch211-233h19.2	A5WVM5;A0A2R8QT57;A0A2R8RWB4;A0A2R8Q0N9;A0A2R8Q0H3;A0A2R8Q9A3;Q5RGE8;A0A2R8RIA1		20	20	20	31.3	111.07	1013	20.1014	21.2576	19.2314	NA	14.2305	NA	20.1014	21.2576	19.2314	13.1318	14.2305	14.1472	20.1968	13.8365	3	1	0.0018237	2.73905	-6.36033	TRUE
[truncated: 4,112 more rows]

## Sheet: 40dpf Ovaries-GO-BP (Downreg)
ID	Description	GeneRatio	BgRatio	pvalue	p.adjust	qvalue	geneID	Count
[truncated: 16 more rows]

## Sheet: 40dpf Testes-Quantified protein
my_label	Protein.IDs	Protein.names	Peptides	Razor...unique.peptides	Unique.peptides	Sequence.coverage....	Mol..weight..kDa.	Sequence.length	log2.LFQ.intensity.WT_1	log2.LFQ.intensity.WT_2	log2.LFQ.intensity.WT_3	log2.LFQ.intensity.WT_4	log2.LFQ.intensity.zMT_1	log2.LFQ.intensity.zMT_2	log2.LFQ.intensity.zMT_3	log2.LFQ.intensity.zMT_4	imputed.log2.LFQ.intensity.WT_1	imputed.log2.LFQ.intensity.WT_2	imputed.log2.LFQ.intensity.WT_3	imputed.log2.LFQ.intensity.WT_4	imputed.log2.LFQ.intensity.zMT_1	imputed.log2.LFQ.intensity.zMT_2	imputed.log2.LFQ.intensity.zMT_3	imputed.log2.LFQ.intensity.zMT_4	mean2_naimp_meas_WT	mean2_naimp_meas_zMT	value_count_WT	value_count_zMT	pvalue_zMT_WT	log10.pvalue_zMT_WT	difference_zMT_WT	enriched_zMT_WT
[truncated: 5,891 more rows]

[truncated: 3 more sheets: 40dpf Testes-GO-BP (Downreg), 10.5mpf Testes-Quantified prote, 10.5mpf Testes-GO-BP (Upreg)]
